# Supplementary material for: Collective epithelial migration mediated by the unbinding of hexatic defects
Source: eLife. 2026 May 5;14:RP105397. doi: 10.7554/eLife.105397 (PMC13143286; doi:10.7554/eLife.105397)
Supplement: Figure 2—source data 1. [file elife-105397-fig2-data1.zip]

Archive with 16 entries (15 files):
- Figure 2/
- __MACOSX/._Figure 2
- Figure 2/Fig2_Panel_b_iii.dat
- __MACOSX/Figure 2/._Fig2_Panel_b_iii.dat
- Figure 2/.DS_Store
- __MACOSX/Figure 2/._.DS_Store
- Figure 2/Fig2_Panel_b_i_ii.dat
- __MACOSX/Figure 2/._Fig2_Panel_b_i_ii.dat
- Figure 2/Fig2_Panel_a_i_ii.vts
- __MACOSX/Figure 2/._Fig2_Panel_a_i_ii.vts
- Figure 2/Fig2_Panel_a_iv.vtm
- __MACOSX/Figure 2/._Fig2_Panel_a_iv.vtm
- Figure 2/Fig2_Panel_a_iii.vtm
- __MACOSX/Figure 2/._Fig2_Panel_a_iii.vtm
- Figure 2/Fig2_Panel_b_iv.dat
- __MACOSX/Figure 2/._Fig2_Panel_b_iv.dat
