# Supplementary material for: Collective epithelial migration mediated by the unbinding of hexatic defects
Source: eLife. 2026 May 5;14:RP105397. doi: 10.7554/eLife.105397 (PMC13143286; doi:10.7554/eLife.105397)
Supplement: Figure 2—source data 1. [file elife-105397-fig2-data1.zip › Figure 2/Fig2_Panel_b_iii.dat]

VARIABLES = 
 "X             ",
 "Y             ",
 "Z             ",
 "PsiR            ",
 "PsiI            ",
 "s11            ",
 "s12            ",
 "s21            ",
 "s22            ",
 "dxs11            ",
 "dys12            ",
 "dxs21            ",
 "dys22            ",
 "Vx           ",
 "Vy           ",
 "PsiMag           ",
 "uy            ",
 "uz            ",
 ZONE T="   1",   I= 1 ,J= 256 ,K= 256 ,F=POINT 
0 0 0 1.000000E+00 -1.177046E-05 3.180789E-17 7.952807E-10 -7.952807E-10 -7.465687E-17 -1.604091E-16 3.759545E-14 6.621932E-12 -3.185397E-17 1.000000E+00 -1.961743E-06 1.000000E+00 -1.252389E-08 2.498599E-10
0 0 1 1.000000E+00 -1.177027E-05 -1.151806E-12 7.953016E-10 -7.953009E-10 9.637494E-17 7.196443E-16 3.972760E-15 5.456159E-12 -1.016937E-17 1.000000E+00 -1.961711E-06 1.000000E+00 -1.252534E-08 3.141195E-08
0 0 2 1.000000E+00 -1.176955E-05 -4.634887E-12 7.952886E-10 -7.952867E-10 -9.499561E-17 1.051237E-15 -2.942187E-14 4.289994E-12 -5.334766E-18 1.000000E+00 -1.961592E-06 1.000000E+00 -1.252707E-08 6.257506E-08
0 0 3 1.000000E+00 -1.176831E-05 -1.044994E-11 7.952427E-10 -7.952377E-10 8.570540E-17 1.777933E-15 -6.287979E-14 3.123383E-12 3.089632E-17 1.000000E+00 -1.961386E-06 1.000000E+00 -1.252906E-08 9.374022E-08
0 0 4 1.000000E+00 -1.176655E-05 -1.859628E-11 7.951629E-10 -7.951543E-10 -3.320296E-17 2.299449E-15 -9.644737E-14 1.956444E-12 -5.163218E-17 1.000000E+00 -1.961092E-06 1.000000E+00 -1.253130E-08 1.249084E-07
0 0 5 1.000000E+00 -1.176426E-05 -2.907425E-11 7.950498E-10 -7.950361E-10 -1.755895E-17 2.889978E-15 -1.297012E-13 7.891301E-13 5.842651E-17 1.000000E+00 -1.960710E-06 1.000000E+00 -1.253374E-08 1.560805E-07
0 0 6 1.000000E+00 -1.176145E-05 -4.188365E-11 7.949035E-10 -7.948835E-10 8.365006E-17 3.431605E-15 -1.630427E-13 -3.784036E-13 -2.894511E-17 1.000000E+00 -1.960241E-06 1.000000E+00 -1.253634E-08 1.872572E-07
0 0 7 1.000000E+00 -1.175811E-05 -5.702382E-11 7.947237E-10 -7.946966E-10 -7.544917E-17 4.182187E-15 -1.963469E-13 -1.546208E-12 -3.228572E-18 1.000000E+00 -1.959685E-06 1.000000E+00 -1.253904E-08 2.184394E-07
0 0 8 1.000000E+00 -1.175426E-05 -7.449484E-11 7.945108E-10 -7.944753E-10 7.719291E-17 4.541054E-15 -2.296045E-13 -2.714056E-12 2.272517E-17 1.000000E+00 -1.959043E-06 1.000000E+00 -1.254179E-08 2.496274E-07
0 0 9 1.000000E+00 -1.174988E-05 -9.429537E-11 7.942645E-10 -7.942197E-10 -2.999883E-17 5.376131E-15 -2.625695E-13 -3.881800E-12 -2.380616E-17 1.000000E+00 -1.958314E-06 1.000000E+00 -1.254450E-08 2.808217E-07
0 0 10 1.000000E+00 -1.174500E-05 -1.164247E-10 7.939856E-10 -7.939300E-10 2.958059E-17 5.808049E-15 -2.954984E-13 -5.049385E-12 -1.342394E-17 1.000000E+00 -1.957499E-06 1.000000E+00 -1.254708E-08 3.120224E-07
0 0 11 1.000000E+00 -1.173959E-05 -1.408809E-10 7.936735E-10 -7.936064E-10 -5.684671E-17 6.519727E-15 -3.284602E-13 -6.216314E-12 1.972906E-17 1.000000E+00 -1.956599E-06 1.000000E+00 -1.254946E-08 3.432295E-07
0 0 12 1.000000E+00 -1.173368E-05 -1.676623E-10 7.933287E-10 -7.932489E-10 6.903872E-17 7.086293E-15 -3.610040E-13 -7.382448E-12 6.537978E-17 1.000000E+00 -1.955613E-06 1.000000E+00 -1.255151E-08 3.744426E-07
0 0 13 1.000000E+00 -1.172725E-05 -1.967657E-10 7.929515E-10 -7.928578E-10 7.391284E-17 7.718400E-15 -3.935102E-13 -8.547444E-12 -9.706931E-17 1.000000E+00 -1.954542E-06 1.000000E+00 -1.255312E-08 4.056611E-07
0 0 14 1.000000E+00 -1.172033E-05 -2.281875E-10 7.925417E-10 -7.924333E-10 -1.250999E-16 8.503887E-15 -4.258878E-13 -9.710776E-12 -1.472281E-17 1.000000E+00 -1.953388E-06 1.000000E+00 -1.255417E-08 4.368841E-07
0 0 15 1.000000E+00 -1.171289E-05 -2.619236E-10 7.920998E-10 -7.919755E-10 4.446721E-17 8.880228E-15 -4.579581E-13 -1.087184E-11 8.816566E-17 1.000000E+00 -1.952149E-06 1.000000E+00 -1.255453E-08 4.681105E-07
0 0 16 1.000000E+00 -1.170497E-05 -2.979680E-10 7.916258E-10 -7.914846E-10 5.123143E-17 9.764528E-15 -4.898480E-13 -1.203043E-11 -8.289344E-17 1.000000E+00 -1.950828E-06 1.000000E+00 -1.255404E-08 4.993387E-07
0 0 17 1.000000E+00 -1.169654E-05 -3.363137E-10 7.911201E-10 -7.909611E-10 -1.213197E-16 1.043327E-14 -5.215264E-13 -1.318547E-11 9.665860E-18 1.000000E+00 -1.949424E-06 1.000000E+00 -1.255255E-08 5.305668E-07
0 0 18 1.000000E+00 -1.168763E-05 -3.769531E-10 7.905827E-10 -7.904050E-10 7.056315E-17 1.084521E-14 -5.529488E-13 -1.433638E-11 4.423449E-17 1.000000E+00 -1.947938E-06 1.000000E+00 -1.254990E-08 5.617924E-07
0 0 19 1.000000E+00 -1.167823E-05 -4.198757E-10 7.900142E-10 -7.898166E-10 -3.285068E-17 1.183657E-14 -5.841031E-13 -1.548239E-11 -4.587472E-17 1.000000E+00 -1.946372E-06 1.000000E+00 -1.254592E-08 5.930128E-07
0 0 20 1.000000E+00 -1.166835E-05 -4.650702E-10 7.894145E-10 -7.891963E-10 -2.118629E-17 1.236697E-14 -6.150594E-13 -1.662242E-11 -3.989985E-17 1.000000E+00 -1.944725E-06 1.000000E+00 -1.254041E-08 6.242248E-07
0 0 21 1.000000E+00 -1.165799E-05 -5.125228E-10 7.887840E-10 -7.885444E-10 -1.126504E-16 1.314132E-14 -6.454662E-13 -1.775547E-11 7.580160E-17 1.000000E+00 -1.942999E-06 1.000000E+00 -1.253318E-08 6.554248E-07
0 0 22 1.000000E+00 -1.164716E-05 -5.622181E-10 7.881236E-10 -7.878610E-10 1.304169E-16 1.385156E-14 -6.759257E-13 -1.888045E-11 -1.642435E-17 1.000000E+00 -1.941194E-06 1.000000E+00 -1.252402E-08 6.866085E-07
0 0 23 1.000000E+00 -1.163587E-05 -6.141371E-10 7.874322E-10 -7.871469E-10 -1.454991E-16 1.467578E-14 -7.059544E-13 -1.999609E-11 -2.891002E-17 1.000000E+00 -1.939311E-06 1.000000E+00 -1.251273E-08 7.177714E-07
0 0 24 1.000000E+00 -1.162411E-05 -6.682600E-10 7.867117E-10 -7.864019E-10 7.259687E-17 1.528163E-14 -7.353326E-13 -2.110091E-11 7.362191E-18 1.000000E+00 -1.937352E-06 1.000000E+00 -1.249908E-08 7.489081E-07
0 0 25 1.000000E+00 -1.161191E-05 -7.245622E-10 7.859615E-10 -7.856268E-10 -1.307747E-16 1.617171E-14 -7.647001E-13 -2.219353E-11 -6.497168E-17 1.000000E+00 -1.935318E-06 1.000000E+00 -1.248283E-08 7.800129E-07
0 0 26 1.000000E+00 -1.159925E-05 -7.830175E-10 7.851823E-10 -7.848218E-10 -5.734648E-17 1.680603E-14 -7.937726E-13 -2.327219E-11 1.475480E-16 1.000000E+00 -1.933208E-06 1.000000E+00 -1.246373E-08 8.110793E-07
0 0 27 1.000000E+00 -1.158615E-05 -8.435957E-10 7.843740E-10 -7.839875E-10 1.643214E-16 1.795278E-14 -8.221734E-13 -2.433546E-11 -9.775984E-17 1.000000E+00 -1.931025E-06 1.000000E+00 -1.244155E-08 8.421004E-07
0 0 28 1.000000E+00 -1.157261E-05 -9.062623E-10 7.835379E-10 -7.831240E-10 -2.528662E-16 1.833092E-14 -8.501870E-13 -2.538109E-11 -6.678357E-17 1.000000E+00 -1.928769E-06 1.000000E+00 -1.241601E-08 8.730685E-07
0 0 29 1.000000E+00 -1.155865E-05 -9.709809E-10 7.826736E-10 -7.822318E-10 3.075423E-17 1.947084E-14 -8.781099E-13 -2.640712E-11 1.184870E-16 1.000000E+00 -1.926442E-06 1.000000E+00 -1.238684E-08 9.039753E-07
0 0 30 1.000000E+00 -1.154427E-05 -1.037709E-09 7.817817E-10 -7.813119E-10 -1.589224E-17 2.031065E-14 -9.052916E-13 -2.741187E-11 -6.521978E-17 1.000000E+00 -1.924045E-06 1.000000E+00 -1.235376E-08 9.348116E-07
0 0 31 1.000000E+00 -1.152947E-05 -1.106400E-09 7.808630E-10 -7.803640E-10 -9.968533E-17 2.096116E-14 -9.320820E-13 -2.839247E-11 -3.111916E-17 1.000000E+00 -1.921578E-06 1.000000E+00 -1.231649E-08 9.655679E-07
0 0 32 1.000000E+00 -1.151426E-05 -1.177004E-09 7.799175E-10 -7.793889E-10 -7.813057E-17 2.208238E-14 -9.585966E-13 -2.934688E-11 2.496508E-17 1.000000E+00 -1.919044E-06 1.000000E+00 -1.227472E-08 9.962336E-07
0 0 33 1.000000E+00 -1.149866E-05 -1.249465E-09 7.789458E-10 -7.783876E-10 -4.975518E-17 2.288427E-14 -9.843433E-13 -3.027235E-11 8.921007E-17 1.000000E+00 -1.916443E-06 1.000000E+00 -1.222816E-08 1.026798E-06
0 0 34 1.000000E+00 -1.148266E-05 -1.323722E-09 7.779488E-10 -7.773596E-10 1.002896E-16 2.372141E-14 -1.009954E-12 -3.116654E-11 -1.147074E-16 1.000000E+00 -1.913777E-06 1.000000E+00 -1.217648E-08 1.057248E-06
0 0 35 1.000000E+00 -1.146629E-05 -1.399708E-09 7.769259E-10 -7.763064E-10 -2.791700E-16 2.483078E-14 -1.034970E-12 -3.202624E-11 -5.726458E-17 1.000000E+00 -1.911048E-06 1.000000E+00 -1.211938E-08 1.087571E-06
0 0 36 1.000000E+00 -1.144954E-05 -1.477351E-09 7.758789E-10 -7.752283E-10 -1.423958E-17 2.577476E-14 -1.058942E-12 -3.284867E-11 1.551396E-16 1.000000E+00 -1.908256E-06 1.000000E+00 -1.205651E-08 1.117754E-06
0 0 37 1.000000E+00 -1.143242E-05 -1.556574E-09 7.748080E-10 -7.741252E-10 3.110924E-17 2.648406E-14 -1.083245E-12 -3.363098E-11 -3.259706E-17 1.000000E+00 -1.905403E-06 1.000000E+00 -1.198755E-08 1.147783E-06
0 0 38 1.000000E+00 -1.141495E-05 -1.637292E-09 7.737124E-10 -7.729987E-10 -7.943369E-17 2.788060E-14 -1.106632E-12 -3.436973E-11 -6.303577E-17 1.000000E+00 -1.902491E-06 1.000000E+00 -1.191215E-08 1.177642E-06
0 0 39 1.000000E+00 -1.139713E-05 -1.719413E-09 7.725948E-10 -7.718487E-10 -9.496230E-17 2.854463E-14 -1.129112E-12 -3.506152E-11 3.219359E-17 1.000000E+00 -1.899521E-06 1.000000E+00 -1.182998E-08 1.207314E-06
0 0 40 1.000000E+00 -1.137897E-05 -1.802841E-09 7.714542E-10 -7.706762E-10 -1.504650E-17 2.987417E-14 -1.151745E-12 -3.570348E-11 -1.021512E-16 1.000000E+00 -1.896495E-06 1.000000E+00 -1.174068E-08 1.236783E-06
0 0 41 1.000000E+00 -1.136048E-05 -1.887471E-09 7.702913E-10 -7.694816E-10 -2.992648E-16 3.057375E-14 -1.173041E-12 -3.629121E-11 1.090429E-16 1.000000E+00 -1.893414E-06 1.000000E+00 -1.164389E-08 1.266031E-06
0 0 42 1.000000E+00 -1.134168E-05 -1.973192E-09 7.691081E-10 -7.682654E-10 2.030393E-16 3.197965E-14 -1.194223E-12 -3.682217E-11 -1.539351E-17 1.000000E+00 -1.890280E-06 1.000000E+00 -1.153926E-08 1.295039E-06
0 0 43 1.000000E+00 -1.132256E-05 -2.059883E-09 7.679028E-10 -7.670290E-10 -3.300518E-16 3.289235E-14 -1.215018E-12 -3.729167E-11 -7.708330E-17 1.000000E+00 -1.887094E-06 1.000000E+00 -1.142642E-08 1.323787E-06
0 0 44 1.000000E+00 -1.130315E-05 -2.147420E-09 7.666781E-10 -7.657721E-10 4.887268E-17 3.384317E-14 -1.234301E-12 -3.769643E-11 7.761470E-17 1.000000E+00 -1.883859E-06 1.000000E+00 -1.130502E-08 1.352255E-06
0 0 45 1.000000E+00 -1.128345E-05 -2.235668E-09 7.654342E-10 -7.644959E-10 -1.748224E-16 3.526590E-14 -1.253724E-12 -3.803290E-11 -1.001204E-16 1.000000E+00 -1.880576E-06 1.000000E+00 -1.117467E-08 1.380420E-06
0 0 46 1.000000E+00 -1.126348E-05 -2.324486E-09 7.641706E-10 -7.632013E-10 -1.513681E-16 3.618441E-14 -1.272486E-12 -3.829634E-11 9.077265E-17 1.000000E+00 -1.877246E-06 1.000000E+00 -1.103503E-08 1.408261E-06
0 0 47 1.000000E+00 -1.124323E-05 -2.413724E-09 7.628893E-10 -7.618884E-10 6.722900E-18 3.732024E-14 -1.290241E-12 -3.848385E-11 -8.895613E-17 1.000000E+00 -1.873872E-06 1.000000E+00 -1.088571E-08 1.435753E-06
0 0 48 1.000000E+00 -1.122274E-05 -2.503224E-09 7.615901E-10 -7.605586E-10 -3.292803E-16 3.869329E-14 -1.307483E-12 -3.859065E-11 5.973225E-17 1.000000E+00 -1.870456E-06 1.000000E+00 -1.072636E-08 1.462872E-06
0 0 49 1.000000E+00 -1.120199E-05 -2.592823E-09 7.602743E-10 -7.592122E-10 1.261874E-16 3.954965E-14 -1.324051E-12 -3.861343E-11 5.895572E-17 1.000000E+00 -1.866999E-06 1.000000E+00 -1.055662E-08 1.489593E-06
0 0 50 1.000000E+00 -1.118102E-05 -2.682347E-09 7.589420E-10 -7.578501E-10 -2.113689E-16 4.107470E-14 -1.339822E-12 -3.854820E-11 -1.992129E-16 1.000000E+00 -1.863503E-06 1.000000E+00 -1.037612E-08 1.515890E-06
0 0 51 1.000000E+00 -1.115982E-05 -2.771615E-09 7.575947E-10 -7.564729E-10 -2.722385E-16 4.201895E-14 -1.355206E-12 -3.839064E-11 1.336886E-16 1.000000E+00 -1.859971E-06 1.000000E+00 -1.018450E-08 1.541734E-06
0 0 52 1.000000E+00 -1.113842E-05 -2.860440E-09 7.562316E-10 -7.550818E-10 5.600839E-17 4.340380E-14 -1.369616E-12 -3.813756E-11 7.924009E-17 1.000000E+00 -1.856403E-06 1.000000E+00 -9.981435E-09 1.567099E-06
0 0 53 1.000000E+00 -1.111681E-05 -2.948626E-09 7.548554E-10 -7.536772E-10 -1.137583E-16 4.451521E-14 -1.383135E-12 -3.778519E-11 -1.187999E-16 1.000000E+00 -1.852803E-06 1.000000E+00 -9.766565E-09 1.591954E-06
0 0 54 1.000000E+00 -1.109503E-05 -3.035970E-09 7.534654E-10 -7.522600E-10 -1.815914E-16 4.571974E-14 -1.396416E-12 -3.732956E-11 3.364711E-17 1.000000E+00 -1.849171E-06 1.000000E+00 -9.539560E-09 1.616270E-06
0 0 55 1.000000E+00 -1.107307E-05 -3.122263E-09 7.520626E-10 -7.508312E-10 -4.646405E-17 4.713835E-14 -1.408486E-12 -3.676785E-11 -6.272311E-18 1.000000E+00 -1.845511E-06 1.000000E+00 -9.300098E-09 1.640017E-06
0 0 56 1.000000E+00 -1.105094E-05 -3.207287E-09 7.506484E-10 -7.493912E-10 -1.941360E-16 4.816433E-14 -1.419998E-12 -3.609634E-11 -1.245053E-17 1.000000E+00 -1.841824E-06 1.000000E+00 -9.047865E-09 1.663161E-06
0 0 57 1.000000E+00 -1.102868E-05 -3.290822E-09 7.492226E-10 -7.479413E-10 -7.136511E-17 4.956584E-14 -1.430803E-12 -3.531245E-11 -1.212850E-17 1.000000E+00 -1.838113E-06 1.000000E+00 -8.782562E-09 1.685672E-06
0 0 58 1.000000E+00 -1.100627E-05 -3.372638E-09 7.477868E-10 -7.464821E-10 -2.183930E-16 5.080149E-14 -1.440621E-12 -3.441299E-11 4.457904E-17 1.000000E+00 -1.834378E-06 1.000000E+00 -8.503903E-09 1.707514E-06
0 0 59 1.000000E+00 -1.098374E-05 -3.452502E-09 7.463414E-10 -7.450145E-10 1.779298E-17 5.191019E-14 -1.449833E-12 -3.339597E-11 -5.042299E-17 1.000000E+00 -1.830624E-06 1.000000E+00 -8.211619E-09 1.728656E-06
0 0 60 1.000000E+00 -1.096111E-05 -3.530176E-09 7.448871E-10 -7.435392E-10 -3.192390E-16 5.326242E-14 -1.458298E-12 -3.225862E-11 2.707569E-17 1.000000E+00 -1.826851E-06 1.000000E+00 -7.905457E-09 1.749061E-06
0 0 61 1.000000E+00 -1.093838E-05 -3.605418E-09 7.434248E-10 -7.420576E-10 7.194436E-17 5.463135E-14 -1.465720E-12 -3.099962E-11 2.943063E-18 1.000000E+00 -1.823063E-06 1.000000E+00 -7.585183E-09 1.768694E-06
0 0 62 1.000000E+00 -1.091556E-05 -3.677981E-09 7.419557E-10 -7.405698E-10 -3.133529E-16 5.555203E-14 -1.472433E-12 -2.961721E-11 -4.331231E-17 1.000000E+00 -1.819260E-06 1.000000E+00 -7.250586E-09 1.787520E-06
0 0 63 1.000000E+00 -1.089268E-05 -3.747620E-09 7.404799E-10 -7.390772E-10 -1.468027E-17 5.713620E-14 -1.478417E-12 -2.811047E-11 -3.256586E-18 1.000000E+00 -1.815446E-06 1.000000E+00 -6.901476E-09 1.805501E-06
0 0 64 1.000000E+00 -1.086974E-05 -3.814083E-09 7.389988E-10 -7.375807E-10 -3.198660E-16 5.806908E-14 -1.483512E-12 -2.647862E-11 3.203627E-17 1.000000E+00 -1.811623E-06 1.000000E+00 -6.537686E-09 1.822601E-06
0 0 65 1.000000E+00 -1.084675E-05 -3.877120E-09 7.375129E-10 -7.360811E-10 4.939227E-17 5.956890E-14 -1.487722E-12 -2.472179E-11 5.135112E-17 1.000000E+00 -1.807792E-06 1.000000E+00 -6.159078E-09 1.838782E-06
0 0 66 1.000000E+00 -1.082374E-05 -3.936482E-09 7.360234E-10 -7.345792E-10 -2.171638E-16 6.043381E-14 -1.490938E-12 -2.284031E-11 -9.635466E-17 1.000000E+00 -1.803957E-06 1.000000E+00 -5.765540E-09 1.854006E-06
0 0 67 1.000000E+00 -1.080072E-05 -3.991920E-09 7.345310E-10 -7.330759E-10 -1.433171E-16 6.183050E-14 -1.493678E-12 -2.083487E-11 2.169391E-17 1.000000E+00 -1.800119E-06 1.000000E+00 -5.356990E-09 1.868235E-06
0 0 68 1.000000E+00 -1.077769E-05 -4.043188E-09 7.330360E-10 -7.315726E-10 -1.737760E-16 6.302685E-14 -1.495241E-12 -1.870732E-11 4.701838E-17 1.000000E+00 -1.796282E-06 1.000000E+00 -4.933377E-09 1.881431E-06
0 0 69 1.000000E+00 -1.075468E-05 -4.090043E-09 7.315405E-10 -7.300695E-10 -4.928030E-17 6.398932E-14 -1.495930E-12 -1.645970E-11 -5.976070E-17 1.000000E+00 -1.792446E-06 1.000000E+00 -4.494685E-09 1.893555E-06
0 0 70 1.000000E+00 -1.073169E-05 -4.132247E-09 7.300442E-10 -7.285679E-10 -2.932974E-16 6.517680E-14 -1.495940E-12 -1.409465E-11 1.027998E-17 1.000000E+00 -1.788615E-06 1.000000E+00 -4.040930E-09 1.904567E-06
0 0 71 1.000000E+00 -1.070874E-05 -4.169571E-09 7.285486E-10 -7.270689E-10 -2.872034E-17 6.626163E-14 -1.494730E-12 -1.161572E-11 9.684227E-17 1.000000E+00 -1.784791E-06 1.000000E+00 -3.572168E-09 1.914431E-06
0 0 72 1.000000E+00 -1.068586E-05 -4.201789E-09 7.270547E-10 -7.255730E-10 -9.961281E-17 6.731775E-14 -1.492945E-12 -9.027282E-12 -1.244930E-16 1.000000E+00 -1.780976E-06 1.000000E+00 -3.088490E-09 1.923106E-06
0 0 73 1.000000E+00 -1.066303E-05 -4.228687E-09 7.255627E-10 -7.240816E-10 -2.777063E-16 6.836158E-14 -1.490251E-12 -6.333654E-12 3.419244E-17 1.000000E+00 -1.777172E-06 1.000000E+00 -2.590030E-09 1.930555E-06
0 0 74 1.000000E+00 -1.064030E-05 -4.250061E-09 7.240742E-10 -7.225954E-10 -3.122794E-17 6.923682E-14 -1.486213E-12 -3.540809E-12 6.715475E-17 1.000000E+00 -1.773383E-06 1.000000E+00 -2.076962E-09 1.936740E-06
0 0 75 1.000000E+00 -1.061766E-05 -4.265719E-09 7.225903E-10 -7.211151E-10 -1.433968E-16 7.016413E-14 -1.481657E-12 -6.550792E-13 -4.783266E-17 1.000000E+00 -1.769610E-06 1.000000E+00 -1.549504E-09 1.941623E-06
0 0 76 1.000000E+00 -1.059513E-05 -4.275482E-09 7.211109E-10 -7.196422E-10 -1.268933E-16 7.116203E-14 -1.476211E-12 2.316634E-12 -5.675090E-18 1.000000E+00 -1.765856E-06 1.000000E+00 -1.007916E-09 1.945168E-06
0 0 77 1.000000E+00 -1.057273E-05 -4.279186E-09 7.196379E-10 -7.181772E-10 -1.547470E-16 7.196018E-14 -1.469553E-12 5.366526E-12 1.031301E-17 1.000000E+00 -1.762122E-06 1.000000E+00 -4.525062E-10 1.947337E-06
0 0 78 1.000000E+00 -1.055048E-05 -4.276683E-09 7.181718E-10 -7.167212E-10 -1.062672E-16 7.269444E-14 -1.462130E-12 8.485839E-12 4.250821E-17 1.000000E+00 -1.758413E-06 1.000000E+00 1.163712E-10 1.948096E-06
0 0 79 1.000000E+00 -1.052837E-05 -4.267844E-09 7.167136E-10 -7.152752E-10 -6.973054E-17 7.349746E-14 -1.453707E-12 1.166536E-11 -1.538116E-17 1.000000E+00 -1.754729E-06 1.000000E+00 6.983141E-10 1.947409E-06
0 0 80 1.000000E+00 -1.050644E-05 -4.252559E-09 7.152644E-10 -7.138400E-10 -1.370296E-16 7.406355E-14 -1.444254E-12 1.489502E-11 -3.868203E-17 1.000000E+00 -1.751073E-06 1.000000E+00 1.292871E-09 1.945244E-06
0 0 81 1.000000E+00 -1.048469E-05 -4.230738E-09 7.138251E-10 -7.124165E-10 -1.470946E-16 7.470234E-14 -1.434137E-12 1.816397E-11 4.706831E-17 1.000000E+00 -1.747448E-06 1.000000E+00 1.899543E-09 1.941567E-06
0 0 82 1.000000E+00 -1.046313E-05 -4.202314E-09 7.123961E-10 -7.110060E-10 -4.289294E-17 7.534703E-14 -1.422833E-12 2.146086E-11 -5.568581E-18 1.000000E+00 -1.743855E-06 1.000000E+00 2.517778E-09 1.936347E-06
0 0 83 1.000000E+00 -1.044179E-05 -4.167244E-09 7.109795E-10 -7.096089E-10 -1.582318E-16 7.567410E-14 -1.410418E-12 2.477346E-11 1.811694E-17 1.000000E+00 -1.740298E-06 1.000000E+00 3.146974E-09 1.929555E-06
0 0 84 1.000000E+00 -1.042067E-05 -4.125510E-09 7.095753E-10 -7.082266E-10 -6.659046E-18 7.608900E-14 -1.397442E-12 2.808897E-11 -1.795025E-17 1.000000E+00 -1.736779E-06 1.000000E+00 3.786480E-09 1.921162E-06
0 0 85 1.000000E+00 -1.039980E-05 -4.077119E-09 7.081846E-10 -7.068598E-10 -1.941323E-16 7.649578E-14 -1.383178E-12 3.139425E-11 2.615561E-17 1.000000E+00 -1.733299E-06 1.000000E+00 4.435593E-09 1.911142E-06
0 0 86 1.000000E+00 -1.037917E-05 -4.022106E-09 7.068089E-10 -7.055092E-10 4.565218E-17 7.654616E-14 -1.368129E-12 3.467513E-11 -9.165897E-18 1.000000E+00 -1.729862E-06 1.000000E+00 5.093559E-09 1.899469E-06
0 0 87 1.000000E+00 -1.035882E-05 -3.960534E-09 7.054483E-10 -7.041763E-10 -2.124641E-16 7.705826E-14 -1.352033E-12 3.791761E-11 5.400634E-17 1.000000E+00 -1.726469E-06 1.000000E+00 5.759575E-09 1.886122E-06
0 0 88 1.000000E+00 -1.033874E-05 -3.892496E-09 7.041049E-10 -7.028613E-10 1.536649E-16 7.666100E-14 -1.334989E-12 4.110660E-11 -7.739853E-17 1.000000E+00 -1.723123E-06 1.000000E+00 6.432785E-09 1.871080E-06
0 0 89 1.000000E+00 -1.031896E-05 -3.818112E-09 7.027783E-10 -7.015656E-10 -3.672611E-16 7.706914E-14 -1.317030E-12 4.422737E-11 2.838158E-17 1.000000E+00 -1.719826E-06 1.000000E+00 7.112288E-09 1.854323E-06
0 0 90 1.000000E+00 -1.029948E-05 -3.737537E-09 7.014708E-10 -7.002899E-10 2.104280E-16 7.665162E-14 -1.298033E-12 4.726450E-11 1.230634E-16 1.000000E+00 -1.716581E-06 1.000000E+00 7.797134E-09 1.835837E-06
0 0 91 1.000000E+00 -1.028033E-05 -3.650953E-09 7.001823E-10 -6.990351E-10 -1.211343E-16 7.665703E-14 -1.278219E-12 5.020212E-11 -1.279651E-16 1.000000E+00 -1.713388E-06 1.000000E+00 8.486326E-09 1.815606E-06
0 0 92 1.000000E+00 -1.026151E-05 -3.558575E-09 6.989144E-10 -6.978020E-10 -4.550225E-17 7.614544E-14 -1.257178E-12 5.302545E-11 3.846945E-17 1.000000E+00 -1.710251E-06 1.000000E+00 9.178824E-09 1.793621E-06
0 0 93 1.000000E+00 -1.024304E-05 -3.460647E-09 6.976679E-10 -6.965914E-10 -4.419542E-17 7.588776E-14 -1.235613E-12 5.571810E-11 6.137657E-18 1.000000E+00 -1.707173E-06 1.000000E+00 9.873543E-09 1.769872E-06
0 0 94 1.000000E+00 -1.022492E-05 -3.357447E-09 6.964431E-10 -6.954046E-10 -3.322694E-17 7.544875E-14 -1.212823E-12 5.826528E-11 3.325446E-17 1.000000E+00 -1.704153E-06 1.000000E+00 1.056936E-08 1.744354E-06
0 0 95 1.000000E+00 -1.020718E-05 -3.249282E-09 6.952423E-10 -6.942417E-10 2.231349E-17 7.459442E-14 -1.189015E-12 6.065143E-11 -2.385811E-17 1.000000E+00 -1.701196E-06 1.000000E+00 1.126511E-08 1.717065E-06
0 0 96 1.000000E+00 -1.018982E-05 -3.136489E-09 6.940651E-10 -6.931040E-10 -8.094317E-17 7.405122E-14 -1.164594E-12 6.286181E-11 7.021793E-18 1.000000E+00 -1.698303E-06 1.000000E+00 1.195959E-08 1.688004E-06
0 0 97 1.000000E+00 -1.017286E-05 -3.019435E-09 6.929131E-10 -6.919921E-10 3.635708E-17 7.318479E-14 -1.139084E-12 6.488205E-11 3.597594E-17 1.000000E+00 -1.695476E-06 1.000000E+00 1.265158E-08 1.657176E-06
0 0 98 1.000000E+00 -1.015630E-05 -2.898514E-09 6.917869E-10 -6.909070E-10 -8.991290E-18 7.232874E-14 -1.112809E-12 6.669798E-11 -4.643313E-17 1.000000E+00 -1.692717E-06 1.000000E+00 1.333982E-08 1.624588E-06
0 0 99 1.000000E+00 -1.014017E-05 -2.774149E-09 6.906875E-10 -6.898490E-10 -5.650918E-17 7.100234E-14 -1.085398E-12 6.829685E-11 -9.806319E-18 1.000000E+00 -1.690028E-06 1.000000E+00 1.402301E-08 1.590248E-06
0 0 100 1.000000E+00 -1.012446E-05 -2.646787E-09 6.896161E-10 -6.888193E-10 -2.860393E-17 7.031426E-14 -1.057392E-12 6.966586E-11 8.665564E-17 1.000000E+00 -1.687410E-06 1.000000E+00 1.469984E-08 1.554171E-06
0 0 101 1.000000E+00 -1.010920E-05 -2.516900E-09 6.885727E-10 -6.878186E-10 1.168021E-16 6.866685E-14 -1.028490E-12 7.079351E-11 1.211364E-17 1.000000E+00 -1.684866E-06 1.000000E+00 1.536900E-08 1.516374E-06
0 0 102 1.000000E+00 -1.009439E-05 -2.384981E-09 6.875592E-10 -6.868469E-10 -4.376650E-18 6.734393E-14 -9.986454E-13 7.166931E-11 -1.697576E-16 1.000000E+00 -1.682398E-06 1.000000E+00 1.602914E-08 1.476876E-06
0 0 103 1.000000E+00 -1.008004E-05 -2.251546E-09 6.865754E-10 -6.859059E-10 -2.227131E-16 6.609738E-14 -9.681237E-13 7.228394E-11 1.381225E-16 1.000000E+00 -1.680007E-06 1.000000E+00 1.667891E-08 1.435702E-06
0 0 104 1.000000E+00 -1.006617E-05 -2.117125E-09 6.856229E-10 -6.849957E-10 2.718684E-16 6.421892E-14 -9.366627E-13 7.262900E-11 6.160457E-17 1.000000E+00 -1.677695E-06 1.000000E+00 1.731694E-08 1.392880E-06
0 0 105 1.000000E+00 -1.005278E-05 -1.982265E-09 6.847021E-10 -6.841168E-10 -9.950398E-17 6.260625E-14 -9.046191E-13 7.269720E-11 -1.572427E-16 1.000000E+00 -1.675463E-06 1.000000E+00 1.794188E-08 1.348439E-06
0 0 106 1.000000E+00 -1.003988E-05 -1.847525E-09 6.838137E-10 -6.832700E-10 -4.261701E-17 6.087705E-14 -8.718216E-13 7.248365E-11 4.177617E-17 1.000000E+00 -1.673314E-06 1.000000E+00 1.855238E-08 1.302414E-06
0 0 107 1.000000E+00 -1.002749E-05 -1.713476E-09 6.829584E-10 -6.824560E-10 -1.595164E-17 5.889802E-14 -8.381821E-13 7.198367E-11 4.462832E-17 1.000000E+00 -1.671248E-06 1.000000E+00 1.914708E-08 1.254844E-06
0 0 108 1.000000E+00 -1.001560E-05 -1.580692E-09 6.821373E-10 -6.816752E-10 4.663963E-17 5.673477E-14 -8.037608E-13 7.119486E-11 -5.345255E-18 1.000000E+00 -1.669267E-06 1.000000E+00 1.972466E-08 1.205770E-06
0 0 109 1.000000E+00 -1.000424E-05 -1.449754E-09 6.813509E-10 -6.809280E-10 -2.664215E-17 5.484098E-14 -7.691416E-13 7.011612E-11 -2.095622E-17 1.000000E+00 -1.667373E-06 1.000000E+00 2.028379E-08 1.155237E-06
0 0 110 1.000000E+00 -9.993404E-06 -1.321241E-09 6.805990E-10 -6.802153E-10 4.727179E-18 5.246563E-14 -7.334505E-13 6.874807E-11 1.647009E-17 1.000000E+00 -1.665567E-06 1.000000E+00 2.082320E-08 1.103293E-06
0 0 111 1.000000E+00 -9.983104E-06 -1.195731E-09 6.798840E-10 -6.795369E-10 6.298022E-18 5.008865E-14 -6.972234E-13 6.709307E-11 -7.451397E-17 1.000000E+00 -1.663851E-06 1.000000E+00 2.134160E-08 1.049991E-06
0 0 112 1.000000E+00 -9.973348E-06 -1.073795E-09 6.792046E-10 -6.788940E-10 -1.443008E-16 4.786672E-14 -6.606797E-13 6.515492E-11 1.036813E-16 1.000000E+00 -1.662225E-06 1.000000E+00 2.183778E-08 9.953846E-07
0 0 113 1.000000E+00 -9.964142E-06 -9.559938E-10 6.785626E-10 -6.782864E-10 2.136607E-16 4.506731E-14 -6.234195E-13 6.293935E-11 -5.781637E-17 1.000000E+00 -1.660690E-06 1.000000E+00 2.231054E-08 9.395332E-07
0 0 114 1.000000E+00 -9.955493E-06 -8.428756E-10 6.779577E-10 -6.777150E-10 -2.599335E-16 4.282815E-14 -5.856043E-13 6.045376E-11 -2.688981E-17 1.000000E+00 -1.659249E-06 1.000000E+00 2.275874E-08 8.824978E-07
0 0 115 1.000000E+00 -9.947408E-06 -7.349738E-10 6.773914E-10 -6.771796E-10 1.598810E-16 3.973040E-14 -5.474854E-13 5.770720E-11 6.117428E-17 1.000000E+00 -1.657901E-06 1.000000E+00 2.318128E-08 8.243429E-07
0 0 116 1.000000E+00 -9.939892E-06 -6.327991E-10 6.768628E-10 -6.766812E-10 -1.375849E-16 3.735452E-14 -5.088824E-13 5.471013E-11 -7.349537E-17 1.000000E+00 -1.656649E-06 1.000000E+00 2.357710E-08 7.651356E-07
0 0 117 1.000000E+00 -9.932952E-06 -5.368421E-10 6.763737E-10 -6.762194E-10 1.289031E-17 3.424349E-14 -4.697327E-13 5.147526E-11 5.425105E-17 1.000000E+00 -1.655492E-06 1.000000E+00 2.394523E-08 7.049459E-07
0 0 118 1.000000E+00 -9.926591E-06 -4.475654E-10 6.759233E-10 -6.757948E-10 -2.908285E-17 3.143300E-14 -4.305871E-13 4.801599E-11 -2.617484E-17 1.000000E+00 -1.654432E-06 1.000000E+00 2.428474E-08 6.438462E-07
0 0 119 1.000000E+00 -9.920815E-06 -3.654033E-10 6.755125E-10 -6.754078E-10 -3.945937E-17 2.861527E-14 -3.907309E-13 4.434781E-11 -4.378673E-17 1.000000E+00 -1.653469E-06 1.000000E+00 2.459476E-08 5.819114E-07
0 0 120 1.000000E+00 -9.915629E-06 -2.907579E-10 6.751418E-10 -6.750583E-10 -1.166563E-16 2.539361E-14 -3.508314E-13 4.048757E-11 5.216908E-17 1.000000E+00 -1.652605E-06 1.000000E+00 2.487450E-08 5.192184E-07
0 0 121 1.000000E+00 -9.911035E-06 -2.239970E-10 6.748108E-10 -6.747466E-10 6.487879E-17 2.233089E-14 -3.105426E-13 3.645286E-11 -2.115730E-17 1.000000E+00 -1.651839E-06 1.000000E+00 2.512325E-08 4.558463E-07
0 0 122 1.000000E+00 -9.907037E-06 -1.654504E-10 6.745208E-10 -6.744729E-10 -1.589709E-16 1.945530E-14 -2.702415E-13 3.226317E-11 -4.913008E-17 1.000000E+00 -1.651173E-06 1.000000E+00 2.534036E-08 3.918760E-07
0 0 123 1.000000E+00 -9.903639E-06 -1.154099E-10 6.742703E-10 -6.742373E-10 -3.338137E-17 1.597787E-14 -2.296606E-13 2.793862E-11 3.913069E-17 1.000000E+00 -1.650606E-06 1.000000E+00 2.552527E-08 3.273898E-07
0 0 124 1.000000E+00 -9.900842E-06 -7.412464E-11 6.740614E-10 -6.740397E-10 -8.070955E-17 1.302454E-14 -1.887804E-13 2.350022E-11 2.749231E-17 1.000000E+00 -1.650140E-06 1.000000E+00 2.567750E-08 2.624716E-07
0 0 125 1.000000E+00 -9.898649E-06 -4.180176E-11 6.738928E-10 -6.738806E-10 2.160325E-17 9.763682E-15 -1.482041E-13 1.896994E-11 -6.574891E-17 1.000000E+00 -1.649775E-06 1.000000E+00 2.579666E-08 1.972064E-07
0 0 126 1.000000E+00 -9.897061E-06 -1.860300E-11 6.737650E-10 -6.737596E-10 -2.122074E-16 6.402862E-15 -1.071297E-13 1.437034E-11 -3.317693E-17 1.000000E+00 -1.649510E-06 1.000000E+00 2.588243E-08 1.316801E-07
0 0 127 1.000000E+00 -9.896080E-06 -4.645817E-12 6.736785E-10 -6.736768E-10 -4.475060E-17 3.320472E-15 -6.633802E-14 9.724600E-12 1.272729E-16 1.000000E+00 -1.649347E-06 1.000000E+00 2.593459E-08 6.597940E-08
0 0 128 1.000000E+00 -9.895706E-06 -6.747820E-17 6.736323E-10 -6.736325E-10 4.233840E-17 -2.701420E-17 -2.549104E-14 5.055595E-12 -5.744185E-17 1.000000E+00 -1.649284E-06 1.000000E+00 2.595300E-08 1.913438E-10
0 0 129 1.000000E+00 -9.895940E-06 -4.689033E-12 6.736275E-10 -6.736263E-10 -1.596343E-16 -3.266310E-15 1.541227E-14 3.874561E-13 -5.434531E-17 1.000000E+00 -1.649323E-06 1.000000E+00 2.593763E-08 -6.559670E-08
0 0 130 1.000000E+00 -9.896781E-06 -1.868977E-11 6.736632E-10 -6.736583E-10 -6.635223E-17 -6.549832E-15 5.607071E-14 -4.256802E-12 5.455905E-17 1.000000E+00 -1.649463E-06 1.000000E+00 2.588851E-08 -1.312974E-07
0 0 131 1.000000E+00 -9.898228E-06 -4.193152E-11 6.737397E-10 -6.737283E-10 -5.051620E-17 -9.716703E-15 9.677109E-14 -8.853500E-12 -2.503711E-17 1.000000E+00 -1.649705E-06 1.000000E+00 2.580577E-08 -1.968235E-07
0 0 132 1.000000E+00 -9.900281E-06 -7.429752E-11 6.738567E-10 -6.738364E-10 -1.164265E-16 -1.296869E-14 1.372727E-13 -1.337990E-11 3.560446E-17 1.000000E+00 -1.650047E-06 1.000000E+00 2.568964E-08 -2.620886E-07
0 0 133 1.000000E+00 -9.902938E-06 -1.156258E-10 6.740142E-10 -6.739823E-10 2.069273E-17 -1.611110E-14 1.773583E-13 -1.781322E-11 -5.755262E-18 1.000000E+00 -1.650490E-06 1.000000E+00 2.554043E-08 -3.270066E-07
0 0 134 1.000000E+00 -9.906197E-06 -1.657090E-10 6.742114E-10 -6.741659E-10 -1.279370E-16 -1.940571E-14 2.175997E-13 -2.213173E-11 -2.992349E-17 1.000000E+00 -1.651033E-06 1.000000E+00 2.535852E-08 -3.914925E-07
0 0 135 1.000000E+00 -9.910055E-06 -2.242979E-10 6.744494E-10 -6.743868E-10 -3.915425E-17 -2.234408E-14 2.574360E-13 -2.631415E-11 6.219686E-17 1.000000E+00 -1.651676E-06 1.000000E+00 2.514440E-08 -4.554626E-07
0 0 136 1.000000E+00 -9.914510E-06 -2.911012E-10 6.747263E-10 -6.746454E-10 -3.543256E-18 -2.550816E-14 2.968968E-13 -3.034040E-11 -5.054271E-17 1.000000E+00 -1.652418E-06 1.000000E+00 2.489863E-08 -5.188344E-07
0 0 137 1.000000E+00 -9.919559E-06 -3.657883E-10 6.750432E-10 -6.749408E-10 -1.402397E-16 -2.854972E-14 3.362310E-13 -3.419136E-11 2.449064E-17 1.000000E+00 -1.653260E-06 1.000000E+00 2.462185E-08 -5.815270E-07
0 0 138 1.000000E+00 -9.925196E-06 -4.479921E-10 6.753988E-10 -6.752732E-10 4.543803E-17 -3.144574E-14 3.750038E-13 -3.784893E-11 5.286368E-17 1.000000E+00 -1.654199E-06 1.000000E+00 2.431477E-08 -6.434615E-07
0 0 139 1.000000E+00 -9.931420E-06 -5.373099E-10 6.757932E-10 -6.756423E-10 -3.451231E-17 -3.432653E-14 4.137049E-13 -4.129663E-11 -6.205685E-17 1.000000E+00 -1.655237E-06 1.000000E+00 2.397818E-08 -7.045607E-07
0 0 140 1.000000E+00 -9.938224E-06 -6.333077E-10 6.762262E-10 -6.760476E-10 -7.867566E-17 -3.716187E-14 4.517796E-13 -4.451894E-11 7.349934E-18 1.000000E+00 -1.656371E-06 1.000000E+00 2.361294E-08 -7.647500E-07
0 0 141 1.000000E+00 -9.945603E-06 -7.355224E-10 6.766968E-10 -6.764890E-10 -1.981245E-17 -3.996742E-14 4.895539E-13 -4.750227E-11 2.849748E-17 1.000000E+00 -1.657601E-06 1.000000E+00 2.321998E-08 -8.239567E-07
0 0 142 1.000000E+00 -9.953553E-06 -8.434643E-10 6.772053E-10 -6.769660E-10 -2.168070E-17 -4.272001E-14 5.268784E-13 -5.023407E-11 1.430840E-17 1.000000E+00 -1.658926E-06 1.000000E+00 2.280028E-08 -8.821111E-07
0 0 143 1.000000E+00 -9.962067E-06 -9.566213E-10 6.777505E-10 -6.774787E-10 8.804364E-18 -4.516293E-14 5.637429E-13 -5.270400E-11 -3.028104E-17 1.000000E+00 -1.660345E-06 1.000000E+00 2.235488E-08 -9.391459E-07
0 0 144 1.000000E+00 -9.971140E-06 -1.074461E-09 6.783328E-10 -6.780262E-10 -8.224278E-17 -4.770471E-14 6.000708E-13 -5.490278E-11 2.139691E-17 1.000000E+00 -1.661857E-06 1.000000E+00 2.188489E-08 -9.949967E-07
0 0 145 1.000000E+00 -9.980764E-06 -1.196436E-09 6.789507E-10 -6.786085E-10 5.159818E-17 -5.019252E-14 6.359670E-13 -5.682313E-11 1.961236E-17 1.000000E+00 -1.663461E-06 1.000000E+00 2.139145E-08 -1.049602E-06
0 0 146 1.000000E+00 -9.990932E-06 -1.321983E-09 6.796047E-10 -6.792251E-10 -4.301805E-17 -5.243212E-14 6.713094E-13 -5.845953E-11 -1.183800E-17 1.000000E+00 -1.665155E-06 1.000000E+00 2.087574E-08 -1.102904E-06
0 0 147 1.000000E+00 -1.000164E-05 -1.450532E-09 6.802933E-10 -6.798756E-10 2.792218E-17 -5.486326E-14 7.061504E-13 -5.980789E-11 -1.443330E-17 1.000000E+00 -1.666940E-06 1.000000E+00 2.033900E-08 -1.154847E-06
0 0 148 1.000000E+00 -1.001287E-05 -1.581506E-09 6.810170E-10 -6.805596E-10 -7.188466E-17 -5.670214E-14 7.402955E-13 -6.086602E-11 -1.054105E-17 1.000000E+00 -1.668812E-06 1.000000E+00 1.978249E-08 -1.205379E-06
0 0 149 1.000000E+00 -1.002463E-05 -1.714325E-09 6.817739E-10 -6.812768E-10 6.840087E-18 -5.896741E-14 7.738868E-13 -6.163323E-11 6.119498E-17 1.000000E+00 -1.670771E-06 1.000000E+00 1.920749E-08 -1.254453E-06
0 0 150 1.000000E+00 -1.003690E-05 -1.848409E-09 6.825648E-10 -6.820264E-10 5.050530E-17 -6.075768E-14 8.071054E-13 -6.211083E-11 -7.968016E-17 1.000000E+00 -1.672816E-06 1.000000E+00 1.861532E-08 -1.302022E-06
0 0 151 1.000000E+00 -1.004967E-05 -1.983182E-09 6.833881E-10 -6.828083E-10 -1.525202E-16 -6.255724E-14 8.393104E-13 -6.230119E-11 6.193424E-17 1.000000E+00 -1.674945E-06 1.000000E+00 1.800732E-08 -1.348045E-06
0 0 152 1.000000E+00 -1.006293E-05 -2.118075E-09 6.842434E-10 -6.836218E-10 1.743738E-16 -6.449533E-14 8.712926E-13 -6.220855E-11 -2.861316E-17 1.000000E+00 -1.677156E-06 1.000000E+00 1.738482E-08 -1.392485E-06
0 0 153 1.000000E+00 -1.007668E-05 -2.252528E-09 6.851307E-10 -6.844664E-10 -2.097466E-16 -6.581028E-14 9.022520E-13 -6.183861E-11 -1.334743E-17 1.000000E+00 -1.679447E-06 1.000000E+00 1.674917E-08 -1.435307E-06
0 0 154 1.000000E+00 -1.009091E-05 -2.385995E-09 6.860479E-10 -6.853419E-10 1.476789E-16 -6.740024E-14 9.326135E-13 -6.119809E-11 9.047737E-17 1.000000E+00 -1.681819E-06 1.000000E+00 1.610175E-08 -1.476480E-06
0 0 155 1.000000E+00 -1.010560E-05 -2.517944E-09 6.869959E-10 -6.862472E-10 -2.879182E-17 -6.879875E-14 9.625611E-13 -6.029581E-11 -1.691087E-16 1.000000E+00 -1.684267E-06 1.000000E+00 1.544390E-08 -1.515977E-06
0 0 156 1.000000E+00 -1.012075E-05 -2.647860E-09 6.879730E-10 -6.871822E-10 -1.905384E-16 -7.001687E-14 9.914330E-13 -5.914047E-11 1.218189E-16 1.000000E+00 -1.686791E-06 1.000000E+00 1.477698E-08 -1.553773E-06
0 0 157 1.000000E+00 -1.013634E-05 -2.775251E-09 6.889788E-10 -6.881462E-10 2.148460E-16 -7.131798E-14 1.019852E-12 -5.774343E-11 -2.695549E-17 1.000000E+00 -1.689390E-06 1.000000E+00 1.410232E-08 -1.589849E-06
0 0 158 1.000000E+00 -1.015236E-05 -2.899643E-09 6.900127E-10 -6.891384E-10 -2.444494E-16 -7.217648E-14 1.047452E-12 -5.611586E-11 -6.716593E-17 1.000000E+00 -1.692060E-06 1.000000E+00 1.342125E-08 -1.624187E-06
0 0 159 1.000000E+00 -1.016880E-05 -3.020591E-09 6.910737E-10 -6.901586E-10 8.051412E-17 -7.312553E-14 1.074044E-12 -5.427003E-11 1.541251E-16 1.000000E+00 -1.694801E-06 1.000000E+00 1.273509E-08 -1.656775E-06
0 0 160 1.000000E+00 -1.018566E-05 -3.137671E-09 6.921608E-10 -6.912059E-10 6.380087E-17 -7.403985E-14 1.100345E-12 -5.221977E-11 -1.594645E-16 1.000000E+00 -1.697610E-06 1.000000E+00 1.204511E-08 -1.687602E-06
0 0 161 1.000000E+00 -1.020291E-05 -3.250488E-09 6.932744E-10 -6.922794E-10 -2.384148E-16 -7.477723E-14 1.125685E-12 -4.997844E-11 1.098251E-18 1.000000E+00 -1.700485E-06 1.000000E+00 1.135257E-08 -1.716661E-06
0 0 162 1.000000E+00 -1.022055E-05 -3.358677E-09 6.944122E-10 -6.933791E-10 6.599737E-17 -7.528726E-14 1.149961E-12 -4.756058E-11 1.316380E-16 1.000000E+00 -1.703425E-06 1.000000E+00 1.065871E-08 -1.743949E-06
0 0 163 1.000000E+00 -1.023856E-05 -3.461899E-09 6.955743E-10 -6.945039E-10 2.486119E-17 -7.585503E-14 1.173862E-12 -4.498151E-11 -1.361665E-16 1.000000E+00 -1.706427E-06 1.000000E+00 9.964715E-09 -1.769466E-06
0 0 164 1.000000E+00 -1.025694E-05 -3.559847E-09 6.967599E-10 -6.956530E-10 -2.063356E-16 -7.623541E-14 1.196582E-12 -4.225586E-11 3.909805E-17 1.000000E+00 -1.709490E-06 1.000000E+00 9.271757E-09 -1.793213E-06
0 0 165 1.000000E+00 -1.027566E-05 -3.652246E-09 6.979675E-10 -6.968260E-10 1.030573E-16 -7.656142E-14 1.218790E-12 -3.939959E-11 -6.582052E-18 1.000000E+00 -1.712610E-06 1.000000E+00 8.580956E-09 -1.815198E-06
0 0 166 1.000000E+00 -1.029472E-05 -3.738849E-09 6.991975E-10 -6.980217E-10 -2.194998E-16 -7.676983E-14 1.239979E-12 -3.642789E-11 -2.267278E-17 1.000000E+00 -1.715787E-06 1.000000E+00 7.893396E-09 -1.835427E-06
0 0 167 1.000000E+00 -1.031411E-05 -3.819443E-09 7.004474E-10 -6.992402E-10 5.771175E-17 -7.676804E-14 1.260284E-12 -3.335650E-11 7.104751E-17 1.000000E+00 -1.719018E-06 1.000000E+00 7.210116E-09 -1.853912E-06
0 0 168 1.000000E+00 -1.033380E-05 -3.893843E-09 7.017181E-10 -7.004798E-10 -7.740473E-17 -7.710490E-14 1.280048E-12 -3.020121E-11 -1.087087E-16 1.000000E+00 -1.722300E-06 1.000000E+00 6.532112E-09 -1.870668E-06
0 0 169 1.000000E+00 -1.035379E-05 -3.961898E-09 7.030075E-10 -7.017402E-10 -1.597057E-16 -7.665302E-14 1.298530E-12 -2.697674E-11 -4.880888E-18 1.000000E+00 -1.725632E-06 1.000000E+00 5.860333E-09 -1.885709E-06
0 0 170 1.000000E+00 -1.037406E-05 -4.023485E-09 7.043151E-10 -7.030206E-10 -8.716651E-17 -7.675353E-14 1.316357E-12 -2.369882E-11 6.242072E-17 1.000000E+00 -1.729011E-06 1.000000E+00 5.195682E-09 -1.899055E-06
0 0 171 1.000000E+00 -1.039461E-05 -4.078512E-09 7.056402E-10 -7.043201E-10 -3.486425E-17 -7.637195E-14 1.333388E-12 -2.038176E-11 -2.423046E-17 1.000000E+00 -1.732435E-06 1.000000E+00 4.539012E-09 -1.910725E-06
0 0 172 1.000000E+00 -1.041541E-05 -4.126915E-09 7.069819E-10 -7.056378E-10 -1.356274E-16 -7.621213E-14 1.349438E-12 -1.704031E-11 -1.688280E-17 1.000000E+00 -1.735902E-06 1.000000E+00 3.891125E-09 -1.920744E-06
0 0 173 1.000000E+00 -1.043645E-05 -4.168661E-09 7.083391E-10 -7.069730E-10 -6.862985E-17 -7.564974E-14 1.364579E-12 -1.368798E-11 -2.655651E-18 1.000000E+00 -1.739409E-06 1.000000E+00 3.252776E-09 -1.929136E-06
0 0 174 1.000000E+00 -1.045773E-05 -4.203742E-09 7.097111E-10 -7.083249E-10 -1.409387E-16 -7.526935E-14 1.378798E-12 -1.033838E-11 -3.606857E-17 1.000000E+00 -1.742954E-06 1.000000E+00 2.624666E-09 -1.935927E-06
0 0 175 1.000000E+00 -1.047921E-05 -4.232175E-09 7.110967E-10 -7.096925E-10 -1.407670E-16 -7.471519E-14 1.392313E-12 -7.004205E-12 1.002907E-17 1.000000E+00 -1.746535E-06 1.000000E+00 2.007448E-09 -1.941145E-06
0 0 176 1.000000E+00 -1.050090E-05 -4.254005E-09 7.124957E-10 -7.110748E-10 -1.208806E-16 -7.415707E-14 1.404725E-12 -3.697665E-12 2.675174E-17 1.000000E+00 -1.750150E-06 1.000000E+00 1.401723E-09 -1.944821E-06
0 0 177 1.000000E+00 -1.052277E-05 -4.269297E-09 7.139062E-10 -7.124714E-10 -8.726351E-17 -7.326230E-14 1.416202E-12 -4.302803E-13 -2.356324E-17 1.000000E+00 -1.753796E-06 1.000000E+00 8.080407E-10 -1.946985E-06
0 0 178 1.000000E+00 -1.054482E-05 -4.278143E-09 7.153281E-10 -7.138809E-10 -1.680071E-16 -7.291883E-14 1.427086E-12 2.787258E-12 -1.057161E-17 1.000000E+00 -1.757470E-06 1.000000E+00 2.269021E-10 -1.947670E-06
0 0 179 1.000000E+00 -1.056703E-05 -4.280651E-09 7.167603E-10 -7.153026E-10 -1.084067E-16 -7.172590E-14 1.436720E-12 5.944808E-12 -1.731381E-17 1.000000E+00 -1.761171E-06 1.000000E+00 -3.412421E-10 -1.946910E-06
0 0 180 1.000000E+00 -1.058938E-05 -4.276951E-09 7.182015E-10 -7.167357E-10 -2.026347E-16 -7.121528E-14 1.445538E-12 9.032937E-12 5.298487E-17 1.000000E+00 -1.764896E-06 1.000000E+00 -8.959899E-10 -1.944739E-06
0 0 181 1.000000E+00 -1.061186E-05 -4.267192E-09 7.196514E-10 -7.181791E-10 -2.436988E-18 -7.013921E-14 1.453542E-12 1.204301E-11 -7.589262E-17 1.000000E+00 -1.768643E-06 1.000000E+00 -1.436987E-09 -1.941193E-06
0 0 182 1.000000E+00 -1.063445E-05 -4.251536E-09 7.211086E-10 -7.196320E-10 -3.544199E-16 -6.926777E-14 1.460585E-12 1.496749E-11 3.928441E-17 1.000000E+00 -1.772409E-06 1.000000E+00 -1.963926E-09 -1.936309E-06
0 0 183 1.000000E+00 -1.065715E-05 -4.230163E-09 7.225726E-10 -7.210934E-10 7.613183E-17 -6.831422E-14 1.466648E-12 1.779889E-11 2.376321E-17 1.000000E+00 -1.776192E-06 1.000000E+00 -2.476546E-09 -1.930122E-06
0 0 184 1.000000E+00 -1.067994E-05 -4.203264E-09 7.240419E-10 -7.225625E-10 -3.068935E-16 -6.733602E-14 1.471929E-12 2.053095E-11 -9.226568E-17 1.000000E+00 -1.779989E-06 1.000000E+00 -2.974629E-09 -1.922672E-06
0 0 185 1.000000E+00 -1.070279E-05 -4.171046E-09 7.255164E-10 -7.240381E-10 -1.083995E-16 -6.616447E-14 1.476287E-12 2.315840E-11 1.070357E-16 1.000000E+00 -1.783799E-06 1.000000E+00 -3.458000E-09 -1.913995E-06
0 0 186 1.000000E+00 -1.072571E-05 -4.133721E-09 7.269945E-10 -7.255196E-10 -9.282218E-17 -6.519950E-14 1.479438E-12 2.567590E-11 -1.820269E-17 1.000000E+00 -1.787618E-06 1.000000E+00 -3.926526E-09 -1.904130E-06
0 0 187 1.000000E+00 -1.074867E-05 -4.091513E-09 7.284753E-10 -7.270058E-10 -1.448049E-16 -6.408205E-14 1.482218E-12 2.807952E-11 -8.016742E-17 1.000000E+00 -1.791446E-06 1.000000E+00 -4.380116E-09 -1.893116E-06
0 0 188 1.000000E+00 -1.077167E-05 -4.044655E-09 7.299589E-10 -7.284958E-10 -2.531570E-16 -6.288042E-14 1.483787E-12 3.036595E-11 7.445716E-17 1.000000E+00 -1.795278E-06 1.000000E+00 -4.818713E-09 -1.880991E-06
0 0 189 1.000000E+00 -1.079468E-05 -3.993383E-09 7.314429E-10 -7.299889E-10 4.109404E-18 -6.183122E-14 1.484352E-12 3.253196E-11 -2.620666E-17 1.000000E+00 -1.799113E-06 1.000000E+00 -5.242301E-09 -1.867794E-06
0 0 190 1.000000E+00 -1.081769E-05 -3.937939E-09 7.329276E-10 -7.314837E-10 -3.055704E-16 -6.056801E-14 1.484302E-12 3.457577E-11 -1.249878E-17 1.000000E+00 -1.802948E-06 1.000000E+00 -5.650895E-09 -1.853563E-06
0 0 191 1.000000E+00 -1.084069E-05 -3.878571E-09 7.344115E-10 -7.329798E-10 -2.088816E-17 -5.928856E-14 1.483167E-12 3.649573E-11 4.934939E-17 1.000000E+00 -1.806782E-06 1.000000E+00 -6.044546E-09 -1.838337E-06
0 0 192 1.000000E+00 -1.086367E-05 -3.815526E-09 7.358940E-10 -7.344759E-10 -2.068716E-16 -5.838421E-14 1.481312E-12 3.829072E-11 -4.765445E-17 1.000000E+00 -1.810611E-06 1.000000E+00 -6.423336E-09 -1.822155E-06
0 0 193 1.000000E+00 -1.088661E-05 -3.749055E-09 7.373741E-10 -7.359711E-10 -1.161971E-16 -5.676720E-14 1.478513E-12 3.996057E-11 1.693836E-17 1.000000E+00 -1.814435E-06 1.000000E+00 -6.787375E-09 -1.805054E-06
0 0 194 1.000000E+00 -1.090949E-05 -3.679408E-09 7.388510E-10 -7.374648E-10 -1.729949E-16 -5.583365E-14 1.474833E-12 4.150520E-11 -1.796437E-17 1.000000E+00 -1.818249E-06 1.000000E+00 -7.136803E-09 -1.787071E-06
0 0 195 1.000000E+00 -1.093232E-05 -3.606834E-09 7.403238E-10 -7.389555E-10 -1.521258E-16 -5.446361E-14 1.470270E-12 4.292522E-11 -4.631465E-18 1.000000E+00 -1.822053E-06 1.000000E+00 -7.471784E-09 -1.768244E-06
0 0 196 1.000000E+00 -1.095506E-05 -3.531582E-09 7.417915E-10 -7.404428E-10 -1.822578E-16 -5.322767E-14 1.465006E-12 4.422179E-11 4.766623E-17 1.000000E+00 -1.825843E-06 1.000000E+00 -7.792508E-09 -1.748609E-06
0 0 197 1.000000E+00 -1.097771E-05 -3.453897E-09 7.432538E-10 -7.419256E-10 -5.679334E-17 -5.195782E-14 1.458705E-12 4.539615E-11 -1.153745E-17 1.000000E+00 -1.829618E-06 1.000000E+00 -8.099187E-09 -1.728203E-06
0 0 198 1.000000E+00 -1.100025E-05 -3.374021E-09 7.447089E-10 -7.434031E-10 -2.053327E-16 -5.083448E-14 1.451748E-12 4.645017E-11 -3.907933E-17 1.000000E+00 -1.833375E-06 1.000000E+00 -8.392053E-09 -1.707060E-06
0 0 199 1.000000E+00 -1.102268E-05 -3.292192E-09 7.461573E-10 -7.448741E-10 -1.349520E-16 -4.953161E-14 1.443983E-12 4.738627E-11 7.196681E-20 1.000000E+00 -1.837113E-06 1.000000E+00 -8.671357E-09 -1.685216E-06
0 0 200 1.000000E+00 -1.104497E-05 -3.208644E-09 7.475969E-10 -7.463381E-10 -2.051887E-16 -4.810530E-14 1.435020E-12 4.820652E-11 4.286608E-17 1.000000E+00 -1.840829E-06 1.000000E+00 -8.937369E-09 -1.662704E-06
0 0 201 1.000000E+00 -1.106712E-05 -3.123605E-09 7.490273E-10 -7.477941E-10 -4.921986E-17 -4.715226E-14 1.425896E-12 4.891403E-11 5.775124E-17 1.000000E+00 -1.844520E-06 1.000000E+00 -9.190374E-09 -1.639558E-06
0 0 202 1.000000E+00 -1.108912E-05 -3.037298E-09 7.504487E-10 -7.492408E-10 -8.968627E-17 -4.569234E-14 1.415474E-12 4.951137E-11 -9.719322E-17 1.000000E+00 -1.848186E-06 1.000000E+00 -9.430671E-09 -1.615811E-06
0 0 203 1.000000E+00 -1.111094E-05 -2.949938E-09 7.518583E-10 -7.506783E-10 -2.436063E-16 -4.448724E-14 1.404370E-12 5.000223E-11 -3.697874E-17 1.000000E+00 -1.851823E-06 1.000000E+00 -9.658570E-09 -1.591493E-06
0 0 204 1.000000E+00 -1.113258E-05 -2.861736E-09 7.532574E-10 -7.521047E-10 -1.636437E-16 -4.354311E-14 1.392825E-12 5.038976E-11 1.658896E-16 1.000000E+00 -1.855431E-06 1.000000E+00 -9.874396E-09 -1.566636E-06
0 0 205 1.000000E+00 -1.115403E-05 -2.772895E-09 7.546439E-10 -7.535198E-10 8.817294E-17 -4.179320E-14 1.379938E-12 5.067723E-11 -1.161128E-16 1.000000E+00 -1.859005E-06 1.000000E+00 -1.007848E-08 -1.541270E-06
0 0 206 1.000000E+00 -1.117527E-05 -2.683609E-09 7.560173E-10 -7.549227E-10 -3.958694E-16 -4.125031E-14 1.366723E-12 5.086892E-11 4.394887E-17 1.000000E+00 -1.862546E-06 1.000000E+00 -1.027117E-08 -1.515425E-06
0 0 207 1.000000E+00 -1.119630E-05 -2.594068E-09 7.573774E-10 -7.563123E-10 1.760707E-16 -3.939067E-14 1.352984E-12 5.096780E-11 -1.294275E-17 1.000000E+00 -1.866050E-06 1.000000E+00 -1.045280E-08 -1.489127E-06
0 0 208 1.000000E+00 -1.121710E-05 -2.504450E-09 7.587233E-10 -7.576882E-10 -4.217549E-16 -3.875298E-14 1.337699E-12 5.097852E-11 -6.338653E-18 1.000000E+00 -1.869516E-06 1.000000E+00 -1.062373E-08 -1.462404E-06
0 0 209 1.000000E+00 -1.123765E-05 -2.414931E-09 7.600528E-10 -7.590494E-10 1.633934E-16 -3.730620E-14 1.322452E-12 5.090419E-11 7.713282E-17 1.000000E+00 -1.872942E-06 1.000000E+00 -1.078433E-08 -1.435284E-06
0 0 210 1.000000E+00 -1.125796E-05 -2.325673E-09 7.613682E-10 -7.603949E-10 -2.674892E-16 -3.617478E-14 1.306265E-12 5.074923E-11 -9.314670E-17 1.000000E+00 -1.876326E-06 1.000000E+00 -1.093494E-08 -1.407791E-06
0 0 211 1.000000E+00 -1.127800E-05 -2.236836E-09 7.626653E-10 -7.617247E-10 -2.290003E-17 -3.529164E-14 1.289442E-12 5.051750E-11 1.400844E-16 1.000000E+00 -1.879666E-06 1.000000E+00 -1.107594E-08 -1.379949E-06
0 0 212 1.000000E+00 -1.129777E-05 -2.148567E-09 7.639471E-10 -7.630367E-10 1.267952E-17 -3.406229E-14 1.271990E-12 5.021248E-11 -9.725177E-17 1.000000E+00 -1.882961E-06 1.000000E+00 -1.120769E-08 -1.351782E-06
0 0 213 1.000000E+00 -1.131725E-05 -2.061009E-09 7.652093E-10 -7.643317E-10 -2.174036E-16 -3.260339E-14 1.253198E-12 4.983840E-11 -4.389550E-17 1.000000E+00 -1.886208E-06 1.000000E+00 -1.133056E-08 -1.323314E-06
0 0 214 1.000000E+00 -1.133644E-05 -1.974297E-09 7.664535E-10 -7.656081E-10 -7.511148E-17 -3.200618E-14 1.234936E-12 4.939915E-11 1.283105E-16 1.000000E+00 -1.889406E-06 1.000000E+00 -1.144490E-08 -1.294565E-06
0 0 215 1.000000E+00 -1.135532E-05 -1.888555E-09 7.676791E-10 -7.668649E-10 3.921741E-17 -3.074894E-14 1.215117E-12 4.889820E-11 -1.185888E-17 1.000000E+00 -1.892553E-06 1.000000E+00 -1.155109E-08 -1.265555E-06
0 0 216 1.000000E+00 -1.137389E-05 -1.803902E-09 7.688837E-10 -7.681025E-10 -9.882924E-17 -2.972083E-14 1.195176E-12 4.833925E-11 -6.567331E-17 1.000000E+00 -1.895648E-06 1.000000E+00 -1.164949E-08 -1.236306E-06
0 0 217 1.000000E+00 -1.139213E-05 -1.720452E-09 7.700695E-10 -7.693191E-10 -9.212920E-17 -2.867698E-14 1.174227E-12 4.772633E-11 1.843527E-17 1.000000E+00 -1.898688E-06 1.000000E+00 -1.174045E-08 -1.206836E-06
0 0 218 1.000000E+00 -1.141004E-05 -1.638308E-09 7.712321E-10 -7.705151E-10 -6.195871E-17 -2.762529E-14 1.152776E-12 4.706231E-11 2.642501E-17 1.000000E+00 -1.901673E-06 1.000000E+00 -1.182432E-08 -1.177163E-06
0 0 219 1.000000E+00 -1.142760E-05 -1.557567E-09 7.723750E-10 -7.716885E-10 -3.927918E-17 -2.677921E-14 1.131195E-12 4.635106E-11 -4.514275E-17 1.000000E+00 -1.904600E-06 1.000000E+00 -1.190146E-08 -1.147303E-06
0 0 220 1.000000E+00 -1.144481E-05 -1.478320E-09 7.734945E-10 -7.728401E-10 -1.522442E-16 -2.550513E-14 1.108426E-12 4.559573E-11 1.082129E-16 1.000000E+00 -1.907468E-06 1.000000E+00 -1.197222E-08 -1.117273E-06
0 0 221 1.000000E+00 -1.146166E-05 -1.400653E-09 7.745919E-10 -7.739681E-10 1.771466E-16 -2.491000E-14 1.085350E-12 4.479944E-11 -7.670935E-17 1.000000E+00 -1.910276E-06 1.000000E+00 -1.203692E-08 -1.087089E-06
0 0 222 1.000000E+00 -1.147813E-05 -1.324642E-09 7.756652E-10 -7.750727E-10 -3.056629E-16 -2.365321E-14 1.061783E-12 4.396523E-11 -2.561560E-17 1.000000E+00 -1.913022E-06 1.000000E+00 -1.209591E-08 -1.056765E-06
0 0 223 1.000000E+00 -1.149423E-05 -1.250361E-09 7.767155E-10 -7.761531E-10 1.259154E-16 -2.295460E-14 1.037719E-12 4.309613E-11 1.798425E-17 1.000000E+00 -1.915705E-06 1.000000E+00 -1.214950E-08 -1.026314E-06
0 0 224 1.000000E+00 -1.150994E-05 -1.177875E-09 7.777407E-10 -7.772083E-10 -2.696944E-16 -2.213514E-14 1.012853E-12 4.219502E-11 6.398984E-17 1.000000E+00 -1.918323E-06 1.000000E+00 -1.219803E-08 -9.957488E-07
0 0 225 1.000000E+00 -1.152525E-05 -1.107247E-09 7.787412E-10 -7.782385E-10 2.538950E-16 -2.081614E-14 9.878149E-13 4.126410E-11 -4.098561E-17 1.000000E+00 -1.920875E-06 1.000000E+00 -1.224179E-08 -9.650822E-07
0 0 226 1.000000E+00 -1.154016E-05 -1.038530E-09 7.797163E-10 -7.792426E-10 -3.516656E-16 -2.040562E-14 9.622162E-13 4.030653E-11 -8.130770E-17 1.000000E+00 -1.923360E-06 1.000000E+00 -1.228110E-08 -9.343250E-07
0 0 227 1.000000E+00 -1.155465E-05 -9.717769E-10 7.806656E-10 -7.802200E-10 9.127963E-17 -1.940745E-14 9.359299E-13 3.932432E-11 1.463356E-16 1.000000E+00 -1.925776E-06 1.000000E+00 -1.231625E-08 -9.034878E-07
0 0 228 1.000000E+00 -1.156873E-05 -9.070327E-10 7.815882E-10 -7.811708E-10 -5.899438E-17 -1.839567E-14 9.093291E-13 3.831978E-11 -3.383989E-17 1.000000E+00 -1.928122E-06 1.000000E+00 -1.234752E-08 -8.725803E-07
0 0 229 1.000000E+00 -1.158238E-05 -8.443400E-10 7.824843E-10 -7.820939E-10 2.359985E-17 -1.777232E-14 8.824931E-13 3.729501E-11 -7.568073E-17 1.000000E+00 -1.930397E-06 1.000000E+00 -1.237521E-08 -8.416114E-07
0 0 230 1.000000E+00 -1.159560E-05 -7.837356E-10 7.833531E-10 -7.829890E-10 -2.103558E-16 -1.697701E-14 8.547261E-13 3.625218E-11 4.797910E-17 1.000000E+00 -1.932600E-06 1.000000E+00 -1.239957E-08 -8.105895E-07
0 0 231 1.000000E+00 -1.160838E-05 -7.252544E-10 7.841937E-10 -7.838560E-10 1.195580E-16 -1.606543E-14 8.269777E-13 3.519307E-11 7.148740E-17 1.000000E+00 -1.934730E-06 1.000000E+00 -1.242087E-08 -7.795223E-07
0 0 232 1.000000E+00 -1.162071E-05 -6.689254E-10 7.850071E-10 -7.846938E-10 -6.738105E-17 -1.542712E-14 7.988025E-13 3.411916E-11 -1.244625E-16 1.000000E+00 -1.936786E-06 1.000000E+00 -1.243936E-08 -7.484168E-07
0 0 233 1.000000E+00 -1.163259E-05 -6.147760E-10 7.857913E-10 -7.855024E-10 -1.293669E-16 -1.463060E-14 7.698762E-13 3.303255E-11 6.742025E-17 1.000000E+00 -1.938766E-06 1.000000E+00 -1.245528E-08 -7.172794E-07
0 0 234 1.000000E+00 -1.164402E-05 -5.628301E-10 7.865469E-10 -7.862815E-10 6.745945E-17 -1.372885E-14 7.409205E-13 3.193431E-11 2.734992E-17 1.000000E+00 -1.940669E-06 1.000000E+00 -1.246886E-08 -6.861159E-07
0 0 235 1.000000E+00 -1.165497E-05 -5.131080E-10 7.872732E-10 -7.870303E-10 -7.466706E-17 -1.327876E-14 7.115290E-13 3.082606E-11 -2.463857E-17 1.000000E+00 -1.942496E-06 1.000000E+00 -1.248034E-08 -6.549316E-07
0 0 236 1.000000E+00 -1.166546E-05 -4.656283E-10 7.879699E-10 -7.877486E-10 1.818231E-17 -1.236157E-14 6.817046E-13 2.970881E-11 -2.806895E-17 1.000000E+00 -1.944244E-06 1.000000E+00 -1.248992E-08 -6.237310E-07
0 0 237 1.000000E+00 -1.167548E-05 -4.204065E-10 7.886366E-10 -7.884363E-10 -1.308050E-16 -1.175302E-14 6.516695E-13 2.858407E-11 3.669433E-17 1.000000E+00 -1.945913E-06 1.000000E+00 -1.249780E-08 -5.925184E-07
0 0 238 1.000000E+00 -1.168501E-05 -3.774568E-10 7.892732E-10 -7.890926E-10 9.157097E-17 -1.110772E-14 6.212626E-13 2.745256E-11 6.170238E-19 1.000000E+00 -1.947502E-06 1.000000E+00 -1.250418E-08 -5.612975E-07
0 0 239 1.000000E+00 -1.169406E-05 -3.367899E-10 7.898791E-10 -7.897175E-10 -1.295709E-16 -1.022828E-14 5.904199E-13 2.631518E-11 -4.149582E-17 1.000000E+00 -1.949010E-06 1.000000E+00 -1.250925E-08 -5.300713E-07
0 0 240 1.000000E+00 -1.170262E-05 -2.984166E-10 7.904541E-10 -7.903107E-10 8.579325E-18 -9.713913E-15 5.596127E-13 2.517319E-11 3.953961E-17 1.000000E+00 -1.950437E-06 1.000000E+00 -1.251317E-08 -4.988428E-07
0 0 241 1.000000E+00 -1.171069E-05 -2.623446E-10 7.909983E-10 -7.908714E-10 -5.049169E-17 -9.208281E-15 5.282891E-13 2.402680E-11 2.724377E-17 1.000000E+00 -1.951782E-06 1.000000E+00 -1.251612E-08 -4.676141E-07
0 0 242 1.000000E+00 -1.171826E-05 -2.285811E-10 7.915107E-10 -7.914000E-10 6.306686E-17 -8.204929E-15 4.967173E-13 2.287703E-11 -2.815789E-17 1.000000E+00 -1.953044E-06 1.000000E+00 -1.251824E-08 -4.363873E-07
0 0 243 1.000000E+00 -1.172533E-05 -1.971312E-10 7.919918E-10 -7.918961E-10 -1.068075E-16 -7.785896E-15 4.650016E-13 2.172445E-11 1.940086E-18 1.000000E+00 -1.954222E-06 1.000000E+00 -1.251968E-08 -4.051639E-07
0 0 244 1.000000E+00 -1.173190E-05 -1.680001E-10 7.924407E-10 -7.923589E-10 6.694704E-17 -7.228333E-15 4.330127E-13 2.056925E-11 -1.310296E-17 1.000000E+00 -1.955316E-06 1.000000E+00 -1.252058E-08 -3.739450E-07
0 0 245 1.000000E+00 -1.173796E-05 -1.411907E-10 7.928578E-10 -7.927887E-10 -1.330134E-16 -6.341785E-15 4.008998E-13 1.941224E-11 2.451685E-18 1.000000E+00 -1.956326E-06 1.000000E+00 -1.252106E-08 -3.427316E-07
0 0 246 1.000000E+00 -1.174351E-05 -1.167066E-10 7.932425E-10 -7.931853E-10 7.185040E-17 -6.001800E-15 3.683741E-13 1.825361E-11 6.699511E-17 1.000000E+00 -1.957251E-06 1.000000E+00 -1.252122E-08 -3.115242E-07
0 0 247 1.000000E+00 -1.174854E-05 -9.454921E-11 7.935945E-10 -7.935482E-10 9.768219E-19 -5.259604E-15 3.359660E-13 1.709350E-11 -9.050675E-17 1.000000E+00 -1.958090E-06 1.000000E+00 -1.252119E-08 -2.803232E-07
0 0 248 1.000000E+00 -1.175306E-05 -7.472038E-11 7.939144E-10 -7.938774E-10 -1.091631E-16 -4.703582E-15 3.031951E-13 1.593256E-11 4.759842E-17 1.000000E+00 -1.958844E-06 1.000000E+00 -1.252104E-08 -2.491287E-07
0 0 249 1.000000E+00 -1.175707E-05 -5.722159E-11 7.942009E-10 -7.941728E-10 9.617365E-17 -4.013677E-15 2.702445E-13 1.477064E-11 1.321388E-17 1.000000E+00 -1.959511E-06 1.000000E+00 -1.252087E-08 -2.179404E-07
0 0 250 1.000000E+00 -1.176055E-05 -4.205292E-11 7.944549E-10 -7.944340E-10 -8.273534E-17 -3.532660E-15 2.374064E-13 1.360801E-11 -2.848368E-20 1.000000E+00 -1.960091E-06 1.000000E+00 -1.252074E-08 -1.867581E-07
0 0 251 1.000000E+00 -1.176351E-05 -2.921561E-11 7.946757E-10 -7.946611E-10 9.611669E-17 -2.938002E-15 2.042285E-13 1.244482E-11 -2.609630E-17 1.000000E+00 -1.960585E-06 1.000000E+00 -1.252073E-08 -1.555811E-07
0 0 252 1.000000E+00 -1.176595E-05 -1.870920E-11 7.948633E-10 -7.948539E-10 -1.349279E-16 -2.379475E-15 1.709671E-13 1.128109E-11 4.132348E-17 1.000000E+00 -1.960992E-06 1.000000E+00 -1.252088E-08 -1.244089E-07
0 0 253 1.000000E+00 -1.176786E-05 -1.053483E-11 7.950177E-10 -7.950124E-10 1.787637E-16 -1.621734E-15 1.377847E-13 1.011695E-11 -2.148843E-17 1.000000E+00 -1.961311E-06 1.000000E+00 -1.252125E-08 -9.324064E-08
0 0 254 1.000000E+00 -1.176925E-05 -4.691339E-12 7.951389E-10 -7.951363E-10 -1.779048E-16 -1.271742E-15 1.043566E-13 8.952318E-12 -9.340389E-18 1.000000E+00 -1.961542E-06 1.000000E+00 -1.252185E-08 -6.207540E-08
0 0 255 1.000000E+00 -1.177012E-05 -1.180140E-12 7.952264E-10 -7.952259E-10 1.600829E-16 -4.664024E-16 7.087654E-14 7.787373E-12 5.162396E-17 1.000000E+00 -1.961686E-06 1.000000E+00 -1.252273E-08 -3.091224E-08
0 1 0 1.000000E+00 -1.175710E-05 -2.183401E-16 7.886543E-10 -7.886396E-10 -1.165711E-12 -3.027252E-17 -1.128507E-12 6.658164E-12 5.564133E-16 1.000000E+00 -1.959516E-06 1.000000E+00 -4.368584E-08 2.512019E-10
0 1 1 1.000000E+00 -1.391636E-05 -1.151006E-12 7.875093E-10 -7.898257E-10 -1.165450E-12 6.162702E-16 -1.161582E-12 5.492329E-12 5.202189E-16 1.000000E+00 -2.319393E-06 1.000000E+00 -4.368780E-08 3.141248E-08
0 1 2 1.000000E+00 -1.607509E-05 -4.633919E-12 7.863312E-10 -7.909775E-10 -1.164670E-12 1.063183E-15 -1.194754E-12 4.326280E-12 6.087207E-16 1.000000E+00 -2.679181E-06 1.000000E+00 -4.369107E-08 6.257481E-08
0 1 3 1.000000E+00 -1.823329E-05 -1.044810E-11 7.851198E-10 -7.920952E-10 -1.164233E-12 1.748978E-15 -1.227672E-12 3.159643E-12 5.482573E-16 1.000000E+00 -3.038882E-06 1.000000E+00 -4.369560E-08 9.373923E-08
0 1 4 1.000000E+00 -2.039097E-05 -1.859408E-11 7.838758E-10 -7.931786E-10 -1.163574E-12 2.167748E-15 -1.260728E-12 1.992801E-12 6.024492E-16 1.000000E+00 -3.398495E-06 1.000000E+00 -4.370132E-08 1.249067E-07
0 1 5 1.000000E+00 -2.254810E-05 -2.907146E-11 7.825983E-10 -7.942278E-10 -1.163028E-12 2.697124E-15 -1.293713E-12 8.255118E-13 6.530492E-16 1.000000E+00 -3.758017E-06 1.000000E+00 -4.370808E-08 1.560782E-07
0 1 6 1.000000E+00 -2.470468E-05 -4.188042E-11 7.812884E-10 -7.952427E-10 -1.162268E-12 3.107749E-15 -1.326456E-12 -3.420498E-13 5.437428E-16 1.000000E+00 -4.117447E-06 1.000000E+00 -4.371575E-08 1.872545E-07
0 1 7 1.000000E+00 -2.686068E-05 -5.702002E-11 7.799454E-10 -7.962235E-10 -1.161940E-12 3.246887E-15 -1.359169E-12 -1.509722E-12 6.974650E-16 1.000000E+00 -4.476779E-06 1.000000E+00 -4.372412E-08 2.184363E-07
0 1 8 1.000000E+00 -2.901606E-05 -7.449093E-11 7.785700E-10 -7.971699E-10 -1.160873E-12 3.485984E-15 -1.391431E-12 -2.677557E-12 7.283275E-16 1.000000E+00 -4.836010E-06 1.000000E+00 -4.373298E-08 2.496242E-07
0 1 9 1.000000E+00 -3.117078E-05 -9.429099E-11 7.771625E-10 -7.980821E-10 -1.160484E-12 3.201635E-15 -1.423654E-12 -3.845331E-12 7.545346E-16 1.000000E+00 -5.195129E-06 1.000000E+00 -4.374206E-08 2.808185E-07
0 1 10 1.000000E+00 -3.332477E-05 -1.164205E-10 7.757227E-10 -7.989599E-10 -1.159364E-12 2.828140E-15 -1.455390E-12 -5.012823E-12 8.979714E-16 1.000000E+00 -5.554129E-06 1.000000E+00 -4.375107E-08 3.120194E-07
0 1 11 1.000000E+00 -3.547798E-05 -1.408767E-10 7.742518E-10 -7.998031E-10 -1.158688E-12 1.916425E-15 -1.486716E-12 -6.179788E-12 9.212642E-16 1.000000E+00 -5.912996E-06 1.000000E+00 -4.375967E-08 3.432269E-07
0 1 12 1.000000E+00 -3.763029E-05 -1.676584E-10 7.727493E-10 -8.006117E-10 -1.157521E-12 8.477835E-16 -1.517697E-12 -7.345930E-12 1.130991E-15 1.000000E+00 -6.271716E-06 1.000000E+00 -4.376751E-08 3.744406E-07
0 1 13 1.000000E+00 -3.978161E-05 -1.967623E-10 7.712164E-10 -8.013855E-10 -1.156426E-12 -9.614277E-16 -1.548014E-12 -8.510955E-12 1.120680E-15 1.000000E+00 -6.630269E-06 1.000000E+00 -4.377418E-08 4.056600E-07
0 1 14 1.000000E+00 -4.193181E-05 -2.281850E-10 7.696533E-10 -8.021242E-10 -1.155280E-12 -3.495745E-15 -1.577552E-12 -9.674220E-12 1.465133E-15 1.000000E+00 -6.988634E-06 1.000000E+00 -4.377925E-08 4.368843E-07
0 1 15 1.000000E+00 -4.408072E-05 -2.619225E-10 7.680613E-10 -8.028273E-10 -1.153495E-12 -6.453734E-15 -1.606501E-12 -1.083555E-11 1.595383E-15 1.000000E+00 -7.346787E-06 1.000000E+00 -4.378224E-08 4.681122E-07
0 1 16 1.000000E+00 -4.622818E-05 -2.979682E-10 7.664403E-10 -8.034950E-10 -1.152089E-12 -1.031187E-14 -1.634716E-12 -1.199417E-11 1.640356E-15 1.000000E+00 -7.704697E-06 1.000000E+00 -4.378266E-08 4.993423E-07
0 1 17 1.000000E+00 -4.837398E-05 -3.363162E-10 7.647918E-10 -8.041264E-10 -1.150215E-12 -1.533976E-14 -1.661802E-12 -1.314926E-11 2.164121E-15 1.000000E+00 -8.062330E-06 1.000000E+00 -4.377997E-08 5.305726E-07
0 1 18 1.000000E+00 -5.051790E-05 -3.769583E-10 7.631167E-10 -8.047210E-10 -1.147761E-12 -2.103743E-14 -1.687880E-12 -1.430039E-11 2.308024E-15 1.000000E+00 -8.419650E-06 1.000000E+00 -4.377358E-08 5.618008E-07
0 1 19 1.000000E+00 -5.265968E-05 -4.198839E-10 7.614161E-10 -8.052785E-10 -1.145599E-12 -2.817991E-14 -1.712852E-12 -1.544661E-11 2.533910E-15 1.000000E+00 -8.776613E-06 1.000000E+00 -4.376289E-08 5.930243E-07
0 1 20 1.000000E+00 -5.479903E-05 -4.650824E-10 7.596910E-10 -8.057981E-10 -1.142693E-12 -3.655829E-14 -1.736652E-12 -1.658682E-11 2.994884E-15 1.000000E+00 -9.133172E-06 1.000000E+00 -4.374726E-08 6.242397E-07
0 1 21 1.000000E+00 -5.693564E-05 -5.125396E-10 7.579428E-10 -8.062791E-10 -1.139609E-12 -4.636741E-14 -1.758874E-12 -1.772014E-11 3.306455E-15 1.000000E+00 -9.489273E-06 1.000000E+00 -4.372600E-08 6.554436E-07
0 1 22 1.000000E+00 -5.906914E-05 -5.622400E-10 7.561732E-10 -8.067206E-10 -1.136080E-12 -5.767948E-14 -1.779784E-12 -1.884558E-11 3.666404E-15 1.000000E+00 -9.844857E-06 1.000000E+00 -4.369839E-08 6.866317E-07
0 1 23 1.000000E+00 -6.119916E-05 -6.141654E-10 7.543832E-10 -8.071218E-10 -1.132276E-12 -7.102521E-14 -1.798906E-12 -1.996137E-11 4.219943E-15 1.000000E+00 -1.019986E-05 1.000000E+00 -4.366370E-08 7.177994E-07
0 1 24 1.000000E+00 -6.332526E-05 -6.682954E-10 7.525754E-10 -8.074815E-10 -1.127640E-12 -8.582476E-14 -1.816238E-12 -2.106667E-11 4.700656E-15 1.000000E+00 -1.055421E-05 1.000000E+00 -4.362113E-08 7.489415E-07
0 1 25 1.000000E+00 -6.544699E-05 -7.246058E-10 7.507507E-10 -8.077989E-10 -1.122875E-12 -1.031892E-13 -1.831999E-12 -2.215976E-11 5.167388E-15 1.000000E+00 -1.090783E-05 1.000000E+00 -4.356987E-08 7.800522E-07
0 1 26 1.000000E+00 -6.756385E-05 -7.830705E-10 7.489114E-10 -8.080724E-10 -1.117305E-12 -1.224299E-13 -1.845272E-12 -2.323903E-11 5.612881E-15 1.000000E+00 -1.126064E-05 1.000000E+00 -4.350906E-08 8.111251E-07
0 1 27 1.000000E+00 -6.967528E-05 -8.436586E-10 7.470602E-10 -8.083010E-10 -1.111649E-12 -1.439341E-13 -1.856498E-12 -2.430255E-11 6.466503E-15 1.000000E+00 -1.161255E-05 1.000000E+00 -4.343782E-08 8.421533E-07
0 1 28 1.000000E+00 -7.178069E-05 -9.063379E-10 7.451984E-10 -8.084829E-10 -1.104372E-12 -1.687213E-13 -1.865664E-12 -2.534891E-11 7.037040E-15 1.000000E+00 -1.196345E-05 1.000000E+00 -4.335524E-08 8.731290E-07
0 1 29 1.000000E+00 -7.387947E-05 -9.710688E-10 7.433289E-10 -8.086169E-10 -1.097575E-12 -1.953320E-13 -1.872104E-12 -2.637585E-11 7.485111E-15 1.000000E+00 -1.231325E-05 1.000000E+00 -4.326035E-08 9.040440E-07
0 1 30 1.000000E+00 -7.597093E-05 -1.037811E-09 7.414542E-10 -8.087012E-10 -1.089402E-12 -2.255835E-13 -1.875810E-12 -2.738088E-11 8.602282E-15 1.000000E+00 -1.266182E-05 1.000000E+00 -4.315219E-08 9.348893E-07
0 1 31 1.000000E+00 -7.805434E-05 -1.106519E-09 7.395772E-10 -8.087337E-10 -1.080370E-12 -2.586189E-13 -1.877028E-12 -2.836248E-11 9.109803E-15 1.000000E+00 -1.300906E-05 1.000000E+00 -4.302973E-08 9.656552E-07
0 1 32 1.000000E+00 -8.012893E-05 -1.177141E-09 7.377002E-10 -8.087131E-10 -1.071183E-12 -2.950757E-13 -1.875179E-12 -2.931766E-11 9.942652E-15 1.000000E+00 -1.335482E-05 1.000000E+00 -4.289193E-08 9.963312E-07
0 1 33 1.000000E+00 -8.219388E-05 -1.249621E-09 7.358269E-10 -8.086367E-10 -1.060485E-12 -3.349117E-13 -1.870362E-12 -3.024393E-11 1.096034E-14 1.000000E+00 -1.369898E-05 1.000000E+00 -4.273772E-08 1.026906E-06
0 1 34 1.000000E+00 -8.424831E-05 -1.323899E-09 7.339594E-10 -8.085029E-10 -1.049262E-12 -3.783740E-13 -1.862230E-12 -3.113915E-11 1.163461E-14 1.000000E+00 -1.404138E-05 1.000000E+00 -4.256600E-08 1.057368E-06
0 1 35 1.000000E+00 -8.629130E-05 -1.399909E-09 7.321024E-10 -8.083091E-10 -1.037216E-12 -4.261063E-13 -1.850621E-12 -3.199972E-11 1.262573E-14 1.000000E+00 -1.438188E-05 1.000000E+00 -4.237564E-08 1.087704E-06
0 1 36 1.000000E+00 -8.832186E-05 -1.477577E-09 7.302582E-10 -8.080529E-10 -1.024010E-12 -4.773371E-13 -1.835776E-12 -3.282321E-11 1.374347E-14 1.000000E+00 -1.472031E-05 1.000000E+00 -4.216549E-08 1.117900E-06
0 1 37 1.000000E+00 -9.033897E-05 -1.556828E-09 7.284309E-10 -8.077321E-10 -1.009729E-12 -5.329544E-13 -1.817241E-12 -3.360659E-11 1.454214E-14 1.000000E+00 -1.505649E-05 1.000000E+00 -4.193436E-08 1.147943E-06
0 1 38 1.000000E+00 -9.234153E-05 -1.637575E-09 7.266237E-10 -8.073440E-10 -9.949262E-13 -5.930589E-13 -1.794816E-12 -3.434634E-11 1.567719E-14 1.000000E+00 -1.539026E-05 1.000000E+00 -4.168106E-08 1.177816E-06
0 1 39 1.000000E+00 -9.432840E-05 -1.719728E-09 7.248412E-10 -8.068857E-10 -9.783745E-13 -6.576979E-13 -1.768513E-12 -3.503952E-11 1.672128E-14 1.000000E+00 -1.572140E-05 1.000000E+00 -4.140436E-08 1.207504E-06
0 1 40 1.000000E+00 -9.629838E-05 -1.803190E-09 7.230867E-10 -8.063546E-10 -9.614836E-13 -7.269573E-13 -1.738046E-12 -3.568235E-11 1.781804E-14 1.000000E+00 -1.604973E-05 1.000000E+00 -4.110302E-08 1.236989E-06
0 1 41 1.000000E+00 -9.825021E-05 -1.887857E-09 7.213651E-10 -8.057475E-10 -9.427384E-13 -8.011566E-13 -1.703944E-12 -3.627151E-11 1.890317E-14 1.000000E+00 -1.637503E-05 1.000000E+00 -4.077578E-08 1.266254E-06
0 1 42 1.000000E+00 -1.001826E-04 -1.973616E-09 7.196788E-10 -8.050622E-10 -9.236773E-13 -8.800690E-13 -1.665292E-12 -3.680369E-11 1.996515E-14 1.000000E+00 -1.669709E-05 1.000000E+00 -4.042138E-08 1.295280E-06
0 1 43 1.000000E+00 -1.020941E-04 -2.060349E-09 7.180346E-10 -8.042947E-10 -9.028081E-13 -9.647282E-13 -1.621856E-12 -3.727429E-11 2.138673E-14 1.000000E+00 -1.701568E-05 1.000000E+00 -4.003851E-08 1.324047E-06
0 1 44 1.000000E+00 -1.039833E-04 -2.147931E-09 7.164351E-10 -8.034424E-10 -8.809038E-13 -1.053862E-12 -1.574973E-12 -3.768063E-11 2.216972E-14 1.000000E+00 -1.733055E-05 1.000000E+00 -3.962589E-08 1.352534E-06
0 1 45 1.000000E+00 -1.058488E-04 -2.236225E-09 7.148846E-10 -8.025023E-10 -8.584687E-13 -1.148833E-12 -1.522801E-12 -3.801820E-11 2.341185E-14 1.000000E+00 -1.764146E-05 1.000000E+00 -3.918222E-08 1.380720E-06
0 1 46 1.000000E+00 -1.076889E-04 -2.325093E-09 7.133895E-10 -8.014707E-10 -8.340801E-13 -1.249111E-12 -1.466416E-12 -3.828294E-11 2.473783E-14 1.000000E+00 -1.794816E-05 1.000000E+00 -3.870618E-08 1.408582E-06
0 1 47 1.000000E+00 -1.095022E-04 -2.414383E-09 7.119518E-10 -8.003452E-10 -8.089930E-13 -1.354705E-12 -1.405745E-12 -3.847186E-11 2.557005E-14 1.000000E+00 -1.825036E-05 1.000000E+00 -3.819646E-08 1.436096E-06
0 1 48 1.000000E+00 -1.112868E-04 -2.503938E-09 7.105780E-10 -7.991218E-10 -7.829400E-13 -1.466138E-12 -1.339986E-12 -3.858004E-11 2.689097E-14 1.000000E+00 -1.854780E-05 1.000000E+00 -3.765176E-08 1.463238E-06
0 1 49 1.000000E+00 -1.130411E-04 -2.593595E-09 7.092718E-10 -7.977978E-10 -7.552111E-13 -1.582569E-12 -1.270039E-12 -3.860406E-11 2.789869E-14 1.000000E+00 -1.884019E-05 1.000000E+00 -3.707078E-08 1.489983E-06
0 1 50 1.000000E+00 -1.147634E-04 -2.683179E-09 7.080379E-10 -7.963701E-10 -7.271427E-13 -1.705105E-12 -1.195365E-12 -3.853985E-11 2.886972E-14 1.000000E+00 -1.912723E-05 1.000000E+00 -3.645222E-08 1.516304E-06
0 1 51 1.000000E+00 -1.164517E-04 -2.772511E-09 7.068811E-10 -7.948352E-10 -6.974716E-13 -1.832961E-12 -1.116297E-12 -3.838378E-11 2.994802E-14 1.000000E+00 -1.940861E-05 1.000000E+00 -3.579482E-08 1.542174E-06
0 1 52 1.000000E+00 -1.181042E-04 -2.861401E-09 7.058053E-10 -7.931906E-10 -6.672466E-13 -1.965889E-12 -1.032928E-12 -3.813169E-11 3.080759E-14 1.000000E+00 -1.968403E-05 1.000000E+00 -3.509730E-08 1.567565E-06
0 1 53 1.000000E+00 -1.197189E-04 -2.949656E-09 7.048152E-10 -7.914332E-10 -6.358564E-13 -2.104591E-12 -9.447767E-13 -3.778030E-11 3.174918E-14 1.000000E+00 -1.995315E-05 1.000000E+00 -3.435844E-08 1.592447E-06
0 1 54 1.000000E+00 -1.212939E-04 -3.037071E-09 7.039158E-10 -7.895600E-10 -6.037483E-13 -2.248402E-12 -8.529514E-13 -3.732582E-11 3.238120E-14 1.000000E+00 -2.021565E-05 1.000000E+00 -3.357702E-08 1.616791E-06
0 1 55 1.000000E+00 -1.228271E-04 -3.123437E-09 7.031093E-10 -7.875691E-10 -5.710940E-13 -2.397107E-12 -7.569394E-13 -3.676482E-11 3.315979E-14 1.000000E+00 -2.047118E-05 1.000000E+00 -3.275187E-08 1.640566E-06
0 1 56 1.000000E+00 -1.243164E-04 -3.208539E-09 7.024019E-10 -7.854574E-10 -5.374287E-13 -2.551011E-12 -6.569162E-13 -3.609419E-11 3.377883E-14 1.000000E+00 -2.071939E-05 1.000000E+00 -3.188183E-08 1.663739E-06
0 1 57 1.000000E+00 -1.257596E-04 -3.292152E-09 7.017955E-10 -7.832231E-10 -5.035364E-13 -2.709185E-12 -5.533308E-13 -3.531087E-11 3.412364E-14 1.000000E+00 -2.095994E-05 1.000000E+00 -3.096583E-08 1.686280E-06
0 1 58 1.000000E+00 -1.271547E-04 -3.374048E-09 7.012952E-10 -7.808641E-10 -4.691814E-13 -2.872031E-12 -4.464878E-13 -3.441197E-11 3.457206E-14 1.000000E+00 -2.119244E-05 1.000000E+00 -3.000279E-08 1.708153E-06
0 1 59 1.000000E+00 -1.284993E-04 -3.453995E-09 7.009025E-10 -7.783791E-10 -4.343923E-13 -3.038635E-12 -3.365168E-13 -3.339512E-11 3.472463E-14 1.000000E+00 -2.141655E-05 1.000000E+00 -2.899173E-08 1.729325E-06
0 1 60 1.000000E+00 -1.297912E-04 -3.531754E-09 7.006222E-10 -7.757662E-10 -3.997321E-13 -3.209393E-12 -2.234680E-13 -3.225814E-11 3.464905E-14 1.000000E+00 -2.163187E-05 1.000000E+00 -2.793171E-08 1.749762E-06
0 1 61 1.000000E+00 -1.310282E-04 -3.607081E-09 7.004556E-10 -7.730249E-10 -3.650942E-13 -3.382950E-12 -1.083417E-13 -3.099891E-11 3.465785E-14 1.000000E+00 -2.183803E-05 1.000000E+00 -2.682184E-08 1.769428E-06
0 1 62 1.000000E+00 -1.322078E-04 -3.679733E-09 7.004055E-10 -7.701545E-10 -3.304164E-13 -3.559939E-12 8.908095E-15 -2.961633E-11 3.424005E-14 1.000000E+00 -2.203464E-05 1.000000E+00 -2.566134E-08 1.788286E-06
0 1 63 1.000000E+00 -1.333278E-04 -3.749460E-09 7.004734E-10 -7.671549E-10 -2.966140E-13 -3.738851E-12 1.279735E-13 -2.810902E-11 3.376161E-14 1.000000E+00 -2.222130E-05 1.000000E+00 -2.444947E-08 1.806301E-06
0 1 64 1.000000E+00 -1.343858E-04 -3.816013E-09 7.006615E-10 -7.640260E-10 -2.628932E-13 -3.920225E-12 2.481721E-13 -2.647663E-11 3.295785E-14 1.000000E+00 -2.239763E-05 1.000000E+00 -2.318560E-08 1.823434E-06
0 1 65 1.000000E+00 -1.353793E-04 -3.879141E-09 7.009697E-10 -7.607691E-10 -2.306983E-13 -4.102287E-12 3.687403E-13 -2.471866E-11 3.206079E-14 1.000000E+00 -2.256322E-05 1.000000E+00 -2.186917E-08 1.839649E-06
0 1 66 1.000000E+00 -1.363060E-04 -3.938594E-09 7.013989E-10 -7.573854E-10 -1.987716E-13 -4.285661E-12 4.898871E-13 -2.283582E-11 3.093726E-14 1.000000E+00 -2.271767E-05 1.000000E+00 -2.049972E-08 1.854907E-06
0 1 67 1.000000E+00 -1.371635E-04 -3.994123E-09 7.019495E-10 -7.538764E-10 -1.688238E-13 -4.468918E-12 6.105358E-13 -2.082909E-11 2.924942E-14 1.000000E+00 -2.286059E-05 1.000000E+00 -1.907691E-08 1.869171E-06
0 1 68 1.000000E+00 -1.379493E-04 -4.045481E-09 7.026200E-10 -7.502448E-10 -1.402728E-13 -4.651593E-12 7.299078E-13 -1.869946E-11 2.772939E-14 1.000000E+00 -2.299155E-05 1.000000E+00 -1.760050E-08 1.882401E-06
0 1 69 1.000000E+00 -1.386611E-04 -4.092426E-09 7.034093E-10 -7.464939E-10 -1.133650E-13 -4.832936E-12 8.479766E-13 -1.644961E-11 2.579465E-14 1.000000E+00 -2.311018E-05 1.000000E+00 -1.607036E-08 1.894559E-06
0 1 70 1.000000E+00 -1.392963E-04 -4.134720E-09 7.043160E-10 -7.426269E-10 -8.868352E-14 -5.012521E-12 9.638531E-13 -1.408216E-11 2.339324E-14 1.000000E+00 -2.321605E-05 1.000000E+00 -1.448648E-08 1.905606E-06
0 1 71 1.000000E+00 -1.398527E-04 -4.172130E-09 7.053370E-10 -7.386485E-10 -6.657857E-14 -5.188818E-12 1.076485E-12 -1.160039E-11 2.088212E-14 1.000000E+00 -2.330878E-05 1.000000E+00 -1.284900E-08 1.915503E-06
0 1 72 1.000000E+00 -1.403277E-04 -4.204434E-09 7.064689E-10 -7.345639E-10 -4.691929E-14 -5.361884E-12 1.185687E-12 -9.008529E-12 1.807981E-14 1.000000E+00 -2.338796E-05 1.000000E+00 -1.115817E-08 1.924213E-06
0 1 73 1.000000E+00 -1.407192E-04 -4.231416E-09 7.077084E-10 -7.303783E-10 -3.041895E-14 -5.530358E-12 1.290660E-12 -6.311414E-12 1.493193E-14 1.000000E+00 -2.345320E-05 1.000000E+00 -9.414406E-09 1.931696E-06
0 1 74 1.000000E+00 -1.410248E-04 -4.252872E-09 7.090502E-10 -7.260988E-10 -1.705543E-14 -5.693383E-12 1.390394E-12 -3.514608E-12 1.154226E-14 1.000000E+00 -2.350413E-05 1.000000E+00 -7.618250E-09 1.937914E-06
0 1 75 1.000000E+00 -1.412421E-04 -4.268607E-09 7.104892E-10 -7.217326E-10 -7.334442E-15 -5.850292E-12 1.484355E-12 -6.245575E-13 7.679922E-15 1.000000E+00 -2.354035E-05 1.000000E+00 -5.770407E-09 1.942830E-06
0 1 76 1.000000E+00 -1.413689E-04 -4.278444E-09 7.120190E-10 -7.172875E-10 -1.695588E-15 -6.000084E-12 1.571900E-12 2.351963E-12 3.631153E-15 1.000000E+00 -2.356149E-05 1.000000E+00 -3.871738E-09 1.946407E-06
0 1 77 1.000000E+00 -1.414032E-04 -4.282219E-09 7.136330E-10 -7.127722E-10 -7.213497E-17 -6.141925E-12 1.652028E-12 5.406871E-12 -6.269943E-16 1.000000E+00 -2.356719E-05 1.000000E+00 -1.923268E-09 1.948607E-06
0 1 78 1.000000E+00 -1.413426E-04 -4.279782E-09 7.153230E-10 -7.081965E-10 -2.949577E-15 -6.274760E-12 1.724103E-12 8.531634E-12 -5.319126E-15 1.000000E+00 -2.355710E-05 1.000000E+00 7.380995E-11 1.949397E-06
0 1 79 1.000000E+00 -1.411853E-04 -4.271004E-09 7.170812E-10 -7.035705E-10 -1.071039E-14 -6.397834E-12 1.787515E-12 1.171702E-11 -1.022542E-14 1.000000E+00 -2.353088E-05 1.000000E+00 2.118133E-09 1.948740E-06
0 1 80 1.000000E+00 -1.409292E-04 -4.255774E-09 7.188980E-10 -6.989053E-10 -2.340042E-14 -6.510322E-12 1.841292E-12 1.495284E-11 -1.545657E-14 1.000000E+00 -2.348819E-05 1.000000E+00 4.208160E-09 1.946603E-06
0 1 81 1.000000E+00 -1.405724E-04 -4.234003E-09 7.207638E-10 -6.942126E-10 -4.162352E-14 -6.611225E-12 1.884995E-12 1.822827E-11 -2.101522E-14 1.000000E+00 -2.342873E-05 1.000000E+00 6.342174E-09 1.942953E-06
0 1 82 1.000000E+00 -1.401131E-04 -4.205623E-09 7.226680E-10 -6.895046E-10 -6.543086E-14 -6.699768E-12 1.917761E-12 2.153212E-11 -2.663663E-14 1.000000E+00 -2.335218E-05 1.000000E+00 8.518276E-09 1.937760E-06
0 1 83 1.000000E+00 -1.395496E-04 -4.170591E-09 7.245993E-10 -6.847947E-10 -9.489678E-14 -6.775107E-12 1.938907E-12 2.485174E-11 -3.258854E-14 1.000000E+00 -2.325827E-05 1.000000E+00 1.073438E-08 1.930992E-06
0 1 84 1.000000E+00 -1.388803E-04 -4.128887E-09 7.265458E-10 -6.800964E-10 -1.306079E-13 -6.836636E-12 1.948202E-12 2.817474E-11 -3.882947E-14 1.000000E+00 -2.314672E-05 1.000000E+00 1.298823E-08 1.922623E-06
0 1 85 1.000000E+00 -1.381038E-04 -4.080519E-09 7.284957E-10 -6.754238E-10 -1.725557E-13 -6.883561E-12 1.944588E-12 3.148768E-11 -4.509420E-14 1.000000E+00 -2.301731E-05 1.000000E+00 1.527735E-08 1.912624E-06
0 1 86 1.000000E+00 -1.372187E-04 -4.025522E-09 7.304350E-10 -6.707922E-10 -2.207963E-13 -6.914918E-12 1.927897E-12 3.477645E-11 -5.172244E-14 1.000000E+00 -2.286979E-05 1.000000E+00 1.759913E-08 1.900972E-06
0 1 87 1.000000E+00 -1.362238E-04 -3.963957E-09 7.323515E-10 -6.662163E-10 -2.760006E-13 -6.931048E-12 1.897743E-12 3.802708E-11 -5.822314E-14 1.000000E+00 -2.270396E-05 1.000000E+00 1.995074E-08 1.887643E-06
0 1 88 1.000000E+00 -1.351179E-04 -3.895919E-09 7.342305E-10 -6.617120E-10 -3.372426E-13 -6.930013E-12 1.853282E-12 4.122433E-11 -6.495788E-14 1.000000E+00 -2.251964E-05 1.000000E+00 2.232917E-08 1.872616E-06
0 1 89 1.000000E+00 -1.339001E-04 -3.821527E-09 7.360581E-10 -6.572953E-10 -4.059164E-13 -6.913079E-12 1.795000E-12 4.435345E-11 -7.183427E-14 1.000000E+00 -2.231668E-05 1.000000E+00 2.473125E-08 1.855874E-06
0 1 90 1.000000E+00 -1.325697E-04 -3.740934E-09 7.378205E-10 -6.529820E-10 -4.809111E-13 -6.878275E-12 1.721907E-12 4.739889E-11 -7.851483E-14 1.000000E+00 -2.209494E-05 1.000000E+00 2.715361E-08 1.837399E-06
0 1 91 1.000000E+00 -1.311259E-04 -3.654324E-09 7.395019E-10 -6.487893E-10 -5.629460E-13 -6.826508E-12 1.634365E-12 5.034527E-11 -8.532582E-14 1.000000E+00 -2.185432E-05 1.000000E+00 2.959273E-08 1.817177E-06
0 1 92 1.000000E+00 -1.295684E-04 -3.561911E-09 7.410892E-10 -6.447326E-10 -6.515628E-13 -6.757288E-12 1.532212E-12 5.317682E-11 -9.198769E-14 1.000000E+00 -2.159474E-05 1.000000E+00 3.204492E-08 1.795199E-06
0 1 93 1.000000E+00 -1.278969E-04 -3.463941E-09 7.425663E-10 -6.408291E-10 -7.469214E-13 -6.670341E-12 1.415392E-12 5.587786E-11 -9.874571E-14 1.000000E+00 -2.131615E-05 1.000000E+00 3.450631E-08 1.771454E-06
0 1 94 1.000000E+00 -1.261112E-04 -3.360689E-09 7.439200E-10 -6.370946E-10 -8.490542E-13 -6.566125E-12 1.284383E-12 5.843341E-11 -1.049896E-13 1.000000E+00 -2.101854E-05 1.000000E+00 3.697292E-08 1.745938E-06
0 1 95 1.000000E+00 -1.242115E-04 -3.252464E-09 7.451351E-10 -6.335453E-10 -9.569007E-13 -6.444536E-12 1.138895E-12 6.082758E-11 -1.111967E-13 1.000000E+00 -2.070191E-05 1.000000E+00 3.944057E-08 1.718648E-06
0 1 96 1.000000E+00 -1.221979E-04 -3.139602E-09 7.461978E-10 -6.301969E-10 -1.071448E-12 -6.306206E-12 9.800248E-13 6.304570E-11 -1.174013E-13 1.000000E+00 -2.036632E-05 1.000000E+00 4.190501E-08 1.689584E-06
0 1 97 1.000000E+00 -1.200710E-04 -3.022470E-09 7.470951E-10 -6.270646E-10 -1.191703E-12 -6.151233E-12 8.076358E-13 6.507351E-11 -1.229419E-13 1.000000E+00 -2.001183E-05 1.000000E+00 4.436181E-08 1.658750E-06
0 1 98 1.000000E+00 -1.178313E-04 -2.901465E-09 7.478131E-10 -6.241631E-10 -1.317331E-12 -5.980494E-12 6.226824E-13 6.689676E-11 -1.281734E-13 1.000000E+00 -1.963855E-05 1.000000E+00 4.680647E-08 1.626152E-06
0 1 99 1.000000E+00 -1.154799E-04 -2.777007E-09 7.483405E-10 -6.215061E-10 -1.448050E-12 -5.794576E-12 4.258024E-13 6.850228E-11 -1.332528E-13 1.000000E+00 -1.924664E-05 1.000000E+00 4.923436E-08 1.591800E-06
0 1 100 1.000000E+00 -1.130176E-04 -2.649545E-09 7.486647E-10 -6.191071E-10 -1.583837E-12 -5.594214E-12 2.176081E-13 6.987751E-11 -1.377491E-13 1.000000E+00 -1.883627E-05 1.000000E+00 5.164077E-08 1.555708E-06
0 1 101 1.000000E+00 -1.104459E-04 -2.519552E-09 7.487757E-10 -6.169783E-10 -1.723548E-12 -5.380294E-12 -5.859075E-16 7.101126E-11 -1.415288E-13 1.000000E+00 -1.840766E-05 1.000000E+00 5.402094E-08 1.517892E-06
0 1 102 1.000000E+00 -1.077662E-04 -2.387522E-09 7.486635E-10 -6.151309E-10 -1.866894E-12 -5.154336E-12 -2.282618E-13 7.189210E-11 -1.452264E-13 1.000000E+00 -1.796104E-05 1.000000E+00 5.637002E-08 1.478373E-06
0 1 103 1.000000E+00 -1.049803E-04 -2.253968E-09 7.483192E-10 -6.135748E-10 -2.014001E-12 -4.917188E-12 -4.636054E-13 7.251135E-11 -1.479641E-13 1.000000E+00 -1.749671E-05 1.000000E+00 5.868313E-08 1.437174E-06
0 1 104 1.000000E+00 -1.020899E-04 -2.119424E-09 7.477363E-10 -6.123192E-10 -2.162823E-12 -4.669598E-12 -7.061002E-13 7.286039E-11 -1.501036E-13 1.000000E+00 -1.701499E-05 1.000000E+00 6.095536E-08 1.394323E-06
0 1 105 1.000000E+00 -9.909734E-05 -1.984437E-09 7.469070E-10 -6.113720E-10 -2.314208E-12 -4.414227E-12 -9.542054E-13 7.293196E-11 -1.519427E-13 1.000000E+00 -1.651622E-05 1.000000E+00 6.318181E-08 1.349851E-06
0 1 106 1.000000E+00 -9.600487E-05 -1.849568E-09 7.458279E-10 -6.107386E-10 -2.466708E-12 -4.151545E-12 -1.206074E-12 7.272079E-11 -1.527104E-13 1.000000E+00 -1.600081E-05 1.000000E+00 6.535757E-08 1.303793E-06
0 1 107 1.000000E+00 -9.281508E-05 -1.715385E-09 7.444948E-10 -6.104243E-10 -2.619629E-12 -3.883397E-12 -1.460917E-12 7.222261E-11 -1.528095E-13 1.000000E+00 -1.546918E-05 1.000000E+00 6.747775E-08 1.256185E-06
0 1 108 1.000000E+00 -8.953073E-05 -1.582467E-09 7.429061E-10 -6.104321E-10 -2.772327E-12 -3.611468E-12 -1.716798E-12 7.143463E-11 -1.524202E-13 1.000000E+00 -1.492179E-05 1.000000E+00 6.953751E-08 1.207071E-06
0 1 109 1.000000E+00 -8.615479E-05 -1.451393E-09 7.410612E-10 -6.107635E-10 -2.924470E-12 -3.337585E-12 -1.972380E-12 7.035595E-11 -1.510502E-13 1.000000E+00 -1.435913E-05 1.000000E+00 7.153209E-08 1.156494E-06
0 1 110 1.000000E+00 -8.269045E-05 -1.322745E-09 7.389613E-10 -6.114185E-10 -3.074427E-12 -3.063296E-12 -2.225722E-12 6.898732E-11 -1.488351E-13 1.000000E+00 -1.378174E-05 1.000000E+00 7.345678E-08 1.104504E-06
0 1 111 1.000000E+00 -7.914107E-05 -1.197099E-09 7.366098E-10 -6.123952E-10 -3.222140E-12 -2.790631E-12 -2.475424E-12 6.733039E-11 -1.461988E-13 1.000000E+00 -1.319018E-05 1.000000E+00 7.530699E-08 1.051153E-06
0 1 112 1.000000E+00 -7.551024E-05 -1.075030E-09 7.340105E-10 -6.136901E-10 -3.366825E-12 -2.521177E-12 -2.719939E-12 6.538994E-11 -1.423206E-13 1.000000E+00 -1.258504E-05 1.000000E+00 7.707825E-08 9.964947E-07
0 1 113 1.000000E+00 -7.180170E-05 -9.570980E-10 7.311699E-10 -6.152981E-10 -3.506781E-12 -2.256747E-12 -2.957180E-12 6.317086E-11 -1.380097E-13 1.000000E+00 -1.196695E-05 1.000000E+00 7.876622E-08 9.405886E-07
0 1 114 1.000000E+00 -6.801941E-05 -8.438526E-10 7.280961E-10 -6.172120E-10 -3.642844E-12 -1.999655E-12 -3.185818E-12 6.068110E-11 -1.328076E-13 1.000000E+00 -1.133657E-05 1.000000E+00 8.036672E-08 8.834959E-07
0 1 115 1.000000E+00 -6.416747E-05 -7.358280E-10 7.247983E-10 -6.194232E-10 -3.772396E-12 -1.750883E-12 -3.404341E-12 5.792930E-11 -1.267939E-13 1.000000E+00 -1.069458E-05 1.000000E+00 8.187573E-08 8.252811E-07
0 1 116 1.000000E+00 -6.025016E-05 -6.335358E-10 7.212874E-10 -6.219216E-10 -3.896432E-12 -1.512949E-12 -3.610797E-12 5.492655E-11 -1.201756E-13 1.000000E+00 -1.004169E-05 1.000000E+00 8.328944E-08 7.660117E-07
0 1 117 1.000000E+00 -5.627192E-05 -5.374676E-10 7.175767E-10 -6.246946E-10 -4.012748E-12 -1.287147E-12 -3.803681E-12 5.168482E-11 -1.126223E-13 1.000000E+00 -9.378653E-06 1.000000E+00 8.460424E-08 7.057575E-07
0 1 118 1.000000E+00 -5.223733E-05 -4.480865E-10 7.136800E-10 -6.277292E-10 -4.121677E-12 -1.075176E-12 -3.981905E-12 4.821806E-11 -1.048345E-13 1.000000E+00 -8.706222E-06 1.000000E+00 8.581675E-08 6.445913E-07
0 1 119 1.000000E+00 -4.815112E-05 -3.658275E-10 7.096129E-10 -6.310103E-10 -4.222417E-12 -8.786337E-13 -4.143704E-12 4.454182E-11 -9.598907E-14 1.000000E+00 -8.025187E-06 1.000000E+00 8.692381E-08 5.825881E-07
0 1 120 1.000000E+00 -4.401814E-05 -2.910942E-10 7.053926E-10 -6.345210E-10 -4.313655E-12 -6.990125E-13 -4.287961E-12 4.067262E-11 -8.662195E-14 1.000000E+00 -7.336356E-06 1.000000E+00 8.792253E-08 5.198249E-07
0 1 121 1.000000E+00 -3.984334E-05 -2.242541E-10 7.010370E-10 -6.382439E-10 -4.395661E-12 -5.374609E-13 -4.413459E-12 3.662855E-11 -7.706622E-14 1.000000E+00 -6.640557E-06 1.000000E+00 8.881028E-08 4.563811E-07
0 1 122 1.000000E+00 -3.563180E-05 -1.656381E-10 6.965657E-10 -6.421598E-10 -4.467787E-12 -3.954537E-13 -4.518914E-12 3.242884E-11 -6.661650E-14 1.000000E+00 -5.938634E-06 1.000000E+00 8.958472E-08 3.923375E-07
0 1 123 1.000000E+00 -3.138869E-05 -1.155386E-10 6.919991E-10 -6.462487E-10 -4.528894E-12 -2.738967E-13 -4.603776E-12 2.809383E-11 -5.595216E-14 1.000000E+00 -5.231448E-06 1.000000E+00 9.024379E-08 3.277770E-07
0 1 124 1.000000E+00 -2.711923E-05 -7.420481E-11 6.873582E-10 -6.504896E-10 -4.579692E-12 -1.736844E-13 -4.666864E-12 2.364439E-11 -4.503554E-14 1.000000E+00 -4.519872E-06 1.000000E+00 9.078573E-08 2.627834E-07
0 1 125 1.000000E+00 -2.282875E-05 -4.184457E-11 6.826654E-10 -6.548606E-10 -4.618965E-12 -9.562728E-14 -4.707704E-12 1.910302E-11 -3.357267E-14 1.000000E+00 -3.804792E-06 1.000000E+00 9.120909E-08 1.974419E-07
0 1 126 1.000000E+00 -1.852260E-05 -1.862014E-11 6.779428E-10 -6.593391E-10 -4.646837E-12 -4.061327E-14 -4.725659E-12 1.449195E-11 -2.210340E-14 1.000000E+00 -3.087100E-06 1.000000E+00 9.151274E-08 1.318388E-07
0 1 127 1.000000E+00 -1.420618E-05 -4.648405E-12 6.732141E-10 -6.639022E-10 -4.663171E-12 -8.503517E-15 -4.720559E-12 9.834355E-12 -1.044905E-14 1.000000E+00 -2.367697E-06 1.000000E+00 9.169585E-08 6.606076E-08
0 1 128 1.000000E+00 -9.884926E-06 4.862234E-17 6.685016E-10 -6.685268E-10 -4.667735E-12 8.061147E-17 -4.691899E-12 5.153813E-12 1.317015E-15 1.000000E+00 -1.647488E-06 1.000000E+00 9.175795E-08 1.952114E-10
0 1 129 1.000000E+00 -5.564279E-06 -4.698270E-12 6.638303E-10 -6.731888E-10 -4.660537E-12 -1.512833E-14 -4.639781E-12 4.737033E-13 1.307508E-14 1.000000E+00 -9.273798E-07 1.000000E+00 9.169885E-08 -6.567032E-08
0 1 130 1.000000E+00 -1.249680E-06 -1.871982E-11 6.592221E-10 -6.778650E-10 -4.641585E-12 -5.354565E-14 -4.564501E-12 -4.182215E-12 2.465928E-14 1.000000E+00 -2.082800E-07 1.000000E+00 9.151874E-08 -1.314483E-07
0 1 131 1.000000E+00 3.053441E-06 -4.199384E-11 6.547013E-10 -6.825319E-10 -4.611219E-12 -1.152602E-13 -4.466049E-12 -8.790557E-12 3.619734E-14 1.000000E+00 5.089069E-07 1.000000E+00 9.121808E-08 -1.970513E-07
0 1 132 1.000000E+00 7.339686E-06 -7.440381E-11 6.502900E-10 -6.871663E-10 -4.569190E-12 -1.998012E-13 -4.344957E-12 -1.332826E-11 4.747693E-14 1.000000E+00 1.223281E-06 1.000000E+00 9.079771E-08 -2.623926E-07
0 1 133 1.000000E+00 1.160369E-05 -1.157866E-10 6.460114E-10 -6.917456E-10 -4.516265E-12 -3.062020E-13 -4.201805E-12 -1.777269E-11 5.849488E-14 1.000000E+00 1.933949E-06 1.000000E+00 9.025875E-08 -3.273860E-07
0 1 134 1.000000E+00 1.584016E-05 -1.659356E-10 6.418864E-10 -6.962478E-10 -4.452201E-12 -4.343004E-13 -4.037550E-12 -2.210182E-11 6.904594E-14 1.000000E+00 2.640027E-06 1.000000E+00 8.960264E-08 -3.919464E-07
0 1 135 1.000000E+00 2.004385E-05 -2.245998E-10 6.379363E-10 -7.006514E-10 -4.378173E-12 -5.825512E-13 -3.852552E-12 -2.629467E-11 7.924883E-14 1.000000E+00 3.340642E-06 1.000000E+00 8.883115E-08 -4.559897E-07
0 1 136 1.000000E+00 2.420961E-05 -2.914885E-10 6.341813E-10 -7.049361E-10 -4.293703E-12 -7.501539E-13 -3.648604E-12 -3.033046E-11 8.906239E-14 1.000000E+00 4.034936E-06 1.000000E+00 8.794634E-08 -5.194332E-07
0 1 137 1.000000E+00 2.833238E-05 -3.662699E-10 6.306391E-10 -7.090827E-10 -4.200048E-12 -9.360077E-13 -3.426191E-12 -3.419075E-11 9.809750E-14 1.000000E+00 4.722063E-06 1.000000E+00 8.695053E-08 -5.821961E-07
0 1 138 1.000000E+00 3.240719E-05 -4.485761E-10 6.273289E-10 -7.130727E-10 -4.097508E-12 -1.138372E-12 -3.186442E-12 -3.785682E-11 1.067264E-13 1.000000E+00 5.401199E-06 1.000000E+00 8.584638E-08 -6.441990E-07
0 1 139 1.000000E+00 3.642921E-05 -5.380041E-10 6.242662E-10 -7.168895E-10 -3.986596E-12 -1.356207E-12 -2.931589E-12 -4.131234E-11 1.147122E-13 1.000000E+00 6.071536E-06 1.000000E+00 8.463675E-08 -7.053647E-07
0 1 140 1.000000E+00 4.039373E-05 -6.341190E-10 6.214657E-10 -7.205173E-10 -3.868084E-12 -1.587721E-12 -2.662536E-12 -4.454190E-11 1.219295E-13 1.000000E+00 6.732288E-06 1.000000E+00 8.332480E-08 -7.656184E-07
0 1 141 1.000000E+00 4.429616E-05 -7.364565E-10 6.189411E-10 -7.239422E-10 -3.742737E-12 -1.831251E-12 -2.380495E-12 -4.753148E-11 1.285773E-13 1.000000E+00 7.382694E-06 1.000000E+00 8.191392E-08 -8.248874E-07
0 1 142 1.000000E+00 4.813209E-05 -8.445268E-10 6.167047E-10 -7.271512E-10 -3.610929E-12 -2.085236E-12 -2.087473E-12 -5.026909E-11 1.343392E-13 1.000000E+00 8.022016E-06 1.000000E+00 8.040770E-08 -8.831016E-07
0 1 143 1.000000E+00 5.189725E-05 -9.578159E-10 6.147662E-10 -7.301337E-10 -3.474058E-12 -2.347795E-12 -1.785368E-12 -5.274366E-11 1.393375E-13 1.000000E+00 8.649542E-06 1.000000E+00 7.880998E-08 -9.401938E-07
0 1 144 1.000000E+00 5.558753E-05 -1.075792E-09 6.131340E-10 -7.328804E-10 -3.332254E-12 -2.617037E-12 -1.475242E-12 -5.494655E-11 1.437113E-13 1.000000E+00 9.264589E-06 1.000000E+00 7.712474E-08 -9.960993E-07
0 1 145 1.000000E+00 5.919902E-05 -1.197904E-09 6.118157E-10 -7.353831E-10 -3.186636E-12 -2.891441E-12 -1.159191E-12 -5.687003E-11 1.472075E-13 1.000000E+00 9.866503E-06 1.000000E+00 7.535618E-08 -1.050757E-06
0 1 146 1.000000E+00 6.272795E-05 -1.323591E-09 6.108156E-10 -7.376362E-10 -3.037839E-12 -3.168778E-12 -8.390147E-13 -5.850871E-11 1.499863E-13 1.000000E+00 1.045466E-05 1.000000E+00 7.350863E-08 -1.104108E-06
0 1 147 1.000000E+00 6.617079E-05 -1.452281E-09 6.101376E-10 -7.396354E-10 -2.886663E-12 -3.447521E-12 -5.160179E-13 -5.985855E-11 1.517968E-13 1.000000E+00 1.102846E-05 1.000000E+00 7.158657E-08 -1.156097E-06
0 1 148 1.000000E+00 6.952416E-05 -1.583395E-09 6.097836E-10 -7.413777E-10 -2.734245E-12 -3.725788E-12 -1.922557E-13 -6.091743E-11 1.529771E-13 1.000000E+00 1.158736E-05 1.000000E+00 6.959458E-08 -1.206673E-06
0 1 149 1.000000E+00 7.278491E-05 -1.716353E-09 6.097531E-10 -7.428622E-10 -2.580709E-12 -4.001624E-12 1.305564E-13 -6.168449E-11 1.534409E-13 1.000000E+00 1.213082E-05 1.000000E+00 6.753736E-08 -1.255787E-06
0 1 150 1.000000E+00 7.595007E-05 -1.850574E-09 6.100447E-10 -7.440897E-10 -2.427364E-12 -4.273638E-12 4.510419E-13 -6.216117E-11 1.530387E-13 1.000000E+00 1.265835E-05 1.000000E+00 6.541969E-08 -1.303393E-06
0 1 151 1.000000E+00 7.901691E-05 -1.985481E-09 6.106552E-10 -7.450622E-10 -2.274632E-12 -4.540026E-12 7.678395E-13 -6.234989E-11 1.520724E-13 1.000000E+00 1.316948E-05 1.000000E+00 6.324639E-08 -1.349451E-06
0 1 152 1.000000E+00 8.198287E-05 -2.120504E-09 6.115804E-10 -7.457832E-10 -2.123219E-12 -4.798964E-12 1.078773E-12 -6.225495E-11 1.501999E-13 1.000000E+00 1.366381E-05 1.000000E+00 6.102235E-08 -1.393922E-06
0 1 153 1.000000E+00 8.484563E-05 -2.255083E-09 6.128128E-10 -7.462582E-10 -1.974232E-12 -5.049503E-12 1.382689E-12 -6.188195E-11 1.478030E-13 1.000000E+00 1.414094E-05 1.000000E+00 5.875247E-08 -1.436772E-06
0 1 154 1.000000E+00 8.760307E-05 -2.388670E-09 6.143457E-10 -7.464934E-10 -1.827613E-12 -5.289590E-12 1.678563E-12 -6.123785E-11 1.448367E-13 1.000000E+00 1.460051E-05 1.000000E+00 5.644167E-08 -1.477969E-06
0 1 155 1.000000E+00 9.025331E-05 -2.520734E-09 6.161699E-10 -7.464966E-10 -1.684558E-12 -5.518583E-12 1.965005E-12 -6.033120E-11 1.412426E-13 1.000000E+00 1.504222E-05 1.000000E+00 5.409486E-08 -1.517488E-06
0 1 156 1.000000E+00 9.279465E-05 -2.650759E-09 6.182758E-10 -7.462766E-10 -1.545128E-12 -5.735024E-12 2.240549E-12 -5.917128E-11 1.371454E-13 1.000000E+00 1.546578E-05 1.000000E+00 5.171690E-08 -1.555302E-06
0 1 157 1.000000E+00 9.522563E-05 -2.778251E-09 6.206510E-10 -7.458437E-10 -1.410268E-12 -5.937300E-12 2.504052E-12 -5.776892E-11 1.323972E-13 1.000000E+00 1.587094E-05 1.000000E+00 4.931264E-08 -1.591394E-06
0 1 158 1.000000E+00 9.754498E-05 -2.902738E-09 6.232839E-10 -7.452088E-10 -1.280333E-12 -6.125805E-12 2.755416E-12 -5.613555E-11 1.273783E-13 1.000000E+00 1.625750E-05 1.000000E+00 4.688685E-08 -1.625745E-06
0 1 159 1.000000E+00 9.975166E-05 -3.023772E-09 6.261618E-10 -7.443833E-10 -1.155511E-12 -6.298073E-12 2.992986E-12 -5.428389E-11 1.219871E-13 1.000000E+00 1.662528E-05 1.000000E+00 4.444423E-08 -1.658342E-06
0 1 160 1.000000E+00 1.018448E-04 -3.140931E-09 6.292698E-10 -7.433806E-10 -1.036359E-12 -6.454703E-12 3.215859E-12 -5.222703E-11 1.161694E-13 1.000000E+00 1.697414E-05 1.000000E+00 4.198941E-08 -1.689175E-06
0 1 161 1.000000E+00 1.038238E-04 -3.253819E-09 6.325935E-10 -7.422133E-10 -9.231720E-13 -6.594761E-12 3.424327E-12 -4.997919E-11 1.100142E-13 1.000000E+00 1.730397E-05 1.000000E+00 3.952690E-08 -1.718238E-06
0 1 162 1.000000E+00 1.056883E-04 -3.362069E-09 6.361185E-10 -7.408953E-10 -8.163307E-13 -6.717273E-12 3.617235E-12 -4.755456E-11 1.036779E-13 1.000000E+00 1.761471E-05 1.000000E+00 3.706111E-08 -1.745527E-06
0 1 163 1.000000E+00 1.074379E-04 -3.465344E-09 6.398280E-10 -7.394413E-10 -7.158162E-13 -6.822496E-12 3.794236E-12 -4.496837E-11 9.715563E-14 1.000000E+00 1.790631E-05 1.000000E+00 3.459631E-08 -1.771042E-06
0 1 164 1.000000E+00 1.090726E-04 -3.563337E-09 6.437070E-10 -7.378651E-10 -6.220194E-13 -6.910443E-12 3.955009E-12 -4.223576E-11 9.049018E-14 1.000000E+00 1.817877E-05 1.000000E+00 3.213665E-08 -1.794785E-06
0 1 165 1.000000E+00 1.105926E-04 -3.655771E-09 6.477380E-10 -7.361822E-10 -5.348358E-13 -6.980007E-12 4.099556E-12 -3.937218E-11 8.365906E-14 1.000000E+00 1.843210E-05 1.000000E+00 2.968614E-08 -1.816763E-06
0 1 166 1.000000E+00 1.119982E-04 -3.742400E-09 6.519061E-10 -7.344067E-10 -4.547013E-13 -7.032529E-12 4.228037E-12 -3.639361E-11 7.674398E-14 1.000000E+00 1.866636E-05 1.000000E+00 2.724864E-08 -1.836983E-06
0 1 167 1.000000E+00 1.132898E-04 -3.823011E-09 6.561941E-10 -7.325538E-10 -3.813479E-13 -7.067041E-12 4.339597E-12 -3.331496E-11 7.006772E-14 1.000000E+00 1.888163E-05 1.000000E+00 2.482782E-08 -1.855456E-06
0 1 168 1.000000E+00 1.144681E-04 -3.897420E-09 6.605853E-10 -7.306386E-10 -3.145659E-13 -7.084482E-12 4.435316E-12 -3.015265E-11 6.306101E-14 1.000000E+00 1.907802E-05 1.000000E+00 2.242723E-08 -1.872198E-06
0 1 169 1.000000E+00 1.155340E-04 -3.965475E-09 6.650647E-10 -7.286750E-10 -2.552259E-13 -7.084975E-12 4.514834E-12 -2.692153E-11 5.623948E-14 1.000000E+00 1.925567E-05 1.000000E+00 2.005021E-08 -1.887223E-06
0 1 170 1.000000E+00 1.164884E-04 -4.027054E-09 6.696149E-10 -7.266777E-10 -2.020869E-13 -7.068916E-12 4.578575E-12 -2.363677E-11 4.970660E-14 1.000000E+00 1.941474E-05 1.000000E+00 1.769995E-08 -1.900551E-06
0 1 171 1.000000E+00 1.173324E-04 -4.082065E-09 6.742219E-10 -7.246605E-10 -1.558127E-13 -7.036646E-12 4.626997E-12 -2.031336E-11 4.313631E-14 1.000000E+00 1.955541E-05 1.000000E+00 1.537946E-08 -1.912202E-06
0 1 172 1.000000E+00 1.180673E-04 -4.130445E-09 6.788689E-10 -7.226372E-10 -1.158143E-13 -6.989271E-12 4.660231E-12 -1.696564E-11 3.665799E-14 1.000000E+00 1.967789E-05 1.000000E+00 1.309154E-08 -1.922199E-06
0 1 173 1.000000E+00 1.186945E-04 -4.172160E-09 6.835423E-10 -7.206204E-10 -8.249669E-14 -6.926956E-12 4.679327E-12 -1.360737E-11 3.049986E-14 1.000000E+00 1.978241E-05 1.000000E+00 1.083884E-08 -1.930567E-06
0 1 174 1.000000E+00 1.192154E-04 -4.207202E-09 6.882276E-10 -7.186230E-10 -5.481459E-14 -6.850594E-12 4.684146E-12 -1.025214E-11 2.458903E-14 1.000000E+00 1.986923E-05 1.000000E+00 8.623812E-09 -1.937333E-06
0 1 175 1.000000E+00 1.196317E-04 -4.235590E-09 6.929106E-10 -7.166568E-10 -3.331864E-14 -6.760971E-12 4.675776E-12 -6.912661E-12 1.880429E-14 1.000000E+00 1.993862E-05 1.000000E+00 6.448717E-09 -1.942526E-06
0 1 176 1.000000E+00 1.199451E-04 -4.257368E-09 6.975791E-10 -7.147331E-10 -1.720601E-14 -6.658804E-12 4.654669E-12 -3.601191E-12 1.325490E-14 1.000000E+00 1.999085E-05 1.000000E+00 4.315640E-09 -1.946174E-06
0 1 177 1.000000E+00 1.201575E-04 -4.272604E-09 7.022200E-10 -7.128626E-10 -6.808842E-15 -6.544992E-12 4.621502E-12 -3.290121E-13 8.199474E-15 1.000000E+00 2.002625E-05 1.000000E+00 2.226479E-09 -1.948310E-06
0 1 178 1.000000E+00 1.202708E-04 -4.281387E-09 7.068221E-10 -7.110549E-10 -8.070635E-16 -6.420506E-12 4.577186E-12 2.892663E-12 3.148901E-15 1.000000E+00 2.004513E-05 1.000000E+00 1.829535E-10 -1.948965E-06
0 1 179 1.000000E+00 1.202869E-04 -4.283827E-09 7.113743E-10 -7.093196E-10 -5.110388E-16 -6.285858E-12 4.521976E-12 6.054038E-12 -1.494852E-15 1.000000E+00 2.004781E-05 1.000000E+00 -1.813398E-09 -1.948175E-06
0 1 180 1.000000E+00 1.202080E-04 -4.280056E-09 7.158661E-10 -7.076649E-10 -3.796767E-15 -6.142609E-12 4.457025E-12 9.145809E-12 -5.676959E-15 1.000000E+00 2.003466E-05 1.000000E+00 -3.761211E-09 -1.945972E-06
0 1 181 1.000000E+00 1.200362E-04 -4.270220E-09 7.202884E-10 -7.060985E-10 -1.186496E-14 -5.990725E-12 4.383056E-12 1.215898E-11 -9.866666E-15 1.000000E+00 2.000603E-05 1.000000E+00 -5.659293E-09 -1.942394E-06
0 1 182 1.000000E+00 1.197737E-04 -4.254485E-09 7.246322E-10 -7.046275E-10 -2.353010E-14 -5.832284E-12 4.300650E-12 1.508618E-11 -1.345682E-14 1.000000E+00 1.996228E-05 1.000000E+00 -7.506621E-09 -1.937477E-06
0 1 183 1.000000E+00 1.194228E-04 -4.233029E-09 7.288897E-10 -7.032578E-10 -3.877859E-14 -5.666852E-12 4.210558E-12 1.791993E-11 -1.690909E-14 1.000000E+00 1.990380E-05 1.000000E+00 -9.302332E-09 -1.931257E-06
0 1 184 1.000000E+00 1.189858E-04 -4.206045E-09 7.330533E-10 -7.019952E-10 -5.734828E-14 -5.496672E-12 4.113711E-12 2.065413E-11 -2.005858E-14 1.000000E+00 1.983096E-05 1.000000E+00 -1.104572E-08 -1.923773E-06
0 1 185 1.000000E+00 1.184650E-04 -4.173738E-09 7.371171E-10 -7.008439E-10 -7.889574E-14 -5.321451E-12 4.010766E-12 2.328306E-11 -2.278855E-14 1.000000E+00 1.974416E-05 1.000000E+00 -1.273624E-08 -1.915062E-06
0 1 186 1.000000E+00 1.178628E-04 -4.136323E-09 7.410748E-10 -6.998082E-10 -1.029254E-13 -5.142729E-12 3.902219E-12 2.580186E-11 -2.524316E-14 1.000000E+00 1.964381E-05 1.000000E+00 -1.437349E-08 -1.905163E-06
0 1 187 1.000000E+00 1.171817E-04 -4.094025E-09 7.449216E-10 -6.988911E-10 -1.293821E-13 -4.961113E-12 3.789288E-12 2.820652E-11 -2.751268E-14 1.000000E+00 1.953028E-05 1.000000E+00 -1.595720E-08 -1.894115E-06
0 1 188 1.000000E+00 1.164240E-04 -4.047074E-09 7.486534E-10 -6.980952E-10 -1.579507E-13 -4.777541E-12 3.672144E-12 3.049336E-11 -2.938215E-14 1.000000E+00 1.940400E-05 1.000000E+00 -1.748725E-08 -1.881956E-06
0 1 189 1.000000E+00 1.155922E-04 -3.995709E-09 7.522658E-10 -6.974226E-10 -1.881464E-13 -4.592217E-12 3.551589E-12 3.265980E-11 -3.105581E-14 1.000000E+00 1.926537E-05 1.000000E+00 -1.896363E-08 -1.868724E-06
0 1 190 1.000000E+00 1.146888E-04 -3.940172E-09 7.557566E-10 -6.968741E-10 -2.200624E-13 -4.406912E-12 3.428579E-12 3.470351E-11 -3.250154E-14 1.000000E+00 1.911480E-05 1.000000E+00 -2.038648E-08 -1.854459E-06
0 1 191 1.000000E+00 1.137161E-04 -3.880710E-09 7.591230E-10 -6.964505E-10 -2.531494E-13 -4.221029E-12 3.303122E-12 3.662320E-11 -3.340201E-14 1.000000E+00 1.895269E-05 1.000000E+00 -2.175603E-08 -1.839200E-06
0 1 192 1.000000E+00 1.126767E-04 -3.817573E-09 7.623628E-10 -6.961520E-10 -2.868664E-13 -4.036355E-12 3.176328E-12 3.841760E-11 -3.451848E-14 1.000000E+00 1.877945E-05 1.000000E+00 -2.307264E-08 -1.822983E-06
0 1 193 1.000000E+00 1.115729E-04 -3.751009E-09 7.654757E-10 -6.959779E-10 -3.221864E-13 -3.852762E-12 3.048617E-12 4.008657E-11 -3.514839E-14 1.000000E+00 1.859549E-05 1.000000E+00 -2.433676E-08 -1.805849E-06
0 1 194 1.000000E+00 1.104072E-04 -3.681271E-09 7.684601E-10 -6.959271E-10 -3.571632E-13 -3.671148E-12 2.919998E-12 4.163021E-11 -3.543931E-14 1.000000E+00 1.840120E-05 1.000000E+00 -2.554894E-08 -1.787833E-06
0 1 195 1.000000E+00 1.091820E-04 -3.608607E-09 7.713157E-10 -6.959984E-10 -3.930650E-13 -3.491916E-12 2.791781E-12 4.304888E-11 -3.586109E-14 1.000000E+00 1.819700E-05 1.000000E+00 -2.670982E-08 -1.768973E-06
0 1 196 1.000000E+00 1.078996E-04 -3.533266E-09 7.740436E-10 -6.961895E-10 -4.288853E-13 -3.315559E-12 2.663908E-12 4.434391E-11 -3.586418E-14 1.000000E+00 1.798327E-05 1.000000E+00 -2.782013E-08 -1.749306E-06
0 1 197 1.000000E+00 1.065625E-04 -3.455494E-09 7.766435E-10 -6.964983E-10 -4.647934E-13 -3.142506E-12 2.536492E-12 4.551660E-11 -3.568528E-14 1.000000E+00 1.776041E-05 1.000000E+00 -2.888066E-08 -1.728868E-06
0 1 198 1.000000E+00 1.051728E-04 -3.375533E-09 7.791166E-10 -6.969221E-10 -5.002559E-13 -2.973266E-12 2.410733E-12 4.656896E-11 -3.545208E-14 1.000000E+00 1.752881E-05 1.000000E+00 -2.989229E-08 -1.707694E-06
0 1 199 1.000000E+00 1.037330E-04 -3.293621E-09 7.814649E-10 -6.974574E-10 -5.356975E-13 -2.808008E-12 2.286170E-12 4.750280E-11 -3.518966E-14 1.000000E+00 1.728883E-05 1.000000E+00 -3.085596E-08 -1.685819E-06
0 1 200 1.000000E+00 1.022452E-04 -3.209992E-09 7.836890E-10 -6.981015E-10 -5.706352E-13 -2.647199E-12 2.163482E-12 4.832110E-11 -3.447246E-14 1.000000E+00 1.704087E-05 1.000000E+00 -3.177266E-08 -1.663278E-06
0 1 201 1.000000E+00 1.007117E-04 -3.124874E-09 7.857919E-10 -6.988502E-10 -6.046425E-13 -2.490854E-12 2.042959E-12 4.902632E-11 -3.383760E-14 1.000000E+00 1.678529E-05 1.000000E+00 -3.264346E-08 -1.640103E-06
0 1 202 1.000000E+00 9.913467E-05 -3.038490E-09 7.877749E-10 -6.997003E-10 -6.383104E-13 -2.339581E-12 1.924716E-12 4.962131E-11 -3.319698E-14 1.000000E+00 1.652244E-05 1.000000E+00 -3.346943E-08 -1.616327E-06
0 1 203 1.000000E+00 9.751614E-05 -2.951057E-09 7.896413E-10 -7.006469E-10 -6.710364E-13 -2.193492E-12 1.809081E-12 5.010993E-11 -3.211253E-14 1.000000E+00 1.625269E-05 1.000000E+00 -3.425174E-08 -1.591982E-06
0 1 204 1.000000E+00 9.585822E-05 -2.862784E-09 7.913930E-10 -7.016863E-10 -7.025355E-13 -2.052352E-12 1.695820E-12 5.049470E-11 -3.143799E-14 1.000000E+00 1.597637E-05 1.000000E+00 -3.499154E-08 -1.567098E-06
0 1 205 1.000000E+00 9.416293E-05 -2.773874E-09 7.930330E-10 -7.028144E-10 -7.339124E-13 -1.916545E-12 1.585942E-12 5.077988E-11 -3.027659E-14 1.000000E+00 1.569382E-05 1.000000E+00 -3.569006E-08 -1.541706E-06
0 1 206 1.000000E+00 9.243224E-05 -2.684523E-09 7.945649E-10 -7.040257E-10 -7.630887E-13 -1.786753E-12 1.478538E-12 5.096883E-11 -2.926302E-14 1.000000E+00 1.540537E-05 1.000000E+00 -3.634852E-08 -1.515835E-06
0 1 207 1.000000E+00 9.066806E-05 -2.594918E-09 7.959901E-10 -7.053170E-10 -7.924385E-13 -1.661624E-12 1.374441E-12 5.106529E-11 -2.818651E-14 1.000000E+00 1.511134E-05 1.000000E+00 -3.696819E-08 -1.489513E-06
0 1 208 1.000000E+00 8.887225E-05 -2.505241E-09 7.973138E-10 -7.066824E-10 -8.194617E-13 -1.542931E-12 1.273622E-12 5.107320E-11 -2.690208E-14 1.000000E+00 1.481204E-05 1.000000E+00 -3.755034E-08 -1.462767E-06
0 1 209 1.000000E+00 8.704661E-05 -2.415664E-09 7.985373E-10 -7.081182E-10 -8.462426E-13 -1.429018E-12 1.175596E-12 5.099641E-11 -2.598569E-14 1.000000E+00 1.450777E-05 1.000000E+00 -3.809627E-08 -1.435623E-06
0 1 210 1.000000E+00 8.519289E-05 -2.326352E-09 7.996650E-10 -7.096191E-10 -8.714331E-13 -1.321226E-12 1.081162E-12 5.083880E-11 -2.447328E-14 1.000000E+00 1.419881E-05 1.000000E+00 -3.860727E-08 -1.408108E-06
0 1 211 1.000000E+00 8.331277E-05 -2.237463E-09 8.006996E-10 -7.111806E-10 -8.951892E-13 -1.218603E-12 9.896717E-13 5.060454E-11 -2.342261E-14 1.000000E+00 1.388546E-05 1.000000E+00 -3.908465E-08 -1.380245E-06
0 1 212 1.000000E+00 8.140788E-05 -2.149145E-09 8.016443E-10 -7.127984E-10 -9.182783E-13 -1.121505E-12 9.015383E-13 5.029680E-11 -2.240861E-14 1.000000E+00 1.356798E-05 1.000000E+00 -3.952971E-08 -1.352058E-06
0 1 213 1.000000E+00 7.947980E-05 -2.061541E-09 8.025027E-10 -7.144675E-10 -9.400064E-13 -1.029976E-12 8.166555E-13 4.992045E-11 -2.098916E-14 1.000000E+00 1.324663E-05 1.000000E+00 -3.994377E-08 -1.323570E-06
0 1 214 1.000000E+00 7.753004E-05 -1.974784E-09 8.032777E-10 -7.161834E-10 -9.602566E-13 -9.434385E-13 7.349139E-13 4.947857E-11 -1.974162E-14 1.000000E+00 1.292167E-05 1.000000E+00 -4.032812E-08 -1.294802E-06
0 1 215 1.000000E+00 7.556004E-05 -1.889001E-09 8.039725E-10 -7.179417E-10 -9.794896E-13 -8.621494E-13 6.558818E-13 4.897514E-11 -1.865142E-14 1.000000E+00 1.259334E-05 1.000000E+00 -4.068407E-08 -1.265775E-06
0 1 216 1.000000E+00 7.357121E-05 -1.804311E-09 8.045894E-10 -7.197383E-10 -9.975595E-13 -7.858879E-13 5.803407E-13 4.841405E-11 -1.751151E-14 1.000000E+00 1.226187E-05 1.000000E+00 -4.101289E-08 -1.236509E-06
0 1 217 1.000000E+00 7.156488E-05 -1.720824E-09 8.051332E-10 -7.215684E-10 -1.014513E-12 -7.146244E-13 5.078277E-13 4.779842E-11 -1.639754E-14 1.000000E+00 1.192748E-05 1.000000E+00 -4.131587E-08 -1.207022E-06
0 1 218 1.000000E+00 6.954233E-05 -1.638646E-09 8.056051E-10 -7.234282E-10 -1.030355E-12 -6.479909E-13 4.376422E-13 4.713261E-11 -1.516091E-14 1.000000E+00 1.159039E-05 1.000000E+00 -4.159425E-08 -1.177333E-06
0 1 219 1.000000E+00 6.750478E-05 -1.557873E-09 8.060085E-10 -7.253136E-10 -1.044834E-12 -5.858771E-13 3.706011E-13 4.641887E-11 -1.422606E-14 1.000000E+00 1.125080E-05 1.000000E+00 -4.184928E-08 -1.147459E-06
0 1 220 1.000000E+00 6.545339E-05 -1.478597E-09 8.063463E-10 -7.272204E-10 -1.058807E-12 -5.284930E-13 3.063288E-13 4.566156E-11 -1.307371E-14 1.000000E+00 1.090890E-05 1.000000E+00 -4.208217E-08 -1.117416E-06
0 1 221 1.000000E+00 6.338927E-05 -1.400903E-09 8.066211E-10 -7.291452E-10 -1.070982E-12 -4.747043E-13 2.443298E-13 4.486310E-11 -1.211612E-14 1.000000E+00 1.056488E-05 1.000000E+00 -4.229414E-08 -1.087218E-06
0 1 222 1.000000E+00 6.131347E-05 -1.324867E-09 8.068349E-10 -7.310843E-10 -1.083039E-12 -4.259254E-13 1.848114E-13 4.402709E-11 -1.114166E-14 1.000000E+00 1.021891E-05 1.000000E+00 -4.248636E-08 -1.056882E-06
0 1 223 1.000000E+00 5.922699E-05 -1.250563E-09 8.069908E-10 -7.330338E-10 -1.093265E-12 -3.801278E-13 1.280341E-13 4.315612E-11 -1.003456E-14 1.000000E+00 9.871165E-06 1.000000E+00 -4.265998E-08 -1.026419E-06
0 1 224 1.000000E+00 5.713077E-05 -1.178056E-09 8.070910E-10 -7.349906E-10 -1.103108E-12 -3.387081E-13 7.287939E-14 4.225294E-11 -9.494035E-15 1.000000E+00 9.521795E-06 1.000000E+00 -4.281612E-08 -9.958431E-07
0 1 225 1.000000E+00 5.502570E-05 -1.107407E-09 8.071365E-10 -7.369518E-10 -1.112253E-12 -3.001963E-13 2.024718E-14 4.132061E-11 -8.439785E-15 1.000000E+00 9.170950E-06 1.000000E+00 -4.295589E-08 -9.651663E-07
0 1 226 1.000000E+00 5.291262E-05 -1.038673E-09 8.071315E-10 -7.389136E-10 -1.119988E-12 -2.657835E-13 -3.043431E-14 4.036137E-11 -7.501696E-15 1.000000E+00 8.818771E-06 1.000000E+00 -4.308036E-08 -9.343996E-07
0 1 227 1.000000E+00 5.079233E-05 -9.719037E-10 8.070757E-10 -7.408737E-10 -1.127257E-12 -2.337424E-13 -7.955992E-14 3.937741E-11 -7.028518E-15 1.000000E+00 8.465388E-06 1.000000E+00 -4.319057E-08 -9.035535E-07
0 1 228 1.000000E+00 4.866555E-05 -9.071446E-10 8.069724E-10 -7.428290E-10 -1.134045E-12 -2.051470E-13 -1.264557E-13 3.837146E-11 -6.205138E-15 1.000000E+00 8.110924E-06 1.000000E+00 -4.328754E-08 -8.726377E-07
0 1 229 1.000000E+00 4.653298E-05 -8.444385E-10 8.068227E-10 -7.447772E-10 -1.139667E-12 -1.791506E-13 -1.721941E-13 3.734545E-11 -5.387681E-15 1.000000E+00 7.755496E-06 1.000000E+00 -4.337224E-08 -8.416612E-07
0 1 230 1.000000E+00 4.439526E-05 -7.838224E-10 8.066280E-10 -7.467154E-10 -1.144820E-12 -1.560048E-13 -2.162094E-13 3.630113E-11 -4.938711E-15 1.000000E+00 7.399211E-06 1.000000E+00 -4.344563E-08 -8.106323E-07
0 1 231 1.000000E+00 4.225301E-05 -7.253298E-10 8.063903E-10 -7.486414E-10 -1.149544E-12 -1.348443E-13 -2.587723E-13 3.524081E-11 -4.263312E-15 1.000000E+00 7.042168E-06 1.000000E+00 -4.350862E-08 -7.795587E-07
0 1 232 1.000000E+00 4.010677E-05 -6.689915E-10 8.061104E-10 -7.505535E-10 -1.153347E-12 -1.163484E-13 -3.001989E-13 3.416586E-11 -3.697643E-15 1.000000E+00 6.684462E-06 1.000000E+00 -4.356209E-08 -7.484473E-07
0 1 233 1.000000E+00 3.795706E-05 -6.148334E-10 8.057899E-10 -7.524489E-10 -1.156940E-12 -9.987573E-14 -3.404491E-13 3.307803E-11 -3.332823E-15 1.000000E+00 6.326177E-06 1.000000E+00 -4.360690E-08 -7.173045E-07
0 1 234 1.000000E+00 3.580436E-05 -5.628796E-10 8.054295E-10 -7.543263E-10 -1.160012E-12 -8.505999E-14 -3.794768E-13 3.197890E-11 -2.710413E-15 1.000000E+00 5.967393E-06 1.000000E+00 -4.364386E-08 -6.861362E-07
0 1 235 1.000000E+00 3.364909E-05 -5.131509E-10 8.050310E-10 -7.561836E-10 -1.162360E-12 -7.233482E-14 -4.177102E-13 3.086962E-11 -2.296522E-15 1.000000E+00 5.608182E-06 1.000000E+00 -4.367376E-08 -6.549475E-07
0 1 236 1.000000E+00 3.149167E-05 -4.656651E-10 8.045941E-10 -7.580193E-10 -1.164605E-12 -6.105649E-14 -4.550824E-13 2.975158E-11 -1.972714E-15 1.000000E+00 5.248612E-06 1.000000E+00 -4.369734E-08 -6.237430E-07
0 1 237 1.000000E+00 2.933245E-05 -4.204383E-10 8.041208E-10 -7.598318E-10 -1.166306E-12 -5.139345E-14 -4.914773E-13 2.862598E-11 -1.582576E-15 1.000000E+00 4.888742E-06 1.000000E+00 -4.371532E-08 -5.925270E-07
0 1 238 1.000000E+00 2.717176E-05 -3.774837E-10 8.036112E-10 -7.616198E-10 -1.167770E-12 -4.276184E-14 -5.275920E-13 2.749366E-11 -1.316595E-15 1.000000E+00 4.528627E-06 1.000000E+00 -4.372838E-08 -5.613031E-07
0 1 239 1.000000E+00 2.500990E-05 -3.368131E-10 8.030656E-10 -7.633822E-10 -1.168939E-12 -3.580401E-14 -5.625984E-13 2.635578E-11 -1.007018E-15 1.000000E+00 4.168317E-06 1.000000E+00 -4.373716E-08 -5.300743E-07
0 1 240 1.000000E+00 2.284714E-05 -2.984362E-10 8.024860E-10 -7.651174E-10 -1.169784E-12 -2.946199E-14 -5.973911E-13 2.521310E-11 -5.956027E-16 1.000000E+00 3.807856E-06 1.000000E+00 -4.374226E-08 -4.988436E-07
0 1 241 1.000000E+00 2.068370E-05 -2.623616E-10 8.018708E-10 -7.668248E-10 -1.170130E-12 -2.432905E-14 -6.320901E-13 2.406611E-11 -5.894620E-16 1.000000E+00 3.447284E-06 1.000000E+00 -4.374427E-08 -4.676131E-07
0 1 242 1.000000E+00 1.851980E-05 -2.285950E-10 8.012218E-10 -7.685033E-10 -1.170963E-12 -1.986199E-14 -6.656080E-13 2.291587E-11 -4.052134E-16 1.000000E+00 3.086634E-06 1.000000E+00 -4.374372E-08 -4.363847E-07
0 1 243 1.000000E+00 1.635563E-05 -1.971433E-10 8.005396E-10 -7.701518E-10 -1.170941E-12 -1.637878E-14 -6.993698E-13 2.176285E-11 4.515965E-17 1.000000E+00 2.725938E-06 1.000000E+00 -4.374112E-08 -4.051600E-07
0 1 244 1.000000E+00 1.419134E-05 -1.680104E-10 7.998231E-10 -7.717701E-10 -1.170873E-12 -1.320284E-14 -7.329736E-13 2.060727E-11 -1.001457E-16 1.000000E+00 2.365223E-06 1.000000E+00 -4.373693E-08 -3.739403E-07
0 1 245 1.000000E+00 1.202706E-05 -1.411993E-10 7.990737E-10 -7.733570E-10 -1.171141E-12 -1.093037E-14 -7.659169E-13 1.944989E-11 1.522310E-16 1.000000E+00 2.004511E-06 1.000000E+00 -4.373159E-08 -3.427262E-07
0 1 246 1.000000E+00 9.862922E-06 -1.167141E-10 7.982912E-10 -7.749122E-10 -1.170569E-12 -8.699869E-15 -7.991796E-13 1.829092E-11 3.068842E-16 1.000000E+00 1.643820E-06 1.000000E+00 -4.372550E-08 -3.115184E-07
0 1 247 1.000000E+00 7.699011E-06 -9.455537E-11 7.974753E-10 -7.764353E-10 -1.170527E-12 -7.197009E-15 -8.320396E-13 1.713070E-11 2.711212E-16 1.000000E+00 1.283169E-06 1.000000E+00 -4.371901E-08 -2.803173E-07
0 1 248 1.000000E+00 5.535410E-06 -7.472581E-11 7.966271E-10 -7.779255E-10 -1.170026E-12 -5.856632E-15 -8.649169E-13 1.596940E-11 4.011621E-16 1.000000E+00 9.225683E-07 1.000000E+00 -4.371246E-08 -2.491227E-07
0 1 249 1.000000E+00 3.372182E-06 -5.722584E-11 7.957455E-10 -7.793828E-10 -1.169725E-12 -4.648041E-15 -8.980090E-13 1.480732E-11 4.544566E-16 1.000000E+00 5.620303E-07 1.000000E+00 -4.370615E-08 -2.179346E-07
0 1 250 1.000000E+00 1.209377E-06 -4.205672E-11 7.948311E-10 -7.808068E-10 -1.169117E-12 -3.878714E-15 -9.306048E-13 1.364456E-11 5.364402E-16 1.000000E+00 2.015629E-07 1.000000E+00 -4.370033E-08 -1.867526E-07
0 1 251 1.000000E+00 -9.529667E-07 -2.921850E-11 7.938843E-10 -7.821971E-10 -1.168652E-12 -2.953949E-15 -9.635452E-13 1.248127E-11 5.192403E-16 1.000000E+00 -1.588278E-07 1.000000E+00 -4.369522E-08 -1.555762E-07
0 1 252 1.000000E+00 -3.114823E-06 -1.871173E-11 7.929040E-10 -7.835537E-10 -1.168079E-12 -2.416107E-15 -9.965592E-13 1.131742E-11 4.949704E-16 1.000000E+00 -5.191371E-07 1.000000E+00 -4.369102E-08 -1.244045E-07
0 1 253 1.000000E+00 -5.276172E-06 -1.053630E-11 7.918912E-10 -7.848763E-10 -1.167662E-12 -1.630330E-15 -1.029406E-12 1.015321E-11 5.710648E-16 1.000000E+00 -8.793621E-07 1.000000E+00 -4.368788E-08 -9.323695E-08
0 1 254 1.000000E+00 -7.437005E-06 -4.692747E-12 7.908452E-10 -7.861649E-10 -1.166937E-12 -1.263432E-15 -1.062433E-12 8.988548E-12 5.496379E-16 1.000000E+00 -1.239501E-06 1.000000E+00 -4.368592E-08 -6.207246E-08
0 1 255 1.000000E+00 -9.597314E-06 -1.180443E-12 7.897663E-10 -7.874193E-10 -1.166563E-12 -4.556876E-16 -1.095452E-12 7.823597E-12 6.130355E-16 1.000000E+00 -1.599552E-06 1.000000E+00 -4.368522E-08 -3.091009E-08
0 2 0 1.000000E+00 -1.174321E-05 -2.873715E-17 7.819949E-10 -7.819644E-10 -4.663390E-12 1.040375E-16 -2.294625E-12 6.690322E-12 1.165828E-15 1.000000E+00 -1.957202E-06 1.000000E+00 -7.484646E-08 2.523897E-10
0 2 1 1.000000E+00 -1.606192E-05 -1.150573E-12 7.796839E-10 -7.843163E-10 -4.662243E-12 4.818195E-16 -2.327189E-12 5.524533E-12 1.162853E-15 1.000000E+00 -2.676986E-06 1.000000E+00 -7.484894E-08 3.141180E-08
0 2 2 1.000000E+00 -2.038010E-05 -4.632761E-12 7.773406E-10 -7.866342E-10 -4.661064E-12 1.129229E-15 -2.359939E-12 4.358362E-12 1.118719E-15 1.000000E+00 -3.396683E-06 1.000000E+00 -7.485381E-08 6.257230E-08
0 2 3 1.000000E+00 -2.469775E-05 -1.044645E-11 7.749640E-10 -7.889184E-10 -4.660006E-12 1.630395E-15 -2.392683E-12 3.191901E-12 1.159430E-15 1.000000E+00 -4.116292E-06 1.000000E+00 -7.486097E-08 9.373498E-08
0 2 4 1.000000E+00 -2.901488E-05 -1.859194E-11 7.725552E-10 -7.911687E-10 -4.658745E-12 2.160494E-15 -2.425193E-12 2.024904E-12 1.188312E-15 1.000000E+00 -4.835813E-06 1.000000E+00 -7.487028E-08 1.249009E-07
0 2 5 1.000000E+00 -3.333145E-05 -2.906886E-11 7.701136E-10 -7.933851E-10 -4.657629E-12 2.472133E-15 -2.457774E-12 8.577596E-13 1.232759E-15 1.000000E+00 -5.555242E-06 1.000000E+00 -7.488153E-08 1.560710E-07
0 2 6 1.000000E+00 -3.764744E-05 -4.187743E-11 7.676396E-10 -7.955676E-10 -4.656280E-12 2.803243E-15 -2.490086E-12 -3.098509E-13 1.425715E-15 1.000000E+00 -6.274574E-06 1.000000E+00 -7.489445E-08 1.872461E-07
0 2 7 1.000000E+00 -4.196280E-05 -5.701733E-11 7.651334E-10 -7.977160E-10 -4.654778E-12 2.462149E-15 -2.522102E-12 -1.477705E-12 1.469482E-15 1.000000E+00 -6.993801E-06 1.000000E+00 -7.490872E-08 2.184270E-07
0 2 8 1.000000E+00 -4.627747E-05 -7.448787E-11 7.625954E-10 -7.998304E-10 -4.653341E-12 2.374310E-15 -2.553688E-12 -2.645632E-12 1.714469E-15 1.000000E+00 -7.712911E-06 1.000000E+00 -7.492395E-08 2.496143E-07
0 2 9 1.000000E+00 -5.059134E-05 -9.428896E-11 7.600261E-10 -8.019103E-10 -4.651349E-12 1.212929E-15 -2.585048E-12 -3.813522E-12 2.017687E-15 1.000000E+00 -8.431890E-06 1.000000E+00 -7.493969E-08 2.808085E-07
0 2 10 1.000000E+00 -5.490430E-05 -1.164190E-10 7.574253E-10 -8.039557E-10 -4.649306E-12 -2.861825E-17 -2.615668E-12 -4.981203E-12 2.326801E-15 1.000000E+00 -9.150717E-06 1.000000E+00 -7.495545E-08 3.120096E-07
0 2 11 1.000000E+00 -5.921620E-05 -1.408771E-10 7.547947E-10 -8.059659E-10 -4.646695E-12 -2.365136E-15 -2.645599E-12 -6.148562E-12 2.653280E-15 1.000000E+00 -9.869367E-06 1.000000E+00 -7.497065E-08 3.432178E-07
0 2 12 1.000000E+00 -6.352686E-05 -1.676606E-10 7.521341E-10 -8.079408E-10 -4.643999E-12 -5.340224E-15 -2.674847E-12 -7.315032E-12 3.114036E-15 1.000000E+00 -1.058781E-05 1.000000E+00 -7.498467E-08 3.744327E-07
0 2 13 1.000000E+00 -6.783605E-05 -1.967677E-10 7.494450E-10 -8.098797E-10 -4.640467E-12 -9.441384E-15 -2.702986E-12 -8.480447E-12 3.846942E-15 1.000000E+00 -1.130601E-05 1.000000E+00 -7.499684E-08 4.056540E-07
0 2 14 1.000000E+00 -7.214352E-05 -2.281945E-10 7.467282E-10 -8.117818E-10 -4.636305E-12 -1.499424E-14 -2.730197E-12 -9.644354E-12 4.412489E-15 1.000000E+00 -1.202392E-05 1.000000E+00 -7.500639E-08 4.368807E-07
0 2 15 1.000000E+00 -7.644895E-05 -2.619365E-10 7.439846E-10 -8.136466E-10 -4.631642E-12 -2.137822E-14 -2.755931E-12 -1.080635E-11 5.071069E-15 1.000000E+00 -1.274149E-05 1.000000E+00 -7.501254E-08 4.681117E-07
0 2 16 1.000000E+00 -8.075200E-05 -2.979886E-10 7.412163E-10 -8.154729E-10 -4.626163E-12 -3.016065E-14 -2.780288E-12 -1.196555E-11 6.091999E-15 1.000000E+00 -1.345867E-05 1.000000E+00 -7.501441E-08 4.993455E-07
0 2 17 1.000000E+00 -8.505226E-05 -3.363444E-10 7.384241E-10 -8.172596E-10 -4.619458E-12 -4.036554E-14 -2.803127E-12 -1.312165E-11 7.029210E-15 1.000000E+00 -1.417538E-05 1.000000E+00 -7.501108E-08 5.305804E-07
0 2 18 1.000000E+00 -8.934927E-05 -3.769952E-10 7.356101E-10 -8.190058E-10 -4.612105E-12 -5.254654E-14 -2.824062E-12 -1.427380E-11 8.059420E-15 1.000000E+00 -1.489155E-05 1.000000E+00 -7.500156E-08 5.618139E-07
0 2 19 1.000000E+00 -9.364251E-05 -4.199320E-10 7.327759E-10 -8.207098E-10 -4.603339E-12 -6.750154E-14 -2.842941E-12 -1.542104E-11 9.400015E-15 1.000000E+00 -1.560709E-05 1.000000E+00 -7.498482E-08 5.930436E-07
0 2 20 1.000000E+00 -9.793142E-05 -4.651433E-10 7.299242E-10 -8.223700E-10 -4.593305E-12 -8.476038E-14 -2.859428E-12 -1.656261E-11 1.068466E-14 1.000000E+00 -1.632190E-05 1.000000E+00 -7.495974E-08 6.242661E-07
0 2 21 1.000000E+00 -1.022153E-04 -5.126155E-10 7.270571E-10 -8.239847E-10 -4.581970E-12 -1.050925E-13 -2.873856E-12 -1.769739E-11 1.220137E-14 1.000000E+00 -1.703589E-05 1.000000E+00 -7.492516E-08 6.554780E-07
0 2 22 1.000000E+00 -1.064936E-04 -5.623334E-10 7.241765E-10 -8.255521E-10 -4.568902E-12 -1.285193E-13 -2.885214E-12 -1.882421E-11 1.396175E-14 1.000000E+00 -1.774893E-05 1.000000E+00 -7.487985E-08 6.866752E-07
0 2 23 1.000000E+00 -1.107653E-04 -6.142792E-10 7.212867E-10 -8.270696E-10 -4.554046E-12 -1.555566E-13 -2.893643E-12 -1.994190E-11 1.559502E-14 1.000000E+00 -1.846089E-05 1.000000E+00 -7.482254E-08 7.178529E-07
0 2 24 1.000000E+00 -1.150297E-04 -6.684317E-10 7.183892E-10 -8.285353E-10 -4.537712E-12 -1.862484E-13 -2.899210E-12 -2.104906E-11 1.764430E-14 1.000000E+00 -1.917162E-05 1.000000E+00 -7.475187E-08 7.490062E-07
0 2 25 1.000000E+00 -1.192859E-04 -7.247685E-10 7.154882E-10 -8.299463E-10 -4.518758E-12 -2.211742E-13 -2.900938E-12 -2.214409E-11 1.983754E-14 1.000000E+00 -1.988099E-05 1.000000E+00 -7.466645E-08 7.801292E-07
0 2 26 1.000000E+00 -1.235328E-04 -7.832624E-10 7.125873E-10 -8.312998E-10 -4.498037E-12 -2.604930E-13 -2.899060E-12 -2.322566E-11 2.183862E-14 1.000000E+00 -2.058880E-05 1.000000E+00 -7.456481E-08 8.112156E-07
0 2 27 1.000000E+00 -1.277694E-04 -8.438836E-10 7.096901E-10 -8.325925E-10 -4.475081E-12 -3.050405E-13 -2.893434E-12 -2.429161E-11 2.460764E-14 1.000000E+00 -2.129490E-05 1.000000E+00 -7.444544E-08 8.422584E-07
0 2 28 1.000000E+00 -1.319944E-04 -9.065997E-10 7.068004E-10 -8.338219E-10 -4.448821E-12 -3.537683E-13 -2.883297E-12 -2.534055E-11 2.702685E-14 1.000000E+00 -2.199906E-05 1.000000E+00 -7.430676E-08 8.732501E-07
0 2 29 1.000000E+00 -1.362066E-04 -9.713715E-10 7.039235E-10 -8.349835E-10 -4.421027E-12 -4.092593E-13 -2.868589E-12 -2.637015E-11 2.976726E-14 1.000000E+00 -2.270110E-05 1.000000E+00 -7.414715E-08 9.041824E-07
0 2 30 1.000000E+00 -1.404046E-04 -1.038160E-09 7.010633E-10 -8.360736E-10 -4.389287E-12 -4.697585E-13 -2.849367E-12 -2.737830E-11 3.290427E-14 1.000000E+00 -2.340077E-05 1.000000E+00 -7.396491E-08 9.350463E-07
0 2 31 1.000000E+00 -1.445870E-04 -1.106917E-09 6.982248E-10 -8.370890E-10 -4.355218E-12 -5.366851E-13 -2.824765E-12 -2.836301E-11 3.584096E-14 1.000000E+00 -2.409783E-05 1.000000E+00 -7.375831E-08 9.658322E-07
0 2 32 1.000000E+00 -1.487522E-04 -1.177594E-09 6.954137E-10 -8.380242E-10 -4.317605E-12 -6.105717E-13 -2.794847E-12 -2.932139E-11 3.919279E-14 1.000000E+00 -2.479203E-05 1.000000E+00 -7.352555E-08 9.965296E-07
0 2 33 1.000000E+00 -1.528986E-04 -1.250135E-09 6.926351E-10 -8.388755E-10 -4.276833E-12 -6.909302E-13 -2.759447E-12 -3.025152E-11 4.255292E-14 1.000000E+00 -2.548310E-05 1.000000E+00 -7.326480E-08 1.027127E-06
0 2 34 1.000000E+00 -1.570244E-04 -1.324479E-09 6.898948E-10 -8.396379E-10 -4.232499E-12 -7.790887E-13 -2.717711E-12 -3.115003E-11 4.632893E-14 1.000000E+00 -2.617073E-05 1.000000E+00 -7.297416E-08 1.057614E-06
0 2 35 1.000000E+00 -1.611277E-04 -1.400560E-09 6.871997E-10 -8.403059E-10 -4.184175E-12 -8.748245E-13 -2.670142E-12 -3.201472E-11 5.003023E-14 1.000000E+00 -2.685462E-05 1.000000E+00 -7.265170E-08 1.087976E-06
0 2 36 1.000000E+00 -1.652066E-04 -1.478306E-09 6.845545E-10 -8.408747E-10 -4.132439E-12 -9.786240E-13 -2.616084E-12 -3.284237E-11 5.379395E-14 1.000000E+00 -2.753444E-05 1.000000E+00 -7.229544E-08 1.118200E-06
0 2 37 1.000000E+00 -1.692590E-04 -1.557640E-09 6.819675E-10 -8.413384E-10 -4.076587E-12 -1.090717E-12 -2.554710E-12 -3.362987E-11 5.793725E-14 1.000000E+00 -2.820984E-05 1.000000E+00 -7.190334E-08 1.148271E-06
0 2 38 1.000000E+00 -1.732828E-04 -1.638478E-09 6.794451E-10 -8.416914E-10 -4.016564E-12 -1.212048E-12 -2.487039E-12 -3.437399E-11 6.217770E-14 1.000000E+00 -2.888046E-05 1.000000E+00 -7.147336E-08 1.178175E-06
0 2 39 1.000000E+00 -1.772755E-04 -1.720729E-09 6.769934E-10 -8.419278E-10 -3.952232E-12 -1.341846E-12 -2.411850E-12 -3.507167E-11 6.647073E-14 1.000000E+00 -2.954592E-05 1.000000E+00 -7.100337E-08 1.207896E-06
0 2 40 1.000000E+00 -1.812349E-04 -1.804295E-09 6.746214E-10 -8.420409E-10 -3.883623E-12 -1.481869E-12 -2.328790E-12 -3.571932E-11 7.073604E-14 1.000000E+00 -3.020582E-05 1.000000E+00 -7.049126E-08 1.237416E-06
0 2 41 1.000000E+00 -1.851584E-04 -1.889073E-09 6.723358E-10 -8.420247E-10 -3.810760E-12 -1.630786E-12 -2.238782E-12 -3.631351E-11 7.523958E-14 1.000000E+00 -3.085973E-05 1.000000E+00 -6.993485E-08 1.266717E-06
0 2 42 1.000000E+00 -1.890433E-04 -1.974952E-09 6.701439E-10 -8.418728E-10 -3.733144E-12 -1.790534E-12 -2.140210E-12 -3.685009E-11 8.001903E-14 1.000000E+00 -3.150721E-05 1.000000E+00 -6.933195E-08 1.295780E-06
0 2 43 1.000000E+00 -1.928869E-04 -2.061813E-09 6.680554E-10 -8.415776E-10 -3.650722E-12 -1.959908E-12 -2.033805E-12 -3.732622E-11 8.443376E-14 1.000000E+00 -3.214781E-05 1.000000E+00 -6.868036E-08 1.324587E-06
0 2 44 1.000000E+00 -1.966862E-04 -2.149528E-09 6.660763E-10 -8.411334E-10 -3.564276E-12 -2.139931E-12 -1.919691E-12 -3.773758E-11 8.897237E-14 1.000000E+00 -3.278104E-05 1.000000E+00 -6.797783E-08 1.353115E-06
0 2 45 1.000000E+00 -2.004384E-04 -2.237966E-09 6.642160E-10 -8.405323E-10 -3.472777E-12 -2.331177E-12 -1.796295E-12 -3.808008E-11 9.383578E-14 1.000000E+00 -3.340640E-05 1.000000E+00 -6.722213E-08 1.381344E-06
0 2 46 1.000000E+00 -2.041403E-04 -2.326984E-09 6.624837E-10 -8.397672E-10 -3.376604E-12 -2.532451E-12 -1.665196E-12 -3.835050E-11 9.838293E-14 1.000000E+00 -3.402339E-05 1.000000E+00 -6.641100E-08 1.409250E-06
0 2 47 1.000000E+00 -2.077887E-04 -2.416433E-09 6.608856E-10 -8.388321E-10 -3.276011E-12 -2.745305E-12 -1.525572E-12 -3.854426E-11 1.029368E-13 1.000000E+00 -3.463145E-05 1.000000E+00 -6.554219E-08 1.436811E-06
0 2 48 1.000000E+00 -2.113802E-04 -2.506156E-09 6.594325E-10 -8.377187E-10 -3.170731E-12 -2.969140E-12 -1.377051E-12 -3.865781E-11 1.073594E-13 1.000000E+00 -3.523003E-05 1.000000E+00 -6.461344E-08 1.464001E-06
0 2 49 1.000000E+00 -2.149114E-04 -2.595988E-09 6.581315E-10 -8.364203E-10 -3.061292E-12 -3.203782E-12 -1.220487E-12 -3.868697E-11 1.117699E-13 1.000000E+00 -3.581856E-05 1.000000E+00 -6.362251E-08 1.490796E-06
0 2 50 1.000000E+00 -2.183787E-04 -2.685757E-09 6.569915E-10 -8.349298E-10 -2.947191E-12 -3.449957E-12 -1.055476E-12 -3.862776E-11 1.161285E-13 1.000000E+00 -3.639644E-05 1.000000E+00 -6.256718E-08 1.517169E-06
0 2 51 1.000000E+00 -2.217784E-04 -2.775281E-09 6.560206E-10 -8.332405E-10 -2.829035E-12 -3.706721E-12 -8.817340E-13 -3.847667E-11 1.199492E-13 1.000000E+00 -3.696306E-05 1.000000E+00 -6.144524E-08 1.543093E-06
0 2 52 1.000000E+00 -2.251067E-04 -2.864372E-09 6.552281E-10 -8.313452E-10 -2.707293E-12 -3.974771E-12 -7.002172E-13 -3.822948E-11 1.237561E-13 1.000000E+00 -3.751778E-05 1.000000E+00 -6.025452E-08 1.568539E-06
0 2 53 1.000000E+00 -2.283598E-04 -2.952835E-09 6.546202E-10 -8.292378E-10 -2.581523E-12 -4.253304E-12 -5.109507E-13 -3.788256E-11 1.273941E-13 1.000000E+00 -3.805996E-05 1.000000E+00 -5.899287E-08 1.593478E-06
0 2 54 1.000000E+00 -2.315335E-04 -3.040467E-09 6.542062E-10 -8.269117E-10 -2.452504E-12 -4.542369E-12 -3.135212E-13 -3.743259E-11 1.304611E-13 1.000000E+00 -3.858892E-05 1.000000E+00 -5.765822E-08 1.617881E-06
0 2 55 1.000000E+00 -2.346240E-04 -3.127057E-09 6.539931E-10 -8.243608E-10 -2.320601E-12 -4.841812E-12 -1.089546E-13 -3.687556E-11 1.334060E-13 1.000000E+00 -3.910399E-05 1.000000E+00 -5.624851E-08 1.641716E-06
0 2 56 1.000000E+00 -2.376268E-04 -3.212389E-09 6.539883E-10 -8.215796E-10 -2.185692E-12 -5.150655E-12 1.025657E-13 -3.620882E-11 1.357636E-13 1.000000E+00 -3.960447E-05 1.000000E+00 -5.476178E-08 1.664951E-06
0 2 57 1.000000E+00 -2.405378E-04 -3.296240E-09 6.541982E-10 -8.185630E-10 -2.049073E-12 -5.469125E-12 3.205427E-13 -3.542880E-11 1.376279E-13 1.000000E+00 -4.008963E-05 1.000000E+00 -5.319612E-08 1.687555E-06
0 2 58 1.000000E+00 -2.433525E-04 -3.378382E-09 6.546294E-10 -8.153061E-10 -1.910437E-12 -5.796323E-12 5.445980E-13 -3.453302E-11 1.390903E-13 1.000000E+00 -4.055875E-05 1.000000E+00 -5.154970E-08 1.709492E-06
0 2 59 1.000000E+00 -2.460665E-04 -3.458579E-09 6.552874E-10 -8.118047E-10 -1.770893E-12 -6.131493E-12 7.743163E-13 -3.351855E-11 1.399627E-13 1.000000E+00 -4.101109E-05 1.000000E+00 -4.982081E-08 1.730731E-06
0 2 60 1.000000E+00 -2.486753E-04 -3.536595E-09 6.561780E-10 -8.080555E-10 -1.630511E-12 -6.474465E-12 1.008697E-12 -3.238358E-11 1.401554E-13 1.000000E+00 -4.144589E-05 1.000000E+00 -4.800779E-08 1.751235E-06
0 2 61 1.000000E+00 -2.511743E-04 -3.612184E-09 6.573048E-10 -8.040554E-10 -1.490582E-12 -6.823935E-12 1.246997E-12 -3.112587E-11 1.396593E-13 1.000000E+00 -4.186239E-05 1.000000E+00 -4.610914E-08 1.770969E-06
0 2 62 9.999999E-01 -2.535588E-04 -3.685101E-09 6.586720E-10 -7.998025E-10 -1.351193E-12 -7.179181E-12 1.488947E-12 -2.974408E-11 1.384303E-13 1.000000E+00 -4.225980E-05 1.000000E+00 -4.412346E-08 1.789896E-06
0 2 63 9.999999E-01 -2.558240E-04 -3.755098E-09 6.602827E-10 -7.952953E-10 -1.213721E-12 -7.539564E-12 1.733054E-12 -2.823679E-11 1.365126E-13 1.000000E+00 -4.263734E-05 1.000000E+00 -4.204948E-08 1.807981E-06
0 2 64 9.999999E-01 -2.579653E-04 -3.821923E-09 6.621381E-10 -7.905340E-10 -1.078167E-12 -7.903389E-12 1.978940E-12 -2.660384E-11 1.335832E-13 1.000000E+00 -4.299421E-05 1.000000E+00 -3.988607E-08 1.825186E-06
0 2 65 9.999999E-01 -2.599778E-04 -3.885325E-09 6.642406E-10 -7.855184E-10 -9.465551E-13 -8.270565E-12 2.225504E-12 -2.484460E-11 1.297439E-13 1.000000E+00 -4.332963E-05 1.000000E+00 -3.763227E-08 1.841473E-06
0 2 66 9.999999E-01 -2.618566E-04 -3.945053E-09 6.665891E-10 -7.802508E-10 -8.186796E-13 -8.638489E-12 2.471046E-12 -2.295943E-11 1.252194E-13 1.000000E+00 -4.364277E-05 1.000000E+00 -3.528726E-08 1.856803E-06
0 2 67 9.999999E-01 -2.635970E-04 -4.000858E-09 6.691827E-10 -7.747341E-10 -6.961163E-13 -9.007254E-12 2.715473E-12 -2.094952E-11 1.193880E-13 1.000000E+00 -4.393283E-05 1.000000E+00 -3.285044E-08 1.871139E-06
0 2 68 9.999999E-01 -2.651941E-04 -4.052491E-09 6.720200E-10 -7.689715E-10 -5.799036E-13 -9.374808E-12 2.956972E-12 -1.881609E-11 1.126000E-13 1.000000E+00 -4.419901E-05 1.000000E+00 -3.032135E-08 1.884443E-06
0 2 69 9.999999E-01 -2.666430E-04 -4.099709E-09 6.750966E-10 -7.629687E-10 -4.709164E-13 -9.739544E-12 3.194202E-12 -1.656117E-11 1.048846E-13 1.000000E+00 -4.444049E-05 1.000000E+00 -2.769976E-08 1.896674E-06
0 2 70 9.999999E-01 -2.679388E-04 -4.142272E-09 6.784084E-10 -7.567322E-10 -3.701344E-13 -1.010033E-11 3.426317E-12 -1.418772E-11 9.580111E-14 1.000000E+00 -4.465647E-05 1.000000E+00 -2.498563E-08 1.907794E-06
0 2 71 9.999999E-01 -2.690769E-04 -4.179948E-09 6.819493E-10 -7.502696E-10 -2.793142E-13 -1.045569E-11 3.651560E-12 -1.169894E-11 8.570258E-14 1.000000E+00 -4.484614E-05 1.000000E+00 -2.217917E-08 1.917764E-06
0 2 72 9.999999E-01 -2.700523E-04 -4.212512E-09 6.857116E-10 -7.435901E-10 -1.987293E-13 -1.080348E-11 3.868774E-12 -9.098961E-12 7.445966E-14 1.000000E+00 -4.500872E-05 1.000000E+00 -1.928079E-08 1.926546E-06
0 2 73 9.999999E-01 -2.708604E-04 -4.239748E-09 6.896868E-10 -7.367044E-10 -1.303948E-13 -1.114248E-11 4.076458E-12 -6.392746E-12 6.187413E-14 1.000000E+00 -4.514340E-05 1.000000E+00 -1.629117E-08 1.934101E-06
0 2 74 9.999999E-01 -2.714965E-04 -4.261448E-09 6.938645E-10 -7.296246E-10 -7.498100E-14 -1.147069E-11 4.272923E-12 -3.585629E-12 4.815959E-14 1.000000E+00 -4.524941E-05 1.000000E+00 -1.321122E-08 1.940390E-06
0 2 75 9.999999E-01 -2.719560E-04 -4.277420E-09 6.982327E-10 -7.223642E-10 -3.407565E-14 -1.178637E-11 4.457076E-12 -6.841074E-13 3.316984E-14 1.000000E+00 -4.532600E-05 1.000000E+00 -1.004213E-08 1.945376E-06
0 2 76 9.999999E-01 -2.722344E-04 -4.287482E-09 7.027786E-10 -7.149383E-10 -8.641315E-15 -1.208815E-11 4.627253E-12 2.305004E-12 1.706610E-14 1.000000E+00 -4.537240E-05 1.000000E+00 -6.785357E-09 1.949021E-06
0 2 77 9.999999E-01 -2.723274E-04 -4.291470E-09 7.074872E-10 -7.073635E-10 5.655961E-17 -1.237355E-11 4.781650E-12 5.373531E-12 -3.702691E-16 1.000000E+00 -4.538790E-05 1.000000E+00 -3.442635E-09 1.951289E-06
0 2 78 9.999999E-01 -2.722306E-04 -4.289233E-09 7.123419E-10 -6.996580E-10 -9.381853E-15 -1.264118E-11 4.919233E-12 8.513106E-12 -1.900495E-14 1.000000E+00 -4.537177E-05 1.000000E+00 -1.599238E-11 1.952144E-06
0 2 79 9.999999E-01 -2.719400E-04 -4.280640E-09 7.173257E-10 -6.918411E-10 -3.795333E-14 -1.288925E-11 5.038306E-12 1.171443E-11 -3.870189E-14 1.000000E+00 -4.532334E-05 1.000000E+00 3.492250E-09 1.951550E-06
0 2 80 9.999999E-01 -2.714516E-04 -4.265579E-09 7.224185E-10 -6.839343E-10 -8.678564E-14 -1.311573E-11 5.137117E-12 1.496723E-11 -5.956882E-14 1.000000E+00 -4.524194E-05 1.000000E+00 7.079466E-09 1.949474E-06
0 2 81 9.999999E-01 -2.707616E-04 -4.243960E-09 7.275999E-10 -6.759600E-10 -1.570910E-13 -1.331932E-11 5.214996E-12 1.826078E-11 -8.147588E-14 1.000000E+00 -4.512693E-05 1.000000E+00 1.074272E-08 1.945884E-06
0 2 82 9.999999E-01 -2.698662E-04 -4.215714E-09 7.328485E-10 -6.679418E-10 -2.497374E-13 -1.349796E-11 5.269867E-12 2.158346E-11 -1.045164E-13 1.000000E+00 -4.497771E-05 1.000000E+00 1.447877E-08 1.940746E-06
0 2 83 9.999999E-01 -2.687622E-04 -4.180794E-09 7.381396E-10 -6.599054E-10 -3.661237E-13 -1.365013E-11 5.300618E-12 2.492316E-11 -1.283066E-13 1.000000E+00 -4.479371E-05 1.000000E+00 1.828406E-08 1.934032E-06
0 2 84 9.999999E-01 -2.674463E-04 -4.139183E-09 7.434498E-10 -6.518771E-10 -5.063507E-13 -1.377445E-11 5.306442E-12 2.826705E-11 -1.529381E-13 1.000000E+00 -4.457439E-05 1.000000E+00 2.215469E-08 1.925712E-06
0 2 85 9.999999E-01 -2.659156E-04 -4.090886E-09 7.487525E-10 -6.438844E-10 -6.720000E-13 -1.386939E-11 5.285633E-12 3.160135E-11 -1.786403E-13 1.000000E+00 -4.431926E-05 1.000000E+00 2.608647E-08 1.915760E-06
0 2 86 9.999999E-01 -2.641672E-04 -4.035936E-09 7.540210E-10 -6.359563E-10 -8.636314E-13 -1.393362E-11 5.237650E-12 3.491271E-11 -2.044512E-13 1.000000E+00 -4.402786E-05 1.000000E+00 3.007488E-08 1.904151E-06
0 2 87 9.999999E-01 -2.621987E-04 -3.974396E-09 7.592278E-10 -6.281221E-10 -1.080902E-12 -1.396617E-11 5.161315E-12 3.818600E-11 -2.311843E-13 1.000000E+00 -4.369978E-05 1.000000E+00 3.411508E-08 1.890860E-06
0 2 88 9.999999E-01 -2.600079E-04 -3.906356E-09 7.643437E-10 -6.204126E-10 -1.326000E-12 -1.396555E-11 5.056240E-12 4.140669E-11 -2.582320E-13 1.000000E+00 -4.333465E-05 1.000000E+00 3.820192E-08 1.875868E-06
0 2 89 9.999999E-01 -2.575929E-04 -3.831938E-09 7.693403E-10 -6.128587E-10 -1.597366E-12 -1.393157E-11 4.921354E-12 4.455973E-11 -2.852214E-13 1.000000E+00 -4.293216E-05 1.000000E+00 4.232992E-08 1.859156E-06
0 2 90 9.999999E-01 -2.549522E-04 -3.751294E-09 7.741864E-10 -6.054921E-10 -1.896443E-12 -1.386292E-11 4.756528E-12 4.762893E-11 -3.127903E-13 1.000000E+00 -4.249203E-05 1.000000E+00 4.649333E-08 1.840707E-06
0 2 91 9.999999E-01 -2.520844E-04 -3.664606E-09 7.788533E-10 -5.983446E-10 -2.222947E-12 -1.375950E-11 4.561781E-12 5.059956E-11 -3.398273E-13 1.000000E+00 -4.201406E-05 1.000000E+00 5.068608E-08 1.820506E-06
0 2 92 1.000000E+00 -2.489885E-04 -3.572089E-09 7.833099E-10 -5.914484E-10 -2.576097E-12 -1.362089E-11 4.336179E-12 5.345508E-11 -3.667892E-13 1.000000E+00 -4.149809E-05 1.000000E+00 5.490180E-08 1.798543E-06
0 2 93 1.000000E+00 -2.456640E-04 -3.473988E-09 7.875257E-10 -5.848357E-10 -2.956525E-12 -1.344691E-11 4.080941E-12 5.618018E-11 -3.933867E-13 1.000000E+00 -4.094401E-05 1.000000E+00 5.913388E-08 1.774809E-06
0 2 94 1.000000E+00 -2.421107E-04 -3.370580E-09 7.914718E-10 -5.785378E-10 -3.362871E-12 -1.323827E-11 3.795683E-12 5.875902E-11 -4.192353E-13 1.000000E+00 -4.035179E-05 1.000000E+00 6.337542E-08 1.749297E-06
0 2 95 1.000000E+00 -2.383287E-04 -3.262172E-09 7.951171E-10 -5.725865E-10 -3.794996E-12 -1.299428E-11 3.480799E-12 6.117628E-11 -4.443547E-13 1.000000E+00 -3.972145E-05 1.000000E+00 6.761927E-08 1.722006E-06
0 2 96 1.000000E+00 -2.343184E-04 -3.149102E-09 7.984334E-10 -5.670126E-10 -4.251580E-12 -1.271678E-11 3.137928E-12 6.341690E-11 -4.684200E-13 1.000000E+00 -3.905307E-05 1.000000E+00 7.185806E-08 1.692935E-06
0 2 97 1.000000E+00 -2.300808E-04 -3.031738E-09 8.013929E-10 -5.618451E-10 -4.731836E-12 -1.240606E-11 2.767180E-12 6.546598E-11 -4.913290E-13 1.000000E+00 -3.834681E-05 1.000000E+00 7.608420E-08 1.662087E-06
0 2 98 1.000000E+00 -2.256173E-04 -2.910475E-09 8.039678E-10 -5.571134E-10 -5.234238E-12 -1.206310E-11 2.370263E-12 6.730987E-11 -5.127584E-13 1.000000E+00 -3.760288E-05 1.000000E+00 8.028990E-08 1.629469E-06
0 2 99 1.000000E+00 -2.209294E-04 -2.785738E-09 8.061334E-10 -5.528445E-10 -5.757353E-12 -1.168966E-11 1.948111E-12 6.893457E-11 -5.326756E-13 1.000000E+00 -3.682157E-05 1.000000E+00 8.446719E-08 1.595092E-06
0 2 100 1.000000E+00 -2.160194E-04 -2.657975E-09 8.078640E-10 -5.490642E-10 -6.299590E-12 -1.128732E-11 1.502957E-12 7.032786E-11 -5.508951E-13 1.000000E+00 -3.600323E-05 1.000000E+00 8.860796E-08 1.558967E-06
0 2 101 1.000000E+00 -2.108898E-04 -2.527660E-09 8.091394E-10 -5.457961E-10 -6.859143E-12 -1.085792E-11 1.036633E-12 7.147781E-11 -5.669186E-13 1.000000E+00 -3.514829E-05 1.000000E+00 9.270396E-08 1.521113E-06
0 2 102 1.000000E+00 -2.055435E-04 -2.395290E-09 8.099373E-10 -5.430627E-10 -7.433427E-12 -1.040319E-11 5.504405E-13 7.237372E-11 -5.807808E-13 1.000000E+00 -3.425724E-05 1.000000E+00 9.674686E-08 1.481548E-06
0 2 103 1.000000E+00 -1.999839E-04 -2.261380E-09 8.102402E-10 -5.408832E-10 -8.020705E-12 -9.926699E-12 4.757684E-14 7.300581E-11 -5.927088E-13 1.000000E+00 -3.333066E-05 1.000000E+00 1.007282E-07 1.440297E-06
0 2 104 1.000000E+00 -1.942150E-04 -2.126464E-09 8.100324E-10 -5.392749E-10 -8.618844E-12 -9.429278E-12 -4.699762E-13 7.336561E-11 -6.018156E-13 1.000000E+00 -3.236916E-05 1.000000E+00 1.046396E-07 1.397388E-06
0 2 105 1.000000E+00 -1.882409E-04 -1.991093E-09 8.093003E-10 -5.382529E-10 -9.224336E-12 -8.915380E-12 -9.992952E-13 7.344643E-11 -6.081912E-13 1.000000E+00 -3.137348E-05 1.000000E+00 1.084724E-07 1.352851E-06
0 2 106 1.000000E+00 -1.820663E-04 -1.855828E-09 8.080338E-10 -5.378285E-10 -9.835227E-12 -8.387096E-12 -1.537748E-12 7.324175E-11 -6.121378E-13 1.000000E+00 -3.034438E-05 1.000000E+00 1.122183E-07 1.306720E-06
0 2 107 1.000000E+00 -1.756963E-04 -1.721243E-09 8.062248E-10 -5.380108E-10 -1.044861E-11 -7.847607E-12 -2.082506E-12 7.274793E-11 -6.131001E-13 1.000000E+00 -2.928272E-05 1.000000E+00 1.158688E-07 1.259034E-06
0 2 108 1.000000E+00 -1.691365E-04 -1.587915E-09 8.038688E-10 -5.388059E-10 -1.106143E-11 -7.300450E-12 -2.630209E-12 7.196203E-11 -6.109939E-13 1.000000E+00 -2.818942E-05 1.000000E+00 1.194156E-07 1.209834E-06
0 2 109 1.000000E+00 -1.623928E-04 -1.456429E-09 8.009644E-10 -5.402161E-10 -1.167060E-11 -6.749340E-12 -3.177507E-12 7.088280E-11 -6.059035E-13 1.000000E+00 -2.706547E-05 1.000000E+00 1.228503E-07 1.159165E-06
0 2 110 1.000000E+00 -1.554716E-04 -1.327368E-09 7.975138E-10 -5.422407E-10 -1.227323E-11 -6.196938E-12 -3.721741E-12 6.951105E-11 -5.976414E-13 1.000000E+00 -2.591194E-05 1.000000E+00 1.261648E-07 1.107077E-06
0 2 111 1.000000E+00 -1.483796E-04 -1.201312E-09 7.935209E-10 -5.448761E-10 -1.286588E-11 -5.647768E-12 -4.258979E-12 6.784866E-11 -5.863769E-13 1.000000E+00 -2.472993E-05 1.000000E+00 1.293513E-07 1.053621E-06
0 2 112 1.000000E+00 -1.411239E-04 -1.078837E-09 7.889958E-10 -5.481141E-10 -1.344599E-11 -5.105195E-12 -4.786023E-12 6.589986E-11 -5.719474E-13 1.000000E+00 -2.352065E-05 1.000000E+00 1.324020E-07 9.988527E-07
0 2 113 1.000000E+00 -1.337121E-04 -9.605073E-10 7.839488E-10 -5.519447E-10 -1.400978E-11 -4.572283E-12 -5.299724E-12 6.367017E-11 -5.542507E-13 1.000000E+00 -2.228535E-05 1.000000E+00 1.353094E-07 9.428304E-07
0 2 114 1.000000E+00 -1.261521E-04 -8.468749E-10 7.783964E-10 -5.563528E-10 -1.455449E-11 -4.053988E-12 -5.796497E-12 6.116710E-11 -5.335936E-13 1.000000E+00 -2.102535E-05 1.000000E+00 1.380662E-07 8.856159E-07
0 2 115 1.000000E+00 -1.184520E-04 -7.384756E-10 7.723559E-10 -5.613210E-10 -1.507696E-11 -3.552425E-12 -6.272880E-12 5.839947E-11 -5.099103E-13 1.000000E+00 -1.974200E-05 1.000000E+00 1.406655E-07 8.272740E-07
0 2 116 1.000000E+00 -1.106205E-04 -6.358250E-10 7.658506E-10 -5.668281E-10 -1.557431E-11 -3.072517E-12 -6.725988E-12 5.537846E-11 -4.831666E-13 1.000000E+00 -1.843674E-05 1.000000E+00 1.431007E-07 7.678722E-07
0 2 117 1.000000E+00 -1.026663E-04 -5.394164E-10 7.589039E-10 -5.728498E-10 -1.604330E-11 -2.616497E-12 -7.152781E-12 5.211617E-11 -4.536814E-13 1.000000E+00 -1.711106E-05 1.000000E+00 1.453656E-07 7.074811E-07
0 2 118 1.000000E+00 -9.459880E-05 -4.497157E-10 7.515451E-10 -5.793587E-10 -1.648167E-11 -2.188458E-12 -7.549503E-12 4.862655E-11 -4.216067E-13 1.000000E+00 -1.576647E-05 1.000000E+00 1.474542E-07 6.461734E-07
0 2 119 1.000000E+00 -8.642731E-05 -3.671605E-10 7.438049E-10 -5.863242E-10 -1.688651E-11 -1.791448E-12 -7.914299E-12 4.492546E-11 -3.868566E-13 1.000000E+00 -1.440455E-05 1.000000E+00 1.493612E-07 5.840245E-07
0 2 120 1.000000E+00 -7.816156E-05 -2.921559E-10 7.357165E-10 -5.937131E-10 -1.725539E-11 -1.427802E-12 -8.243917E-12 4.102933E-11 -3.497988E-13 1.000000E+00 -1.302693E-05 1.000000E+00 1.510815E-07 5.211120E-07
0 2 121 1.000000E+00 -6.981149E-05 -2.250719E-10 7.273170E-10 -6.014895E-10 -1.758611E-11 -1.100767E-12 -8.536120E-12 3.695659E-11 -3.106999E-13 1.000000E+00 -1.163525E-05 1.000000E+00 1.526106E-07 4.575153E-07
0 2 122 1.000000E+00 -6.138726E-05 -1.662413E-10 7.186442E-10 -6.096152E-10 -1.787679E-11 -8.128446E-13 -8.788626E-12 3.272660E-11 -2.695481E-13 1.000000E+00 -1.023121E-05 1.000000E+00 1.539445E-07 3.933160E-07
0 2 123 1.000000E+00 -5.289918E-05 -1.159577E-10 7.097398E-10 -6.180497E-10 -1.812520E-11 -5.654636E-13 -8.999548E-12 2.835981E-11 -2.268088E-13 1.000000E+00 -8.816530E-06 1.000000E+00 1.550794E-07 3.285970E-07
0 2 124 1.000000E+00 -4.435776E-05 -7.447201E-11 7.006451E-10 -6.267509E-10 -1.833040E-11 -3.615557E-13 -9.167228E-12 2.387760E-11 -1.827447E-13 1.000000E+00 -7.392961E-06 1.000000E+00 1.560125E-07 2.634428E-07
0 2 125 1.000000E+00 -3.577363E-05 -4.199301E-11 6.914053E-10 -6.356745E-10 -1.849069E-11 -2.017724E-13 -9.290158E-12 1.930230E-11 -1.372923E-13 1.000000E+00 -5.962271E-06 1.000000E+00 1.567412E-07 1.979390E-07
0 2 126 1.000000E+00 -2.715751E-05 -1.868423E-11 6.820648E-10 -6.447757E-10 -1.860499E-11 -8.778499E-14 -9.367489E-12 1.465663E-11 -9.113854E-14 1.000000E+00 -4.526251E-06 1.000000E+00 1.572636E-07 1.321721E-07
0 2 127 1.000000E+00 -1.852022E-05 -4.662824E-12 6.726703E-10 -6.540081E-10 -1.867297E-11 -2.030614E-14 -9.398045E-12 9.963826E-12 -4.449073E-14 1.000000E+00 -3.086704E-06 1.000000E+00 1.575781E-07 6.622953E-08
0 2 128 1.000000E+00 -9.872647E-06 9.374474E-17 6.632687E-10 -6.633249E-10 -1.869397E-11 -3.383865E-17 -9.381869E-12 5.248016E-12 2.642997E-15 1.000000E+00 -1.645441E-06 1.000000E+00 1.576841E-07 1.989303E-10
0 2 129 1.000000E+00 -1.225677E-06 -4.719289E-12 6.539066E-10 -6.726788E-10 -1.866769E-11 -2.694488E-14 -9.318535E-12 5.324221E-13 4.964895E-14 1.000000E+00 -2.042795E-07 1.000000E+00 1.575811E-07 -6.583165E-08
0 2 130 1.000000E+00 7.409789E-06 -1.879686E-11 6.446317E-10 -6.820227E-10 -1.859467E-11 -1.009009E-13 -9.208028E-12 -4.158617E-12 9.632589E-14 1.000000E+00 1.234965E-06 1.000000E+00 1.572695E-07 -1.317742E-07
0 2 131 1.000000E+00 1.602288E-05 -4.216204E-11 6.354906E-10 -6.913094E-10 -1.847503E-11 -2.216096E-13 -9.051463E-12 -8.801723E-12 1.425522E-13 1.000000E+00 2.670480E-06 1.000000E+00 1.567501E-07 -1.975410E-07
0 2 132 1.000000E+00 2.460278E-05 -7.469713E-11 6.265287E-10 -7.004929E-10 -1.830957E-11 -3.876673E-13 -8.849326E-12 -1.337342E-11 1.876584E-13 1.000000E+00 4.100463E-06 1.000000E+00 1.560244E-07 -2.630446E-07
0 2 133 1.000000E+00 3.313876E-05 -1.162382E-10 6.177919E-10 -7.095276E-10 -1.809972E-11 -5.984422E-13 -8.602421E-12 -1.785094E-11 2.317654E-13 1.000000E+00 5.523126E-06 1.000000E+00 1.550942E-07 -3.281987E-07
0 2 134 1.000000E+00 4.162019E-05 -1.665776E-10 6.093239E-10 -7.183695E-10 -1.784604E-11 -8.516889E-13 -8.313021E-12 -2.221196E-11 2.744665E-13 1.000000E+00 6.936699E-06 1.000000E+00 1.539621E-07 -3.929175E-07
0 2 135 1.000000E+00 5.003659E-05 -2.254630E-10 6.011659E-10 -7.269761E-10 -1.755078E-11 -1.146467E-12 -7.982142E-12 -2.643521E-11 3.152710E-13 1.000000E+00 8.339432E-06 1.000000E+00 1.526312E-07 -4.571165E-07
0 2 136 1.000000E+00 5.837763E-05 -2.926016E-10 5.933596E-10 -7.353063E-10 -1.721549E-11 -1.479390E-12 -7.612306E-12 -3.050026E-11 3.543463E-13 1.000000E+00 9.729605E-06 1.000000E+00 1.511050E-07 -5.207129E-07
0 2 137 1.000000E+00 6.663316E-05 -3.676603E-10 5.859413E-10 -7.433223E-10 -1.684209E-11 -1.849127E-12 -7.205352E-12 -3.438748E-11 3.911852E-13 1.000000E+00 1.110553E-05 1.000000E+00 1.493876E-07 -5.836252E-07
0 2 138 1.000000E+00 7.479327E-05 -4.502689E-10 5.789489E-10 -7.509868E-10 -1.643312E-11 -2.252343E-12 -6.763832E-12 -3.807901E-11 4.256488E-13 1.000000E+00 1.246554E-05 1.000000E+00 1.474835E-07 -6.457737E-07
0 2 139 1.000000E+00 8.284825E-05 -5.400223E-10 5.724136E-10 -7.582670E-10 -1.599079E-11 -2.686316E-12 -6.291222E-12 -4.155769E-11 4.576182E-13 1.000000E+00 1.380804E-05 1.000000E+00 1.453976E-07 -7.070810E-07
0 2 140 1.000000E+00 9.078865E-05 -6.364831E-10 5.663665E-10 -7.651314E-10 -1.551789E-11 -3.147716E-12 -5.789126E-12 -4.480826E-11 4.868215E-13 1.000000E+00 1.513144E-05 1.000000E+00 1.431356E-07 -7.674717E-07
0 2 141 1.000000E+00 9.860533E-05 -7.391849E-10 5.608353E-10 -7.715519E-10 -1.501715E-11 -3.633642E-12 -5.261646E-12 -4.781666E-11 5.132731E-13 1.000000E+00 1.643422E-05 1.000000E+00 1.407032E-07 -8.268730E-07
0 2 142 1.000000E+00 1.062894E-04 -8.476348E-10 5.558432E-10 -7.775042E-10 -1.449134E-11 -4.140158E-12 -4.711417E-12 -5.057048E-11 5.367802E-13 1.000000E+00 1.771490E-05 1.000000E+00 1.381066E-07 -8.852144E-07
0 2 143 1.000000E+00 1.138323E-04 -9.613169E-10 5.514125E-10 -7.829660E-10 -1.394359E-11 -4.664227E-12 -4.142005E-12 -5.305910E-11 5.570226E-13 1.000000E+00 1.897206E-05 1.000000E+00 1.353526E-07 -9.424284E-07
0 2 144 1.000000E+00 1.212259E-04 -1.079695E-09 5.475592E-10 -7.879193E-10 -1.337730E-11 -5.201793E-12 -3.556700E-12 -5.527312E-11 5.744822E-13 1.000000E+00 2.020432E-05 1.000000E+00 1.324479E-07 -9.984502E-07
0 2 145 1.000000E+00 1.284622E-04 -1.202218E-09 5.442991E-10 -7.923486E-10 -1.279463E-11 -5.749493E-12 -2.958551E-12 -5.720551E-11 5.886640E-13 1.000000E+00 2.141037E-05 1.000000E+00 1.293999E-07 -1.053218E-06
0 2 146 1.000000E+00 1.355338E-04 -1.328320E-09 5.416421E-10 -7.962425E-10 -1.219997E-11 -6.303412E-12 -2.351736E-12 -5.885049E-11 5.995730E-13 1.000000E+00 2.258897E-05 1.000000E+00 1.262160E-07 -1.106673E-06
0 2 147 1.000000E+00 1.424336E-04 -1.457427E-09 5.395956E-10 -7.995927E-10 -1.159548E-11 -6.859943E-12 -1.739210E-12 -6.020401E-11 6.075933E-13 1.000000E+00 2.373893E-05 1.000000E+00 1.229041E-07 -1.158761E-06
0 2 148 1.000000E+00 1.491547E-04 -1.588958E-09 5.381636E-10 -8.023944E-10 -1.098478E-11 -7.415808E-12 -1.124030E-12 -6.126415E-11 6.122482E-13 1.000000E+00 2.485912E-05 1.000000E+00 1.194719E-07 -1.209429E-06
0 2 149 1.000000E+00 1.556909E-04 -1.722329E-09 5.373476E-10 -8.046458E-10 -1.037098E-11 -7.966884E-12 -5.101087E-13 -6.203011E-11 6.140586E-13 1.000000E+00 2.594849E-05 1.000000E+00 1.159277E-07 -1.258628E-06
0 2 150 1.000000E+00 1.620363E-04 -1.856957E-09 5.371434E-10 -8.063487E-10 -9.756665E-12 -8.510154E-12 9.921554E-14 -6.250317E-11 6.128591E-13 1.000000E+00 2.700605E-05 1.000000E+00 1.122797E-07 -1.306313E-06
0 2 151 1.000000E+00 1.681853E-04 -1.992262E-09 5.375460E-10 -8.075081E-10 -9.145265E-12 -9.042077E-12 7.015101E-13 -6.268606E-11 6.086702E-13 1.000000E+00 2.803088E-05 1.000000E+00 1.085362E-07 -1.352443E-06
0 2 152 1.000000E+00 1.741328E-04 -2.127673E-09 5.385464E-10 -8.081317E-10 -8.539324E-12 -9.559723E-12 1.293298E-12 -6.258316E-11 6.017882E-13 1.000000E+00 2.902213E-05 1.000000E+00 1.047057E-07 -1.396980E-06
0 2 153 1.000000E+00 1.798742E-04 -2.262627E-09 5.401326E-10 -8.082303E-10 -7.941689E-12 -1.005990E-11 1.871674E-12 -6.220005E-11 5.922747E-13 1.000000E+00 2.997903E-05 1.000000E+00 1.007967E-07 -1.439888E-06
0 2 154 1.000000E+00 1.854052E-04 -2.396574E-09 5.422898E-10 -8.078176E-10 -7.354775E-12 -1.053976E-11 2.434125E-12 -6.154408E-11 5.803658E-13 1.000000E+00 3.090086E-05 1.000000E+00 9.681761E-08 -1.481138E-06
0 2 155 1.000000E+00 1.907220E-04 -2.528981E-09 5.450008E-10 -8.069096E-10 -6.780958E-12 -1.099714E-11 2.978159E-12 -6.062355E-11 5.661530E-13 1.000000E+00 3.178700E-05 1.000000E+00 9.277695E-08 -1.520702E-06
0 2 156 1.000000E+00 1.958213E-04 -2.659330E-09 5.482461E-10 -8.055248E-10 -6.222469E-12 -1.142890E-11 3.501223E-12 -5.944838E-11 5.495247E-13 1.000000E+00 3.263689E-05 1.000000E+00 8.868313E-08 -1.558556E-06
0 2 157 1.000000E+00 2.007001E-04 -2.787125E-09 5.520033E-10 -8.036840E-10 -5.681908E-12 -1.183373E-11 4.001505E-12 -5.802900E-11 5.312862E-13 1.000000E+00 3.345002E-05 1.000000E+00 8.454448E-08 -1.594679E-06
0 2 158 1.000000E+00 2.053559E-04 -2.911895E-09 5.562491E-10 -8.014095E-10 -5.159896E-12 -1.220931E-11 4.476893E-12 -5.637747E-11 5.110765E-13 1.000000E+00 3.422598E-05 1.000000E+00 8.036927E-08 -1.629056E-06
0 2 159 1.000000E+00 2.097865E-04 -3.033187E-09 5.609571E-10 -7.987264E-10 -4.659755E-12 -1.255390E-11 4.925887E-12 -5.450655E-11 4.891943E-13 1.000000E+00 3.496443E-05 1.000000E+00 7.616559E-08 -1.661672E-06
0 2 160 1.000000E+00 2.139904E-04 -3.150580E-09 5.661009E-10 -7.956600E-10 -4.181508E-12 -1.286640E-11 5.346793E-12 -5.242931E-11 4.663227E-13 1.000000E+00 3.566506E-05 1.000000E+00 7.194141E-08 -1.692519E-06
0 2 161 1.000000E+00 2.179661E-04 -3.263677E-09 5.716507E-10 -7.922378E-10 -3.727110E-12 -1.314543E-11 5.738474E-12 -5.016026E-11 4.418429E-13 1.000000E+00 3.632768E-05 1.000000E+00 6.770452E-08 -1.721589E-06
0 2 162 1.000000E+00 2.217128E-04 -3.372111E-09 5.775778E-10 -7.884883E-10 -3.297822E-12 -1.339030E-11 6.100210E-12 -4.771405E-11 4.163863E-13 1.000000E+00 3.695214E-05 1.000000E+00 6.346251E-08 -1.748879E-06
0 2 163 1.000000E+00 2.252301E-04 -3.475544E-09 5.838511E-10 -7.844406E-10 -2.894337E-12 -1.360022E-11 6.430686E-12 -4.510533E-11 3.905217E-13 1.000000E+00 3.753835E-05 1.000000E+00 5.922276E-08 -1.774390E-06
0 2 164 1.000000E+00 2.285178E-04 -3.573668E-09 5.904392E-10 -7.801245E-10 -2.516779E-12 -1.377488E-11 6.729946E-12 -4.235027E-11 3.636779E-13 1.000000E+00 3.808630E-05 1.000000E+00 5.499240E-08 -1.798123E-06
0 2 165 1.000000E+00 2.315762E-04 -3.666206E-09 5.973110E-10 -7.755704E-10 -2.166982E-12 -1.391402E-11 6.996946E-12 -3.946401E-11 3.364726E-13 1.000000E+00 3.859604E-05 1.000000E+00 5.077833E-08 -1.820085E-06
0 2 166 1.000000E+00 2.344059E-04 -3.752914E-09 6.044331E-10 -7.708090E-10 -1.843833E-12 -1.401794E-11 7.232142E-12 -3.646242E-11 3.092542E-13 1.000000E+00 3.906765E-05 1.000000E+00 4.658718E-08 -1.840284E-06
0 2 167 1.000000E+00 2.370079E-04 -3.833577E-09 6.117753E-10 -7.658702E-10 -1.548473E-12 -1.408665E-11 7.435378E-12 -3.336151E-11 2.816618E-13 1.000000E+00 3.950132E-05 1.000000E+00 4.242530E-08 -1.858733E-06
0 2 168 1.000000E+00 2.393835E-04 -3.908012E-09 6.193039E-10 -7.607851E-10 -1.280510E-12 -1.412066E-11 7.606658E-12 -3.017655E-11 2.543675E-13 1.000000E+00 3.989725E-05 1.000000E+00 3.829876E-08 -1.875444E-06
0 2 169 1.000000E+00 2.415343E-04 -3.976068E-09 6.269886E-10 -7.555832E-10 -1.039738E-12 -1.412111E-11 7.746950E-12 -2.692352E-11 2.273531E-13 1.000000E+00 4.025571E-05 1.000000E+00 3.421333E-08 -1.890435E-06
0 2 170 1.000000E+00 2.434622E-04 -4.037622E-09 6.347978E-10 -7.502942E-10 -8.258036E-13 -1.408824E-11 7.856204E-12 -2.361733E-11 2.004896E-13 1.000000E+00 4.057704E-05 1.000000E+00 3.017446E-08 -1.903724E-06
0 2 171 9.999999E-01 2.451695E-04 -4.092585E-09 6.427010E-10 -7.449468E-10 -6.387588E-13 -1.402346E-11 7.935479E-12 -2.027317E-11 1.743487E-13 1.000000E+00 4.086159E-05 1.000000E+00 2.618732E-08 -1.915332E-06
0 2 172 9.999999E-01 2.466587E-04 -4.140894E-09 6.506687E-10 -7.395691E-10 -4.771062E-13 -1.392767E-11 7.985807E-12 -1.690507E-11 1.489818E-13 1.000000E+00 4.110979E-05 1.000000E+00 2.225674E-08 -1.925283E-06
0 2 173 9.999999E-01 2.479326E-04 -4.182515E-09 6.586726E-10 -7.341878E-10 -3.407952E-13 -1.380286E-11 8.007849E-12 -1.352768E-11 1.240741E-13 1.000000E+00 4.132210E-05 1.000000E+00 1.838724E-08 -1.933601E-06
0 2 174 9.999999E-01 2.489941E-04 -4.217443E-09 6.666844E-10 -7.288291E-10 -2.289581E-13 -1.364933E-11 8.002795E-12 -1.015400E-11 1.001817E-13 1.000000E+00 4.149901E-05 1.000000E+00 1.458302E-08 -1.940314E-06
0 2 175 9.999999E-01 2.498464E-04 -4.245697E-09 6.746782E-10 -7.235178E-10 -1.404319E-13 -1.346972E-11 7.971990E-12 -6.796928E-12 7.724890E-14 1.000000E+00 4.164107E-05 1.000000E+00 1.084797E-08 -1.945451E-06
0 2 176 9.999999E-01 2.504931E-04 -4.267322E-09 6.826284E-10 -7.182772E-10 -7.446028E-14 -1.326489E-11 7.916714E-12 -3.469014E-12 5.527827E-14 1.000000E+00 4.174886E-05 1.000000E+00 7.185637E-09 -1.949040E-06
0 2 177 9.999999E-01 2.509379E-04 -4.282387E-09 6.905116E-10 -7.131294E-10 -2.987536E-14 -1.303704E-11 7.838127E-12 -1.814079E-13 3.448816E-14 1.000000E+00 4.182298E-05 1.000000E+00 3.599280E-09 -1.951115E-06
0 2 178 9.999999E-01 2.511844E-04 -4.290984E-09 6.983047E-10 -7.080956E-10 -5.483961E-15 -1.278718E-11 7.737648E-12 3.054621E-12 1.462578E-14 1.000000E+00 4.186407E-05 1.000000E+00 9.182780E-11 -1.951707E-06
0 2 179 9.999999E-01 2.512368E-04 -4.293223E-09 7.059869E-10 -7.031945E-10 -6.238034E-16 -1.251836E-11 7.617205E-12 6.229331E-12 -3.793021E-15 1.000000E+00 4.187280E-05 1.000000E+00 -3.334095E-09 -1.950851E-06
0 2 180 9.999999E-01 2.510992E-04 -4.289236E-09 7.135391E-10 -6.984441E-10 -1.307000E-14 -1.223075E-11 7.477674E-12 9.333092E-12 -2.120633E-14 1.000000E+00 4.184986E-05 1.000000E+00 -6.676165E-09 -1.948582E-06
0 2 181 9.999999E-01 2.507758E-04 -4.279173E-09 7.209423E-10 -6.938611E-10 -4.303647E-14 -1.192755E-11 7.320838E-12 1.235727E-11 -3.735751E-14 1.000000E+00 4.179597E-05 1.000000E+00 -9.932358E-09 -1.944935E-06
0 2 182 9.999999E-01 2.502712E-04 -4.263200E-09 7.281807E-10 -6.894597E-10 -8.778503E-14 -1.160976E-11 7.148210E-12 1.529433E-11 -5.218464E-14 1.000000E+00 4.171186E-05 1.000000E+00 -1.310094E-08 -1.939948E-06
0 2 183 9.999999E-01 2.495898E-04 -4.241497E-09 7.352387E-10 -6.852536E-10 -1.474057E-13 -1.127948E-11 6.961290E-12 1.813674E-11 -6.587962E-14 1.000000E+00 4.159829E-05 1.000000E+00 -1.618044E-08 -1.933657E-06
0 2 184 9.999999E-01 2.487362E-04 -4.214258E-09 7.421033E-10 -6.812542E-10 -2.195443E-13 -1.093850E-11 6.761686E-12 2.087855E-11 -7.824860E-14 1.000000E+00 4.145603E-05 1.000000E+00 -1.916969E-08 -1.926101E-06
0 2 185 9.999999E-01 2.477151E-04 -4.181689E-09 7.487621E-10 -6.774720E-10 -3.039029E-13 -1.058847E-11 6.550465E-12 2.351391E-11 -8.955358E-14 1.000000E+00 4.128585E-05 1.000000E+00 -2.206776E-08 -1.917318E-06
0 2 186 9.999999E-01 2.465313E-04 -4.144006E-09 7.552043E-10 -6.739159E-10 -3.986514E-13 -1.023102E-11 6.329786E-12 2.603820E-11 -9.950868E-14 1.000000E+00 4.108855E-05 1.000000E+00 -2.487399E-08 -1.907346E-06
0 2 187 9.999999E-01 2.451896E-04 -4.101436E-09 7.614216E-10 -6.705927E-10 -5.029203E-13 -9.867915E-12 6.100268E-12 2.844722E-11 -1.082992E-13 1.000000E+00 4.086493E-05 1.000000E+00 -2.758795E-08 -1.896225E-06
0 2 188 1.000000E+00 2.436948E-04 -4.054210E-09 7.674048E-10 -6.675091E-10 -6.152498E-13 -9.500703E-12 5.863634E-12 3.073737E-11 -1.161483E-13 1.000000E+00 4.061580E-05 1.000000E+00 -3.020944E-08 -1.883992E-06
0 2 189 1.000000E+00 2.420518E-04 -4.002567E-09 7.731489E-10 -6.646693E-10 -7.352170E-13 -9.130860E-12 5.621713E-12 3.290630E-11 -1.226640E-13 1.000000E+00 4.034197E-05 1.000000E+00 -3.273850E-08 -1.870688E-06
0 2 190 1.000000E+00 2.402655E-04 -3.946753E-09 7.786482E-10 -6.620766E-10 -8.605779E-13 -8.759932E-12 5.374765E-12 3.495154E-11 -1.282467E-13 1.000000E+00 4.004424E-05 1.000000E+00 -3.517537E-08 -1.856350E-06
0 2 191 1.000000E+00 2.383407E-04 -3.887013E-09 7.838984E-10 -6.597334E-10 -9.917103E-13 -8.389158E-12 5.124577E-12 3.687170E-11 -1.329188E-13 1.000000E+00 3.972345E-05 1.000000E+00 -3.752047E-08 -1.841018E-06
0 2 192 1.000000E+00 2.362824E-04 -3.823599E-09 7.888974E-10 -6.576407E-10 -1.126416E-12 -8.019659E-12 4.872393E-12 3.866606E-11 -1.363839E-13 1.000000E+00 3.938039E-05 1.000000E+00 -3.977445E-08 -1.824730E-06
0 2 193 1.000000E+00 2.340953E-04 -3.756761E-09 7.936432E-10 -6.557980E-10 -1.264478E-12 -7.653491E-12 4.618891E-12 4.033402E-11 -1.391793E-13 1.000000E+00 3.901589E-05 1.000000E+00 -4.193809E-08 -1.807525E-06
0 2 194 1.000000E+00 2.317844E-04 -3.686750E-09 7.981351E-10 -6.542044E-10 -1.404774E-12 -7.290379E-12 4.365379E-12 4.187586E-11 -1.410073E-13 1.000000E+00 3.863074E-05 1.000000E+00 -4.401238E-08 -1.789438E-06
0 2 195 1.000000E+00 2.293544E-04 -3.613818E-09 8.023740E-10 -6.528578E-10 -1.546493E-12 -6.932698E-12 4.112815E-12 4.329230E-11 -1.420939E-13 1.000000E+00 3.822574E-05 1.000000E+00 -4.599844E-08 -1.770509E-06
0 2 196 1.000000E+00 2.268101E-04 -3.538213E-09 8.063608E-10 -6.517550E-10 -1.688962E-12 -6.580629E-12 3.861637E-12 4.458430E-11 -1.423906E-13 1.000000E+00 3.780168E-05 1.000000E+00 -4.789752E-08 -1.750774E-06
0 2 197 1.000000E+00 2.241561E-04 -3.460182E-09 8.100972E-10 -6.508924E-10 -1.831274E-12 -6.235292E-12 3.613326E-12 4.575350E-11 -1.420024E-13 1.000000E+00 3.735935E-05 1.000000E+00 -4.971103E-08 -1.730269E-06
0 2 198 1.000000E+00 2.213971E-04 -3.379967E-09 8.135874E-10 -6.502652E-10 -1.972967E-12 -5.897271E-12 3.367936E-12 4.680179E-11 -1.410204E-13 1.000000E+00 3.689951E-05 1.000000E+00 -5.144049E-08 -1.709029E-06
0 2 199 1.000000E+00 2.185376E-04 -3.297808E-09 8.168331E-10 -6.498685E-10 -2.113315E-12 -5.567703E-12 3.126435E-12 4.773118E-11 -1.394218E-13 1.000000E+00 3.642294E-05 1.000000E+00 -5.308753E-08 -1.687090E-06
0 2 200 1.000000E+00 2.155822E-04 -3.213938E-09 8.198403E-10 -6.496959E-10 -2.251810E-12 -5.246824E-12 2.889896E-12 4.854454E-11 -1.373968E-13 1.000000E+00 3.593036E-05 1.000000E+00 -5.465388E-08 -1.664486E-06
0 2 201 1.000000E+00 2.125352E-04 -3.128587E-09 8.226129E-10 -6.497414E-10 -2.388108E-12 -4.935171E-12 2.657639E-12 4.924442E-11 -1.348135E-13 1.000000E+00 3.542253E-05 1.000000E+00 -5.614136E-08 -1.641249E-06
0 2 202 1.000000E+00 2.094009E-04 -3.041977E-09 8.251556E-10 -6.499982E-10 -2.521437E-12 -4.633452E-12 2.431319E-12 4.983417E-11 -1.316888E-13 1.000000E+00 3.490015E-05 1.000000E+00 -5.755188E-08 -1.617413E-06
0 2 203 1.000000E+00 2.061836E-04 -2.954325E-09 8.274755E-10 -6.504584E-10 -2.651486E-12 -4.341898E-12 2.210823E-12 5.031660E-11 -1.284595E-13 1.000000E+00 3.436393E-05 1.000000E+00 -5.888740E-08 -1.593009E-06
0 2 204 1.000000E+00 2.028874E-04 -2.865841E-09 8.295772E-10 -6.511153E-10 -2.778356E-12 -4.060572E-12 1.996235E-12 5.069549E-11 -1.249055E-13 1.000000E+00 3.381456E-05 1.000000E+00 -6.014998E-08 -1.568069E-06
0 2 205 1.000000E+00 1.995163E-04 -2.776728E-09 8.314680E-10 -6.519601E-10 -2.901297E-12 -3.790650E-12 1.788616E-12 5.097455E-11 -1.207153E-13 1.000000E+00 3.325272E-05 1.000000E+00 -6.134169E-08 -1.542621E-06
0 2 206 1.000000E+00 1.960742E-04 -2.687182E-09 8.331545E-10 -6.529850E-10 -3.019787E-12 -3.530766E-12 1.587302E-12 5.115696E-11 -1.166787E-13 1.000000E+00 3.267904E-05 1.000000E+00 -6.246467E-08 -1.516697E-06
0 2 207 1.000000E+00 1.925651E-04 -2.597391E-09 8.346426E-10 -6.541817E-10 -3.134654E-12 -3.282947E-12 1.392817E-12 5.124712E-11 -1.123482E-13 1.000000E+00 3.209418E-05 1.000000E+00 -6.352110E-08 -1.490322E-06
0 2 208 1.000000E+00 1.889924E-04 -2.507536E-09 8.359401E-10 -6.555418E-10 -3.244483E-12 -3.045186E-12 1.205939E-12 5.124848E-11 -1.077302E-13 1.000000E+00 3.149874E-05 1.000000E+00 -6.451319E-08 -1.463526E-06
0 2 209 1.000000E+00 1.853600E-04 -2.417789E-09 8.370545E-10 -6.570565E-10 -3.350115E-12 -2.819457E-12 1.025731E-12 5.116521E-11 -1.032264E-13 1.000000E+00 3.089333E-05 1.000000E+00 -6.544314E-08 -1.436335E-06
0 2 210 1.000000E+00 1.816711E-04 -2.328316E-09 8.379916E-10 -6.587173E-10 -3.450936E-12 -2.604441E-12 8.526020E-13 5.100101E-11 -9.845375E-14 1.000000E+00 3.027852E-05 1.000000E+00 -6.631322E-08 -1.408773E-06
0 2 211 1.000000E+00 1.779293E-04 -2.239273E-09 8.387597E-10 -6.605156E-10 -3.547022E-12 -2.400066E-12 6.866028E-13 5.076016E-11 -9.372596E-14 1.000000E+00 2.965489E-05 1.000000E+00 -6.712567E-08 -1.380865E-06
0 2 212 1.000000E+00 1.741377E-04 -2.150810E-09 8.393648E-10 -6.624431E-10 -3.638388E-12 -2.207483E-12 5.281073E-13 5.044620E-11 -8.890828E-14 1.000000E+00 2.902296E-05 1.000000E+00 -6.788274E-08 -1.352635E-06
0 2 213 1.000000E+00 1.702995E-04 -2.063069E-09 8.398159E-10 -6.644908E-10 -3.724839E-12 -2.024960E-12 3.765679E-13 5.006333E-11 -8.416596E-14 1.000000E+00 2.838326E-05 1.000000E+00 -6.858669E-08 -1.324106E-06
0 2 214 1.000000E+00 1.664177E-04 -1.976183E-09 8.401179E-10 -6.666509E-10 -3.806720E-12 -1.853240E-12 2.316180E-13 4.961527E-11 -7.944950E-14 1.000000E+00 2.773629E-05 1.000000E+00 -6.923976E-08 -1.295299E-06
0 2 215 1.000000E+00 1.624952E-04 -1.890279E-09 8.402791E-10 -6.689147E-10 -3.883738E-12 -1.691537E-12 9.397293E-14 4.910567E-11 -7.482538E-14 1.000000E+00 2.708254E-05 1.000000E+00 -6.984417E-08 -1.266234E-06
0 2 216 1.000000E+00 1.585348E-04 -1.805474E-09 8.403058E-10 -6.712744E-10 -3.956371E-12 -1.540198E-12 -3.759422E-14 4.853864E-11 -7.017527E-14 1.000000E+00 2.642247E-05 1.000000E+00 -7.040215E-08 -1.236932E-06
0 2 217 1.000000E+00 1.545391E-04 -1.721881E-09 8.402040E-10 -6.737222E-10 -4.024088E-12 -1.398524E-12 -1.618267E-13 4.791727E-11 -6.559019E-14 1.000000E+00 2.575652E-05 1.000000E+00 -7.091588E-08 -1.207411E-06
0 2 218 1.000000E+00 1.505107E-04 -1.639604E-09 8.399822E-10 -6.762498E-10 -4.087551E-12 -1.266425E-12 -2.801058E-13 4.724549E-11 -6.136100E-14 1.000000E+00 2.508512E-05 1.000000E+00 -7.138753E-08 -1.177690E-06
0 2 219 1.000000E+00 1.464520E-04 -1.558738E-09 8.396437E-10 -6.788507E-10 -4.146810E-12 -1.143225E-12 -3.926742E-13 4.652662E-11 -5.691010E-14 1.000000E+00 2.440867E-05 1.000000E+00 -7.181922E-08 -1.147785E-06
0 2 220 1.000000E+00 1.423653E-04 -1.479377E-09 8.391968E-10 -6.815169E-10 -4.201371E-12 -1.029209E-12 -4.986179E-13 4.576372E-11 -5.295496E-14 1.000000E+00 2.372756E-05 1.000000E+00 -7.221306E-08 -1.117712E-06
0 2 221 1.000000E+00 1.382529E-04 -1.401603E-09 8.386465E-10 -6.842419E-10 -4.252720E-12 -9.233191E-13 -5.991083E-13 4.496034E-11 -4.885322E-14 1.000000E+00 2.304215E-05 1.000000E+00 -7.257112E-08 -1.087487E-06
0 2 222 1.000000E+00 1.341168E-04 -1.325494E-09 8.379986E-10 -6.870185E-10 -4.299078E-12 -8.259478E-13 -6.944676E-13 4.411942E-11 -4.492460E-14 1.000000E+00 2.235280E-05 1.000000E+00 -7.289541E-08 -1.057124E-06
0 2 223 1.000000E+00 1.299590E-04 -1.251122E-09 8.372576E-10 -6.898408E-10 -4.342569E-12 -7.358533E-13 -7.842470E-13 4.324363E-11 -4.143096E-14 1.000000E+00 2.165983E-05 1.000000E+00 -7.318792E-08 -1.026637E-06
0 2 224 1.000000E+00 1.257814E-04 -1.178553E-09 8.364301E-10 -6.927025E-10 -4.381940E-12 -6.534728E-13 -8.689490E-13 4.233615E-11 -3.780494E-14 1.000000E+00 2.096356E-05 1.000000E+00 -7.345059E-08 -9.960386E-07
0 2 225 1.000000E+00 1.215857E-04 -1.107847E-09 8.355197E-10 -6.955972E-10 -4.418179E-12 -5.783259E-13 -9.494674E-13 4.139961E-11 -3.440728E-14 1.000000E+00 2.026428E-05 1.000000E+00 -7.368529E-08 -9.653404E-07
0 2 226 1.000000E+00 1.173737E-04 -1.039061E-09 8.345312E-10 -6.985199E-10 -4.450754E-12 -5.092708E-13 -1.025146E-12 4.043605E-11 -3.128215E-14 1.000000E+00 1.956228E-05 1.000000E+00 -7.389388E-08 -9.345537E-07
0 2 227 1.000000E+00 1.131468E-04 -9.722444E-10 8.334694E-10 -7.014652E-10 -4.480744E-12 -4.469186E-13 -1.096610E-12 3.944852E-11 -2.834625E-14 1.000000E+00 1.885780E-05 1.000000E+00 -7.407815E-08 -9.036890E-07
0 2 228 1.000000E+00 1.089066E-04 -9.074430E-10 8.323380E-10 -7.044278E-10 -4.507447E-12 -3.904552E-13 -1.164224E-12 3.843892E-11 -2.539847E-14 1.000000E+00 1.815111E-05 1.000000E+00 -7.423982E-08 -8.727560E-07
0 2 229 1.000000E+00 1.046545E-04 -8.446983E-10 8.311409E-10 -7.074031E-10 -4.531541E-12 -3.394728E-13 -1.228257E-12 3.740940E-11 -2.271895E-14 1.000000E+00 1.744242E-05 1.000000E+00 -7.438059E-08 -8.417635E-07
0 2 230 1.000000E+00 1.003917E-04 -7.840476E-10 8.298815E-10 -7.103867E-10 -4.552885E-12 -2.935303E-13 -1.288626E-12 3.636204E-11 -2.030339E-14 1.000000E+00 1.673195E-05 1.000000E+00 -7.450209E-08 -8.107200E-07
0 2 231 1.000000E+00 9.611942E-05 -7.255241E-10 8.285637E-10 -7.133743E-10 -4.572147E-12 -2.528061E-13 -1.345914E-12 3.529861E-11 -1.799481E-14 1.000000E+00 1.601990E-05 1.000000E+00 -7.460588E-08 -7.796329E-07
0 2 232 1.000000E+00 9.183876E-05 -6.691581E-10 8.271896E-10 -7.163621E-10 -4.588874E-12 -2.161653E-13 -1.400417E-12 3.422101E-11 -1.569370E-14 1.000000E+00 1.530646E-05 1.000000E+00 -7.469349E-08 -7.485093E-07
0 2 233 1.000000E+00 8.755075E-05 -6.149758E-10 8.257629E-10 -7.193464E-10 -4.603535E-12 -1.840354E-13 -1.451822E-12 3.313051E-11 -1.384369E-14 1.000000E+00 1.459179E-05 1.000000E+00 -7.476637E-08 -7.173554E-07
0 2 234 1.000000E+00 8.325632E-05 -5.630003E-10 8.242860E-10 -7.223237E-10 -4.616562E-12 -1.556640E-13 -1.500957E-12 3.202903E-11 -1.199549E-14 1.000000E+00 1.387605E-05 1.000000E+00 -7.482593E-08 -6.861770E-07
0 2 235 1.000000E+00 7.895636E-05 -5.132527E-10 8.227609E-10 -7.252911E-10 -4.627526E-12 -1.306159E-13 -1.547867E-12 3.091755E-11 -1.021236E-14 1.000000E+00 1.315939E-05 1.000000E+00 -7.487350E-08 -6.549793E-07
0 2 236 1.000000E+00 7.465164E-05 -4.657504E-10 8.211903E-10 -7.282455E-10 -4.636986E-12 -1.089858E-13 -1.592591E-12 2.979755E-11 -8.705277E-15 1.000000E+00 1.244194E-05 1.000000E+00 -7.491037E-08 -6.237668E-07
0 2 237 1.000000E+00 7.034289E-05 -4.205093E-10 8.195758E-10 -7.311844E-10 -4.644936E-12 -9.020581E-14 -1.635566E-12 2.866998E-11 -7.401115E-15 1.000000E+00 1.172381E-05 1.000000E+00 -7.493777E-08 -5.925437E-07
0 2 238 1.000000E+00 6.603075E-05 -3.775423E-10 8.179191E-10 -7.341053E-10 -4.651789E-12 -7.421945E-14 -1.676789E-12 2.753607E-11 -6.001569E-15 1.000000E+00 1.100512E-05 1.000000E+00 -7.495686E-08 -5.613136E-07
0 2 239 1.000000E+00 6.171582E-05 -3.368615E-10 8.162222E-10 -7.370060E-10 -4.656939E-12 -6.037990E-14 -1.716471E-12 2.639676E-11 -4.892647E-15 1.000000E+00 1.028597E-05 1.000000E+00 -7.496874E-08 -5.300796E-07
0 2 240 1.000000E+00 5.739861E-05 -2.984756E-10 8.144862E-10 -7.398845E-10 -4.661574E-12 -4.894677E-14 -1.755047E-12 2.525246E-11 -4.001083E-15 1.000000E+00 9.566435E-06 1.000000E+00 -7.497445E-08 -4.988443E-07
0 2 241 1.000000E+00 5.307960E-05 -2.623933E-10 8.127121E-10 -7.427392E-10 -4.664942E-12 -3.895151E-14 -1.792306E-12 2.410451E-11 -3.035504E-15 1.000000E+00 8.846600E-06 1.000000E+00 -7.497498E-08 -4.676100E-07
0 2 242 1.000000E+00 4.875920E-05 -2.286208E-10 8.109016E-10 -7.455683E-10 -4.667645E-12 -3.125764E-14 -1.828643E-12 2.295319E-11 -2.227995E-15 1.000000E+00 8.126533E-06 1.000000E+00 -7.497126E-08 -4.363786E-07
0 2 243 1.000000E+00 4.443776E-05 -1.971639E-10 8.090548E-10 -7.483704E-10 -4.669398E-12 -2.449883E-14 -1.864183E-12 2.179902E-11 -1.590447E-15 1.000000E+00 7.406293E-06 1.000000E+00 -7.496414E-08 -4.051515E-07
0 2 244 1.000000E+00 4.011561E-05 -1.680265E-10 8.071732E-10 -7.511444E-10 -4.670826E-12 -1.905295E-14 -1.898826E-12 2.064283E-11 -9.823856E-16 1.000000E+00 6.685934E-06 1.000000E+00 -7.495444E-08 -3.739300E-07
0 2 245 1.000000E+00 3.579300E-05 -1.412126E-10 8.052571E-10 -7.538889E-10 -4.671362E-12 -1.507469E-14 -1.933169E-12 1.948462E-11 -5.202087E-16 1.000000E+00 5.965500E-06 1.000000E+00 -7.494288E-08 -3.427147E-07
0 2 246 1.000000E+00 3.147017E-05 -1.167240E-10 8.033069E-10 -7.566035E-10 -4.671866E-12 -1.131332E-14 -1.966793E-12 1.832506E-11 -1.032900E-16 1.000000E+00 5.245028E-06 1.000000E+00 -7.493016E-08 -3.115062E-07
0 2 247 1.000000E+00 2.714730E-05 -9.456360E-11 8.013236E-10 -7.592868E-10 -4.671569E-12 -9.016052E-15 -2.000127E-12 1.716440E-11 2.864181E-16 1.000000E+00 4.524551E-06 1.000000E+00 -7.491690E-08 -2.803048E-07
0 2 248 1.000000E+00 2.282456E-05 -7.473210E-11 7.993066E-10 -7.619386E-10 -4.671293E-12 -6.720878E-15 -2.033289E-12 1.600257E-11 4.428976E-16 1.000000E+00 3.804093E-06 1.000000E+00 -7.490366E-08 -2.491105E-07
0 2 249 1.000000E+00 1.850206E-05 -5.723089E-11 7.972570E-10 -7.645581E-10 -4.670683E-12 -5.369330E-15 -2.066008E-12 1.484027E-11 7.633754E-16 1.000000E+00 3.083676E-06 1.000000E+00 -7.489095E-08 -2.179229E-07
0 2 250 1.000000E+00 1.417989E-05 -4.206068E-11 7.951746E-10 -7.671449E-10 -4.669767E-12 -3.970000E-15 -2.098741E-12 1.367721E-11 8.701464E-16 1.000000E+00 2.363315E-06 1.000000E+00 -7.487920E-08 -1.867418E-07
0 2 251 1.000000E+00 9.858140E-06 -2.922152E-11 7.930595E-10 -7.696986E-10 -4.668943E-12 -3.116290E-15 -2.131439E-12 1.251361E-11 9.567906E-16 1.000000E+00 1.643023E-06 1.000000E+00 -7.486881E-08 -1.555665E-07
0 2 252 1.000000E+00 5.536848E-06 -1.871404E-11 7.909117E-10 -7.722191E-10 -4.667853E-12 -2.329068E-15 -2.164021E-12 1.134977E-11 1.082110E-15 1.000000E+00 9.228081E-07 1.000000E+00 -7.486010E-08 -1.243963E-07
0 2 253 1.000000E+00 1.216053E-06 -1.053809E-11 7.887315E-10 -7.747060E-10 -4.666779E-12 -1.731565E-15 -2.196569E-12 1.018541E-11 1.139479E-15 1.000000E+00 2.026755E-07 1.000000E+00 -7.485333E-08 -9.323033E-08
0 2 254 1.000000E+00 -3.104228E-06 -4.693866E-12 7.865186E-10 -7.771592E-10 -4.665574E-12 -1.118205E-15 -2.229164E-12 9.020726E-12 1.101861E-15 1.000000E+00 -5.173713E-07 1.000000E+00 -7.484871E-08 -6.206757E-08
0 2 255 1.000000E+00 -7.423984E-06 -1.181051E-12 7.842731E-10 -7.795787E-10 -4.664575E-12 -6.055347E-16 -2.261821E-12 7.855650E-12 1.092099E-15 1.000000E+00 -1.237331E-06 1.000000E+00 -7.484640E-08 -3.090703E-08
0 3 0 1.000000E+00 -1.172881E-05 -1.026509E-17 7.753066E-10 -7.752590E-10 -1.049250E-11 -8.294561E-17 -3.460552E-12 6.718322E-12 1.719137E-15 1.000000E+00 -1.954802E-06 1.000000E+00 -1.060047E-07 2.534228E-10
0 3 1 1.000000E+00 -1.820696E-05 -1.150042E-12 7.718297E-10 -7.787767E-10 -1.049075E-11 6.143348E-16 -3.492995E-12 5.552620E-12 1.730881E-15 1.000000E+00 -3.034493E-06 1.000000E+00 -1.060077E-07 3.140984E-08
0 3 2 1.000000E+00 -2.468459E-05 -4.631661E-12 7.683207E-10 -7.822608E-10 -1.048903E-11 1.125105E-15 -3.525123E-12 4.386409E-12 1.667869E-15 1.000000E+00 -4.114098E-06 1.000000E+00 -1.060143E-07 6.256744E-08
0 3 3 1.000000E+00 -3.116170E-05 -1.044483E-11 7.647794E-10 -7.857114E-10 -1.048741E-11 1.625848E-15 -3.557763E-12 3.219964E-12 1.667903E-15 1.000000E+00 -5.193617E-06 1.000000E+00 -1.060242E-07 9.372735E-08
0 3 4 1.000000E+00 -3.763830E-05 -1.858976E-11 7.612051E-10 -7.891287E-10 -1.048570E-11 2.157590E-15 -3.589903E-12 2.053047E-12 1.811343E-15 1.000000E+00 -6.273049E-06 1.000000E+00 -1.060373E-07 1.248907E-07
0 3 5 1.000000E+00 -4.411434E-05 -2.906652E-11 7.575996E-10 -7.925123E-10 -1.048379E-11 2.368608E-15 -3.621911E-12 8.857246E-13 1.902399E-15 1.000000E+00 -7.352390E-06 1.000000E+00 -1.060533E-07 1.560585E-07
0 3 6 1.000000E+00 -5.058979E-05 -4.187482E-11 7.539613E-10 -7.958624E-10 -1.048189E-11 2.485003E-15 -3.654025E-12 -2.819520E-13 2.214248E-15 1.000000E+00 -8.431632E-06 1.000000E+00 -1.060718E-07 1.872318E-07
0 3 7 1.000000E+00 -5.706459E-05 -5.701510E-11 7.502916E-10 -7.991789E-10 -1.047936E-11 2.161106E-15 -3.685413E-12 -1.449906E-12 2.467507E-15 1.000000E+00 -9.510765E-06 1.000000E+00 -1.060924E-07 2.184112E-07
0 3 8 1.000000E+00 -6.353863E-05 -7.448619E-11 7.465905E-10 -8.024612E-10 -1.047696E-11 1.198547E-15 -3.716474E-12 -2.618151E-12 2.896619E-15 1.000000E+00 -1.058977E-05 1.000000E+00 -1.061144E-07 2.495975E-07
0 3 9 1.000000E+00 -7.001177E-05 -9.428856E-11 7.428586E-10 -8.057091E-10 -1.047357E-11 -2.092040E-16 -3.746890E-12 -3.786386E-12 3.537088E-15 1.000000E+00 -1.166863E-05 1.000000E+00 -1.061373E-07 2.807912E-07
0 3 10 1.000000E+00 -7.648384E-05 -1.164205E-10 7.390967E-10 -8.089223E-10 -1.046988E-11 -2.685323E-15 -3.776683E-12 -4.954528E-12 4.184041E-15 1.000000E+00 -1.274731E-05 1.000000E+00 -1.061604E-07 3.119926E-07
0 3 11 1.000000E+00 -8.295463E-05 -1.408814E-10 7.353053E-10 -8.121002E-10 -1.046520E-11 -6.070561E-15 -3.805344E-12 -6.122433E-12 5.122336E-15 1.000000E+00 -1.382577E-05 1.000000E+00 -1.061828E-07 3.432018E-07
0 3 12 1.000000E+00 -8.942385E-05 -1.676691E-10 7.314860E-10 -8.152418E-10 -1.045964E-11 -1.105212E-14 -3.832912E-12 -7.289669E-12 6.116537E-15 1.000000E+00 -1.490397E-05 1.000000E+00 -1.062037E-07 3.744185E-07
0 3 13 1.000000E+00 -9.589118E-05 -1.967812E-10 7.276394E-10 -8.183464E-10 -1.045296E-11 -1.738426E-14 -3.859197E-12 -8.455969E-12 7.527532E-15 1.000000E+00 -1.598186E-05 1.000000E+00 -1.062221E-07 4.056423E-07
0 3 14 1.000000E+00 -1.023562E-04 -2.282150E-10 7.237676E-10 -8.214129E-10 -1.044458E-11 -2.543598E-14 -3.883909E-12 -9.620993E-12 8.807463E-15 1.000000E+00 -1.705937E-05 1.000000E+00 -1.062369E-07 4.368726E-07
0 3 15 1.000000E+00 -1.088185E-04 -2.619653E-10 7.198716E-10 -8.244400E-10 -1.043535E-11 -3.594460E-14 -3.906861E-12 -1.078402E-11 1.061453E-14 1.000000E+00 -1.813642E-05 1.000000E+00 -1.062471E-07 4.681081E-07
0 3 16 1.000000E+00 -1.152776E-04 -2.980286E-10 7.159539E-10 -8.274261E-10 -1.042336E-11 -4.876328E-14 -3.927659E-12 -1.194471E-11 1.270783E-14 1.000000E+00 -1.921293E-05 1.000000E+00 -1.062513E-07 4.993476E-07
0 3 17 1.000000E+00 -1.217328E-04 -3.363970E-10 7.120163E-10 -8.303697E-10 -1.040993E-11 -6.426370E-14 -3.946205E-12 -1.310251E-11 1.462349E-14 1.000000E+00 -2.028879E-05 1.000000E+00 -1.062484E-07 5.305892E-07
0 3 18 1.000000E+00 -1.281834E-04 -3.770634E-10 7.080615E-10 -8.332686E-10 -1.039411E-11 -8.311803E-14 -3.962209E-12 -1.425637E-11 1.726262E-14 1.000000E+00 -2.136389E-05 1.000000E+00 -1.062368E-07 5.618308E-07
0 3 19 1.000000E+00 -1.346287E-04 -4.200189E-10 7.040919E-10 -8.361206E-10 -1.037541E-11 -1.053517E-13 -3.975150E-12 -1.540573E-11 2.004930E-14 1.000000E+00 -2.243811E-05 1.000000E+00 -1.062151E-07 5.930697E-07
0 3 20 1.000000E+00 -1.410678E-04 -4.652519E-10 7.001112E-10 -8.389233E-10 -1.035401E-11 -1.315869E-13 -3.984948E-12 -1.654955E-11 2.309454E-14 1.000000E+00 -2.351129E-05 1.000000E+00 -1.061817E-07 6.243030E-07
0 3 21 1.000000E+00 -1.474997E-04 -5.127497E-10 6.961220E-10 -8.416738E-10 -1.032922E-11 -1.623145E-13 -3.991355E-12 -1.768690E-11 2.649190E-14 1.000000E+00 -2.458328E-05 1.000000E+00 -1.061350E-07 6.555270E-07
0 3 22 1.000000E+00 -1.539234E-04 -5.624970E-10 6.921285E-10 -8.443690E-10 -1.030103E-11 -1.974882E-13 -3.993527E-12 -1.881647E-11 3.017236E-14 1.000000E+00 -2.565390E-05 1.000000E+00 -1.060733E-07 6.867378E-07
0 3 23 1.000000E+00 -1.603378E-04 -6.144765E-10 6.881349E-10 -8.470056E-10 -1.026887E-11 -2.381807E-13 -3.991797E-12 -1.993730E-11 3.429123E-14 1.000000E+00 -2.672296E-05 1.000000E+00 -1.059947E-07 7.179308E-07
0 3 24 1.000000E+00 -1.667415E-04 -6.686679E-10 6.841449E-10 -8.495797E-10 -1.023244E-11 -2.846761E-13 -3.985320E-12 -2.104779E-11 3.863332E-14 1.000000E+00 -2.779024E-05 1.000000E+00 -1.058974E-07 7.491010E-07
0 3 25 1.000000E+00 -1.731331E-04 -7.250482E-10 6.801643E-10 -8.520871E-10 -1.019161E-11 -3.370115E-13 -3.973675E-12 -2.214652E-11 4.336050E-14 1.000000E+00 -2.885551E-05 1.000000E+00 -1.057792E-07 7.802426E-07
0 3 26 1.000000E+00 -1.795111E-04 -7.835915E-10 6.761975E-10 -8.545237E-10 -1.014572E-11 -3.963402E-13 -3.957018E-12 -2.323190E-11 4.871062E-14 1.000000E+00 -2.991852E-05 1.000000E+00 -1.056383E-07 8.113494E-07
0 3 27 1.000000E+00 -1.858740E-04 -8.442687E-10 6.722503E-10 -8.568843E-10 -1.009419E-11 -4.630702E-13 -3.934372E-12 -2.430241E-11 5.389482E-14 1.000000E+00 -3.097900E-05 1.000000E+00 -1.054724E-07 8.424145E-07
0 3 28 1.000000E+00 -1.922198E-04 -9.070455E-10 6.683288E-10 -8.591640E-10 -1.003793E-11 -5.368787E-13 -3.905466E-12 -2.535569E-11 5.995900E-14 1.000000E+00 -3.203664E-05 1.000000E+00 -1.052792E-07 8.734304E-07
0 3 29 1.000000E+00 -1.985468E-04 -9.718874E-10 6.644393E-10 -8.613572E-10 -9.974269E-12 -6.198963E-13 -3.870085E-12 -2.639022E-11 6.634810E-14 1.000000E+00 -3.309114E-05 1.000000E+00 -1.050566E-07 9.043890E-07
0 3 30 1.000000E+00 -2.048529E-04 -1.038751E-09 6.605886E-10 -8.634578E-10 -9.905237E-12 -7.109301E-13 -3.827807E-12 -2.740373E-11 7.268153E-14 1.000000E+00 -3.414215E-05 1.000000E+00 -1.048020E-07 9.352812E-07
0 3 31 1.000000E+00 -2.111358E-04 -1.107593E-09 6.567837E-10 -8.654597E-10 -9.828906E-12 -8.118768E-13 -3.777868E-12 -2.839375E-11 7.996073E-14 1.000000E+00 -3.518930E-05 1.000000E+00 -1.045130E-07 9.660975E-07
0 3 32 1.000000E+00 -2.173933E-04 -1.178362E-09 6.530329E-10 -8.673559E-10 -9.745315E-12 -9.224953E-13 -3.720290E-12 -2.935829E-11 8.720688E-14 1.000000E+00 -3.623222E-05 1.000000E+00 -1.041872E-07 9.968276E-07
0 3 33 1.000000E+00 -2.236229E-04 -1.251003E-09 6.493431E-10 -8.691397E-10 -9.654492E-12 -1.043826E-12 -3.654294E-12 -3.029437E-11 9.506950E-14 1.000000E+00 -3.727048E-05 1.000000E+00 -1.038218E-07 1.027460E-06
0 3 34 1.000000E+00 -2.298219E-04 -1.325457E-09 6.457243E-10 -8.708030E-10 -9.555176E-12 -1.176147E-12 -3.579549E-12 -3.119947E-11 1.032819E-13 1.000000E+00 -3.830364E-05 1.000000E+00 -1.034141E-07 1.057984E-06
0 3 35 1.000000E+00 -2.359875E-04 -1.401658E-09 6.421840E-10 -8.723385E-10 -9.447929E-12 -1.319816E-12 -3.496088E-12 -3.207109E-11 1.116598E-13 1.000000E+00 -3.933125E-05 1.000000E+00 -1.029616E-07 1.088385E-06
0 3 36 1.000000E+00 -2.421168E-04 -1.479535E-09 6.387321E-10 -8.737377E-10 -9.331857E-12 -1.476077E-12 -3.402898E-12 -3.290567E-11 1.204636E-13 1.000000E+00 -4.035281E-05 1.000000E+00 -1.024612E-07 1.118651E-06
0 3 37 1.000000E+00 -2.482068E-04 -1.559009E-09 6.353782E-10 -8.749919E-10 -9.207001E-12 -1.644798E-12 -3.299576E-12 -3.370065E-11 1.297072E-13 1.000000E+00 -4.136780E-05 1.000000E+00 -1.019102E-07 1.148767E-06
0 3 38 1.000000E+00 -2.542540E-04 -1.639999E-09 6.321330E-10 -8.760920E-10 -9.072442E-12 -1.826785E-12 -3.186246E-12 -3.445269E-11 1.390463E-13 1.000000E+00 -4.237567E-05 1.000000E+00 -1.013056E-07 1.178719E-06
0 3 39 1.000000E+00 -2.602551E-04 -1.722412E-09 6.290058E-10 -8.770290E-10 -8.928909E-12 -2.022418E-12 -3.062524E-12 -3.515817E-11 1.488696E-13 1.000000E+00 -4.337585E-05 1.000000E+00 -1.006445E-07 1.208489E-06
0 3 40 1.000000E+00 -2.662064E-04 -1.806154E-09 6.260079E-10 -8.777932E-10 -8.774703E-12 -2.232203E-12 -2.927616E-12 -3.581402E-11 1.587683E-13 1.000000E+00 -4.436773E-05 1.000000E+00 -9.992379E-08 1.238060E-06
0 3 41 1.000000E+00 -2.721041E-04 -1.891119E-09 6.231505E-10 -8.783745E-10 -8.611372E-12 -2.457013E-12 -2.780966E-12 -3.641666E-11 1.688628E-13 1.000000E+00 -4.535068E-05 1.000000E+00 -9.914039E-08 1.267416E-06
0 3 42 1.000000E+00 -2.779443E-04 -1.977197E-09 6.204460E-10 -8.787623E-10 -8.436978E-12 -2.696462E-12 -2.623433E-12 -3.696202E-11 1.792769E-13 1.000000E+00 -4.632405E-05 1.000000E+00 -9.829122E-08 1.296537E-06
0 3 43 9.999999E-01 -2.837228E-04 -2.064269E-09 6.179037E-10 -8.789471E-10 -8.252818E-12 -2.951327E-12 -2.454303E-12 -3.744702E-11 1.894942E-13 1.000000E+00 -4.728714E-05 1.000000E+00 -9.737313E-08 1.325404E-06
0 3 44 9.999999E-01 -2.894353E-04 -2.152211E-09 6.155374E-10 -8.789175E-10 -8.057989E-12 -3.222522E-12 -2.272042E-12 -3.786705E-11 2.003053E-13 1.000000E+00 -4.823922E-05 1.000000E+00 -9.638294E-08 1.353995E-06
0 3 45 9.999999E-01 -2.950774E-04 -2.240887E-09 6.133596E-10 -8.786625E-10 -7.852208E-12 -3.509381E-12 -2.078513E-12 -3.821892E-11 2.106088E-13 1.000000E+00 -4.917956E-05 1.000000E+00 -9.531746E-08 1.382289E-06
0 3 46 9.999999E-01 -3.006442E-04 -2.330157E-09 6.113804E-10 -8.781718E-10 -7.636772E-12 -3.812624E-12 -1.872556E-12 -3.849851E-11 2.210257E-13 1.000000E+00 -5.010737E-05 1.000000E+00 -9.417350E-08 1.410264E-06
0 3 47 9.999999E-01 -3.061311E-04 -2.419873E-09 6.096145E-10 -8.774337E-10 -7.410156E-12 -4.132525E-12 -1.653547E-12 -3.870118E-11 2.315953E-13 1.000000E+00 -5.102185E-05 1.000000E+00 -9.294785E-08 1.437896E-06
0 3 48 9.999999E-01 -3.115329E-04 -2.509876E-09 6.080733E-10 -8.764374E-10 -7.173581E-12 -4.469055E-12 -1.422774E-12 -3.882399E-11 2.415993E-13 1.000000E+00 -5.192215E-05 1.000000E+00 -9.163729E-08 1.465160E-06
0 3 49 9.999999E-01 -3.168445E-04 -2.600002E-09 6.067689E-10 -8.751717E-10 -6.926958E-12 -4.822462E-12 -1.179375E-12 -3.886216E-11 2.515871E-13 1.000000E+00 -5.280742E-05 1.000000E+00 -9.023865E-08 1.492032E-06
0 3 50 9.999999E-01 -3.220605E-04 -2.690079E-09 6.057145E-10 -8.736257E-10 -6.670407E-12 -5.192259E-12 -9.235381E-13 -3.881209E-11 2.610940E-13 1.000000E+00 -5.367676E-05 1.000000E+00 -8.874875E-08 1.518484E-06
0 3 51 9.999999E-01 -3.271754E-04 -2.779924E-09 6.049218E-10 -8.717885E-10 -6.404769E-12 -5.578886E-12 -6.555767E-13 -3.866958E-11 2.702670E-13 1.000000E+00 -5.452924E-05 1.000000E+00 -8.716445E-08 1.544489E-06
0 3 52 9.999999E-01 -3.321835E-04 -2.869351E-09 6.044034E-10 -8.696495E-10 -6.129873E-12 -5.982093E-12 -3.756144E-13 -3.843101E-11 2.789571E-13 1.000000E+00 -5.536392E-05 1.000000E+00 -8.548265E-08 1.570020E-06
0 3 53 9.999999E-01 -3.370789E-04 -2.958163E-09 6.041706E-10 -8.671984E-10 -5.846855E-12 -6.401156E-12 -8.436801E-14 -3.809229E-11 2.868549E-13 1.000000E+00 -5.617982E-05 1.000000E+00 -8.370032E-08 1.595046E-06
0 3 54 9.999999E-01 -3.418556E-04 -3.046156E-09 6.042346E-10 -8.644252E-10 -5.556163E-12 -6.836367E-12 2.184564E-13 -3.765003E-11 2.942574E-13 1.000000E+00 -5.697593E-05 1.000000E+00 -8.181446E-08 1.619538E-06
0 3 55 9.999999E-01 -3.465074E-04 -3.133121E-09 6.046075E-10 -8.613203E-10 -5.258341E-12 -7.286742E-12 5.319327E-13 -3.710054E-11 3.006377E-13 1.000000E+00 -5.775124E-05 1.000000E+00 -7.982218E-08 1.643465E-06
0 3 56 9.999999E-01 -3.510281E-04 -3.218840E-09 6.052985E-10 -8.578750E-10 -4.954888E-12 -7.751754E-12 8.554498E-13 -3.644054E-11 3.061170E-13 1.000000E+00 -5.850469E-05 1.000000E+00 -7.772065E-08 1.666795E-06
0 3 57 9.999999E-01 -3.554112E-04 -3.303090E-09 6.063184E-10 -8.540807E-10 -4.646107E-12 -8.231158E-12 1.188537E-12 -3.566676E-11 3.107074E-13 1.000000E+00 -5.923520E-05 1.000000E+00 -7.550716E-08 1.689495E-06
0 3 58 9.999999E-01 -3.596501E-04 -3.385641E-09 6.076756E-10 -8.499301E-10 -4.333473E-12 -8.723676E-12 1.530427E-12 -3.477647E-11 3.138544E-13 1.000000E+00 -5.994168E-05 1.000000E+00 -7.317910E-08 1.711531E-06
0 3 59 9.999999E-01 -3.637380E-04 -3.466258E-09 6.093793E-10 -8.454162E-10 -4.018398E-12 -9.228603E-12 1.880155E-12 -3.376687E-11 3.159405E-13 1.000000E+00 -6.062301E-05 1.000000E+00 -7.073399E-08 1.732870E-06
0 3 60 9.999999E-01 -3.676683E-04 -3.544703E-09 6.114359E-10 -8.405333E-10 -3.701592E-12 -9.744804E-12 2.236681E-12 -3.263571E-11 3.165425E-13 1.000000E+00 -6.127805E-05 1.000000E+00 -6.816951E-08 1.753477E-06
0 3 61 9.999999E-01 -3.714340E-04 -3.620729E-09 6.138526E-10 -8.352766E-10 -3.385313E-12 -1.027114E-11 2.599146E-12 -3.138097E-11 3.154771E-13 1.000000E+00 -6.190566E-05 1.000000E+00 -6.548348E-08 1.773315E-06
0 3 62 9.999999E-01 -3.750280E-04 -3.694092E-09 6.166342E-10 -8.296427E-10 -3.070638E-12 -1.080648E-11 2.966407E-12 -3.000097E-11 3.129567E-13 1.000000E+00 -6.250466E-05 1.000000E+00 -6.267388E-08 1.792349E-06
0 3 63 9.999999E-01 -3.784432E-04 -3.764539E-09 6.197854E-10 -8.236284E-10 -2.759400E-12 -1.134912E-11 3.336795E-12 -2.849477E-11 3.084340E-13 1.000000E+00 -6.307387E-05 1.000000E+00 -5.973890E-08 1.810542E-06
0 3 64 9.999999E-01 -3.816726E-04 -3.831820E-09 6.233078E-10 -8.172337E-10 -2.453770E-12 -1.189750E-11 3.709207E-12 -2.686106E-11 3.022555E-13 1.000000E+00 -6.361210E-05 1.000000E+00 -5.667693E-08 1.827855E-06
0 3 65 9.999999E-01 -3.847088E-04 -3.895682E-09 6.272039E-10 -8.104583E-10 -2.154889E-12 -1.245049E-11 4.082420E-12 -2.510018E-11 2.938059E-13 1.000000E+00 -6.411814E-05 1.000000E+00 -5.348656E-08 1.844252E-06
0 3 66 9.999999E-01 -3.875447E-04 -3.955871E-09 6.314726E-10 -8.033043E-10 -1.866158E-12 -1.300546E-11 4.454128E-12 -2.321212E-11 2.831995E-13 1.000000E+00 -6.459078E-05 1.000000E+00 -5.016663E-08 1.859693E-06
0 3 67 9.999999E-01 -3.901728E-04 -4.012137E-09 6.361121E-10 -7.957754E-10 -1.588490E-12 -1.356102E-11 4.823277E-12 -2.119737E-11 2.707115E-13 1.000000E+00 -6.502881E-05 1.000000E+00 -4.671623E-08 1.874141E-06
0 3 68 9.999999E-01 -3.925860E-04 -4.064230E-09 6.411192E-10 -7.878770E-10 -1.324735E-12 -1.411508E-11 5.187912E-12 -1.905791E-11 2.554366E-13 1.000000E+00 -6.543101E-05 1.000000E+00 -4.313470E-08 1.887556E-06
0 3 69 9.999999E-01 -3.947769E-04 -4.111905E-09 6.464879E-10 -7.796162E-10 -1.077616E-12 -1.466531E-11 5.545925E-12 -1.679541E-11 2.377682E-13 1.000000E+00 -6.579615E-05 1.000000E+00 -3.942169E-08 1.899899E-06
0 3 70 9.999999E-01 -3.967382E-04 -4.154920E-09 6.522110E-10 -7.710023E-10 -8.491983E-13 -1.520945E-11 5.895587E-12 -1.441241E-11 2.178627E-13 1.000000E+00 -6.612304E-05 1.000000E+00 -3.557712E-08 1.911131E-06
0 3 71 9.999999E-01 -3.984627E-04 -4.193042E-09 6.582791E-10 -7.620463E-10 -6.418910E-13 -1.574535E-11 6.234744E-12 -1.191255E-11 1.951017E-13 1.000000E+00 -6.641046E-05 1.000000E+00 -3.160125E-08 1.921213E-06
0 3 72 9.999999E-01 -3.999432E-04 -4.226041E-09 6.646805E-10 -7.527618E-10 -4.589950E-13 -1.627014E-11 6.561338E-12 -9.299716E-12 1.696166E-13 1.000000E+00 -6.665720E-05 1.000000E+00 -2.749466E-08 1.930106E-06
0 3 73 9.999999E-01 -4.011726E-04 -4.253701E-09 6.714018E-10 -7.431638E-10 -3.026578E-13 -1.678182E-11 6.873360E-12 -6.578607E-12 1.415828E-13 1.000000E+00 -6.686210E-05 1.000000E+00 -2.325826E-08 1.937771E-06
0 3 74 9.999999E-01 -4.021438E-04 -4.275813E-09 6.784272E-10 -7.332700E-10 -1.758293E-13 -1.727723E-11 7.168076E-12 -3.755019E-12 1.105908E-13 1.000000E+00 -6.702397E-05 1.000000E+00 -1.889333E-08 1.944169E-06
0 3 75 9.999999E-01 -4.028500E-04 -4.292180E-09 6.857379E-10 -7.231008E-10 -8.147624E-14 -1.775421E-11 7.443797E-12 -8.348499E-13 7.709254E-14 1.000000E+00 -6.714167E-05 1.000000E+00 -1.440154E-08 1.949262E-06
0 3 76 9.999999E-01 -4.032844E-04 -4.302621E-09 6.933148E-10 -7.126775E-10 -2.164423E-14 -1.820969E-11 7.698105E-12 2.174528E-12 4.070952E-14 1.000000E+00 -6.721407E-05 1.000000E+00 -9.784921E-09 1.953013E-06
0 3 77 9.999999E-01 -4.034404E-04 -4.306966E-09 7.011342E-10 -7.020251E-10 -5.718685E-17 -1.864102E-11 7.928376E-12 5.265382E-12 1.401510E-15 1.000000E+00 -6.724007E-05 1.000000E+00 -5.045921E-09 1.955384E-06
0 3 78 9.999999E-01 -4.033116E-04 -4.305064E-09 7.091716E-10 -6.911703E-10 -1.884121E-14 -1.904571E-11 8.132982E-12 8.429275E-12 -4.032559E-14 1.000000E+00 -6.721859E-05 1.000000E+00 -1.873909E-10 1.956339E-06
0 3 79 9.999999E-01 -4.028917E-04 -4.296782E-09 7.174001E-10 -6.801416E-10 -8.070836E-14 -1.942083E-11 8.308967E-12 1.165649E-11 -8.486522E-14 1.000000E+00 -6.714861E-05 1.000000E+00 4.787396E-09 1.955843E-06
0 3 80 9.999999E-01 -4.021748E-04 -4.282006E-09 7.257895E-10 -6.689709E-10 -1.885717E-13 -1.976369E-11 8.454474E-12 1.493716E-11 -1.318305E-13 1.000000E+00 -6.702913E-05 1.000000E+00 9.874733E-09 1.953861E-06
0 3 81 9.999999E-01 -4.011551E-04 -4.260642E-09 7.343091E-10 -6.576910E-10 -3.443693E-13 -2.007192E-11 8.567783E-12 1.826037E-11 -1.812220E-13 1.000000E+00 -6.685918E-05 1.000000E+00 1.507048E-08 1.950361E-06
0 3 82 9.999999E-01 -3.998272E-04 -4.232619E-09 7.429251E-10 -6.463377E-10 -5.510157E-13 -2.034259E-11 8.645975E-12 2.161419E-11 -2.330141E-13 1.000000E+00 -6.663786E-05 1.000000E+00 2.037004E-08 1.945309E-06
0 3 83 9.999999E-01 -3.981858E-04 -4.197891E-09 7.516010E-10 -6.349484E-10 -8.103974E-13 -2.057394E-11 8.687735E-12 2.498680E-11 -2.867842E-13 1.000000E+00 -6.636431E-05 1.000000E+00 2.576838E-08 1.938677E-06
0 3 84 9.999999E-01 -3.962263E-04 -4.156436E-09 7.603005E-10 -6.235623E-10 -1.124584E-12 -2.076257E-11 8.691021E-12 2.836486E-11 -3.425086E-13 1.000000E+00 -6.603771E-05 1.000000E+00 3.126001E-08 1.930434E-06
0 3 85 9.999999E-01 -3.939440E-04 -4.108258E-09 7.689831E-10 -6.122211E-10 -1.495415E-12 -2.090756E-11 8.654107E-12 3.173494E-11 -3.999067E-13 1.000000E+00 -6.565733E-05 1.000000E+00 3.683896E-08 1.920553E-06
0 3 86 9.999999E-01 -3.913348E-04 -4.053389E-09 7.776087E-10 -6.009668E-10 -1.924398E-12 -2.100638E-11 8.575719E-12 3.508292E-11 -4.587881E-13 1.000000E+00 -6.522246E-05 1.000000E+00 4.249884E-08 1.909010E-06
0 3 87 9.999999E-01 -3.883950E-04 -3.991890E-09 7.861345E-10 -5.898443E-10 -2.412991E-12 -2.105653E-11 8.454020E-12 3.839406E-11 -5.188447E-13 1.000000E+00 -6.473250E-05 1.000000E+00 4.823279E-08 1.895780E-06
0 3 88 9.999999E-01 -3.851212E-04 -3.923850E-09 7.945168E-10 -5.788986E-10 -2.962087E-12 -2.105817E-11 8.288658E-12 4.165350E-11 -5.796986E-13 1.000000E+00 -6.418687E-05 1.000000E+00 5.403350E-08 1.880841E-06
0 3 89 9.999999E-01 -3.815107E-04 -3.849390E-09 8.027118E-10 -5.681758E-10 -3.572388E-12 -2.100820E-11 8.077863E-12 4.484555E-11 -6.411448E-13 1.000000E+00 -6.358511E-05 1.000000E+00 5.989320E-08 1.864175E-06
0 3 90 9.999999E-01 -3.775609E-04 -3.768660E-09 8.106725E-10 -5.577241E-10 -4.244376E-12 -2.090660E-11 7.821537E-12 4.795477E-11 -7.028222E-13 1.000000E+00 -6.292681E-05 1.000000E+00 6.580372E-08 1.845765E-06
0 3 91 9.999999E-01 -3.732699E-04 -3.681843E-09 8.183549E-10 -5.475901E-10 -4.978033E-12 -2.075271E-11 7.519393E-12 5.096503E-11 -7.642215E-13 1.000000E+00 -6.221165E-05 1.000000E+00 7.175644E-08 1.825597E-06
0 3 92 9.999999E-01 -3.686363E-04 -3.589153E-09 8.257113E-10 -5.378224E-10 -5.772820E-12 -2.054517E-11 7.170679E-12 5.386043E-11 -8.252346E-13 1.000000E+00 -6.143938E-05 1.000000E+00 7.774234E-08 1.803658E-06
0 3 93 9.999999E-01 -3.636591E-04 -3.490835E-09 8.326962E-10 -5.284687E-10 -6.628502E-12 -2.028493E-11 6.776236E-12 5.662516E-11 -8.850492E-13 1.000000E+00 -6.060985E-05 1.000000E+00 8.375199E-08 1.779940E-06
0 3 94 9.999999E-01 -3.583380E-04 -3.387165E-09 8.392638E-10 -5.195766E-10 -7.542918E-12 -1.997155E-11 6.336259E-12 5.924289E-11 -9.436611E-13 1.000000E+00 -5.972300E-05 1.000000E+00 8.977561E-08 1.754436E-06
0 3 95 9.999999E-01 -3.526732E-04 -3.278452E-09 8.453688E-10 -5.111927E-10 -8.515824E-12 -1.960587E-11 5.851676E-12 6.169824E-11 -1.000523E-12 1.000000E+00 -5.877886E-05 1.000000E+00 9.580303E-08 1.727143E-06
0 3 96 9.999999E-01 -3.466653E-04 -3.165035E-09 8.509671E-10 -5.033631E-10 -9.543963E-12 -1.918874E-11 5.323299E-12 6.397596E-11 -1.054766E-12 1.000000E+00 -5.777755E-05 1.000000E+00 1.018238E-07 1.698061E-06
0 3 97 9.999999E-01 -3.403158E-04 -3.047282E-09 8.560154E-10 -4.961326E-10 -1.062536E-11 -1.872154E-11 4.753186E-12 6.606064E-11 -1.106715E-12 1.000000E+00 -5.671930E-05 1.000000E+00 1.078270E-07 1.667194E-06
0 3 98 9.999999E-01 -3.336266E-04 -2.925591E-09 8.604735E-10 -4.895433E-10 -1.175739E-11 -1.820604E-11 4.142653E-12 6.793841E-11 -1.155355E-12 1.000000E+00 -5.560443E-05 1.000000E+00 1.138017E-07 1.634547E-06
0 3 99 9.999999E-01 -3.266002E-04 -2.800386E-09 8.643007E-10 -4.836369E-10 -1.293607E-11 -1.764417E-11 3.494070E-12 6.959508E-11 -1.200376E-12 1.000000E+00 -5.443337E-05 1.000000E+00 1.197365E-07 1.600131E-06
0 3 100 9.999999E-01 -3.192398E-04 -2.672120E-09 8.674616E-10 -4.784513E-10 -1.415815E-11 -1.703860E-11 2.809947E-12 7.101830E-11 -1.241351E-12 1.000000E+00 -5.320664E-05 1.000000E+00 1.256199E-07 1.563957E-06
0 3 101 9.999999E-01 -3.115493E-04 -2.541268E-09 8.699206E-10 -4.740226E-10 -1.541877E-11 -1.639207E-11 2.092768E-12 7.219526E-11 -1.278114E-12 1.000000E+00 -5.192488E-05 1.000000E+00 1.314401E-07 1.526043E-06
0 3 102 9.999999E-01 -3.035330E-04 -2.408328E-09 8.716472E-10 -4.703834E-10 -1.671437E-11 -1.570780E-11 1.346515E-12 7.311567E-11 -1.309712E-12 1.000000E+00 -5.058884E-05 1.000000E+00 1.371852E-07 1.486410E-06
0 3 103 9.999999E-01 -2.951961E-04 -2.273821E-09 8.726136E-10 -4.675632E-10 -1.803819E-11 -1.498906E-11 5.733713E-13 7.376914E-11 -1.336245E-12 1.000000E+00 -4.919936E-05 1.000000E+00 1.428433E-07 1.445080E-06
0 3 104 9.999999E-01 -2.865443E-04 -2.138283E-09 8.727939E-10 -4.655880E-10 -1.938686E-11 -1.424077E-11 -2.216886E-13 7.414715E-11 -1.357302E-12 1.000000E+00 -4.775739E-05 1.000000E+00 1.484023E-07 1.402080E-06
0 3 105 1.000000E+00 -2.775840E-04 -2.002268E-09 8.721702E-10 -4.644791E-10 -2.075280E-11 -1.346574E-11 -1.035280E-12 7.424256E-11 -1.372031E-12 1.000000E+00 -4.626400E-05 1.000000E+00 1.538500E-07 1.357443E-06
0 3 106 1.000000E+00 -2.683222E-04 -1.866342E-09 8.707233E-10 -4.642551E-10 -2.213093E-11 -1.266926E-11 -1.863541E-12 7.404885E-11 -1.381028E-12 1.000000E+00 -4.472036E-05 1.000000E+00 1.591745E-07 1.311202E-06
0 3 107 1.000000E+00 -2.587665E-04 -1.731081E-09 8.684431E-10 -4.649284E-10 -2.351486E-11 -1.185635E-11 -2.700765E-12 7.356215E-11 -1.383339E-12 1.000000E+00 -4.312775E-05 1.000000E+00 1.643637E-07 1.263395E-06
0 3 108 1.000000E+00 -2.489253E-04 -1.597068E-09 8.653218E-10 -4.665080E-10 -2.489761E-11 -1.103132E-11 -3.543577E-12 7.277940E-11 -1.378691E-12 1.000000E+00 -4.148756E-05 1.000000E+00 1.694056E-07 1.214065E-06
0 3 109 1.000000E+00 -2.388076E-04 -1.464892E-09 8.613560E-10 -4.689979E-10 -2.627224E-11 -1.019977E-11 -4.386308E-12 7.169914E-11 -1.367542E-12 1.000000E+00 -3.980126E-05 1.000000E+00 1.742886E-07 1.163256E-06
0 3 110 1.000000E+00 -2.284227E-04 -1.335138E-09 8.565492E-10 -4.723964E-10 -2.763269E-11 -9.366962E-12 -5.224294E-12 7.032197E-11 -1.349281E-12 1.000000E+00 -3.807045E-05 1.000000E+00 1.790010E-07 1.111018E-06
0 3 111 1.000000E+00 -2.177809E-04 -1.208395E-09 8.509074E-10 -4.766978E-10 -2.897080E-11 -8.538139E-12 -6.052702E-12 6.865035E-11 -1.323683E-12 1.000000E+00 -3.629681E-05 1.000000E+00 1.835315E-07 1.057402E-06
0 3 112 1.000000E+00 -2.068929E-04 -1.085240E-09 8.444438E-10 -4.818904E-10 -3.028005E-11 -7.719325E-12 -6.865881E-12 6.668744E-11 -1.291426E-12 1.000000E+00 -3.448214E-05 1.000000E+00 1.878691E-07 1.002465E-06
0 3 113 1.000000E+00 -1.957699E-04 -9.662426E-10 8.371756E-10 -4.879577E-10 -3.155365E-11 -6.915503E-12 -7.658870E-12 6.443979E-11 -1.251757E-12 1.000000E+00 -3.262832E-05 1.000000E+00 1.920031E-07 9.462642E-07
0 3 114 1.000000E+00 -1.844239E-04 -8.519605E-10 8.291261E-10 -4.948778E-10 -3.278357E-11 -6.132586E-12 -8.427218E-12 6.191420E-11 -1.205186E-12 1.000000E+00 -3.073731E-05 1.000000E+00 1.959231E-07 8.888631E-07
0 3 115 1.000000E+00 -1.728671E-04 -7.429329E-10 8.203212E-10 -5.026243E-10 -3.396402E-11 -5.375679E-12 -9.165219E-12 5.912018E-11 -1.151830E-12 1.000000E+00 -2.881118E-05 1.000000E+00 1.996194E-07 8.303264E-07
0 3 116 1.000000E+00 -1.611124E-04 -6.396808E-10 8.107956E-10 -5.111646E-10 -3.508723E-11 -4.650720E-12 -9.867658E-12 5.606827E-11 -1.091769E-12 1.000000E+00 -2.685208E-05 1.000000E+00 2.030823E-07 7.707221E-07
0 3 117 1.000000E+00 -1.491733E-04 -5.427006E-10 8.005859E-10 -5.204623E-10 -3.614756E-11 -3.962109E-12 -1.053116E-11 5.277147E-11 -1.025479E-12 1.000000E+00 -2.486221E-05 1.000000E+00 2.063031E-07 7.101211E-07
0 3 118 1.000000E+00 -1.370633E-04 -4.524634E-10 7.897333E-10 -5.304761E-10 -3.713819E-11 -3.315404E-12 -1.114978E-11 4.924368E-11 -9.528162E-13 1.000000E+00 -2.284389E-05 1.000000E+00 2.092733E-07 6.485966E-07
0 3 119 1.000000E+00 -1.247969E-04 -3.694104E-10 7.782863E-10 -5.411594E-10 -3.805319E-11 -2.715146E-12 -1.171980E-11 4.550063E-11 -8.746670E-13 1.000000E+00 -2.079948E-05 1.000000E+00 2.119853E-07 5.862245E-07
0 3 120 1.000000E+00 -1.123884E-04 -2.939498E-10 7.662937E-10 -5.524623E-10 -3.888752E-11 -2.165658E-12 -1.223745E-11 4.155943E-11 -7.913102E-13 1.000000E+00 -1.873140E-05 1.000000E+00 2.144317E-07 5.230830E-07
0 3 121 1.000000E+00 -9.985293E-05 -2.264556E-10 7.538114E-10 -5.643307E-10 -3.963581E-11 -1.671013E-12 -1.269847E-11 3.743863E-11 -7.028435E-13 1.000000E+00 -1.664216E-05 1.000000E+00 2.166063E-07 4.592521E-07
0 3 122 1.000000E+00 -8.720566E-05 -1.672638E-10 7.408968E-10 -5.767066E-10 -4.029321E-11 -1.235163E-12 -1.309998E-11 3.315786E-11 -6.103001E-13 1.000000E+00 -1.453428E-05 1.000000E+00 2.185030E-07 3.948140E-07
0 3 123 1.000000E+00 -7.446214E-05 -1.166696E-10 7.276115E-10 -5.895291E-10 -4.085641E-11 -8.609035E-13 -1.343869E-11 2.873791E-11 -5.138419E-13 1.000000E+00 -1.241036E-05 1.000000E+00 2.201170E-07 3.298522E-07
0 3 124 1.000000E+00 -6.163813E-05 -7.492792E-11 7.140194E-10 -6.027344E-10 -4.132089E-11 -5.515660E-13 -1.371234E-11 2.420072E-11 -4.141105E-13 1.000000E+00 -1.027302E-05 1.000000E+00 2.214438E-07 2.644517E-07
0 3 125 1.000000E+00 -4.874960E-05 -4.224812E-11 7.001868E-10 -6.162560E-10 -4.168463E-11 -3.091874E-13 -1.391845E-11 1.956851E-11 -3.119685E-13 1.000000E+00 -8.124933E-06 1.000000E+00 2.224798E-07 1.986990E-07
0 3 126 1.000000E+00 -3.581270E-05 -1.879571E-11 6.861825E-10 -6.300259E-10 -4.194483E-11 -1.355550E-13 -1.405582E-11 1.486490E-11 -2.077846E-13 1.000000E+00 -5.968783E-06 1.000000E+00 2.232222E-07 1.326811E-07
0 3 127 1.000000E+00 -2.284368E-05 -4.689017E-12 6.720751E-10 -6.439746E-10 -4.210020E-11 -3.229860E-14 -1.412279E-11 1.011341E-11 -1.022393E-13 1.000000E+00 -3.807279E-06 1.000000E+00 2.236691E-07 6.648615E-08
0 3 128 1.000000E+00 -9.858878E-06 -1.905495E-17 6.579369E-10 -6.580308E-10 -4.214931E-11 -6.449152E-17 -1.411895E-11 5.338129E-12 3.975475E-15 1.000000E+00 -1.643146E-06 1.000000E+00 2.238191E-07 2.025012E-10
0 3 129 1.000000E+00 3.125313E-06 -4.752160E-12 6.438372E-10 -6.721239E-10 -4.209225E-11 -3.892341E-14 -1.404410E-11 5.634066E-13 1.100225E-13 1.000000E+00 5.208855E-07 1.000000E+00 2.236720E-07 -6.608113E-08
0 3 130 1.000000E+00 1.609252E-05 -1.892162E-11 6.298487E-10 -6.861823E-10 -4.192926E-11 -1.490471E-13 -1.389821E-11 -4.186517E-12 2.155857E-13 1.000000E+00 2.682086E-06 1.000000E+00 2.232280E-07 -1.322761E-07
0 3 131 1.000000E+00 2.902639E-05 -4.243706E-11 6.160408E-10 -7.001353E-10 -4.166108E-11 -3.291549E-13 -1.368253E-11 -8.887749E-12 3.196448E-13 1.000000E+00 4.837732E-06 1.000000E+00 2.224885E-07 -1.982938E-07
0 3 132 1.000000E+00 4.191068E-05 -7.517915E-11 6.024836E-10 -7.139132E-10 -4.128997E-11 -5.780335E-13 -1.339791E-11 -1.351633E-11 4.217623E-13 1.000000E+00 6.985114E-06 1.000000E+00 2.214554E-07 -2.640464E-07
0 3 133 1.000000E+00 5.472925E-05 -1.169835E-10 5.892450E-10 -7.274475E-10 -4.081756E-11 -8.942876E-13 -1.304629E-11 -1.804909E-11 5.212032E-13 1.000000E+00 9.121542E-06 1.000000E+00 2.201316E-07 -3.294467E-07
0 3 134 1.000000E+00 6.746614E-05 -1.676390E-10 5.763911E-10 -7.406717E-10 -4.024757E-11 -1.274608E-12 -1.262966E-11 -2.246347E-11 6.175584E-13 1.000000E+00 1.124436E-05 1.000000E+00 2.185205E-07 -3.944083E-07
0 3 135 1.000000E+00 8.010557E-05 -2.268928E-10 5.639857E-10 -7.535218E-10 -3.958244E-11 -1.717152E-12 -1.215099E-11 -2.673771E-11 7.099010E-13 1.000000E+00 1.335093E-05 1.000000E+00 2.166266E-07 -4.588463E-07
0 3 136 1.000000E+00 9.263203E-05 -2.944473E-10 5.520891E-10 -7.659366E-10 -3.882776E-11 -2.217974E-12 -1.161281E-11 -3.085125E-11 7.978902E-13 1.000000E+00 1.543867E-05 1.000000E+00 2.144549E-07 -5.226769E-07
0 3 137 1.000000E+00 1.050303E-04 -3.699682E-10 5.407601E-10 -7.778577E-10 -3.798666E-11 -2.773602E-12 -1.101904E-11 -3.478371E-11 8.812674E-13 1.000000E+00 1.750504E-05 1.000000E+00 2.120113E-07 -5.858181E-07
0 3 138 1.000000E+00 1.172854E-04 -4.530807E-10 5.300510E-10 -7.892308E-10 -3.706523E-11 -3.380068E-12 -1.037330E-11 -3.851757E-11 9.590814E-13 1.000000E+00 1.954756E-05 1.000000E+00 2.093022E-07 -6.481898E-07
0 3 139 1.000000E+00 1.293827E-04 -5.433767E-10 5.200135E-10 -8.000049E-10 -3.606850E-11 -4.032682E-12 -9.679170E-12 -4.203493E-11 1.031161E-12 1.000000E+00 2.156379E-05 1.000000E+00 2.063348E-07 -7.097139E-07
0 3 140 1.000000E+00 1.413082E-04 -6.404144E-10 5.106927E-10 -8.101338E-10 -3.500291E-11 -4.726903E-12 -8.941830E-12 -4.532045E-11 1.097246E-12 1.000000E+00 2.355137E-05 1.000000E+00 2.031168E-07 -7.703146E-07
0 3 141 1.000000E+00 1.530480E-04 -7.437238E-10 5.021298E-10 -8.195755E-10 -3.387401E-11 -5.457841E-12 -8.165279E-12 -4.836009E-11 1.156964E-12 1.000000E+00 2.550800E-05 1.000000E+00 1.996566E-07 -8.299185E-07
0 3 142 1.000000E+00 1.645888E-04 -8.528071E-10 4.943621E-10 -8.282922E-10 -3.268898E-11 -6.220006E-12 -7.354648E-12 -5.114093E-11 1.209884E-12 1.000000E+00 2.743146E-05 1.000000E+00 1.959631E-07 -8.884547E-07
0 3 143 1.000000E+00 1.759177E-04 -9.671444E-10 4.874205E-10 -8.362519E-10 -3.145424E-11 -7.008155E-12 -6.514674E-12 -5.365250E-11 1.256017E-12 1.000000E+00 2.931961E-05 1.000000E+00 1.920458E-07 -9.458553E-07
0 3 144 1.000000E+00 1.870224E-04 -1.086195E-09 4.813328E-10 -8.434266E-10 -3.017695E-11 -7.817440E-12 -5.650330E-12 -5.588525E-11 1.295172E-12 1.000000E+00 3.117040E-05 1.000000E+00 1.879144E-07 -1.002055E-06
0 3 145 1.000000E+00 1.978911E-04 -1.209403E-09 4.761198E-10 -8.497942E-10 -2.886389E-11 -8.640905E-12 -4.767284E-12 -5.783217E-11 1.327221E-12 1.000000E+00 3.298185E-05 1.000000E+00 1.835795E-07 -1.056992E-06
0 3 146 1.000000E+00 2.085125E-04 -1.336198E-09 4.717982E-10 -8.553372E-10 -2.752250E-11 -9.474643E-12 -3.870126E-12 -5.948732E-11 1.352050E-12 1.000000E+00 3.475208E-05 1.000000E+00 1.790516E-07 -1.110607E-06
0 3 147 1.000000E+00 2.188759E-04 -1.466001E-09 4.683796E-10 -8.600434E-10 -2.615979E-11 -1.031190E-11 -2.964278E-12 -6.084687E-11 1.370003E-12 1.000000E+00 3.647931E-05 1.000000E+00 1.743417E-07 -1.162845E-06
0 3 148 1.000000E+00 2.289711E-04 -1.598227E-09 4.658697E-10 -8.639060E-10 -2.478250E-11 -1.114785E-11 -2.054792E-12 -6.190862E-11 1.380849E-12 1.000000E+00 3.816185E-05 1.000000E+00 1.694613E-07 -1.213653E-06
0 3 149 1.000000E+00 2.387887E-04 -1.732287E-09 4.642700E-10 -8.669224E-10 -2.339809E-11 -1.197697E-11 -1.146697E-12 -6.267241E-11 1.384703E-12 1.000000E+00 3.979812E-05 1.000000E+00 1.644218E-07 -1.262983E-06
0 3 150 1.000000E+00 2.483197E-04 -1.867594E-09 4.635763E-10 -8.690961E-10 -2.201309E-11 -1.279391E-11 -2.449502E-13 -6.313915E-11 1.381921E-12 1.000000E+00 4.138663E-05 1.000000E+00 1.592351E-07 -1.310789E-06
0 3 151 1.000000E+00 2.575560E-04 -2.003565E-09 4.637801E-10 -8.704343E-10 -2.063425E-11 -1.359395E-11 6.457334E-13 -6.331188E-11 1.372813E-12 1.000000E+00 4.292599E-05 1.000000E+00 1.539130E-07 -1.357029E-06
0 3 152 1.000000E+00 2.664897E-04 -2.139623E-09 4.648677E-10 -8.709495E-10 -1.926747E-11 -1.437224E-11 1.521197E-12 -6.319523E-11 1.357292E-12 1.000000E+00 4.441495E-05 1.000000E+00 1.484676E-07 -1.401666E-06
0 3 153 1.000000E+00 2.751139E-04 -2.275202E-09 4.668225E-10 -8.706583E-10 -1.791967E-11 -1.512427E-11 2.376741E-12 -6.279499E-11 1.335734E-12 1.000000E+00 4.585233E-05 1.000000E+00 1.429110E-07 -1.444664E-06
0 3 154 9.999999E-01 2.834224E-04 -2.409750E-09 4.696212E-10 -8.695815E-10 -1.659600E-11 -1.584560E-11 3.208132E-12 -6.211840E-11 1.309008E-12 1.000000E+00 4.723706E-05 1.000000E+00 1.372551E-07 -1.485993E-06
0 3 155 9.999999E-01 2.914092E-04 -2.542728E-09 4.732388E-10 -8.677437E-10 -1.530165E-11 -1.653277E-11 4.012238E-12 -6.117457E-11 1.276663E-12 1.000000E+00 4.856820E-05 1.000000E+00 1.315122E-07 -1.525626E-06
0 3 156 9.999999E-01 2.990694E-04 -2.673617E-09 4.776457E-10 -8.651733E-10 -1.404268E-11 -1.718166E-11 4.785036E-12 -5.997316E-11 1.239583E-12 1.000000E+00 4.984490E-05 1.000000E+00 1.256942E-07 -1.563539E-06
0 3 157 9.999999E-01 3.063986E-04 -2.801919E-09 4.828088E-10 -8.619017E-10 -1.282249E-11 -1.778993E-11 5.523699E-12 -5.852507E-11 1.198297E-12 1.000000E+00 5.106643E-05 1.000000E+00 1.198129E-07 -1.599711E-06
0 3 158 9.999999E-01 3.133929E-04 -2.927157E-09 4.886931E-10 -8.579637E-10 -1.164608E-11 -1.835339E-11 6.225083E-12 -5.684285E-11 1.152645E-12 1.000000E+00 5.223214E-05 1.000000E+00 1.138801E-07 -1.634127E-06
0 3 159 9.999999E-01 3.200492E-04 -3.048880E-09 4.952590E-10 -8.533964E-10 -1.051720E-11 -1.887118E-11 6.886786E-12 -5.493892E-11 1.103667E-12 1.000000E+00 5.334153E-05 1.000000E+00 1.079074E-07 -1.666773E-06
0 3 160 9.999999E-01 3.263649E-04 -3.166664E-09 5.024667E-10 -8.482392E-10 -9.438748E-12 -1.933979E-11 7.506948E-12 -5.282735E-11 1.051533E-12 1.000000E+00 5.439416E-05 1.000000E+00 1.019061E-07 -1.697640E-06
0 3 161 9.999999E-01 3.323382E-04 -3.280110E-09 5.102729E-10 -8.425338E-10 -8.414130E-12 -1.975821E-11 8.082982E-12 -5.052245E-11 9.966136E-13 1.000000E+00 5.538971E-05 1.000000E+00 9.588726E-08 -1.726720E-06
0 3 162 9.999999E-01 3.379678E-04 -3.388849E-09 5.186326E-10 -8.363235E-10 -7.445521E-12 -2.012519E-11 8.614203E-12 -4.803926E-11 9.395805E-13 1.000000E+00 5.632797E-05 1.000000E+00 8.986166E-08 -1.754012E-06
0 3 163 9.999999E-01 3.432529E-04 -3.492544E-09 5.275013E-10 -8.296520E-10 -6.534969E-12 -2.043972E-11 9.098983E-12 -4.539302E-11 8.807015E-13 1.000000E+00 5.720881E-05 1.000000E+00 8.383981E-08 -1.779515E-06
0 3 164 9.999999E-01 3.481933E-04 -3.590887E-09 5.368306E-10 -8.225657E-10 -5.684118E-12 -2.070041E-11 9.536472E-12 -4.259955E-11 8.204492E-13 1.000000E+00 5.803221E-05 1.000000E+00 7.783185E-08 -1.803232E-06
0 3 165 9.999999E-01 3.527894E-04 -3.683599E-09 5.465742E-10 -8.151102E-10 -4.894071E-12 -2.090864E-11 9.926600E-12 -3.967481E-11 7.593078E-13 1.000000E+00 5.879824E-05 1.000000E+00 7.184759E-08 -1.825170E-06
0 3 166 9.999999E-01 3.570423E-04 -3.770436E-09 5.566838E-10 -8.073316E-10 -4.165502E-12 -2.106294E-11 1.026839E-11 -3.663468E-11 6.975457E-13 1.000000E+00 5.950705E-05 1.000000E+00 6.589645E-08 -1.845337E-06
0 3 167 9.999999E-01 3.609533E-04 -3.851184E-09 5.671110E-10 -7.992769E-10 -3.498979E-12 -2.116467E-11 1.056277E-11 -3.349543E-11 6.356402E-13 1.000000E+00 6.015889E-05 1.000000E+00 5.998745E-08 -1.863746E-06
0 3 168 9.999999E-01 3.645245E-04 -3.925662E-09 5.778093E-10 -7.909917E-10 -2.894222E-12 -2.121436E-11 1.080958E-11 -3.027261E-11 5.740681E-13 1.000000E+00 6.075409E-05 1.000000E+00 5.412919E-08 -1.880411E-06
0 3 169 9.999999E-01 3.677583E-04 -3.993717E-09 5.887302E-10 -7.825220E-10 -2.350843E-12 -2.121306E-11 1.100971E-11 -2.698232E-11 5.130040E-13 1.000000E+00 6.129305E-05 1.000000E+00 4.832987E-08 -1.895348E-06
0 3 170 9.999999E-01 3.706576E-04 -4.055230E-09 5.998288E-10 -7.739123E-10 -1.868214E-12 -2.116182E-11 1.116389E-11 -2.363982E-11 4.527779E-13 1.000000E+00 6.177626E-05 1.000000E+00 4.259725E-08 -1.908577E-06
0 3 171 9.999999E-01 3.732257E-04 -4.110112E-09 6.110580E-10 -7.652068E-10 -1.445287E-12 -2.106287E-11 1.127330E-11 -2.026027E-11 3.936806E-13 1.000000E+00 6.220428E-05 1.000000E+00 3.693862E-08 -1.920120E-06
0 3 172 9.999999E-01 3.754664E-04 -4.158300E-09 6.223754E-10 -7.564474E-10 -1.080853E-12 -2.091727E-11 1.133946E-11 -1.685811E-11 3.363695E-13 1.000000E+00 6.257774E-05 1.000000E+00 3.136085E-08 -1.929999E-06
0 3 173 9.999999E-01 3.773839E-04 -4.199765E-09 6.337369E-10 -7.476758E-10 -7.725484E-13 -2.072728E-11 1.136333E-11 -1.344789E-11 2.804665E-13 1.000000E+00 6.289733E-05 1.000000E+00 2.587035E-08 -1.938241E-06
0 3 174 9.999999E-01 3.789828E-04 -4.234501E-09 6.451020E-10 -7.389310E-10 -5.199197E-13 -2.049527E-11 1.134749E-11 -1.004290E-11 2.265094E-13 1.000000E+00 6.316379E-05 1.000000E+00 2.047306E-08 -1.944872E-06
0 3 175 9.999999E-01 3.802677E-04 -4.262529E-09 6.564319E-10 -7.302507E-10 -3.195297E-13 -2.022325E-11 1.129276E-11 -6.656131E-12 1.749212E-13 1.000000E+00 6.337796E-05 1.000000E+00 1.517449E-08 -1.949922E-06
0 3 176 9.999999E-01 3.812441E-04 -4.283898E-09 6.676875E-10 -7.216711E-10 -1.700774E-13 -1.991378E-11 1.120177E-11 -3.300088E-12 1.253966E-13 1.000000E+00 6.354068E-05 1.000000E+00 9.979661E-09 -1.953421E-06
0 3 177 9.999999E-01 3.819173E-04 -4.298678E-09 6.788354E-10 -7.132254E-10 -6.873645E-14 -1.956942E-11 1.107654E-11 1.360782E-14 7.831344E-14 1.000000E+00 6.365289E-05 1.000000E+00 4.893174E-09 -1.955402E-06
0 3 178 9.999999E-01 3.822931E-04 -4.306961E-09 6.898406E-10 -7.049457E-10 -1.345054E-14 -1.919271E-11 1.091867E-11 3.274354E-12 3.405875E-14 1.000000E+00 6.371553E-05 1.000000E+00 -8.083008E-11 -1.955897E-06
0 3 179 9.999999E-01 3.823776E-04 -4.308864E-09 7.006727E-10 -6.968609E-10 -6.189586E-16 -1.878654E-11 1.073116E-11 6.471570E-12 -7.779680E-15 1.000000E+00 6.372961E-05 1.000000E+00 -4.938646E-09 -1.954940E-06
0 3 180 9.999999E-01 3.821770E-04 -4.304518E-09 7.113029E-10 -6.889987E-10 -2.900990E-14 -1.835310E-11 1.051545E-11 9.595963E-12 -4.699155E-14 1.000000E+00 6.369617E-05 1.000000E+00 -9.677001E-09 -1.952568E-06
0 3 181 9.999999E-01 3.816977E-04 -4.294075E-09 7.217036E-10 -6.813840E-10 -9.460206E-14 -1.789598E-11 1.027444E-11 1.263915E-11 -8.318099E-14 1.000000E+00 6.361629E-05 1.000000E+00 -1.429304E-08 -1.948816E-06
0 3 182 9.999999E-01 3.809464E-04 -4.277704E-09 7.318518E-10 -6.740389E-10 -1.953719E-13 -1.741693E-11 1.001016E-11 1.559291E-11 -1.168034E-13 1.000000E+00 6.349107E-05 1.000000E+00 -1.878432E-08 -1.943722E-06
0 3 183 9.999999E-01 3.799299E-04 -4.255588E-09 7.417239E-10 -6.669843E-10 -3.282089E-13 -1.691956E-11 9.724738E-12 1.845051E-11 -1.474766E-13 1.000000E+00 6.332165E-05 1.000000E+00 -2.314881E-08 -1.937323E-06
0 3 184 9.999999E-01 3.786550E-04 -4.227922E-09 7.513013E-10 -6.602381E-10 -4.903252E-13 -1.640561E-11 9.420872E-12 2.120535E-11 -1.754603E-13 1.000000E+00 6.310917E-05 1.000000E+00 -2.738484E-08 -1.929657E-06
0 3 185 9.999999E-01 3.771289E-04 -4.194915E-09 7.605657E-10 -6.538160E-10 -6.791294E-13 -1.587876E-11 9.100214E-12 2.385205E-11 -2.007439E-13 1.000000E+00 6.285482E-05 1.000000E+00 -3.149113E-08 -1.920763E-06
0 3 186 9.999999E-01 3.753586E-04 -4.156785E-09 7.695017E-10 -6.477318E-10 -8.918129E-13 -1.534047E-11 8.765453E-12 2.638593E-11 -2.232865E-13 1.000000E+00 6.255978E-05 1.000000E+00 -3.546677E-08 -1.910679E-06
0 3 187 9.999999E-01 3.733515E-04 -4.113761E-09 7.780966E-10 -6.419967E-10 -1.125702E-12 -1.479414E-11 8.418420E-12 2.880257E-11 -2.432245E-13 1.000000E+00 6.222525E-05 1.000000E+00 -3.931117E-08 -1.899446E-06
0 3 188 9.999999E-01 3.711147E-04 -4.066075E-09 7.863386E-10 -6.366204E-10 -1.378262E-12 -1.424128E-11 8.061200E-12 3.109905E-11 -2.605723E-13 1.000000E+00 6.185246E-05 1.000000E+00 -4.302408E-08 -1.887101E-06
0 3 189 9.999999E-01 3.686556E-04 -4.013970E-09 7.942190E-10 -6.316100E-10 -1.646847E-12 -1.368520E-11 7.695903E-12 3.327237E-11 -2.754708E-13 1.000000E+00 6.144261E-05 1.000000E+00 -4.660557E-08 -1.873685E-06
0 3 190 9.999999E-01 3.659815E-04 -3.957692E-09 8.017304E-10 -6.269710E-10 -1.929203E-12 -1.312679E-11 7.324289E-12 3.532049E-11 -2.880670E-13 1.000000E+00 6.099692E-05 1.000000E+00 -5.005601E-08 -1.859236E-06
0 3 191 9.999999E-01 3.630998E-04 -3.897489E-09 8.088676E-10 -6.227071E-10 -2.222981E-12 -1.256949E-11 6.948249E-12 3.724230E-11 -2.984046E-13 1.000000E+00 6.051663E-05 1.000000E+00 -5.337604E-08 -1.843794E-06
0 3 192 9.999999E-01 3.600177E-04 -3.833612E-09 8.156269E-10 -6.188199E-10 -2.526013E-12 -1.201405E-11 6.569383E-12 3.903675E-11 -3.063669E-13 1.000000E+00 6.000295E-05 1.000000E+00 -5.656658E-08 -1.827396E-06
0 3 193 9.999999E-01 3.567426E-04 -3.766316E-09 8.220063E-10 -6.153098E-10 -2.835715E-12 -1.146303E-11 6.189338E-12 4.070352E-11 -3.125847E-13 1.000000E+00 5.945710E-05 1.000000E+00 -5.962879E-08 -1.810081E-06
0 3 194 9.999999E-01 3.532817E-04 -3.695852E-09 8.280055E-10 -6.121754E-10 -3.151182E-12 -1.091777E-11 5.809829E-12 4.224302E-11 -3.168248E-13 1.000000E+00 5.888028E-05 1.000000E+00 -6.256406E-08 -1.791887E-06
0 3 195 9.999999E-01 3.496421E-04 -3.622472E-09 8.336260E-10 -6.094138E-10 -3.469364E-12 -1.037999E-11 5.431972E-12 4.365602E-11 -3.190391E-13 1.000000E+00 5.827369E-05 1.000000E+00 -6.537402E-08 -1.772852E-06
0 3 196 9.999999E-01 3.458311E-04 -3.546428E-09 8.388695E-10 -6.070209E-10 -3.789260E-12 -9.851103E-12 5.056975E-12 4.494351E-11 -3.198743E-13 1.000000E+00 5.763853E-05 1.000000E+00 -6.806049E-08 -1.753013E-06
0 3 197 9.999999E-01 3.418557E-04 -3.467965E-09 8.437399E-10 -6.049913E-10 -4.109113E-12 -9.332128E-12 4.686625E-12 4.610730E-11 -3.191054E-13 1.000000E+00 5.697595E-05 1.000000E+00 -7.062546E-08 -1.732405E-06
0 3 198 9.999999E-01 3.377228E-04 -3.387327E-09 8.482427E-10 -6.033185E-10 -4.427471E-12 -8.824843E-12 4.321335E-12 4.714916E-11 -3.167844E-13 1.000000E+00 5.628713E-05 1.000000E+00 -7.307111E-08 -1.711064E-06
0 3 199 9.999999E-01 3.334392E-04 -3.304756E-09 8.523826E-10 -6.019951E-10 -4.742682E-12 -8.329539E-12 3.962372E-12 4.807172E-11 -3.132296E-13 1.000000E+00 5.557320E-05 1.000000E+00 -7.539979E-08 -1.689027E-06
0 3 200 9.999999E-01 3.290117E-04 -3.220485E-09 8.561675E-10 -6.010124E-10 -5.053930E-12 -7.847794E-12 3.610821E-12 4.887723E-11 -3.085634E-13 1.000000E+00 5.483528E-05 1.000000E+00 -7.761396E-08 -1.666325E-06
0 3 201 9.999999E-01 3.244468E-04 -3.134744E-09 8.596043E-10 -6.003614E-10 -5.359808E-12 -7.380165E-12 3.267052E-12 4.956880E-11 -3.027997E-13 1.000000E+00 5.407447E-05 1.000000E+00 -7.971623E-08 -1.642995E-06
0 3 202 9.999999E-01 3.197511E-04 -3.047757E-09 8.627016E-10 -6.000319E-10 -5.659530E-12 -6.927090E-12 2.931941E-12 5.014968E-11 -2.961076E-13 1.000000E+00 5.329186E-05 1.000000E+00 -8.170931E-08 -1.619067E-06
0 3 203 9.999999E-01 3.149309E-04 -2.959741E-09 8.654681E-10 -6.000137E-10 -5.952024E-12 -6.489519E-12 2.606137E-12 5.062282E-11 -2.886483E-13 1.000000E+00 5.248849E-05 1.000000E+00 -8.359603E-08 -1.594573E-06
0 3 204 9.999999E-01 3.099924E-04 -2.870906E-09 8.679139E-10 -6.002953E-10 -6.236826E-12 -6.067794E-12 2.290284E-12 5.099223E-11 -2.802856E-13 1.000000E+00 5.166540E-05 1.000000E+00 -8.537928E-08 -1.569546E-06
0 3 205 9.999999E-01 3.049416E-04 -2.781455E-09 8.700487E-10 -6.008653E-10 -6.512595E-12 -5.662393E-12 1.984387E-12 5.126120E-11 -2.715128E-13 1.000000E+00 5.082360E-05 1.000000E+00 -8.706205E-08 -1.544014E-06
0 3 206 9.999999E-01 2.997844E-04 -2.691585E-09 8.718826E-10 -6.017118E-10 -6.779852E-12 -5.273062E-12 1.689007E-12 5.143356E-11 -2.620772E-13 1.000000E+00 4.996406E-05 1.000000E+00 -8.864738E-08 -1.518008E-06
0 3 207 9.999999E-01 2.945265E-04 -2.601484E-09 8.734267E-10 -6.028227E-10 -7.036749E-12 -4.900889E-12 1.404436E-12 5.151328E-11 -2.523718E-13 1.000000E+00 4.908775E-05 1.000000E+00 -9.013837E-08 -1.491554E-06
0 3 208 9.999999E-01 2.891734E-04 -2.511332E-09 8.746915E-10 -6.041855E-10 -7.284595E-12 -4.545144E-12 1.130924E-12 5.150432E-11 -2.422709E-13 1.000000E+00 4.819557E-05 1.000000E+00 -9.153815E-08 -1.464682E-06
0 3 209 9.999999E-01 2.837307E-04 -2.421303E-09 8.756886E-10 -6.057877E-10 -7.521291E-12 -4.206144E-12 8.682211E-13 5.141062E-11 -2.316350E-13 1.000000E+00 4.728845E-05 1.000000E+00 -9.284990E-08 -1.437416E-06
0 3 210 9.999999E-01 2.782034E-04 -2.331561E-09 8.764279E-10 -6.076171E-10 -7.747865E-12 -3.884133E-12 6.170794E-13 5.123579E-11 -2.215199E-13 1.000000E+00 4.636723E-05 1.000000E+00 -9.407681E-08 -1.409784E-06
0 3 211 1.000000E+00 2.725966E-04 -2.242263E-09 8.769227E-10 -6.096603E-10 -7.964331E-12 -3.578475E-12 3.767388E-13 5.098454E-11 -2.104882E-13 1.000000E+00 4.543277E-05 1.000000E+00 -9.522207E-08 -1.381808E-06
0 3 212 1.000000E+00 2.669152E-04 -2.153560E-09 8.771814E-10 -6.119060E-10 -8.168842E-12 -3.289150E-12 1.472432E-13 5.066036E-11 -1.997524E-13 1.000000E+00 4.448587E-05 1.000000E+00 -9.628890E-08 -1.353512E-06
0 3 213 1.000000E+00 2.611639E-04 -2.065591E-09 8.772172E-10 -6.143408E-10 -8.363836E-12 -3.016140E-12 -7.066039E-14 5.026700E-11 -1.892592E-13 1.000000E+00 4.352732E-05 1.000000E+00 -9.728050E-08 -1.324920E-06
0 3 214 1.000000E+00 2.553472E-04 -1.978491E-09 8.770401E-10 -6.169529E-10 -8.547360E-12 -2.758894E-12 -2.784528E-13 4.980919E-11 -1.786245E-13 1.000000E+00 4.255786E-05 1.000000E+00 -9.820004E-08 -1.296053E-06
0 3 215 1.000000E+00 2.494694E-04 -1.892384E-09 8.766603E-10 -6.197304E-10 -8.721085E-12 -2.517026E-12 -4.749931E-13 4.928967E-11 -1.682157E-13 1.000000E+00 4.157823E-05 1.000000E+00 -9.905072E-08 -1.266931E-06
0 3 216 1.000000E+00 2.435347E-04 -1.807391E-09 8.760901E-10 -6.226610E-10 -8.883792E-12 -2.290612E-12 -6.614692E-13 4.871291E-11 -1.577268E-13 1.000000E+00 4.058912E-05 1.000000E+00 -9.983566E-08 -1.237574E-06
0 3 217 1.000000E+00 2.375471E-04 -1.723621E-09 8.753374E-10 -6.257338E-10 -9.036538E-12 -2.078459E-12 -8.381902E-13 4.808236E-11 -1.476590E-13 1.000000E+00 3.959118E-05 1.000000E+00 -1.005580E-07 -1.208001E-06
0 3 218 1.000000E+00 2.315104E-04 -1.641178E-09 8.744137E-10 -6.289372E-10 -9.179110E-12 -1.880726E-12 -1.004475E-12 4.740128E-11 -1.378337E-13 1.000000E+00 3.858507E-05 1.000000E+00 -1.012208E-07 -1.178230E-06
0 3 219 1.000000E+00 2.254282E-04 -1.560160E-09 8.733284E-10 -6.322604E-10 -9.312206E-12 -1.696972E-12 -1.161487E-12 4.667362E-11 -1.282955E-13 1.000000E+00 3.757137E-05 1.000000E+00 -1.018270E-07 -1.148278E-06
0 3 220 1.000000E+00 2.193041E-04 -1.480656E-09 8.720908E-10 -6.356930E-10 -9.435701E-12 -1.525977E-12 -1.309324E-12 4.590243E-11 -1.189028E-13 1.000000E+00 3.655068E-05 1.000000E+00 -1.023797E-07 -1.118161E-06
0 3 221 1.000000E+00 2.131412E-04 -1.402750E-09 8.707098E-10 -6.392246E-10 -9.550011E-12 -1.368346E-12 -1.448329E-12 4.509084E-11 -1.099589E-13 1.000000E+00 3.552354E-05 1.000000E+00 -1.028819E-07 -1.087894E-06
0 3 222 1.000000E+00 2.069428E-04 -1.326519E-09 8.691941E-10 -6.428455E-10 -9.655618E-12 -1.222206E-12 -1.578889E-12 4.424186E-11 -1.014344E-13 1.000000E+00 3.449047E-05 1.000000E+00 -1.033363E-07 -1.057492E-06
0 3 223 1.000000E+00 2.007118E-04 -1.252035E-09 8.675520E-10 -6.465465E-10 -9.752880E-12 -1.088315E-12 -1.701358E-12 4.335884E-11 -9.317062E-14 1.000000E+00 3.345197E-05 1.000000E+00 -1.037457E-07 -1.026967E-06
0 3 224 1.000000E+00 1.944510E-04 -1.179363E-09 8.657914E-10 -6.503183E-10 -9.841960E-12 -9.652704E-13 -1.815921E-12 4.244419E-11 -8.510775E-14 1.000000E+00 3.240850E-05 1.000000E+00 -1.041130E-07 -9.963339E-07
0 3 225 1.000000E+00 1.881631E-04 -1.108564E-09 8.639201E-10 -6.541526E-10 -9.923096E-12 -8.527198E-13 -1.923552E-12 4.150063E-11 -7.774832E-14 1.000000E+00 3.136051E-05 1.000000E+00 -1.044408E-07 -9.656031E-07
0 3 226 1.000000E+00 1.818505E-04 -1.039692E-09 8.619443E-10 -6.580415E-10 -9.997456E-12 -7.501751E-13 -2.023980E-12 4.053085E-11 -7.063582E-14 1.000000E+00 3.030842E-05 1.000000E+00 -1.047317E-07 -9.347860E-07
0 3 227 1.000000E+00 1.755157E-04 -9.727975E-10 8.598722E-10 -6.619766E-10 -1.006437E-11 -6.572938E-13 -2.117705E-12 3.953715E-11 -6.379736E-14 1.000000E+00 2.925261E-05 1.000000E+00 -1.049883E-07 -9.038930E-07
0 3 228 1.000000E+00 1.691607E-04 -9.079255E-10 8.577089E-10 -6.659512E-10 -1.012505E-11 -5.730056E-13 -2.205865E-12 3.852184E-11 -5.744403E-14 1.000000E+00 2.819345E-05 1.000000E+00 -1.052130E-07 -8.729338E-07
0 3 229 1.000000E+00 1.627877E-04 -8.451175E-10 8.554605E-10 -6.699584E-10 -1.017926E-11 -4.970981E-13 -2.287736E-12 3.748691E-11 -5.156720E-14 1.000000E+00 2.713129E-05 1.000000E+00 -1.054082E-07 -8.419172E-07
0 3 230 1.000000E+00 1.563987E-04 -7.844095E-10 8.531334E-10 -6.739913E-10 -1.022819E-11 -4.290296E-13 -2.364307E-12 3.643451E-11 -4.595226E-14 1.000000E+00 2.606644E-05 1.000000E+00 -1.055763E-07 -8.108514E-07
0 3 231 1.000000E+00 1.499952E-04 -7.258355E-10 8.507318E-10 -6.780442E-10 -1.027116E-11 -3.682867E-13 -2.436150E-12 3.536638E-11 -4.070753E-14 1.000000E+00 2.499921E-05 1.000000E+00 -1.057193E-07 -7.797439E-07
0 3 232 1.000000E+00 1.435791E-04 -6.694238E-10 8.482611E-10 -6.821115E-10 -1.030960E-11 -3.141831E-13 -2.503213E-12 3.428429E-11 -3.593088E-14 1.000000E+00 2.392985E-05 1.000000E+00 -1.058396E-07 -7.486017E-07
0 3 233 1.000000E+00 1.371519E-04 -6.152015E-10 8.457254E-10 -6.861879E-10 -1.034302E-11 -2.662271E-13 -2.565829E-12 3.318990E-11 -3.134183E-14 1.000000E+00 2.285865E-05 1.000000E+00 -1.059392E-07 -7.174309E-07
0 3 234 1.000000E+00 1.307149E-04 -5.631909E-10 8.431294E-10 -6.902682E-10 -1.037228E-11 -2.243382E-13 -2.624792E-12 3.208451E-11 -2.735631E-14 1.000000E+00 2.178581E-05 1.000000E+00 -1.060200E-07 -6.862373E-07
0 3 235 1.000000E+00 1.242694E-04 -5.134122E-10 8.404758E-10 -6.943485E-10 -1.039773E-11 -1.874490E-13 -2.680190E-12 3.096961E-11 -2.360545E-14 1.000000E+00 2.071157E-05 1.000000E+00 -1.060839E-07 -6.550260E-07
0 3 236 1.000000E+00 1.178167E-04 -4.658831E-10 8.377691E-10 -6.984242E-10 -1.041949E-11 -1.554501E-13 -2.732018E-12 2.984646E-11 -2.011596E-14 1.000000E+00 1.963611E-05 1.000000E+00 -1.061329E-07 -6.238014E-07
0 3 237 1.000000E+00 1.113577E-04 -4.206187E-10 8.350118E-10 -7.024918E-10 -1.043797E-11 -1.278533E-13 -2.781251E-12 2.871613E-11 -1.689569E-14 1.000000E+00 1.855962E-05 1.000000E+00 -1.061685E-07 -5.925677E-07
0 3 238 1.000000E+00 1.048936E-04 -3.776322E-10 8.322066E-10 -7.065477E-10 -1.045329E-11 -1.043355E-13 -2.827529E-12 2.757953E-11 -1.422711E-14 1.000000E+00 1.748226E-05 1.000000E+00 -1.061925E-07 -5.613282E-07
0 3 239 1.000000E+00 9.842504E-05 -3.369338E-10 8.293567E-10 -7.105887E-10 -1.046642E-11 -8.400073E-14 -2.871764E-12 2.643778E-11 -1.164000E-14 1.000000E+00 1.640417E-05 1.000000E+00 -1.062065E-07 -5.300862E-07
0 3 240 1.000000E+00 9.195292E-05 -2.985341E-10 8.264630E-10 -7.146124E-10 -1.047657E-11 -6.730607E-14 -2.913848E-12 2.529156E-11 -9.411548E-15 1.000000E+00 1.532549E-05 1.000000E+00 -1.062118E-07 -4.988441E-07
0 3 241 1.000000E+00 8.547793E-05 -2.624395E-10 8.235290E-10 -7.186158E-10 -1.048524E-11 -5.316984E-14 -2.953620E-12 2.414166E-11 -7.458915E-15 1.000000E+00 1.424632E-05 1.000000E+00 -1.062100E-07 -4.676043E-07
0 3 242 1.000000E+00 7.900066E-05 -2.286575E-10 8.205558E-10 -7.225969E-10 -1.049148E-11 -4.161018E-14 -2.992495E-12 2.298867E-11 -5.610652E-15 1.000000E+00 1.316678E-05 1.000000E+00 -1.062022E-07 -4.363683E-07
0 3 243 1.000000E+00 7.252165E-05 -1.971923E-10 8.175441E-10 -7.265537E-10 -1.049646E-11 -3.207066E-14 -3.029652E-12 2.183313E-11 -4.278623E-15 1.000000E+00 1.208694E-05 1.000000E+00 -1.061898E-07 -4.051377E-07
0 3 244 1.000000E+00 6.604136E-05 -1.680485E-10 8.144965E-10 -7.304844E-10 -1.050004E-11 -2.461920E-14 -3.065550E-12 2.067563E-11 -2.817993E-15 1.000000E+00 1.100689E-05 1.000000E+00 -1.061738E-07 -3.739135E-07
0 3 245 1.000000E+00 5.956020E-05 -1.412295E-10 8.114130E-10 -7.343878E-10 -1.050210E-11 -1.846242E-14 -3.100742E-12 1.951638E-11 -1.878472E-15 1.000000E+00 9.926700E-06 1.000000E+00 -1.061553E-07 -3.426965E-07
0 3 246 1.000000E+00 5.307849E-05 -1.167367E-10 8.082950E-10 -7.382620E-10 -1.050380E-11 -1.398477E-14 -3.134862E-12 1.835597E-11 -8.774669E-16 1.000000E+00 8.846415E-06 1.000000E+00 -1.061354E-07 -3.114871E-07
0 3 247 1.000000E+00 4.659652E-05 -9.457340E-11 8.051432E-10 -7.421065E-10 -1.050386E-11 -1.020588E-14 -3.168664E-12 1.719443E-11 -1.335687E-16 1.000000E+00 7.766087E-06 1.000000E+00 -1.061148E-07 -2.802855E-07
0 3 248 1.000000E+00 4.011451E-05 -7.473925E-11 8.019577E-10 -7.459203E-10 -1.050407E-11 -7.675345E-15 -3.201641E-12 1.603217E-11 3.891255E-16 1.000000E+00 6.685751E-06 1.000000E+00 -1.060943E-07 -2.490915E-07
0 3 249 1.000000E+00 3.363263E-05 -5.723658E-11 7.987399E-10 -7.497023E-10 -1.050308E-11 -5.654284E-15 -3.234332E-12 1.486925E-11 9.039929E-16 1.000000E+00 5.605439E-06 1.000000E+00 -1.060748E-07 -2.179050E-07
0 3 250 1.000000E+00 2.715104E-05 -4.206466E-11 7.954890E-10 -7.534524E-10 -1.050226E-11 -4.100244E-15 -3.267121E-12 1.370585E-11 1.153637E-15 1.000000E+00 4.525173E-06 1.000000E+00 -1.060567E-07 -1.867254E-07
0 3 251 1.000000E+00 2.066983E-05 -2.922473E-11 7.922057E-10 -7.571698E-10 -1.050077E-11 -3.170392E-15 -3.299206E-12 1.254209E-11 1.507741E-15 1.000000E+00 3.444971E-06 1.000000E+00 -1.060407E-07 -1.555520E-07
0 3 252 1.000000E+00 1.418907E-05 -1.871639E-11 7.888906E-10 -7.608542E-10 -1.049924E-11 -2.293216E-15 -3.331459E-12 1.137792E-11 1.573515E-15 1.000000E+00 2.364844E-06 1.000000E+00 -1.060272E-07 -1.243841E-07
0 3 253 1.000000E+00 7.708805E-06 -1.053976E-11 7.855428E-10 -7.645055E-10 -1.049762E-11 -1.628058E-15 -3.363816E-12 1.021351E-11 1.717207E-15 1.000000E+00 1.284801E-06 1.000000E+00 -1.060166E-07 -9.322063E-08
0 3 254 1.000000E+00 1.229068E-06 -4.694983E-12 7.821630E-10 -7.681235E-10 -1.049581E-11 -1.062733E-15 -3.395999E-12 9.048761E-12 1.719497E-15 1.000000E+00 2.048446E-07 1.000000E+00 -1.060092E-07 -6.206064E-08
0 3 255 1.000000E+00 -5.250137E-06 -1.181654E-12 7.787508E-10 -7.717080E-10 -1.049418E-11 -5.538987E-16 -3.428158E-12 7.883667E-12 1.655961E-15 1.000000E+00 -8.750229E-07 1.000000E+00 -1.060052E-07 -3.090301E-08
0 4 0 1.000000E+00 -1.171390E-05 -1.946284E-16 7.685932E-10 -7.685277E-10 -1.865297E-11 -1.652703E-17 -4.626454E-12 6.742163E-12 2.228876E-15 1.000000E+00 -1.952317E-06 1.000000E+00 -1.371593E-07 2.543008E-10
0 4 1 1.000000E+00 -2.035149E-05 -1.149345E-12 7.639508E-10 -7.732110E-10 -1.865100E-11 5.548298E-16 -4.658654E-12 5.576547E-12 2.146031E-15 1.000000E+00 -3.391914E-06 1.000000E+00 -1.371630E-07 3.140656E-08
0 4 2 1.000000E+00 -2.898856E-05 -4.630511E-12 7.592759E-10 -7.778614E-10 -1.864868E-11 1.203858E-15 -4.690658E-12 4.410512E-12 2.237129E-15 1.000000E+00 -4.831427E-06 1.000000E+00 -1.371713E-07 6.256008E-08
0 4 3 1.000000E+00 -3.762515E-05 -1.044319E-11 7.545695E-10 -7.824785E-10 -1.864653E-11 1.711600E-15 -4.722649E-12 3.243899E-12 2.152148E-15 1.000000E+00 -6.270858E-06 1.000000E+00 -1.371842E-07 9.371612E-08
0 4 4 1.000000E+00 -4.626123E-05 -1.858763E-11 7.498306E-10 -7.870626E-10 -1.864437E-11 2.155568E-15 -4.754762E-12 2.077112E-12 2.300452E-15 1.000000E+00 -7.710204E-06 1.000000E+00 -1.372015E-07 1.248759E-07
0 4 5 1.000000E+00 -5.489679E-05 -2.906412E-11 7.450599E-10 -7.916137E-10 -1.864193E-11 2.533684E-15 -4.786626E-12 9.095810E-13 2.502188E-15 1.000000E+00 -9.149464E-06 1.000000E+00 -1.372226E-07 1.560405E-07
0 4 6 1.000000E+00 -6.353177E-05 -4.187246E-11 7.402574E-10 -7.961315E-10 -1.863937E-11 2.362104E-15 -4.818044E-12 -2.581851E-13 2.862070E-15 1.000000E+00 -1.058863E-05 1.000000E+00 -1.372471E-07 1.872110E-07
0 4 7 1.000000E+00 -7.216610E-05 -5.701300E-11 7.354239E-10 -8.006159E-10 -1.863620E-11 2.040552E-15 -4.849250E-12 -1.426407E-12 3.484694E-15 1.000000E+00 -1.202768E-05 1.000000E+00 -1.372745E-07 2.183883E-07
0 4 8 1.000000E+00 -8.079965E-05 -7.448547E-11 7.305589E-10 -8.050667E-10 -1.863240E-11 6.697158E-16 -4.879924E-12 -2.595009E-12 4.159159E-15 1.000000E+00 -1.346661E-05 1.000000E+00 -1.373040E-07 2.495732E-07
0 4 9 1.000000E+00 -8.943224E-05 -9.428938E-11 7.256640E-10 -8.094831E-10 -1.862789E-11 -1.378660E-15 -4.909557E-12 -3.763808E-12 5.145126E-15 1.000000E+00 -1.490537E-05 1.000000E+00 -1.373348E-07 2.807662E-07
0 4 10 1.000000E+00 -9.806365E-05 -1.164244E-10 7.207398E-10 -8.138647E-10 -1.862211E-11 -4.587635E-15 -4.938611E-12 -4.932672E-12 6.402348E-15 1.000000E+00 -1.634394E-05 1.000000E+00 -1.373660E-07 3.119677E-07
0 4 11 1.000000E+00 -1.066936E-04 -1.408893E-10 7.157868E-10 -8.182108E-10 -1.861508E-11 -9.341139E-15 -4.966173E-12 -6.101356E-12 7.984216E-15 1.000000E+00 -1.778226E-05 1.000000E+00 -1.373965E-07 3.431780E-07
0 4 12 1.000000E+00 -1.153217E-04 -1.676827E-10 7.108074E-10 -8.225201E-10 -1.860614E-11 -1.570231E-14 -4.992362E-12 -7.269688E-12 9.899114E-15 1.000000E+00 -1.922028E-05 1.000000E+00 -1.374252E-07 3.743969E-07
0 4 13 1.000000E+00 -1.239476E-04 -1.968024E-10 7.058021E-10 -8.267916E-10 -1.859528E-11 -2.428362E-14 -5.016991E-12 -8.437292E-12 1.194472E-14 1.000000E+00 -2.065793E-05 1.000000E+00 -1.374509E-07 4.056241E-07
0 4 14 1.000000E+00 -1.325706E-04 -2.282453E-10 7.007734E-10 -8.310238E-10 -1.858225E-11 -3.499521E-14 -5.039446E-12 -9.603777E-12 1.464272E-14 1.000000E+00 -2.209511E-05 1.000000E+00 -1.374722E-07 4.368589E-07
0 4 15 1.000000E+00 -1.411904E-04 -2.620084E-10 6.957232E-10 -8.352147E-10 -1.856600E-11 -4.914954E-14 -5.059827E-12 -1.076858E-11 1.771591E-14 1.000000E+00 -2.353173E-05 1.000000E+00 -1.374876E-07 4.681005E-07
0 4 16 1.000000E+00 -1.498060E-04 -2.980861E-10 6.906538E-10 -8.393623E-10 -1.854682E-11 -6.583195E-14 -5.077340E-12 -1.193143E-11 2.104636E-14 1.000000E+00 -2.496767E-05 1.000000E+00 -1.374955E-07 4.993474E-07
0 4 17 1.000000E+00 -1.584168E-04 -3.364729E-10 6.855685E-10 -8.434647E-10 -1.852390E-11 -8.667913E-14 -5.091879E-12 -1.309140E-11 2.498561E-14 1.000000E+00 -2.640279E-05 1.000000E+00 -1.374943E-07 5.305980E-07
0 4 18 1.000000E+00 -1.670218E-04 -3.771614E-10 6.804700E-10 -8.475185E-10 -1.849685E-11 -1.117453E-13 -5.103258E-12 -1.424800E-11 2.934293E-14 1.000000E+00 -2.783696E-05 1.000000E+00 -1.374821E-07 5.618502E-07
0 4 19 1.000000E+00 -1.756200E-04 -4.201427E-10 6.753620E-10 -8.515213E-10 -1.846522E-11 -1.413465E-13 -5.110636E-12 -1.540027E-11 3.426496E-14 1.000000E+00 -2.926999E-05 1.000000E+00 -1.374570E-07 5.931015E-07
0 4 20 1.000000E+00 -1.842102E-04 -4.654065E-10 6.702488E-10 -8.554691E-10 -1.842832E-11 -1.762440E-13 -5.113989E-12 -1.654740E-11 3.983027E-14 1.000000E+00 -3.070170E-05 1.000000E+00 -1.374170E-07 6.243489E-07
0 4 21 1.000000E+00 -1.927912E-04 -5.129401E-10 6.651340E-10 -8.593585E-10 -1.838556E-11 -2.169125E-13 -5.112648E-12 -1.768843E-11 4.563805E-14 1.000000E+00 -3.213187E-05 1.000000E+00 -1.373600E-07 6.555891E-07
0 4 22 1.000000E+00 -2.013616E-04 -5.627284E-10 6.600235E-10 -8.631851E-10 -1.833704E-11 -2.639761E-13 -5.106268E-12 -1.882211E-11 5.226221E-14 1.000000E+00 -3.356027E-05 1.000000E+00 -1.372837E-07 6.868181E-07
0 4 23 1.000000E+00 -2.099199E-04 -6.147555E-10 6.549215E-10 -8.669442E-10 -1.828103E-11 -3.181833E-13 -5.094399E-12 -1.994724E-11 5.964327E-14 1.000000E+00 -3.498664E-05 1.000000E+00 -1.371857E-07 7.180314E-07
0 4 24 1.000000E+00 -2.184642E-04 -6.690010E-10 6.498347E-10 -8.706308E-10 -1.821775E-11 -3.796563E-13 -5.076347E-12 -2.106261E-11 6.727021E-14 1.000000E+00 -3.641070E-05 1.000000E+00 -1.370636E-07 7.492241E-07
0 4 25 1.000000E+00 -2.269928E-04 -7.254426E-10 6.447688E-10 -8.742394E-10 -1.814649E-11 -4.498133E-13 -5.052079E-12 -2.216674E-11 7.572254E-14 1.000000E+00 -3.783213E-05 1.000000E+00 -1.369149E-07 7.803906E-07
0 4 26 1.000000E+00 -2.355036E-04 -7.840550E-10 6.397305E-10 -8.777636E-10 -1.806631E-11 -5.287622E-13 -5.020506E-12 -2.325767E-11 8.501816E-14 1.000000E+00 -3.925061E-05 1.000000E+00 -1.367368E-07 8.115247E-07
0 4 27 1.000000E+00 -2.439946E-04 -8.448097E-10 6.347277E-10 -8.811974E-10 -1.797646E-11 -6.169907E-13 -4.981416E-12 -2.433425E-11 9.462473E-14 1.000000E+00 -4.066576E-05 1.000000E+00 -1.365265E-07 8.426197E-07
0 4 28 1.000000E+00 -2.524632E-04 -9.076735E-10 6.297677E-10 -8.845332E-10 -1.787706E-11 -7.164362E-13 -4.934415E-12 -2.539427E-11 1.051321E-13 1.000000E+00 -4.207720E-05 1.000000E+00 -1.362812E-07 8.736680E-07
0 4 29 1.000000E+00 -2.609070E-04 -9.726113E-10 6.248589E-10 -8.877639E-10 -1.776619E-11 -8.259047E-13 -4.878499E-12 -2.643569E-11 1.163276E-13 1.000000E+00 -4.348450E-05 1.000000E+00 -1.359979E-07 9.046617E-07
0 4 30 1.000000E+00 -2.693232E-04 -1.039582E-09 6.200107E-10 -8.908811E-10 -1.764441E-11 -9.479030E-13 -4.813601E-12 -2.745672E-11 1.280400E-13 1.000000E+00 -4.488721E-05 1.000000E+00 -1.356734E-07 9.355918E-07
0 4 31 1.000000E+00 -2.777090E-04 -1.108541E-09 6.152317E-10 -8.938765E-10 -1.751011E-11 -1.082163E-12 -4.738916E-12 -2.845472E-11 1.406129E-13 1.000000E+00 -4.628484E-05 1.000000E+00 -1.353047E-07 9.664489E-07
0 4 32 1.000000E+00 -2.860613E-04 -1.179439E-09 6.105328E-10 -8.967408E-10 -1.736318E-11 -1.229750E-12 -4.653777E-12 -2.942757E-11 1.537962E-13 1.000000E+00 -4.767688E-05 1.000000E+00 -1.348883E-07 9.972227E-07
0 4 33 1.000000E+00 -2.943767E-04 -1.252222E-09 6.059242E-10 -8.994642E-10 -1.720252E-11 -1.391443E-12 -4.557911E-12 -3.037249E-11 1.676933E-13 1.000000E+00 -4.906278E-05 1.000000E+00 -1.344209E-07 1.027902E-06
0 4 34 9.999999E-01 -3.026517E-04 -1.326831E-09 6.014170E-10 -9.020369E-10 -1.702779E-11 -1.567683E-12 -4.450754E-12 -3.128714E-11 1.820227E-13 1.000000E+00 -5.044195E-05 1.000000E+00 -1.338991E-07 1.058476E-06
0 4 35 9.999999E-01 -3.108826E-04 -1.403199E-09 5.970227E-10 -9.044480E-10 -1.683847E-11 -1.759685E-12 -4.331208E-12 -3.216824E-11 1.972584E-13 1.000000E+00 -5.181377E-05 1.000000E+00 -1.333192E-07 1.088930E-06
0 4 36 9.999999E-01 -3.190655E-04 -1.481258E-09 5.927546E-10 -9.066860E-10 -1.663328E-11 -1.967767E-12 -4.199448E-12 -3.301319E-11 2.130429E-13 1.000000E+00 -5.317758E-05 1.000000E+00 -1.326776E-07 1.119252E-06
0 4 37 9.999999E-01 -3.271962E-04 -1.560930E-09 5.886238E-10 -9.087397E-10 -1.641239E-11 -2.193005E-12 -4.054878E-12 -3.381875E-11 2.292555E-13 1.000000E+00 -5.453270E-05 1.000000E+00 -1.319707E-07 1.149428E-06
0 4 38 9.999999E-01 -3.352704E-04 -1.642132E-09 5.846448E-10 -9.105967E-10 -1.617476E-11 -2.435605E-12 -3.896275E-12 -3.458174E-11 2.461311E-13 1.000000E+00 -5.587839E-05 1.000000E+00 -1.311945E-07 1.179443E-06
0 4 39 9.999999E-01 -3.432834E-04 -1.724774E-09 5.808312E-10 -9.122441E-10 -1.592013E-11 -2.697063E-12 -3.723947E-12 -3.529881E-11 2.633280E-13 1.000000E+00 -5.721389E-05 1.000000E+00 -1.303452E-07 1.209279E-06
0 4 40 9.999999E-01 -3.512304E-04 -1.808760E-09 5.771970E-10 -9.136689E-10 -1.564811E-11 -2.976836E-12 -3.537258E-12 -3.596632E-11 2.812665E-13 1.000000E+00 -5.853840E-05 1.000000E+00 -1.294190E-07 1.238921E-06
0 4 41 9.999999E-01 -3.591064E-04 -1.893987E-09 5.737567E-10 -9.148580E-10 -1.535759E-11 -3.276737E-12 -3.335353E-12 -3.658093E-11 2.993341E-13 1.000000E+00 -5.985106E-05 1.000000E+00 -1.284117E-07 1.268351E-06
0 4 42 9.999999E-01 -3.669060E-04 -1.980345E-09 5.705262E-10 -9.157968E-10 -1.504944E-11 -3.596516E-12 -3.118559E-12 -3.713909E-11 3.174872E-13 1.000000E+00 -6.115100E-05 1.000000E+00 -1.273194E-07 1.297549E-06
0 4 43 9.999999E-01 -3.746238E-04 -2.067715E-09 5.675196E-10 -9.164716E-10 -1.472262E-11 -3.937163E-12 -2.886082E-12 -3.763624E-11 3.363996E-13 1.000000E+00 -6.243730E-05 1.000000E+00 -1.261380E-07 1.326496E-06
0 4 44 9.999999E-01 -3.822539E-04 -2.155973E-09 5.647541E-10 -9.168675E-10 -1.437664E-11 -4.299075E-12 -2.637208E-12 -3.806932E-11 3.551395E-13 1.000000E+00 -6.370899E-05 1.000000E+00 -1.248633E-07 1.355172E-06
0 4 45 9.999999E-01 -3.897905E-04 -2.244985E-09 5.622452E-10 -9.169701E-10 -1.401234E-11 -4.681987E-12 -2.373005E-12 -3.843442E-11 3.737384E-13 1.000000E+00 -6.496508E-05 1.000000E+00 -1.234913E-07 1.383554E-06
0 4 46 9.999999E-01 -3.972271E-04 -2.334609E-09 5.600081E-10 -9.167642E-10 -1.362916E-11 -5.087629E-12 -2.091861E-12 -3.872672E-11 3.925228E-13 1.000000E+00 -6.620453E-05 1.000000E+00 -1.220177E-07 1.411621E-06
0 4 47 9.999999E-01 -4.045575E-04 -2.424698E-09 5.580614E-10 -9.162345E-10 -1.322729E-11 -5.514689E-12 -1.794464E-12 -3.894287E-11 4.111009E-13 1.000000E+00 -6.742625E-05 1.000000E+00 -1.204384E-07 1.439348E-06
0 4 48 9.999999E-01 -4.117749E-04 -2.515094E-09 5.564191E-10 -9.153667E-10 -1.280696E-11 -5.964559E-12 -1.480913E-12 -3.907869E-11 4.293422E-13 1.000000E+00 -6.862914E-05 1.000000E+00 -1.187492E-07 1.466712E-06
0 4 49 9.999999E-01 -4.188722E-04 -2.605633E-09 5.550996E-10 -9.141446E-10 -1.236861E-11 -6.436684E-12 -1.150353E-12 -3.912994E-11 4.469487E-13 1.000000E+00 -6.981204E-05 1.000000E+00 -1.169460E-07 1.493686E-06
0 4 50 9.999999E-01 -4.258425E-04 -2.696141E-09 5.541184E-10 -9.125540E-10 -1.191307E-11 -6.931263E-12 -8.037524E-13 -3.909280E-11 4.641171E-13 1.000000E+00 -7.097376E-05 1.000000E+00 -1.150247E-07 1.520245E-06
0 4 51 9.999999E-01 -4.326783E-04 -2.786439E-09 5.534921E-10 -9.105797E-10 -1.144038E-11 -7.448278E-12 -4.413636E-13 -3.896286E-11 4.806473E-13 1.000000E+00 -7.211305E-05 1.000000E+00 -1.129811E-07 1.546360E-06
0 4 52 9.999999E-01 -4.393720E-04 -2.876336E-09 5.532357E-10 -9.082072E-10 -1.095177E-11 -7.987089E-12 -6.281518E-14 -3.873661E-11 4.959512E-13 1.000000E+00 -7.322866E-05 1.000000E+00 -1.108113E-07 1.572004E-06
0 4 53 9.999999E-01 -4.459157E-04 -2.965637E-09 5.533665E-10 -9.054224E-10 -1.044847E-11 -8.547908E-12 3.311677E-13 -3.840980E-11 5.104714E-13 1.000000E+00 -7.431929E-05 1.000000E+00 -1.085113E-07 1.597148E-06
0 4 54 9.999999E-01 -4.523015E-04 -3.054139E-09 5.538980E-10 -9.022117E-10 -9.930828E-12 -9.129878E-12 7.396842E-13 -3.797879E-11 5.236084E-13 1.000000E+00 -7.538359E-05 1.000000E+00 -1.060771E-07 1.621761E-06
0 4 55 9.999999E-01 -4.585211E-04 -3.141630E-09 5.548458E-10 -8.985619E-10 -9.401257E-12 -9.732361E-12 1.162585E-12 -3.744017E-11 5.350569E-13 1.000000E+00 -7.642019E-05 1.000000E+00 -1.035051E-07 1.645811E-06
0 4 56 9.999999E-01 -4.645661E-04 -3.227893E-09 5.562232E-10 -8.944607E-10 -8.860715E-12 -1.035502E-11 1.598909E-12 -3.678998E-11 5.451591E-13 1.000000E+00 -7.742768E-05 1.000000E+00 -1.007915E-07 1.669268E-06
0 4 57 9.999999E-01 -4.704278E-04 -3.312703E-09 5.580437E-10 -8.898965E-10 -8.310939E-12 -1.099631E-11 2.047855E-12 -3.602541E-11 5.533302E-13 1.000000E+00 -7.840464E-05 1.000000E+00 -9.793276E-08 1.692098E-06
0 4 58 9.999999E-01 -4.760975E-04 -3.395829E-09 5.603189E-10 -8.848590E-10 -7.754054E-12 -1.165568E-11 2.508252E-12 -3.514324E-11 5.592775E-13 1.000000E+00 -7.934959E-05 1.000000E+00 -9.492553E-08 1.714268E-06
0 4 59 9.999999E-01 -4.815663E-04 -3.477037E-09 5.630602E-10 -8.793385E-10 -7.192384E-12 -1.233184E-11 2.979064E-12 -3.414078E-11 5.630368E-13 1.000000E+00 -8.026105E-05 1.000000E+00 -9.176656E-08 1.735743E-06
0 4 60 9.999999E-01 -4.868249E-04 -3.556084E-09 5.662771E-10 -8.733269E-10 -6.627981E-12 -1.302298E-11 3.458944E-12 -3.301545E-11 5.641682E-13 1.000000E+00 -8.113749E-05 1.000000E+00 -8.845278E-08 1.756488E-06
0 4 61 9.999999E-01 -4.918643E-04 -3.632726E-09 5.699781E-10 -8.668173E-10 -6.064047E-12 -1.372811E-11 3.946665E-12 -3.176529E-11 5.627495E-13 1.000000E+00 -8.197738E-05 1.000000E+00 -8.498137E-08 1.776467E-06
0 4 62 9.999999E-01 -4.966749E-04 -3.706714E-09 5.741704E-10 -8.598044E-10 -5.502482E-12 -1.444525E-11 4.440334E-12 -3.038832E-11 5.582657E-13 1.000000E+00 -8.277915E-05 1.000000E+00 -8.134968E-08 1.795644E-06
0 4 63 9.999999E-01 -5.012474E-04 -3.777796E-09 5.788587E-10 -8.522848E-10 -4.947516E-12 -1.517226E-11 4.938477E-12 -2.888370E-11 5.504185E-13 1.000000E+00 -8.354123E-05 1.000000E+00 -7.755532E-08 1.813981E-06
0 4 64 9.999999E-01 -5.055720E-04 -3.845718E-09 5.840473E-10 -8.442561E-10 -4.401645E-12 -1.590771E-11 5.439186E-12 -2.724983E-11 5.395476E-13 1.000000E+00 -8.426201E-05 1.000000E+00 -7.359618E-08 1.831441E-06
0 4 65 9.999999E-01 -5.096393E-04 -3.910226E-09 5.897371E-10 -8.357188E-10 -3.868420E-12 -1.664842E-11 5.940232E-12 -2.548700E-11 5.247927E-13 1.000000E+00 -8.493989E-05 1.000000E+00 -6.947041E-08 1.847986E-06
0 4 66 9.999998E-01 -5.134395E-04 -3.971064E-09 5.959278E-10 -8.266751E-10 -3.352059E-12 -1.739305E-11 6.440061E-12 -2.359492E-11 5.061906E-13 1.000000E+00 -8.557325E-05 1.000000E+00 -6.517647E-08 1.863577E-06
0 4 67 9.999998E-01 -5.169627E-04 -4.027980E-09 6.026172E-10 -8.171288E-10 -2.856039E-12 -1.813812E-11 6.935790E-12 -2.157436E-11 4.837638E-13 1.000000E+00 -8.616046E-05 1.000000E+00 -6.071313E-08 1.878175E-06
0 4 68 9.999998E-01 -5.201993E-04 -4.080721E-09 6.097994E-10 -8.070873E-10 -2.384532E-12 -1.888123E-11 7.425140E-12 -1.942669E-11 4.570265E-13 1.000000E+00 -8.669989E-05 1.000000E+00 -5.607954E-08 1.891741E-06
0 4 69 9.999998E-01 -5.231395E-04 -4.129039E-09 6.174675E-10 -7.965595E-10 -1.941986E-12 -1.961977E-11 7.906128E-12 -1.715371E-11 4.259093E-13 1.000000E+00 -8.718992E-05 1.000000E+00 -5.127517E-08 1.904236E-06
0 4 70 9.999998E-01 -5.257735E-04 -4.172691E-09 6.256116E-10 -7.855570E-10 -1.532713E-12 -2.035024E-11 8.375350E-12 -1.475806E-11 3.902621E-13 1.000000E+00 -8.762892E-05 1.000000E+00 -4.629992E-08 1.915619E-06
0 4 71 9.999998E-01 -5.280916E-04 -4.211439E-09 6.342182E-10 -7.740947E-10 -1.161462E-12 -2.106947E-11 8.830458E-12 -1.224305E-11 3.499002E-13 1.000000E+00 -8.801528E-05 1.000000E+00 -4.115406E-08 1.925852E-06
0 4 72 9.999998E-01 -5.300843E-04 -4.245053E-09 6.432726E-10 -7.621895E-10 -8.329127E-13 -2.177472E-11 9.268830E-12 -9.612370E-12 3.049397E-13 1.000000E+00 -8.834739E-05 1.000000E+00 -3.583832E-08 1.934895E-06
0 4 73 9.999998E-01 -5.317420E-04 -4.273311E-09 6.527559E-10 -7.498617E-10 -5.515826E-13 -2.246190E-11 9.686987E-12 -6.871110E-12 2.549704E-13 1.000000E+00 -8.862367E-05 1.000000E+00 -3.035386E-08 1.942708E-06
0 4 74 9.999998E-01 -5.330552E-04 -4.296003E-09 6.626465E-10 -7.371346E-10 -3.229720E-13 -2.312797E-11 1.008256E-11 -4.024560E-12 2.000958E-13 1.000000E+00 -8.884255E-05 1.000000E+00 -2.470231E-08 1.949253E-06
0 4 75 9.999998E-01 -5.340149E-04 -4.312928E-09 6.729210E-10 -7.240339E-10 -1.513909E-13 -2.376936E-11 1.045213E-11 -1.078774E-12 1.403637E-13 1.000000E+00 -8.900249E-05 1.000000E+00 -1.888577E-08 1.954491E-06
0 4 76 9.999998E-01 -5.346118E-04 -4.323902E-09 6.835508E-10 -7.105892E-10 -4.224452E-14 -2.438181E-11 1.079256E-11 1.958751E-12 7.550690E-14 1.000000E+00 -8.910198E-05 1.000000E+00 -1.290687E-08 1.958384E-06
0 4 77 9.999998E-01 -5.348373E-04 -4.328752E-09 6.945061E-10 -6.968327E-10 -3.770820E-16 -2.496262E-11 1.110138E-11 5.080651E-12 5.909371E-15 1.000000E+00 -8.913955E-05 1.000000E+00 -6.768735E-09 1.960894E-06
0 4 78 9.999998E-01 -5.346826E-04 -4.327324E-09 7.057535E-10 -6.827994E-10 -3.042578E-14 -2.550756E-11 1.137480E-11 8.278058E-12 -6.850743E-14 1.000000E+00 -8.911377E-05 1.000000E+00 -4.750435E-10 1.961985E-06
0 4 79 9.999998E-01 -5.341394E-04 -4.319482E-09 7.172557E-10 -6.685282E-10 -1.373919E-13 -2.601295E-11 1.161015E-11 1.154148E-11 -1.477734E-13 1.000000E+00 -8.902324E-05 1.000000E+00 5.969993E-09 1.961621E-06
0 4 80 9.999998E-01 -5.331997E-04 -4.305107E-09 7.289738E-10 -6.540600E-10 -3.259725E-13 -2.647560E-11 1.180480E-11 1.486096E-11 -2.314128E-13 1.000000E+00 -8.886663E-05 1.000000E+00 1.256160E-08 1.959766E-06
0 4 81 9.999998E-01 -5.318559E-04 -4.284104E-09 7.408653E-10 -6.394392E-10 -6.002175E-13 -2.689145E-11 1.195505E-11 1.822525E-11 -3.195064E-13 1.000000E+00 -8.864265E-05 1.000000E+00 1.929442E-08 1.956388E-06
0 4 82 9.999998E-01 -5.301006E-04 -4.256399E-09 7.528839E-10 -6.247134E-10 -9.649854E-13 -2.725765E-11 1.205883E-11 2.162280E-11 -4.115462E-13 1.000000E+00 -8.835010E-05 1.000000E+00 2.616254E-08 1.951454E-06
0 4 83 9.999998E-01 -5.279268E-04 -4.221942E-09 7.649830E-10 -6.099318E-10 -1.423310E-12 -2.757047E-11 1.211329E-11 2.504114E-11 -5.076102E-13 1.000000E+00 -8.798780E-05 1.000000E+00 3.315943E-08 1.944932E-06
0 4 84 9.999998E-01 -5.253280E-04 -4.180709E-09 7.771105E-10 -5.951474E-10 -1.980206E-12 -2.782714E-11 1.211578E-11 2.846699E-11 -6.069824E-13 1.000000E+00 -8.755468E-05 1.000000E+00 4.027799E-08 1.936793E-06
0 4 85 9.999998E-01 -5.222983E-04 -4.132701E-09 7.892145E-10 -5.804145E-10 -2.637275E-12 -2.802450E-11 1.206439E-11 3.188707E-11 -7.090353E-13 1.000000E+00 -8.704972E-05 1.000000E+00 4.751053E-08 1.927010E-06
0 4 86 9.999998E-01 -5.188321E-04 -4.077949E-09 8.012393E-10 -5.657904E-10 -3.398276E-12 -2.815991E-11 1.195669E-11 3.528620E-11 -8.144448E-13 1.000000E+00 -8.647202E-05 1.000000E+00 5.484874E-08 1.915556E-06
0 4 87 9.999998E-01 -5.149243E-04 -4.016509E-09 8.131279E-10 -5.513340E-10 -4.266164E-12 -2.823132E-11 1.179117E-11 3.865039E-11 -9.213946E-13 1.000000E+00 -8.582072E-05 1.000000E+00 6.228375E-08 1.902407E-06
0 4 88 9.999998E-01 -5.105705E-04 -3.948472E-09 8.248217E-10 -5.371056E-10 -5.241066E-12 -2.823599E-11 1.156592E-11 4.196397E-11 -1.029915E-12 1.000000E+00 -8.509508E-05 1.000000E+00 6.980608E-08 1.887541E-06
0 4 89 9.999999E-01 -5.057667E-04 -3.873955E-09 8.362597E-10 -5.231676E-10 -6.325995E-12 -2.817277E-11 1.128021E-11 4.521080E-11 -1.139913E-12 1.000000E+00 -8.429446E-05 1.000000E+00 7.740567E-08 1.870939E-06
0 4 90 9.999999E-01 -5.005098E-04 -3.793107E-09 8.473821E-10 -5.095825E-10 -7.520891E-12 -2.803973E-11 1.093286E-11 4.837585E-11 -1.249679E-12 1.000000E+00 -8.341831E-05 1.000000E+00 8.507191E-08 1.852583E-06
0 4 91 9.999999E-01 -4.947971E-04 -3.706111E-09 8.581255E-10 -4.964145E-10 -8.825354E-12 -2.783628E-11 1.052304E-11 5.144190E-11 -1.359547E-12 1.000000E+00 -8.246619E-05 1.000000E+00 9.279364E-08 1.832458E-06
0 4 92 9.999999E-01 -4.886267E-04 -3.613180E-09 8.684282E-10 -4.837275E-10 -1.023999E-11 -2.756131E-11 1.005131E-11 5.439323E-11 -1.468489E-12 1.000000E+00 -8.143778E-05 1.000000E+00 1.005591E-07 1.810552E-06
0 4 93 9.999999E-01 -4.819972E-04 -3.514558E-09 8.782281E-10 -4.715854E-10 -1.176233E-11 -2.721540E-11 9.517222E-12 5.721330E-11 -1.575402E-12 1.000000E+00 -8.033286E-05 1.000000E+00 1.083562E-07 1.786856E-06
0 4 94 9.999999E-01 -4.749081E-04 -3.410523E-09 8.874626E-10 -4.600520E-10 -1.339079E-11 -2.679767E-11 8.921659E-12 5.988581E-11 -1.680145E-12 1.000000E+00 -7.915136E-05 1.000000E+00 1.161720E-07 1.761363E-06
0 4 95 9.999999E-01 -4.673597E-04 -3.301383E-09 8.960714E-10 -4.491900E-10 -1.512262E-11 -2.631026E-11 8.265932E-12 6.239474E-11 -1.781604E-12 1.000000E+00 -7.789329E-05 1.000000E+00 1.239935E-07 1.734069E-06
0 4 96 9.999999E-01 -4.593530E-04 -3.187479E-09 9.039945E-10 -4.390607E-10 -1.695400E-11 -2.575332E-11 7.551017E-12 6.472420E-11 -1.879073E-12 1.000000E+00 -7.655883E-05 1.000000E+00 1.318070E-07 1.704974E-06
0 4 97 9.999999E-01 -4.508896E-04 -3.069181E-09 9.111734E-10 -4.297239E-10 -1.888077E-11 -2.512907E-11 6.779539E-12 6.685916E-11 -1.971691E-12 1.000000E+00 -7.514827E-05 1.000000E+00 1.395984E-07 1.674080E-06
0 4 98 9.999999E-01 -4.419722E-04 -2.946887E-09 9.175535E-10 -4.212366E-10 -2.089738E-11 -2.443994E-11 5.953227E-12 6.878440E-11 -2.058735E-12 1.000000E+00 -7.366203E-05 1.000000E+00 1.473535E-07 1.641395E-06
0 4 99 9.999999E-01 -4.326041E-04 -2.821026E-09 9.230799E-10 -4.136543E-10 -2.299824E-11 -2.368830E-11 5.075676E-12 7.048626E-11 -2.139441E-12 1.000000E+00 -7.210069E-05 1.000000E+00 1.550573E-07 1.606926E-06
0 4 100 9.999999E-01 -4.227896E-04 -2.692052E-09 9.277049E-10 -4.070276E-10 -2.517626E-11 -2.287792E-11 4.149745E-12 7.195093E-11 -2.212989E-12 1.000000E+00 -7.046493E-05 1.000000E+00 1.626950E-07 1.570687E-06
0 4 101 9.999999E-01 -4.125337E-04 -2.560444E-09 9.313794E-10 -4.014056E-10 -2.742422E-11 -2.201202E-11 3.178966E-12 7.316650E-11 -2.278501E-12 1.000000E+00 -6.875562E-05 1.000000E+00 1.702513E-07 1.532694E-06
0 4 102 9.999999E-01 -4.018423E-04 -2.426706E-09 9.340628E-10 -3.968314E-10 -2.973326E-11 -2.109574E-11 2.168477E-12 7.412102E-11 -2.335640E-12 1.000000E+00 -6.697372E-05 1.000000E+00 1.777107E-07 1.492968E-06
0 4 103 9.999999E-01 -3.907223E-04 -2.291358E-09 9.357163E-10 -3.933449E-10 -3.209550E-11 -2.013274E-11 1.122020E-12 7.480466E-11 -2.383115E-12 1.000000E+00 -6.512039E-05 1.000000E+00 1.850575E-07 1.451531E-06
0 4 104 9.999999E-01 -3.791813E-04 -2.154946E-09 9.363069E-10 -3.909806E-10 -3.449949E-11 -1.912960E-11 4.508392E-14 7.520848E-11 -2.420661E-12 1.000000E+00 -6.319688E-05 1.000000E+00 1.922762E-07 1.408411E-06
0 4 105 9.999999E-01 -3.672277E-04 -2.018025E-09 9.358065E-10 -3.897678E-10 -3.693682E-11 -1.809059E-11 -1.057324E-12 7.532392E-11 -2.448127E-12 1.000000E+00 -6.120462E-05 1.000000E+00 1.993509E-07 1.363639E-06
0 4 106 9.999999E-01 -3.548710E-04 -1.881167E-09 9.341922E-10 -3.897308E-10 -3.939575E-11 -1.702267E-11 -2.179067E-12 7.514616E-11 -2.463770E-12 1.000000E+00 -5.914517E-05 1.000000E+00 2.062660E-07 1.317249E-06
0 4 107 9.999999E-01 -3.421214E-04 -1.744955E-09 9.314484E-10 -3.908865E-10 -4.186436E-11 -1.593206E-11 -3.314173E-12 7.466933E-11 -2.468151E-12 1.000000E+00 -5.702023E-05 1.000000E+00 2.130058E-07 1.269281E-06
0 4 108 9.999999E-01 -3.289899E-04 -1.609978E-09 9.275639E-10 -3.932471E-10 -4.433205E-11 -1.482536E-11 -4.456702E-12 7.389076E-11 -2.460714E-12 1.000000E+00 -5.483165E-05 1.000000E+00 2.195547E-07 1.219774E-06
0 4 109 9.999999E-01 -3.154884E-04 -1.476829E-09 9.225350E-10 -3.968178E-10 -4.678579E-11 -1.370916E-11 -5.599822E-12 7.280924E-11 -2.440721E-12 1.000000E+00 -5.258141E-05 1.000000E+00 2.258975E-07 1.168776E-06
0 4 110 9.999999E-01 -3.016298E-04 -1.346102E-09 9.163642E-10 -4.015967E-10 -4.921349E-11 -1.259168E-11 -6.736768E-12 7.142464E-11 -2.408425E-12 1.000000E+00 -5.027163E-05 1.000000E+00 2.320190E-07 1.116335E-06
0 4 111 1.000000E+00 -2.874275E-04 -1.218389E-09 9.090614E-10 -4.075754E-10 -5.160264E-11 -1.147891E-11 -7.861135E-12 6.973946E-11 -2.363313E-12 1.000000E+00 -4.790458E-05 1.000000E+00 2.379046E-07 1.062504E-06
0 4 112 1.000000E+00 -2.728958E-04 -1.094276E-09 9.006420E-10 -4.147392E-10 -5.394012E-11 -1.037938E-11 -8.965636E-12 6.775726E-11 -2.305547E-12 1.000000E+00 -4.548264E-05 1.000000E+00 2.435398E-07 1.007339E-06
0 4 113 1.000000E+00 -2.580499E-04 -9.743383E-10 8.911302E-10 -4.230651E-10 -5.621373E-11 -9.300014E-12 -1.004357E-11 6.548390E-11 -2.235181E-12 1.000000E+00 -4.300832E-05 1.000000E+00 2.489108E-07 9.508986E-07
0 4 114 1.000000E+00 -2.429055E-04 -8.591401E-10 8.805548E-10 -4.325244E-10 -5.841048E-11 -8.248269E-12 -1.108797E-11 6.292660E-11 -2.152423E-12 1.000000E+00 -4.048425E-05 1.000000E+00 2.540039E-07 8.932459E-07
0 4 115 1.000000E+00 -2.274792E-04 -7.492269E-10 8.689542E-10 -4.430807E-10 -6.051858E-11 -7.231725E-12 -1.209230E-11 6.009525E-11 -2.057193E-12 1.000000E+00 -3.791320E-05 1.000000E+00 2.588065E-07 8.344464E-07
0 4 116 1.000000E+00 -2.117881E-04 -6.451265E-10 8.563702E-10 -4.546915E-10 -6.252486E-11 -6.257234E-12 -1.304966E-11 5.700020E-11 -1.950148E-12 1.000000E+00 -3.529802E-05 1.000000E+00 2.633061E-07 7.745687E-07
0 4 117 1.000000E+00 -1.958501E-04 -5.473406E-10 8.428549E-10 -4.673069E-10 -6.441887E-11 -5.332201E-12 -1.395365E-11 5.365447E-11 -1.831955E-12 1.000000E+00 -3.264168E-05 1.000000E+00 2.674911E-07 7.136843E-07
0 4 118 1.000000E+00 -1.796836E-04 -4.563465E-10 8.284629E-10 -4.808713E-10 -6.618877E-11 -4.462890E-12 -1.479872E-11 5.007282E-11 -1.702573E-12 1.000000E+00 -2.994726E-05 1.000000E+00 2.713507E-07 6.518671E-07
0 4 119 1.000000E+00 -1.633075E-04 -3.725908E-10 8.132575E-10 -4.953230E-10 -6.782402E-11 -3.655742E-12 -1.557819E-11 4.627069E-11 -1.563083E-12 1.000000E+00 -2.721792E-05 1.000000E+00 2.748748E-07 5.891938E-07
0 4 120 1.000000E+00 -1.467414E-04 -2.964872E-10 7.973065E-10 -5.105942E-10 -6.931494E-11 -2.917003E-12 -1.628721E-11 4.226597E-11 -1.414236E-12 1.000000E+00 -2.445690E-05 1.000000E+00 2.780539E-07 5.257432E-07
0 4 121 1.000000E+00 -1.300053E-04 -2.284139E-10 7.806831E-10 -5.266123E-10 -7.065249E-11 -2.251838E-12 -1.692068E-11 3.807733E-11 -1.256565E-12 1.000000E+00 -2.166755E-05 1.000000E+00 2.808796E-07 4.615962E-07
0 4 122 1.000000E+00 -1.131194E-04 -1.687116E-10 7.634652E-10 -5.432995E-10 -7.182807E-11 -1.665238E-12 -1.747401E-11 3.372503E-11 -1.091215E-12 1.000000E+00 -1.885324E-05 1.000000E+00 2.833444E-07 3.968355E-07
0 4 123 1.000000E+00 -9.610470E-05 -1.176795E-10 7.457350E-10 -5.605739E-10 -7.283492E-11 -1.161828E-12 -1.794313E-11 2.923016E-11 -9.191412E-13 1.000000E+00 -1.601745E-05 1.000000E+00 2.854417E-07 3.315458E-07
0 4 124 1.000000E+00 -7.898212E-05 -7.557514E-11 7.275789E-10 -5.783494E-10 -7.366635E-11 -7.451159E-13 -1.832486E-11 2.461521E-11 -7.412190E-13 1.000000E+00 -1.316369E-05 1.000000E+00 2.871657E-07 2.658128E-07
0 4 125 1.000000E+00 -6.177307E-05 -4.261139E-11 7.090853E-10 -5.965375E-10 -7.431736E-11 -4.184074E-13 -1.861594E-11 1.990308E-11 -5.587725E-13 1.000000E+00 -1.029551E-05 1.000000E+00 2.885118E-07 1.997239E-07
0 4 126 1.000000E+00 -4.449913E-05 -1.895534E-11 6.903471E-10 -6.150459E-10 -7.478389E-11 -1.843413E-13 -1.881424E-11 1.511759E-11 -3.727311E-13 1.000000E+00 -7.416521E-06 1.000000E+00 2.894764E-07 1.333671E-07
0 4 127 1.000000E+00 -2.718203E-05 -4.727421E-12 6.714568E-10 -6.337813E-10 -7.506282E-11 -4.449155E-14 -1.891859E-11 1.028330E-11 -1.842718E-13 1.000000E+00 -4.530338E-06 1.000000E+00 2.900568E-07 6.683133E-08
0 4 128 1.000000E+00 -9.843626E-06 -3.523829E-17 6.525099E-10 -6.526486E-10 -7.515244E-11 3.084784E-18 -1.892730E-11 5.424410E-12 5.214345E-15 1.000000E+00 -1.640604E-06 1.000000E+00 2.902514E-07 2.059251E-10
0 4 129 1.000000E+00 7.494168E-06 -4.797136E-12 6.336022E-10 -6.715520E-10 -7.505239E-11 -5.123307E-14 -1.884047E-11 5.662382E-13 1.948172E-13 1.000000E+00 1.249028E-06 1.000000E+00 2.900597E-07 -6.641946E-08
0 4 130 1.000000E+00 2.480945E-05 -1.909495E-11 6.148289E-10 -6.903957E-10 -7.476280E-11 -1.979824E-13 -1.865870E-11 -4.266829E-12 3.831624E-13 1.000000E+00 4.134908E-06 1.000000E+00 2.894822E-07 -1.329552E-07
0 4 131 1.000000E+00 4.208037E-05 -4.282035E-11 5.962848E-10 -7.090849E-10 -7.428607E-11 -4.387283E-13 -1.838241E-11 -9.049834E-12 5.689193E-13 1.000000E+00 7.013394E-06 1.000000E+00 2.885205E-07 -1.993119E-07
0 4 132 1.000000E+00 5.928518E-05 -7.585319E-11 5.780641E-10 -7.275255E-10 -7.362496E-11 -7.722266E-13 -1.801362E-11 -1.375846E-11 7.514752E-13 1.000000E+00 9.880863E-06 1.000000E+00 2.871773E-07 -2.654007E-07
0 4 133 1.000000E+00 7.640231E-05 -1.180267E-10 5.602576E-10 -7.456258E-10 -7.278312E-11 -1.195413E-12 -1.755501E-11 -1.836919E-11 9.290202E-13 1.000000E+00 1.273372E-05 1.000000E+00 2.854561E-07 -3.311335E-07
0 4 134 1.000000E+00 9.341042E-05 -1.691268E-10 5.429541E-10 -7.632965E-10 -7.176692E-11 -1.705683E-12 -1.700875E-11 -2.285874E-11 1.100856E-12 1.000000E+00 1.556840E-05 1.000000E+00 2.833617E-07 -3.964231E-07
0 4 135 1.000000E+00 1.102884E-04 -2.288974E-10 5.262401E-10 -7.804516E-10 -7.058141E-11 -2.298402E-12 -1.637903E-11 -2.720480E-11 1.266002E-12 1.000000E+00 1.838140E-05 1.000000E+00 2.808997E-07 -4.611835E-07
0 4 136 1.000000E+00 1.270155E-04 -2.970375E-10 5.101960E-10 -7.970088E-10 -6.923492E-11 -2.970373E-12 -1.566932E-11 -3.138624E-11 1.423129E-12 1.000000E+00 2.116925E-05 1.000000E+00 2.780768E-07 -5.253303E-07
0 4 137 1.000000E+00 1.435714E-04 -3.732075E-10 4.949014E-10 -8.128897E-10 -6.773515E-11 -3.715201E-12 -1.488486E-11 -3.538289E-11 1.571825E-12 1.000000E+00 2.392856E-05 1.000000E+00 2.749005E-07 -5.887806E-07
0 4 138 1.000000E+00 1.599360E-04 -4.570290E-10 4.804263E-10 -8.280220E-10 -6.609127E-11 -4.528597E-12 -1.403048E-11 -3.917584E-11 1.710838E-12 1.000000E+00 2.665601E-05 1.000000E+00 2.713793E-07 -6.514536E-07
0 4 139 1.000000E+00 1.760900E-04 -5.480877E-10 4.668405E-10 -8.423368E-10 -6.431347E-11 -5.403661E-12 -1.311101E-11 -4.274778E-11 1.839564E-12 1.000000E+00 2.934834E-05 1.000000E+00 2.675225E-07 -7.132704E-07
0 4 140 1.000000E+00 1.920143E-04 -6.459369E-10 4.542043E-10 -8.557723E-10 -6.241214E-11 -6.335060E-12 -1.213354E-11 -4.608246E-11 1.957599E-12 1.000000E+00 3.200238E-05 1.000000E+00 2.633402E-07 -7.741545E-07
0 4 141 1.000000E+00 2.076905E-04 -7.501005E-10 4.425734E-10 -8.682721E-10 -6.039827E-11 -7.314887E-12 -1.110317E-11 -4.916562E-11 2.064060E-12 1.000000E+00 3.461509E-05 1.000000E+00 2.588433E-07 -8.340318E-07
0 4 142 1.000000E+00 2.231009E-04 -8.600748E-10 4.319980E-10 -8.797861E-10 -5.828402E-11 -8.337176E-12 -1.002708E-11 -5.198472E-11 2.158431E-12 1.000000E+00 3.718348E-05 1.000000E+00 2.540434E-07 -8.928308E-07
0 4 143 1.000000E+00 2.382281E-04 -9.753332E-10 4.225193E-10 -8.902710E-10 -5.608141E-11 -9.394261E-12 -8.911430E-12 -5.452816E-11 2.241048E-12 1.000000E+00 3.970469E-05 1.000000E+00 2.489529E-07 -9.504831E-07
0 4 144 1.000000E+00 2.530558E-04 -1.095330E-09 4.141751E-10 -8.996898E-10 -5.380193E-11 -1.047881E-11 -7.763170E-12 -5.678726E-11 2.310674E-12 1.000000E+00 4.217597E-05 1.000000E+00 2.435846E-07 -1.006923E-06
0 4 145 1.000000E+00 2.675681E-04 -1.219500E-09 4.069929E-10 -9.080129E-10 -5.146006E-11 -1.158352E-11 -6.589756E-12 -5.875435E-11 2.367728E-12 1.000000E+00 4.459469E-05 1.000000E+00 2.379520E-07 -1.062088E-06
0 4 146 1.000000E+00 2.817500E-04 -1.347270E-09 4.009956E-10 -9.152171E-10 -4.906647E-11 -1.270067E-11 -5.397185E-12 -6.042345E-11 2.412371E-12 1.000000E+00 4.695833E-05 1.000000E+00 2.320690E-07 -1.115918E-06
0 4 147 9.999999E-01 2.955871E-04 -1.478051E-09 3.961985E-10 -9.212865E-10 -4.663532E-11 -1.382336E-11 -4.192882E-12 -6.179117E-11 2.444010E-12 1.000000E+00 4.926452E-05 1.000000E+00 2.259500E-07 -1.168359E-06
0 4 148 9.999999E-01 3.090660E-04 -1.611254E-09 3.926098E-10 -9.262117E-10 -4.417845E-11 -1.494343E-11 -2.984152E-12 -6.285519E-11 2.463318E-12 1.000000E+00 5.151100E-05 1.000000E+00 2.196097E-07 -1.219356E-06
0 4 149 9.999999E-01 3.221739E-04 -1.746283E-09 3.902302E-10 -9.299906E-10 -4.170869E-11 -1.605447E-11 -1.777066E-12 -6.361527E-11 2.470186E-12 1.000000E+00 5.369565E-05 1.000000E+00 2.130632E-07 -1.268862E-06
0 4 150 9.999999E-01 3.348989E-04 -1.882545E-09 3.890557E-10 -9.326270E-10 -3.923808E-11 -1.714904E-11 -5.779725E-13 -6.407289E-11 2.465163E-12 1.000000E+00 5.581649E-05 1.000000E+00 2.063259E-07 -1.316830E-06
0 4 151 9.999999E-01 3.472300E-04 -2.019450E-09 3.890743E-10 -9.341318E-10 -3.677836E-11 -1.822091E-11 6.058308E-13 -6.423111E-11 2.448636E-12 1.000000E+00 5.787167E-05 1.000000E+00 1.994132E-07 -1.363219E-06
0 4 152 9.999999E-01 3.591570E-04 -2.156418E-09 3.902674E-10 -9.345222E-10 -3.434081E-11 -1.926278E-11 1.768725E-12 -6.409456E-11 2.420979E-12 1.000000E+00 5.985950E-05 1.000000E+00 1.923408E-07 -1.407990E-06
0 4 153 9.999999E-01 3.706705E-04 -2.292876E-09 3.926117E-10 -9.338203E-10 -3.193640E-11 -2.026978E-11 2.905680E-12 -6.366987E-11 2.382508E-12 1.000000E+00 6.177841E-05 1.000000E+00 1.851244E-07 -1.451109E-06
0 4 154 9.999999E-01 3.817620E-04 -2.428266E-09 3.960787E-10 -9.320544E-10 -2.957579E-11 -2.123553E-11 4.010220E-12 -6.296412E-11 2.334349E-12 1.000000E+00 6.362700E-05 1.000000E+00 1.777798E-07 -1.492545E-06
0 4 155 9.999999E-01 3.924239E-04 -2.562046E-09 4.006322E-10 -9.292587E-10 -2.726770E-11 -2.215456E-11 5.077287E-12 -6.198685E-11 2.276787E-12 1.000000E+00 6.540398E-05 1.000000E+00 1.703226E-07 -1.532271E-06
0 4 156 9.999999E-01 4.026494E-04 -2.693693E-09 4.062333E-10 -9.254711E-10 -2.502222E-11 -2.302319E-11 6.103348E-12 -6.074822E-11 2.210636E-12 1.000000E+00 6.710824E-05 1.000000E+00 1.627684E-07 -1.570263E-06
0 4 157 9.999999E-01 4.124327E-04 -2.822705E-09 4.128389E-10 -9.207341E-10 -2.284643E-11 -2.383571E-11 7.083175E-12 -5.925951E-11 2.136462E-12 1.000000E+00 6.873879E-05 1.000000E+00 1.551328E-07 -1.606501E-06
0 4 158 9.999999E-01 4.217687E-04 -2.948601E-09 4.203997E-10 -9.150952E-10 -2.074929E-11 -2.458943E-11 8.012948E-12 -5.753332E-11 2.055239E-12 1.000000E+00 7.029479E-05 1.000000E+00 1.474310E-07 -1.640969E-06
0 4 159 9.999999E-01 4.306532E-04 -3.070929E-09 4.288648E-10 -9.086042E-10 -1.873595E-11 -2.528056E-11 8.889794E-12 -5.558285E-11 1.967751E-12 1.000000E+00 7.177554E-05 1.000000E+00 1.396779E-07 -1.673654E-06
0 4 160 9.999999E-01 4.390828E-04 -3.189260E-09 4.381792E-10 -9.013147E-10 -1.681379E-11 -2.590628E-11 9.710738E-12 -5.342253E-11 1.874366E-12 1.000000E+00 7.318047E-05 1.000000E+00 1.318884E-07 -1.704546E-06
0 4 161 9.999999E-01 4.470551E-04 -3.303194E-09 4.482862E-10 -8.932827E-10 -1.498722E-11 -2.646457E-11 1.047288E-11 -5.106683E-11 1.776581E-12 1.000000E+00 7.450918E-05 1.000000E+00 1.240767E-07 -1.733640E-06
0 4 162 9.999999E-01 4.545681E-04 -3.412362E-09 4.591250E-10 -8.845668E-10 -1.326063E-11 -2.695339E-11 1.117455E-11 -4.853112E-11 1.674838E-12 1.000000E+00 7.576136E-05 1.000000E+00 1.162571E-07 -1.760933E-06
0 4 163 9.999999E-01 4.616211E-04 -3.516423E-09 4.706354E-10 -8.752266E-10 -1.163754E-11 -2.737174E-11 1.181456E-11 -4.583180E-11 1.569429E-12 1.000000E+00 7.693686E-05 1.000000E+00 1.084430E-07 -1.786425E-06
0 4 164 9.999999E-01 4.682138E-04 -3.615069E-09 4.827541E-10 -8.653236E-10 -1.012177E-11 -2.771869E-11 1.239103E-11 -4.298400E-11 1.462045E-12 1.000000E+00 7.803564E-05 1.000000E+00 1.006476E-07 -1.810121E-06
0 4 165 9.999999E-01 4.743468E-04 -3.708024E-09 4.954174E-10 -8.549200E-10 -8.713454E-12 -2.799392E-11 1.290387E-11 -4.000460E-11 1.353051E-12 1.000000E+00 7.905781E-05 1.000000E+00 9.288375E-08 -1.832025E-06
0 4 166 9.999999E-01 4.800214E-04 -3.795040E-09 5.085619E-10 -8.440783E-10 -7.415668E-12 -2.819784E-11 1.335269E-11 -3.691012E-11 1.242668E-12 1.000000E+00 8.000357E-05 1.000000E+00 8.516359E-08 -1.852149E-06
0 4 167 9.999999E-01 4.852395E-04 -3.875906E-09 5.221228E-10 -8.328610E-10 -6.228117E-12 -2.833087E-11 1.373773E-11 -3.371641E-11 1.132418E-12 1.000000E+00 8.087326E-05 1.000000E+00 7.749884E-08 -1.870504E-06
0 4 168 9.999999E-01 4.900039E-04 -3.950441E-09 5.360373E-10 -8.213303E-10 -5.150831E-12 -2.839416E-11 1.405932E-11 -3.044013E-11 1.022558E-12 1.000000E+00 8.166732E-05 1.000000E+00 6.990068E-08 -1.887105E-06
0 4 169 9.999999E-01 4.943177E-04 -4.018494E-09 5.502414E-10 -8.095479E-10 -4.183002E-12 -2.838905E-11 1.431835E-11 -2.709709E-11 9.135056E-13 1.000000E+00 8.238629E-05 1.000000E+00 6.237973E-08 -1.901970E-06
0 4 170 9.999999E-01 4.981850E-04 -4.079946E-09 5.646740E-10 -7.975738E-10 -3.323820E-12 -2.831734E-11 1.451637E-11 -2.370327E-11 8.062030E-13 1.000000E+00 8.303083E-05 1.000000E+00 5.494603E-08 -1.915118E-06
0 4 171 9.999999E-01 5.016101E-04 -4.134711E-09 5.792742E-10 -7.854673E-10 -2.570596E-12 -2.818117E-11 1.465469E-11 -2.027347E-11 7.011897E-13 1.000000E+00 8.360169E-05 1.000000E+00 4.760906E-08 -1.926571E-06
0 4 172 9.999999E-01 5.045983E-04 -4.182729E-09 5.939834E-10 -7.732853E-10 -1.921441E-12 -2.798328E-11 1.473492E-11 -1.682332E-11 5.984973E-13 1.000000E+00 8.409971E-05 1.000000E+00 4.037770E-08 -1.936353E-06
0 4 173 9.999999E-01 5.071549E-04 -4.223970E-09 6.087440E-10 -7.610835E-10 -1.373602E-12 -2.772528E-11 1.475933E-11 -1.336657E-11 4.990524E-13 1.000000E+00 8.452583E-05 1.000000E+00 3.326024E-08 -1.944491E-06
0 4 174 9.999998E-01 5.092862E-04 -4.258434E-09 6.235021E-10 -7.489149E-10 -9.233360E-13 -2.741173E-11 1.473036E-11 -9.917187E-12 4.031428E-13 1.000000E+00 8.488104E-05 1.000000E+00 2.626439E-08 -1.951011E-06
0 4 175 9.999998E-01 5.109986E-04 -4.286143E-09 6.382047E-10 -7.368301E-10 -5.673160E-13 -2.704411E-11 1.465007E-11 -6.488630E-12 3.108940E-13 1.000000E+00 8.516644E-05 1.000000E+00 1.939726E-08 -1.955945E-06
0 4 176 9.999998E-01 5.122991E-04 -4.307150E-09 6.528022E-10 -7.248774E-10 -3.015480E-13 -2.662689E-11 1.452141E-11 -3.092732E-12 2.228358E-13 1.000000E+00 8.538319E-05 1.000000E+00 1.266534E-08 -1.959322E-06
0 4 177 9.999998E-01 5.131951E-04 -4.321526E-09 6.672476E-10 -7.131022E-10 -1.216443E-13 -2.616282E-11 1.434707E-11 2.581782E-13 1.391810E-13 1.000000E+00 8.553251E-05 1.000000E+00 6.074583E-09 -1.961175E-06
0 4 178 9.999998E-01 5.136942E-04 -4.329369E-09 6.814963E-10 -7.015469E-10 -2.318598E-14 -2.565580E-11 1.412983E-11 3.553430E-12 6.002772E-14 1.000000E+00 8.561570E-05 1.000000E+00 -3.696779E-10 -1.961538E-06
0 4 179 9.999998E-01 5.138045E-04 -4.330796E-09 6.955072E-10 -6.902514E-10 -1.588874E-15 -2.510895E-11 1.387280E-11 6.782686E-12 -1.443571E-14 1.000000E+00 8.563409E-05 1.000000E+00 -6.662662E-09 -1.960446E-06
0 4 180 9.999998E-01 5.135344E-04 -4.325943E-09 7.092419E-10 -6.792522E-10 -5.205740E-14 -2.452664E-11 1.357893E-11 9.936478E-12 -8.391588E-14 1.000000E+00 8.558908E-05 1.000000E+00 -1.280015E-08 -1.957934E-06
0 4 181 9.999998E-01 5.128926E-04 -4.314965E-09 7.226651E-10 -6.685828E-10 -1.694206E-13 -2.391180E-11 1.325126E-11 1.300632E-11 -1.485491E-13 1.000000E+00 8.548210E-05 1.000000E+00 -1.877848E-08 -1.954040E-06
0 4 182 9.999998E-01 5.118878E-04 -4.298034E-09 7.357445E-10 -6.582739E-10 -3.491555E-13 -2.326872E-11 1.289298E-11 1.598404E-11 -2.081922E-13 1.000000E+00 8.531464E-05 1.000000E+00 -2.459451E-08 -1.948801E-06
0 4 183 9.999998E-01 5.105292E-04 -4.275336E-09 7.484510E-10 -6.483526E-10 -5.858050E-13 -2.260045E-11 1.250702E-11 1.886288E-11 -2.629912E-13 1.000000E+00 8.508820E-05 1.000000E+00 -3.024563E-08 -1.942255E-06
0 4 184 9.999998E-01 5.088260E-04 -4.247069E-09 7.607585E-10 -6.388435E-10 -8.751379E-13 -2.191099E-11 1.209639E-11 2.163646E-11 -3.126021E-13 1.000000E+00 8.480434E-05 1.000000E+00 -3.572973E-08 -1.934441E-06
0 4 185 9.999999E-01 5.067877E-04 -4.213446E-09 7.726438E-10 -6.297679E-10 -1.211009E-12 -2.120366E-11 1.166428E-11 2.429931E-11 -3.575095E-13 1.000000E+00 8.446463E-05 1.000000E+00 -4.104516E-08 -1.925397E-06
0 4 186 9.999999E-01 5.044238E-04 -4.174687E-09 7.840871E-10 -6.211440E-10 -1.590157E-12 -2.048188E-11 1.121326E-11 2.684665E-11 -3.976305E-13 1.000000E+00 8.407064E-05 1.000000E+00 -4.619078E-08 -1.915163E-06
0 4 187 9.999999E-01 5.017440E-04 -4.131024E-09 7.950703E-10 -6.129876E-10 -2.006270E-12 -1.974908E-11 1.074662E-11 2.927453E-11 -4.329981E-13 1.000000E+00 8.362400E-05 1.000000E+00 -5.116587E-08 -1.903778E-06
0 4 188 9.999999E-01 4.987579E-04 -4.082692E-09 8.055803E-10 -6.053110E-10 -2.456153E-12 -1.900830E-11 1.026697E-11 3.157969E-11 -4.638473E-13 1.000000E+00 8.312632E-05 1.000000E+00 -5.597014E-08 -1.891282E-06
0 4 189 9.999999E-01 4.954754E-04 -4.029938E-09 8.156043E-10 -5.981245E-10 -2.933965E-12 -1.826249E-11 9.776256E-12 3.375952E-11 -4.903239E-13 1.000000E+00 8.257923E-05 1.000000E+00 -6.060370E-08 -1.877715E-06
0 4 190 9.999999E-01 4.919062E-04 -3.973006E-09 8.251328E-10 -5.914357E-10 -3.436801E-12 -1.751486E-11 9.278256E-12 3.581210E-11 -5.126002E-13 1.000000E+00 8.198437E-05 1.000000E+00 -6.506707E-08 -1.863116E-06
0 4 191 9.999999E-01 4.880602E-04 -3.912152E-09 8.341608E-10 -5.852488E-10 -3.959165E-12 -1.676803E-11 8.774633E-12 3.773619E-11 -5.307387E-13 1.000000E+00 8.134336E-05 1.000000E+00 -6.936111E-08 -1.847524E-06
0 4 192 9.999999E-01 4.839470E-04 -3.847627E-09 8.426821E-10 -5.795672E-10 -4.498278E-12 -1.602443E-11 8.267389E-12 3.953096E-11 -5.452391E-13 1.000000E+00 8.065784E-05 1.000000E+00 -7.348705E-08 -1.830978E-06
0 4 193 9.999999E-01 4.795766E-04 -3.779687E-09 8.506956E-10 -5.743909E-10 -5.049644E-12 -1.528645E-11 7.759505E-12 4.119632E-11 -5.559538E-13 1.000000E+00 7.992943E-05 1.000000E+00 -7.744641E-08 -1.813516E-06
0 4 194 9.999999E-01 4.749585E-04 -3.708586E-09 8.582011E-10 -5.697183E-10 -5.610186E-12 -1.455694E-11 7.252379E-12 4.273281E-11 -5.633250E-13 1.000000E+00 7.915975E-05 1.000000E+00 -8.124106E-08 -1.795178E-06
0 4 195 9.999999E-01 4.701023E-04 -3.634578E-09 8.652003E-10 -5.655457E-10 -6.176293E-12 -1.383712E-11 6.747935E-12 4.414106E-11 -5.674226E-13 1.000000E+00 7.835039E-05 1.000000E+00 -8.487311E-08 -1.776000E-06
0 4 196 9.999999E-01 4.650176E-04 -3.557916E-09 8.716970E-10 -5.618680E-10 -6.745031E-12 -1.312937E-11 6.248184E-12 4.542237E-11 -5.688062E-13 1.000000E+00 7.750294E-05 1.000000E+00 -8.834495E-08 -1.756019E-06
0 4 197 9.999999E-01 4.597138E-04 -3.478846E-09 8.776967E-10 -5.586778E-10 -7.313906E-12 -1.243556E-11 5.754406E-12 4.657886E-11 -5.671211E-13 1.000000E+00 7.661897E-05 1.000000E+00 -9.165920E-08 -1.735273E-06
0 4 198 9.999999E-01 4.542001E-04 -3.397617E-09 8.832058E-10 -5.559668E-10 -7.879274E-12 -1.175688E-11 5.268357E-12 4.761206E-11 -5.631068E-13 1.000000E+00 7.570002E-05 1.000000E+00 -9.481872E-08 -1.713797E-06
0 4 199 9.999999E-01 4.484856E-04 -3.314467E-09 8.882334E-10 -5.537251E-10 -8.440119E-12 -1.109483E-11 4.791114E-12 4.852483E-11 -5.568575E-13 1.000000E+00 7.474761E-05 1.000000E+00 -9.782656E-08 -1.691626E-06
0 4 200 9.999999E-01 4.425794E-04 -3.229634E-09 8.927880E-10 -5.519414E-10 -8.992989E-12 -1.045094E-11 4.323600E-12 4.931988E-11 -5.482148E-13 1.000000E+00 7.376324E-05 1.000000E+00 -1.006860E-07 -1.668795E-06
0 4 201 9.999999E-01 4.364903E-04 -3.143347E-09 8.968806E-10 -5.506038E-10 -9.536549E-12 -9.825653E-12 3.867634E-12 4.999993E-11 -5.381123E-13 1.000000E+00 7.274839E-05 1.000000E+00 -1.034003E-07 -1.645337E-06
0 4 202 9.999999E-01 4.302269E-04 -3.055831E-09 9.005233E-10 -5.496988E-10 -1.006921E-11 -9.220638E-12 3.423390E-12 5.056853E-11 -5.261022E-13 1.000000E+00 7.170448E-05 1.000000E+00 -1.059731E-07 -1.621286E-06
0 4 203 9.999999E-01 4.237976E-04 -2.967304E-09 9.037274E-10 -5.492128E-10 -1.058875E-11 -8.636108E-12 2.991730E-12 5.102902E-11 -5.126459E-13 1.000000E+00 7.063293E-05 1.000000E+00 -1.084081E-07 -1.596672E-06
0 4 204 9.999999E-01 4.172107E-04 -2.877976E-09 9.065067E-10 -5.491308E-10 -1.109450E-11 -8.072888E-12 2.573883E-12 5.138499E-11 -4.979305E-13 1.000000E+00 6.953512E-05 1.000000E+00 -1.107091E-07 -1.571527E-06
0 4 205 9.999999E-01 4.104743E-04 -2.788053E-09 9.088751E-10 -5.494377E-10 -1.158461E-11 -7.531242E-12 2.169614E-12 5.164025E-11 -4.821822E-13 1.000000E+00 6.841238E-05 1.000000E+00 -1.128798E-07 -1.545882E-06
0 4 206 9.999999E-01 4.035962E-04 -2.697728E-09 9.108460E-10 -5.501179E-10 -1.205887E-11 -7.012104E-12 1.779863E-12 5.179861E-11 -4.655218E-13 1.000000E+00 6.726603E-05 1.000000E+00 -1.149244E-07 -1.519766E-06
0 4 207 9.999999E-01 3.965840E-04 -2.607193E-09 9.124349E-10 -5.511552E-10 -1.251566E-11 -6.514682E-12 1.405022E-12 5.186417E-11 -4.479245E-13 1.000000E+00 6.609734E-05 1.000000E+00 -1.168468E-07 -1.493206E-06
0 4 208 9.999999E-01 3.894452E-04 -2.516626E-09 9.136560E-10 -5.525331E-10 -1.295472E-11 -6.040579E-12 1.044895E-12 5.184062E-11 -4.301218E-13 1.000000E+00 6.490753E-05 1.000000E+00 -1.186512E-07 -1.466231E-06
0 4 209 9.999999E-01 3.821869E-04 -2.426201E-09 9.145247E-10 -5.542353E-10 -1.337590E-11 -5.588114E-12 6.996305E-13 5.173232E-11 -4.114954E-13 1.000000E+00 6.369782E-05 1.000000E+00 -1.203415E-07 -1.438866E-06
0 4 210 9.999999E-01 3.748161E-04 -2.336084E-09 9.150553E-10 -5.562457E-10 -1.377771E-11 -5.158370E-12 3.700625E-13 5.154348E-11 -3.925742E-13 1.000000E+00 6.246935E-05 1.000000E+00 -1.219220E-07 -1.411137E-06
0 4 211 9.999999E-01 3.673395E-04 -2.246430E-09 9.152648E-10 -5.585465E-10 -1.416105E-11 -4.751366E-12 5.580421E-14 5.127733E-11 -3.739015E-13 1.000000E+00 6.122325E-05 1.000000E+00 -1.233969E-07 -1.383070E-06
0 4 212 9.999999E-01 3.597636E-04 -2.157389E-09 9.151669E-10 -5.611223E-10 -1.452551E-11 -4.365024E-12 -2.445010E-13 5.093910E-11 -3.546924E-13 1.000000E+00 5.996060E-05 1.000000E+00 -1.247703E-07 -1.354686E-06
0 4 213 9.999999E-01 3.520946E-04 -2.069102E-09 9.147758E-10 -5.639568E-10 -1.487043E-11 -4.001572E-12 -5.288958E-13 5.053180E-11 -3.356134E-13 1.000000E+00 5.868244E-05 1.000000E+00 -1.260463E-07 -1.326010E-06
0 4 214 9.999999E-01 3.443387E-04 -1.981701E-09 9.141091E-10 -5.670326E-10 -1.519674E-11 -3.658406E-12 -7.988766E-13 5.005966E-11 -3.169577E-13 1.000000E+00 5.738978E-05 1.000000E+00 -1.272292E-07 -1.297061E-06
0 4 215 9.999999E-01 3.365014E-04 -1.895313E-09 9.131780E-10 -5.703353E-10 -1.550435E-11 -3.336759E-12 -1.054700E-12 4.952699E-11 -2.981446E-13 1.000000E+00 5.608357E-05 1.000000E+00 -1.283230E-07 -1.267862E-06
0 4 216 9.999999E-01 3.285885E-04 -1.810055E-09 9.119997E-10 -5.738486E-10 -1.579303E-11 -3.034671E-12 -1.295801E-12 4.893674E-11 -2.798466E-13 1.000000E+00 5.476475E-05 1.000000E+00 -1.293318E-07 -1.238432E-06
0 4 217 9.999999E-01 3.206052E-04 -1.726038E-09 9.105864E-10 -5.775575E-10 -1.606404E-11 -2.752655E-12 -1.524010E-12 4.829321E-11 -2.620552E-13 1.000000E+00 5.343420E-05 1.000000E+00 -1.302596E-07 -1.208789E-06
0 4 218 9.999999E-01 3.125565E-04 -1.643365E-09 9.089517E-10 -5.814473E-10 -1.631714E-11 -2.489256E-12 -1.738406E-12 4.759982E-11 -2.442974E-13 1.000000E+00 5.209276E-05 1.000000E+00 -1.311105E-07 -1.178952E-06
0 4 219 9.999999E-01 3.044474E-04 -1.562132E-09 9.071096E-10 -5.855035E-10 -1.655264E-11 -2.244621E-12 -1.939644E-12 4.685992E-11 -2.273674E-13 1.000000E+00 5.074124E-05 1.000000E+00 -1.318884E-07 -1.148936E-06
0 4 220 9.999999E-01 2.962825E-04 -1.482429E-09 9.050724E-10 -5.897121E-10 -1.677187E-11 -2.017582E-12 -2.128962E-12 4.607697E-11 -2.109314E-13 1.000000E+00 4.938042E-05 1.000000E+00 -1.325970E-07 -1.118760E-06
0 4 221 1.000000E+00 2.880661E-04 -1.404339E-09 9.028517E-10 -5.940603E-10 -1.697450E-11 -1.807279E-12 -2.306106E-12 4.525413E-11 -1.949957E-13 1.000000E+00 4.801102E-05 1.000000E+00 -1.332403E-07 -1.088437E-06
0 4 222 1.000000E+00 2.798024E-04 -1.327939E-09 9.004602E-10 -5.985348E-10 -1.716186E-11 -1.613739E-12 -2.471348E-12 4.439454E-11 -1.797264E-13 1.000000E+00 4.663374E-05 1.000000E+00 -1.338220E-07 -1.057981E-06
0 4 223 1.000000E+00 2.714954E-04 -1.253298E-09 8.979090E-10 -6.031231E-10 -1.733395E-11 -1.435382E-12 -2.626167E-12 4.350112E-11 -1.649194E-13 1.000000E+00 4.524923E-05 1.000000E+00 -1.343457E-07 -1.027407E-06
0 4 224 1.000000E+00 2.631488E-04 -1.180483E-09 8.952078E-10 -6.078141E-10 -1.749170E-11 -1.272095E-12 -2.770535E-12 4.257654E-11 -1.511197E-13 1.000000E+00 4.385813E-05 1.000000E+00 -1.348149E-07 -9.967268E-07
0 4 225 1.000000E+00 2.547661E-04 -1.109553E-09 8.923679E-10 -6.125960E-10 -1.763619E-11 -1.122530E-12 -2.904398E-12 4.162368E-11 -1.377785E-13 1.000000E+00 4.246102E-05 1.000000E+00 -1.352332E-07 -9.659522E-07
0 4 226 1.000000E+00 2.463507E-04 -1.040562E-09 8.893990E-10 -6.174582E-10 -1.776726E-11 -9.867588E-13 -3.029317E-12 4.064524E-11 -1.249394E-13 1.000000E+00 4.105845E-05 1.000000E+00 -1.356039E-07 -9.350944E-07
0 4 227 1.000000E+00 2.379056E-04 -9.735590E-10 8.863093E-10 -6.223909E-10 -1.788607E-11 -8.631179E-13 -3.145422E-12 3.964301E-11 -1.131102E-13 1.000000E+00 3.965094E-05 1.000000E+00 -1.359304E-07 -9.041635E-07
0 4 228 1.000000E+00 2.294339E-04 -9.085891E-10 8.831082E-10 -6.273842E-10 -1.799348E-11 -7.516755E-13 -3.252871E-12 3.861977E-11 -1.019706E-13 1.000000E+00 3.823898E-05 1.000000E+00 -1.362157E-07 -8.731692E-07
0 4 229 1.000000E+00 2.209381E-04 -8.456925E-10 8.798036E-10 -6.324292E-10 -1.809001E-11 -6.509167E-13 -3.352681E-12 3.757762E-11 -9.128460E-14 1.000000E+00 3.682302E-05 1.000000E+00 -1.364630E-07 -8.421202E-07
0 4 230 1.000000E+00 2.124210E-04 -7.849057E-10 8.764028E-10 -6.375177E-10 -1.817605E-11 -5.611382E-13 -3.445237E-12 3.651823E-11 -8.136237E-14 1.000000E+00 3.540349E-05 1.000000E+00 -1.366754E-07 -8.110246E-07
0 4 231 1.000000E+00 2.038847E-04 -7.262607E-10 8.729131E-10 -6.426416E-10 -1.825274E-11 -4.802958E-13 -3.530977E-12 3.544368E-11 -7.220637E-14 1.000000E+00 3.398079E-05 1.000000E+00 -1.368556E-07 -7.798898E-07
0 4 232 1.000000E+00 1.953317E-04 -6.697865E-10 8.693409E-10 -6.477935E-10 -1.832046E-11 -4.091482E-13 -3.610231E-12 3.435558E-11 -6.371131E-14 1.000000E+00 3.255528E-05 1.000000E+00 -1.370065E-07 -7.487227E-07
0 4 233 1.000000E+00 1.867638E-04 -6.155082E-10 8.656926E-10 -6.529666E-10 -1.838016E-11 -3.458082E-13 -3.683929E-12 3.325567E-11 -5.573157E-14 1.000000E+00 3.112729E-05 1.000000E+00 -1.371307E-07 -7.175294E-07
0 4 234 1.000000E+00 1.781829E-04 -5.634489E-10 8.619730E-10 -6.581547E-10 -1.843193E-11 -2.902284E-13 -3.752351E-12 3.214514E-11 -4.841111E-14 1.000000E+00 2.969715E-05 1.000000E+00 -1.372309E-07 -6.863155E-07
0 4 235 1.000000E+00 1.695908E-04 -5.136275E-10 8.581879E-10 -6.633518E-10 -1.847698E-11 -2.418994E-13 -3.815574E-12 3.102562E-11 -4.186056E-14 1.000000E+00 2.826513E-05 1.000000E+00 -1.373094E-07 -6.550860E-07
0 4 236 1.000000E+00 1.609889E-04 -4.660613E-10 8.543419E-10 -6.685526E-10 -1.851565E-11 -1.997870E-13 -3.874526E-12 2.989813E-11 -3.573040E-14 1.000000E+00 2.683149E-05 1.000000E+00 -1.373687E-07 -6.238453E-07
0 4 237 1.000000E+00 1.523789E-04 -4.207650E-10 8.504389E-10 -6.737521E-10 -1.854844E-11 -1.635342E-13 -3.929578E-12 2.876392E-11 -3.018066E-14 1.000000E+00 2.539648E-05 1.000000E+00 -1.374109E-07 -5.925974E-07
0 4 238 1.000000E+00 1.437618E-04 -3.777510E-10 8.464827E-10 -6.789462E-10 -1.857601E-11 -1.324204E-13 -3.980907E-12 2.762384E-11 -2.534082E-14 1.000000E+00 2.396030E-05 1.000000E+00 -1.374383E-07 -5.613457E-07
0 4 239 1.000000E+00 1.351389E-04 -3.370295E-10 8.424770E-10 -6.841304E-10 -1.859913E-11 -1.064350E-13 -4.028978E-12 2.647882E-11 -2.083700E-14 1.000000E+00 2.252314E-05 1.000000E+00 -1.374528E-07 -5.300930E-07
0 4 240 1.000000E+00 1.265112E-04 -2.986102E-10 8.384248E-10 -6.893014E-10 -1.861768E-11 -8.407668E-14 -4.074285E-12 2.532994E-11 -1.680236E-14 1.000000E+00 2.108519E-05 1.000000E+00 -1.374564E-07 -4.988420E-07
0 4 241 1.000000E+00 1.178796E-04 -2.624996E-10 8.343285E-10 -6.944559E-10 -1.863273E-11 -6.608279E-14 -4.117053E-12 2.417738E-11 -1.340546E-14 1.000000E+00 1.964659E-05 1.000000E+00 -1.374508E-07 -4.675947E-07
0 4 242 1.000000E+00 1.092449E-04 -2.287040E-10 8.301906E-10 -6.995910E-10 -1.864449E-11 -5.090744E-14 -4.157552E-12 2.302219E-11 -1.037439E-14 1.000000E+00 1.820748E-05 1.000000E+00 -1.374378E-07 -4.363528E-07
0 4 243 1.000000E+00 1.006078E-04 -1.972281E-10 8.260134E-10 -7.047041E-10 -1.865348E-11 -3.875911E-14 -4.196226E-12 2.186485E-11 -7.692701E-15 1.000000E+00 1.676797E-05 1.000000E+00 -1.374189E-07 -4.051176E-07
0 4 244 1.000000E+00 9.196903E-05 -1.680757E-10 8.217982E-10 -7.097931E-10 -1.865988E-11 -2.920980E-14 -4.233395E-12 2.070557E-11 -5.478474E-15 1.000000E+00 1.532817E-05 1.000000E+00 -1.373956E-07 -3.738901E-07
0 4 245 1.000000E+00 8.332897E-05 -1.412495E-10 8.175466E-10 -7.148562E-10 -1.866444E-11 -2.137703E-14 -4.269101E-12 1.954504E-11 -3.553337E-15 1.000000E+00 1.388816E-05 1.000000E+00 -1.373693E-07 -3.426709E-07
0 4 246 1.000000E+00 7.468811E-05 -1.167520E-10 8.132600E-10 -7.198916E-10 -1.866699E-11 -1.590284E-14 -4.303719E-12 1.838331E-11 -2.025489E-15 1.000000E+00 1.244802E-05 1.000000E+00 -1.373412E-07 -3.114604E-07
0 4 247 1.000000E+00 6.604681E-05 -9.458401E-11 8.089391E-10 -7.248980E-10 -1.866849E-11 -1.106369E-14 -4.337440E-12 1.722086E-11 -7.336887E-16 1.000000E+00 1.100780E-05 1.000000E+00 -1.373125E-07 -2.802586E-07
0 4 248 1.000000E+00 5.740534E-05 -7.474745E-11 8.045851E-10 -7.298742E-10 -1.866845E-11 -8.231665E-15 -4.370589E-12 1.605789E-11 3.355315E-16 1.000000E+00 9.567557E-06 1.000000E+00 -1.372841E-07 -2.490654E-07
0 4 249 1.000000E+00 4.876396E-05 -5.724220E-11 8.001980E-10 -7.348196E-10 -1.866782E-11 -5.551131E-15 -4.403176E-12 1.489419E-11 9.653262E-16 1.000000E+00 8.127327E-06 1.000000E+00 -1.372571E-07 -2.178803E-07
0 4 250 1.000000E+00 4.012284E-05 -4.206888E-11 7.957788E-10 -7.397332E-10 -1.866652E-11 -4.243547E-15 -4.435248E-12 1.373050E-11 1.651947E-15 1.000000E+00 6.687139E-06 1.000000E+00 -1.372322E-07 -1.867029E-07
0 4 251 1.000000E+00 3.148209E-05 -2.922786E-11 7.913275E-10 -7.446144E-10 -1.866451E-11 -2.901476E-15 -4.467277E-12 1.256638E-11 2.037817E-15 1.000000E+00 5.247015E-06 1.000000E+00 -1.372101E-07 -1.555322E-07
0 4 252 1.000000E+00 2.284182E-05 -1.871862E-11 7.868442E-10 -7.494633E-10 -1.866245E-11 -2.116219E-15 -4.499118E-12 1.140190E-11 2.161796E-15 1.000000E+00 3.806970E-06 1.000000E+00 -1.371915E-07 -1.243675E-07
0 4 253 1.000000E+00 1.420207E-05 -1.054134E-11 7.823292E-10 -7.542790E-10 -1.866019E-11 -1.581667E-15 -4.530907E-12 1.023743E-11 2.354460E-15 1.000000E+00 2.367011E-06 1.000000E+00 -1.371768E-07 -9.320763E-08
0 4 254 1.000000E+00 5.562863E-06 -4.695991E-12 7.777824E-10 -7.590617E-10 -1.865774E-11 -9.194016E-16 -4.562774E-12 9.072601E-12 2.363952E-15 1.000000E+00 9.271439E-07 1.000000E+00 -1.371663E-07 -6.205153E-08
0 4 255 1.000000E+00 -3.075789E-06 -1.182159E-12 7.732037E-10 -7.638113E-10 -1.865546E-11 -5.784846E-16 -4.594577E-12 7.907618E-12 2.384550E-15 1.000000E+00 -5.126315E-07 1.000000E+00 -1.371605E-07 -3.089797E-08
0 5 0 1.000000E+00 -1.169849E-05 -4.331915E-17 7.618589E-10 -7.617747E-10 -2.914527E-11 1.505141E-16 -5.792496E-12 6.761973E-12 2.799051E-15 1.000000E+00 -1.949748E-06 1.000000E+00 -1.683092E-07 2.550231E-10
0 5 1 1.000000E+00 -2.249549E-05 -1.148933E-12 7.560509E-10 -7.676236E-10 -2.914249E-11 4.198791E-16 -5.824076E-12 5.596384E-12 2.635692E-15 1.000000E+00 -3.749249E-06 1.000000E+00 -1.683135E-07 3.140183E-08
0 5 2 1.000000E+00 -3.329201E-05 -4.629253E-12 7.502108E-10 -7.734398E-10 -2.914000E-11 1.225305E-15 -5.856187E-12 4.430448E-12 2.519667E-15 1.000000E+00 -5.548668E-06 1.000000E+00 -1.683238E-07 6.255003E-08
0 5 3 1.000000E+00 -4.408806E-05 -1.044141E-11 7.443385E-10 -7.792236E-10 -2.913745E-11 1.830222E-15 -5.887810E-12 3.264005E-12 2.549991E-15 1.000000E+00 -7.348010E-06 1.000000E+00 -1.683400E-07 9.370099E-08
0 5 4 1.000000E+00 -5.488366E-05 -1.858545E-11 7.384351E-10 -7.849745E-10 -2.913490E-11 2.416280E-15 -5.919720E-12 2.097020E-12 2.560591E-15 1.000000E+00 -9.147276E-06 1.000000E+00 -1.683617E-07 1.248560E-07
0 5 5 1.000000E+00 -6.567878E-05 -2.906145E-11 7.324991E-10 -7.906931E-10 -2.913233E-11 2.694944E-15 -5.951461E-12 9.295287E-13 2.887474E-15 1.000000E+00 -1.094646E-05 1.000000E+00 -1.683884E-07 1.560164E-07
0 5 6 1.000000E+00 -7.647338E-05 -4.187009E-11 7.265322E-10 -7.963788E-10 -2.912912E-11 2.648827E-15 -5.982687E-12 -2.384188E-13 3.372449E-15 1.000000E+00 -1.274556E-05 1.000000E+00 -1.684196E-07 1.871833E-07
0 5 7 1.000000E+00 -8.726737E-05 -5.701101E-11 7.205337E-10 -8.020317E-10 -2.912558E-11 2.070181E-15 -6.013732E-12 -1.407146E-12 4.122039E-15 1.000000E+00 -1.454456E-05 1.000000E+00 -1.684545E-07 2.183577E-07
0 5 8 1.000000E+00 -9.806060E-05 -7.448485E-11 7.145048E-10 -8.076512E-10 -2.912088E-11 6.353498E-16 -6.043956E-12 -2.576049E-12 5.369111E-15 1.000000E+00 -1.634343E-05 1.000000E+00 -1.684923E-07 2.495405E-07
0 5 9 1.000000E+00 -1.088529E-04 -9.429132E-11 7.084458E-10 -8.132367E-10 -2.911485E-11 -1.963986E-15 -6.073357E-12 -3.745638E-12 6.703375E-15 1.000000E+00 -1.814214E-05 1.000000E+00 -1.685319E-07 2.807324E-07
0 5 10 1.000000E+00 -1.196439E-04 -1.164297E-10 7.023580E-10 -8.187876E-10 -2.910747E-11 -5.872756E-15 -6.101592E-12 -4.915410E-12 8.646123E-15 1.000000E+00 -1.994065E-05 1.000000E+00 -1.685722E-07 3.119339E-07
0 5 11 1.000000E+00 -1.304333E-04 -1.409001E-10 6.962426E-10 -8.243029E-10 -2.909755E-11 -1.163229E-14 -6.128478E-12 -6.085124E-12 1.103283E-14 1.000000E+00 -2.173889E-05 1.000000E+00 -1.686120E-07 3.431454E-07
0 5 12 1.000000E+00 -1.412208E-04 -1.677005E-10 6.901011E-10 -8.297811E-10 -2.908541E-11 -1.943807E-14 -6.153556E-12 -7.254951E-12 1.382720E-14 1.000000E+00 -2.353680E-05 1.000000E+00 -1.686498E-07 3.743669E-07
0 5 13 1.000000E+00 -1.520057E-04 -1.968298E-10 6.839355E-10 -8.352210E-10 -2.906990E-11 -2.981676E-14 -6.176788E-12 -8.424101E-12 1.720783E-14 1.000000E+00 -2.533428E-05 1.000000E+00 -1.686841E-07 4.055980E-07
0 5 14 1.000000E+00 -1.627874E-04 -2.282850E-10 6.777475E-10 -8.406205E-10 -2.905099E-11 -4.346985E-14 -6.197417E-12 -9.592530E-12 2.129766E-14 1.000000E+00 -2.713123E-05 1.000000E+00 -1.687133E-07 4.368385E-07
0 5 15 1.000000E+00 -1.735652E-04 -2.620636E-10 6.715407E-10 -8.459772E-10 -2.902730E-11 -6.025984E-14 -6.215215E-12 -1.075973E-11 2.590108E-14 1.000000E+00 -2.892754E-05 1.000000E+00 -1.687355E-07 4.680873E-07
0 5 16 1.000000E+00 -1.843383E-04 -2.981602E-10 6.653171E-10 -8.512890E-10 -2.899919E-11 -8.139877E-14 -6.230058E-12 -1.192522E-11 3.107262E-14 1.000000E+00 -3.072304E-05 1.000000E+00 -1.687488E-07 4.993433E-07
0 5 17 1.000000E+00 -1.951055E-04 -3.365703E-10 6.590806E-10 -8.565525E-10 -2.896516E-11 -1.070077E-13 -6.241082E-12 -1.308823E-11 3.728868E-14 1.000000E+00 -3.251759E-05 1.000000E+00 -1.687512E-07 5.306049E-07
0 5 18 1.000000E+00 -2.058659E-04 -3.772869E-10 6.528349E-10 -8.617646E-10 -2.892461E-11 -1.379282E-13 -6.247947E-12 -1.424820E-11 4.410166E-14 1.000000E+00 -3.431099E-05 1.000000E+00 -1.687403E-07 5.618702E-07
0 5 19 1.000000E+00 -2.166182E-04 -4.203016E-10 6.465847E-10 -8.669212E-10 -2.887696E-11 -1.747851E-13 -6.250334E-12 -1.540437E-11 5.161467E-14 1.000000E+00 -3.610303E-05 1.000000E+00 -1.687138E-07 5.931368E-07
0 5 20 1.000000E+00 -2.273609E-04 -4.656044E-10 6.403342E-10 -8.720181E-10 -2.882138E-11 -2.179914E-13 -6.247563E-12 -1.655590E-11 6.006978E-14 1.000000E+00 -3.789348E-05 1.000000E+00 -1.686693E-07 6.244019E-07
0 5 21 1.000000E+00 -2.380924E-04 -5.131836E-10 6.340896E-10 -8.770507E-10 -2.875682E-11 -2.683190E-13 -6.239126E-12 -1.770161E-11 6.939695E-14 1.000000E+00 -3.968207E-05 1.000000E+00 -1.686042E-07 6.556622E-07
0 5 22 1.000000E+00 -2.488110E-04 -5.630250E-10 6.278560E-10 -8.820133E-10 -2.868259E-11 -3.272048E-13 -6.224506E-12 -1.884055E-11 7.977456E-14 1.000000E+00 -4.146851E-05 1.000000E+00 -1.685156E-07 6.869138E-07
0 5 23 1.000000E+00 -2.595148E-04 -6.151129E-10 6.216405E-10 -8.869001E-10 -2.859727E-11 -3.940907E-13 -6.202850E-12 -1.997156E-11 9.083033E-14 1.000000E+00 -4.325247E-05 1.000000E+00 -1.684008E-07 7.181524E-07
0 5 24 1.000000E+00 -2.702017E-04 -6.694272E-10 6.154503E-10 -8.917049E-10 -2.850093E-11 -4.709338E-13 -6.174230E-12 -2.109321E-11 1.029942E-13 1.000000E+00 -4.503361E-05 1.000000E+00 -1.682566E-07 7.493733E-07
0 5 25 1.000000E+00 -2.808693E-04 -7.259478E-10 6.092921E-10 -8.964205E-10 -2.839128E-11 -5.579776E-13 -6.137285E-12 -2.220397E-11 1.163900E-13 1.000000E+00 -4.681154E-05 1.000000E+00 -1.680799E-07 7.805708E-07
0 5 26 1.000000E+00 -2.915151E-04 -7.846490E-10 6.031757E-10 -9.010391E-10 -2.826815E-11 -6.563412E-13 -6.091491E-12 -2.330259E-11 1.303025E-13 1.000000E+00 -4.858585E-05 1.000000E+00 -1.678674E-07 8.117390E-07
0 5 27 9.999999E-01 -3.021364E-04 -8.455027E-10 5.971091E-10 -9.055528E-10 -2.813067E-11 -7.664113E-13 -6.036811E-12 -2.438699E-11 1.457507E-13 1.000000E+00 -5.035607E-05 1.000000E+00 -1.676157E-07 8.428712E-07
0 5 28 9.999999E-01 -3.127303E-04 -9.084783E-10 5.911021E-10 -9.099526E-10 -2.797665E-11 -8.898934E-13 -5.971749E-12 -2.545548E-11 1.620788E-13 1.000000E+00 -5.212172E-05 1.000000E+00 -1.673212E-07 8.739601E-07
0 5 29 9.999999E-01 -3.232937E-04 -9.735392E-10 5.851656E-10 -9.142286E-10 -2.780652E-11 -1.026814E-12 -5.896187E-12 -2.650620E-11 1.792827E-13 1.000000E+00 -5.388228E-05 1.000000E+00 -1.669803E-07 9.049977E-07
0 5 30 9.999999E-01 -3.338231E-04 -1.040647E-09 5.793097E-10 -9.183712E-10 -2.761808E-11 -1.178704E-12 -5.809258E-12 -2.753690E-11 1.978909E-13 1.000000E+00 -5.563718E-05 1.000000E+00 -1.665892E-07 9.359753E-07
0 5 31 9.999999E-01 -3.443148E-04 -1.109757E-09 5.735471E-10 -9.223692E-10 -2.741073E-11 -1.346218E-12 -5.710108E-12 -2.854516E-11 2.174476E-13 1.000000E+00 -5.738581E-05 1.000000E+00 -1.661439E-07 9.668834E-07
0 5 32 9.999999E-01 -3.547651E-04 -1.180821E-09 5.678895E-10 -9.262110E-10 -2.718319E-11 -1.530434E-12 -5.598221E-12 -2.952902E-11 2.380085E-13 1.000000E+00 -5.912752E-05 1.000000E+00 -1.656404E-07 9.977120E-07
0 5 33 9.999999E-01 -3.651699E-04 -1.253786E-09 5.623506E-10 -9.298847E-10 -2.693472E-11 -1.732099E-12 -5.473016E-12 -3.048554E-11 2.595894E-13 1.000000E+00 -6.086164E-05 1.000000E+00 -1.650746E-07 1.028450E-06
0 5 34 9.999999E-01 -3.755246E-04 -1.328593E-09 5.569435E-10 -9.333773E-10 -2.666401E-11 -1.952208E-12 -5.333605E-12 -3.141215E-11 2.823492E-13 1.000000E+00 -6.258743E-05 1.000000E+00 -1.644421E-07 1.059086E-06
0 5 35 9.999999E-01 -3.858247E-04 -1.405178E-09 5.516834E-10 -9.366750E-10 -2.637002E-11 -2.192168E-12 -5.179100E-12 -3.230602E-11 3.059743E-13 1.000000E+00 -6.430412E-05 1.000000E+00 -1.637385E-07 1.089607E-06
0 5 36 9.999999E-01 -3.960653E-04 -1.483470E-09 5.465853E-10 -9.397641E-10 -2.605206E-11 -2.451923E-12 -5.009218E-12 -3.316436E-11 3.305864E-13 1.000000E+00 -6.601089E-05 1.000000E+00 -1.629595E-07 1.120000E-06
0 5 37 9.999999E-01 -4.062412E-04 -1.563395E-09 5.416650E-10 -9.426294E-10 -2.570885E-11 -2.733416E-12 -4.823277E-12 -3.398368E-11 3.560865E-13 1.000000E+00 -6.770687E-05 1.000000E+00 -1.621003E-07 1.150251E-06
0 5 38 9.999999E-01 -4.163469E-04 -1.644870E-09 5.369387E-10 -9.452555E-10 -2.533989E-11 -3.036750E-12 -4.620478E-12 -3.476104E-11 3.825528E-13 1.000000E+00 -6.939115E-05 1.000000E+00 -1.611564E-07 1.180344E-06
0 5 39 9.999999E-01 -4.263766E-04 -1.727806E-09 5.324240E-10 -9.476266E-10 -2.494374E-11 -3.363308E-12 -4.399924E-12 -3.549292E-11 4.096325E-13 1.000000E+00 -7.106277E-05 1.000000E+00 -1.601230E-07 1.210264E-06
0 5 40 9.999999E-01 -4.363244E-04 -1.812108E-09 5.281389E-10 -9.497259E-10 -2.452062E-11 -3.713603E-12 -4.161683E-12 -3.617599E-11 4.372434E-13 1.000000E+00 -7.272074E-05 1.000000E+00 -1.589952E-07 1.239994E-06
0 5 41 9.999999E-01 -4.461839E-04 -1.897672E-09 5.241007E-10 -9.515364E-10 -2.406925E-11 -4.088354E-12 -3.905231E-12 -3.680623E-11 4.658154E-13 1.000000E+00 -7.436399E-05 1.000000E+00 -1.577681E-07 1.269516E-06
0 5 42 9.999999E-01 -4.559486E-04 -1.984390E-09 5.203284E-10 -9.530405E-10 -2.358899E-11 -4.488668E-12 -3.629062E-12 -3.738046E-11 4.946678E-13 1.000000E+00 -7.599143E-05 1.000000E+00 -1.564367E-07 1.298811E-06
0 5 43 9.999999E-01 -4.656114E-04 -2.072144E-09 5.168425E-10 -9.542196E-10 -2.307992E-11 -4.915089E-12 -3.333490E-12 -3.789428E-11 5.239535E-13 1.000000E+00 -7.760189E-05 1.000000E+00 -1.549961E-07 1.327860E-06
0 5 44 9.999999E-01 -4.751651E-04 -2.160809E-09 5.136614E-10 -9.550561E-10 -2.254108E-11 -5.367480E-12 -3.019030E-12 -3.834419E-11 5.532373E-13 1.000000E+00 -7.919419E-05 1.000000E+00 -1.534411E-07 1.356642E-06
0 5 45 9.999999E-01 -4.846024E-04 -2.250251E-09 5.108045E-10 -9.555313E-10 -2.197344E-11 -5.847566E-12 -2.683580E-12 -3.872614E-11 5.827829E-13 1.000000E+00 -8.076707E-05 1.000000E+00 -1.517666E-07 1.385135E-06
0 5 46 9.999999E-01 -4.939154E-04 -2.340333E-09 5.082943E-10 -9.556252E-10 -2.137552E-11 -6.355075E-12 -2.327597E-12 -3.903553E-11 6.121999E-13 1.000000E+00 -8.231924E-05 1.000000E+00 -1.499676E-07 1.413317E-06
0 5 47 9.999999E-01 -5.030960E-04 -2.430902E-09 5.061493E-10 -9.553195E-10 -2.074904E-11 -6.890346E-12 -1.951994E-12 -3.926920E-11 6.412347E-13 1.000000E+00 -8.384933E-05 1.000000E+00 -1.480388E-07 1.441164E-06
0 5 48 9.999999E-01 -5.121358E-04 -2.521805E-09 5.043903E-10 -9.545948E-10 -2.009305E-11 -7.453773E-12 -1.555139E-12 -3.942201E-11 6.699746E-13 1.000000E+00 -8.535596E-05 1.000000E+00 -1.459752E-07 1.468653E-06
0 5 49 9.999999E-01 -5.210261E-04 -2.612876E-09 5.030390E-10 -9.534316E-10 -1.940909E-11 -8.045347E-12 -1.137888E-12 -3.949047E-11 6.978261E-13 1.000000E+00 -8.683769E-05 1.000000E+00 -1.437716E-07 1.495756E-06
0 5 50 9.999998E-01 -5.297580E-04 -2.703941E-09 5.021145E-10 -9.518113E-10 -1.869740E-11 -8.665559E-12 -7.003424E-13 -3.947007E-11 7.249226E-13 1.000000E+00 -8.829301E-05 1.000000E+00 -1.414229E-07 1.522449E-06
0 5 51 9.999998E-01 -5.383223E-04 -2.794821E-09 5.016383E-10 -9.497143E-10 -1.795925E-11 -9.313454E-12 -2.426197E-13 -3.935694E-11 7.506362E-13 1.000000E+00 -8.972039E-05 1.000000E+00 -1.389241E-07 1.548703E-06
0 5 52 9.999998E-01 -5.467094E-04 -2.885325E-09 5.016293E-10 -9.471228E-10 -1.719612E-11 -9.989312E-12 2.346785E-13 -3.914668E-11 7.751185E-13 1.000000E+00 -9.111824E-05 1.000000E+00 -1.362702E-07 1.574490E-06
0 5 53 9.999998E-01 -5.549095E-04 -2.975258E-09 5.021077E-10 -9.440180E-10 -1.640901E-11 -1.069292E-11 7.315863E-13 -3.883559E-11 7.979167E-13 1.000000E+00 -9.248493E-05 1.000000E+00 -1.334563E-07 1.599780E-06
0 5 54 9.999998E-01 -5.629126E-04 -3.064416E-09 5.030924E-10 -9.403828E-10 -1.560029E-11 -1.142261E-11 1.246802E-12 -3.841955E-11 8.185598E-13 1.000000E+00 -9.381878E-05 1.000000E+00 -1.304777E-07 1.624545E-06
0 5 55 9.999998E-01 -5.707084E-04 -3.152586E-09 5.046013E-10 -9.362006E-10 -1.477189E-11 -1.217920E-11 1.779803E-12 -3.789494E-11 8.371264E-13 1.000000E+00 -9.511807E-05 1.000000E+00 -1.273296E-07 1.648751E-06
0 5 56 9.999998E-01 -5.782863E-04 -3.239550E-09 5.066521E-10 -9.314550E-10 -1.392604E-11 -1.296045E-11 2.329824E-12 -3.725816E-11 8.529249E-13 1.000000E+00 -9.638105E-05 1.000000E+00 -1.240074E-07 1.672368E-06
0 5 57 9.999998E-01 -5.856355E-04 -3.325083E-09 5.092609E-10 -9.261315E-10 -1.306604E-11 -1.376581E-11 2.895506E-12 -3.650571E-11 8.658593E-13 1.000000E+00 -9.760592E-05 1.000000E+00 -1.205069E-07 1.695361E-06
0 5 58 9.999998E-01 -5.927450E-04 -3.408952E-09 5.124431E-10 -9.202166E-10 -1.219432E-11 -1.459381E-11 3.475625E-12 -3.563434E-11 8.757071E-13 1.000000E+00 -9.879084E-05 1.000000E+00 -1.168237E-07 1.717698E-06
0 5 59 9.999998E-01 -5.996036E-04 -3.490922E-09 5.162122E-10 -9.136977E-10 -1.131463E-11 -1.544307E-11 4.068956E-12 -3.464144E-11 8.817203E-13 1.000000E+00 -9.993394E-05 1.000000E+00 -1.129539E-07 1.739344E-06
0 5 60 9.999998E-01 -6.061999E-04 -3.570749E-09 5.205810E-10 -9.065642E-10 -1.043088E-11 -1.631164E-11 4.673551E-12 -3.352418E-11 8.838813E-13 1.000000E+00 -1.010333E-04 1.000000E+00 -1.088937E-07 1.760264E-06
0 5 61 9.999998E-01 -6.125223E-04 -3.648185E-09 5.255593E-10 -8.988072E-10 -9.546866E-12 -1.719799E-11 5.287938E-12 -3.228016E-11 8.819467E-13 1.000000E+00 -1.020871E-04 1.000000E+00 -1.046395E-07 1.780420E-06
0 5 62 9.999998E-01 -6.185591E-04 -3.722982E-09 5.311569E-10 -8.904193E-10 -8.666984E-12 -1.809912E-11 5.909917E-12 -3.090784E-11 8.751051E-13 1.000000E+00 -1.030932E-04 1.000000E+00 -1.001881E-07 1.799777E-06
0 5 63 9.999998E-01 -6.242983E-04 -3.794884E-09 5.373791E-10 -8.813958E-10 -7.796656E-12 -1.901385E-11 6.537613E-12 -2.940535E-11 8.634600E-13 1.000000E+00 -1.040497E-04 1.000000E+00 -9.553653E-08 1.818297E-06
0 5 64 9.999998E-01 -6.297280E-04 -3.863635E-09 5.442321E-10 -8.717334E-10 -6.940064E-12 -1.993857E-11 7.168422E-12 -2.777189E-11 8.464689E-13 1.000000E+00 -1.049547E-04 1.000000E+00 -9.068207E-08 1.835942E-06
0 5 65 9.999998E-01 -6.348360E-04 -3.928979E-09 5.517160E-10 -8.614323E-10 -6.103718E-12 -2.087086E-11 7.799892E-12 -2.600687E-11 8.237234E-13 1.000000E+00 -1.058060E-04 1.000000E+00 -8.562244E-08 1.852674E-06
0 5 66 9.999998E-01 -6.396102E-04 -3.990657E-09 5.598319E-10 -8.504941E-10 -5.292617E-12 -2.180787E-11 8.429681E-12 -2.411011E-11 7.951534E-13 1.000000E+00 -1.066017E-04 1.000000E+00 -8.035569E-08 1.868454E-06
0 5 67 9.999998E-01 -6.440383E-04 -4.048413E-09 5.685753E-10 -8.389242E-10 -4.513411E-12 -2.274603E-11 9.054332E-12 -2.208245E-11 7.601040E-13 1.000000E+00 -1.073397E-04 1.000000E+00 -7.488030E-08 1.883241E-06
0 5 68 9.999998E-01 -6.481081E-04 -4.101993E-09 5.779405E-10 -8.267304E-10 -3.772409E-12 -2.368206E-11 9.671462E-12 -1.992459E-11 7.186698E-13 1.000000E+00 -1.080180E-04 1.000000E+00 -6.919514E-08 1.896998E-06
0 5 69 9.999998E-01 -6.518073E-04 -4.151145E-09 5.879183E-10 -8.139237E-10 -3.076072E-12 -2.461237E-11 1.027754E-11 -1.763867E-11 6.702671E-13 1.000000E+00 -1.086346E-04 1.000000E+00 -6.329954E-08 1.909683E-06
0 5 70 9.999998E-01 -6.551237E-04 -4.195621E-09 5.984956E-10 -8.005185E-10 -2.431875E-12 -2.553295E-11 1.086916E-11 -1.522711E-11 6.146008E-13 1.000000E+00 -1.091873E-04 1.000000E+00 -5.719331E-08 1.921257E-06
0 5 71 9.999998E-01 -6.580451E-04 -4.235181E-09 6.096566E-10 -7.865324E-10 -1.846870E-12 -2.644010E-11 1.144330E-11 -1.269271E-11 5.519382E-13 1.000000E+00 -1.096742E-04 1.000000E+00 -5.087676E-08 1.931680E-06
0 5 72 9.999998E-01 -6.605595E-04 -4.269591E-09 6.213822E-10 -7.719865E-10 -1.327999E-12 -2.732949E-11 1.199606E-11 -1.003981E-11 4.816069E-13 1.000000E+00 -1.100933E-04 1.000000E+00 -4.435071E-08 1.940912E-06
0 5 73 9.999998E-01 -6.626548E-04 -4.298625E-09 6.336487E-10 -7.569060E-10 -8.836562E-13 -2.819668E-11 1.252365E-11 -7.272766E-12 4.035858E-13 1.000000E+00 -1.104425E-04 1.000000E+00 -3.761656E-08 1.948913E-06
0 5 74 9.999998E-01 -6.643194E-04 -4.322069E-09 6.464295E-10 -7.413192E-10 -5.208271E-13 -2.903763E-11 1.302285E-11 -4.396813E-12 3.180825E-13 1.000000E+00 -1.107199E-04 1.000000E+00 -3.067626E-08 1.955644E-06
0 5 75 9.999998E-01 -6.655415E-04 -4.339719E-09 6.596944E-10 -7.252583E-10 -2.474912E-13 -2.984753E-11 1.348927E-11 -1.418729E-12 2.244331E-13 1.000000E+00 -1.109236E-04 1.000000E+00 -2.353236E-08 1.961064E-06
0 5 76 9.999998E-01 -6.663099E-04 -4.351384E-09 6.734081E-10 -7.087600E-10 -7.196081E-14 -3.062202E-11 1.391933E-11 1.655108E-12 1.232045E-13 1.000000E+00 -1.110517E-04 1.000000E+00 -1.618804E-08 1.965137E-06
0 5 77 9.999998E-01 -6.666134E-04 -4.356891E-09 6.875331E-10 -6.918638E-10 -1.082149E-15 -3.135640E-11 1.430925E-11 4.816614E-12 1.445686E-14 1.000000E+00 -1.111022E-04 1.000000E+00 -8.647109E-09 1.967823E-06
0 5 78 9.999998E-01 -6.664411E-04 -4.356079E-09 7.020266E-10 -6.746142E-10 -4.304710E-14 -3.204603E-11 1.465476E-11 8.056882E-12 -1.022249E-13 1.000000E+00 -1.110735E-04 1.000000E+00 -9.140388E-10 1.969086E-06
0 5 79 9.999998E-01 -6.657827E-04 -4.348808E-09 7.168426E-10 -6.570587E-10 -2.055319E-13 -3.268631E-11 1.495269E-11 1.136686E-11 -2.261396E-13 1.000000E+00 -1.109638E-04 1.000000E+00 7.006024E-09 1.968888E-06
0 5 80 9.999998E-01 -6.646280E-04 -4.334957E-09 7.319320E-10 -6.392489E-10 -4.953263E-13 -3.327288E-11 1.519877E-11 1.473601E-11 -3.572357E-13 1.000000E+00 -1.107713E-04 1.000000E+00 1.510724E-08 1.967195E-06
0 5 81 9.999998E-01 -6.629673E-04 -4.314425E-09 7.472401E-10 -6.212405E-10 -9.200034E-13 -3.380097E-11 1.538909E-11 1.815329E-11 -4.951554E-13 1.000000E+00 -1.104946E-04 1.000000E+00 2.338307E-08 1.963972E-06
0 5 82 9.999998E-01 -6.607915E-04 -4.287135E-09 7.627101E-10 -6.030921E-10 -1.485637E-12 -3.426663E-11 1.552110E-11 2.160693E-11 -6.395342E-13 1.000000E+00 -1.101319E-04 1.000000E+00 3.182625E-08 1.959185E-06
0 5 83 9.999998E-01 -6.580917E-04 -4.253032E-09 7.782823E-10 -5.848661E-10 -2.199072E-12 -3.466511E-11 1.559072E-11 2.508412E-11 -7.898818E-13 1.000000E+00 -1.096820E-04 1.000000E+00 4.042880E-08 1.952804E-06
0 5 84 9.999998E-01 -6.548598E-04 -4.212090E-09 7.938916E-10 -5.666283E-10 -3.065401E-12 -3.499363E-11 1.559481E-11 2.857178E-11 -9.456122E-13 1.000000E+00 -1.091433E-04 1.000000E+00 4.918201E-08 1.944797E-06
0 5 85 9.999998E-01 -6.510883E-04 -4.164307E-09 8.094719E-10 -5.484470E-10 -4.090296E-12 -3.524696E-11 1.553078E-11 3.205568E-11 -1.106378E-12 1.000000E+00 -1.085147E-04 1.000000E+00 5.807642E-08 1.935137E-06
0 5 86 9.999998E-01 -6.467700E-04 -4.109709E-09 8.249531E-10 -5.303944E-10 -5.278157E-12 -3.542272E-11 1.539574E-11 3.552146E-11 -1.270922E-12 1.000000E+00 -1.077950E-04 1.000000E+00 6.710185E-08 1.923796E-06
0 5 87 9.999998E-01 -6.418987E-04 -4.048352E-09 8.402634E-10 -5.125435E-10 -6.632140E-12 -3.551809E-11 1.518770E-11 3.895373E-11 -1.439092E-12 1.000000E+00 -1.069831E-04 1.000000E+00 7.624739E-08 1.910751E-06
0 5 88 9.999998E-01 -6.364687E-04 -3.980322E-09 8.553285E-10 -4.949707E-10 -8.156342E-12 -3.552913E-11 1.490420E-11 4.233697E-11 -1.609717E-12 1.000000E+00 -1.060781E-04 1.000000E+00 8.550139E-08 1.895977E-06
0 5 89 9.999998E-01 -6.304750E-04 -3.905735E-09 8.700718E-10 -4.777542E-10 -9.851573E-12 -3.545488E-11 1.454431E-11 4.565516E-11 -1.781894E-12 1.000000E+00 -1.050792E-04 1.000000E+00 9.485149E-08 1.879456E-06
0 5 90 9.999998E-01 -6.239137E-04 -3.824740E-09 8.844171E-10 -4.609724E-10 -1.172013E-11 -3.529285E-11 1.410614E-11 4.889171E-11 -1.954820E-12 1.000000E+00 -1.039856E-04 1.000000E+00 1.042846E-07 1.861169E-06
0 5 91 9.999998E-01 -6.167812E-04 -3.737516E-09 8.982841E-10 -4.447063E-10 -1.376121E-11 -3.504151E-11 1.358938E-11 5.203020E-11 -2.127302E-12 1.000000E+00 -1.027969E-04 1.000000E+00 1.137871E-07 1.841100E-06
0 5 92 9.999998E-01 -6.090752E-04 -3.644276E-09 9.115959E-10 -4.290359E-10 -1.597473E-11 -3.470076E-11 1.299412E-11 5.505381E-11 -2.298217E-12 1.000000E+00 -1.015125E-04 1.000000E+00 1.233444E-07 1.819237E-06
0 5 93 9.999998E-01 -6.007939E-04 -3.545265E-09 9.242724E-10 -4.140421E-10 -1.835765E-11 -3.426977E-11 1.231965E-11 5.794558E-11 -2.466691E-12 1.000000E+00 -1.001323E-04 1.000000E+00 1.329415E-07 1.795569E-06
0 5 94 9.999998E-01 -5.919367E-04 -3.440761E-09 9.362352E-10 -3.998049E-10 -2.090811E-11 -3.374883E-11 1.156768E-11 6.068881E-11 -2.631334E-12 1.000000E+00 -9.865612E-05 1.000000E+00 1.425628E-07 1.770090E-06
0 5 95 9.999998E-01 -5.825038E-04 -3.331073E-09 9.474077E-10 -3.864032E-10 -2.362031E-11 -3.313935E-11 1.073906E-11 6.326715E-11 -2.790770E-12 1.000000E+00 -9.708397E-05 1.000000E+00 1.521919E-07 1.742796E-06
0 5 96 9.999998E-01 -5.724964E-04 -3.216542E-09 9.577133E-10 -3.739147E-10 -2.648965E-11 -3.244230E-11 9.835853E-12 6.566395E-11 -2.944255E-12 1.000000E+00 -9.541606E-05 1.000000E+00 1.618122E-07 1.713685E-06
0 5 97 9.999998E-01 -5.619165E-04 -3.097540E-09 9.670794E-10 -3.624143E-10 -2.950882E-11 -3.166048E-11 8.860375E-12 6.786369E-11 -3.090052E-12 1.000000E+00 -9.365276E-05 1.000000E+00 1.714062E-07 1.682759E-06
0 5 98 9.999998E-01 -5.507675E-04 -2.974471E-09 9.754341E-10 -3.519746E-10 -3.266976E-11 -3.079607E-11 7.815770E-12 6.985074E-11 -3.227206E-12 1.000000E+00 -9.179459E-05 1.000000E+00 1.809563E-07 1.650025E-06
0 5 99 9.999998E-01 -5.390535E-04 -2.847763E-09 9.827110E-10 -3.426644E-10 -3.596324E-11 -2.985302E-11 6.705402E-12 7.161099E-11 -3.354271E-12 1.000000E+00 -8.984226E-05 1.000000E+00 1.904443E-07 1.615491E-06
0 5 100 9.999998E-01 -5.267798E-04 -2.717876E-09 9.888449E-10 -3.345495E-10 -3.937830E-11 -2.883532E-11 5.533972E-12 7.312980E-11 -3.470236E-12 1.000000E+00 -8.779664E-05 1.000000E+00 1.998516E-07 1.579170E-06
0 5 101 9.999999E-01 -5.139526E-04 -2.585292E-09 9.937789E-10 -3.276896E-10 -4.290371E-11 -2.774792E-11 4.305946E-12 7.439507E-11 -3.573780E-12 1.000000E+00 -8.565877E-05 1.000000E+00 2.091594E-07 1.541079E-06
0 5 102 9.999999E-01 -5.005794E-04 -2.450519E-09 9.974568E-10 -3.221414E-10 -4.652586E-11 -2.659560E-11 3.026003E-12 7.539428E-11 -3.663729E-12 1.000000E+00 -8.342991E-05 1.000000E+00 2.183486E-07 1.501236E-06
0 5 103 9.999999E-01 -4.866687E-04 -2.314087E-09 9.998309E-10 -3.179539E-10 -5.023116E-11 -2.538556E-11 1.701472E-12 7.611713E-11 -3.738954E-12 1.000000E+00 -8.111145E-05 1.000000E+00 2.274000E-07 1.459665E-06
0 5 104 9.999999E-01 -4.722299E-04 -2.176542E-09 1.000860E-09 -3.151711E-10 -5.400377E-11 -2.412270E-11 3.368998E-13 7.655392E-11 -3.798657E-12 1.000000E+00 -7.870498E-05 1.000000E+00 2.362941E-07 1.416393E-06
0 5 105 9.999999E-01 -4.572737E-04 -2.038449E-09 1.000505E-09 -3.138313E-10 -5.782848E-11 -2.281586E-11 -1.059585E-12 7.669651E-11 -3.841821E-12 1.000000E+00 -7.621228E-05 1.000000E+00 2.450115E-07 1.371452E-06
0 5 106 9.999999E-01 -4.418119E-04 -1.900387E-09 9.987406E-10 -3.139628E-10 -6.168741E-11 -2.147172E-11 -2.480929E-12 7.653871E-11 -3.867277E-12 1.000000E+00 -7.363531E-05 1.000000E+00 2.535328E-07 1.324876E-06
0 5 107 9.999999E-01 -4.258572E-04 -1.762945E-09 9.955429E-10 -3.155898E-10 -6.556303E-11 -2.009807E-11 -3.920565E-12 7.607501E-11 -3.874624E-12 1.000000E+00 -7.097620E-05 1.000000E+00 2.618387E-07 1.276703E-06
0 5 108 9.999999E-01 -4.094235E-04 -1.626719E-09 9.908994E-10 -3.187265E-10 -6.943666E-11 -1.870428E-11 -5.369032E-12 7.530229E-11 -3.863366E-12 1.000000E+00 -6.823724E-05 1.000000E+00 2.699099E-07 1.226976E-06
0 5 109 9.999999E-01 -3.925257E-04 -1.492310E-09 9.848048E-10 -3.233794E-10 -7.328976E-11 -1.729834E-11 -6.819189E-12 7.421896E-11 -3.832502E-12 1.000000E+00 -6.542094E-05 1.000000E+00 2.777276E-07 1.175739E-06
0 5 110 9.999999E-01 -3.751797E-04 -1.360322E-09 9.772610E-10 -3.295471E-10 -7.710166E-11 -1.588978E-11 -8.262158E-12 7.282499E-11 -3.782150E-12 1.000000E+00 -6.252995E-05 1.000000E+00 2.852730E-07 1.123043E-06
0 5 111 9.999999E-01 -3.574026E-04 -1.231353E-09 9.682805E-10 -3.372189E-10 -8.085407E-11 -1.448767E-11 -9.689253E-12 7.112237E-11 -3.711860E-12 1.000000E+00 -5.956710E-05 1.000000E+00 2.925281E-07 1.068941E-06
0 5 112 9.999999E-01 -3.392122E-04 -1.105999E-09 9.578825E-10 -3.463759E-10 -8.452538E-11 -1.310132E-11 -1.109194E-11 6.911508E-11 -3.621481E-12 1.000000E+00 -5.653537E-05 1.000000E+00 2.994748E-07 1.013488E-06
0 5 113 9.999999E-01 -3.206275E-04 -9.848426E-10 9.460966E-10 -3.569899E-10 -8.809703E-11 -1.174035E-11 -1.246172E-11 6.680850E-11 -3.511397E-12 1.000000E+00 -5.343791E-05 1.000000E+00 3.060962E-07 9.567453E-07
0 5 114 9.999999E-01 -3.016682E-04 -8.684571E-10 9.329591E-10 -3.690246E-10 -9.154817E-11 -1.041394E-11 -1.378910E-11 6.421063E-11 -3.381486E-12 1.000000E+00 -5.027804E-05 1.000000E+00 3.123754E-07 8.987753E-07
0 5 115 1.000000E+00 -2.823551E-04 -7.573963E-10 9.185184E-10 -3.824338E-10 -9.486000E-11 -9.131823E-12 -1.506611E-11 6.133035E-11 -3.232480E-12 1.000000E+00 -4.705919E-05 1.000000E+00 3.182965E-07 8.396444E-07
0 5 116 1.000000E+00 -2.627098E-04 -6.521953E-10 9.028269E-10 -3.971642E-10 -9.801313E-11 -7.902376E-12 -1.628484E-11 5.817956E-11 -3.064621E-12 1.000000E+00 -4.378497E-05 1.000000E+00 3.238444E-07 7.794219E-07
0 5 117 1.000000E+00 -2.427545E-04 -5.533650E-10 8.859487E-10 -4.131533E-10 -1.009892E-10 -6.735002E-12 -1.743590E-11 5.477067E-11 -2.878933E-12 1.000000E+00 -4.045909E-05 1.000000E+00 3.290047E-07 7.181801E-07
0 5 118 1.000000E+00 -2.225124E-04 -4.613892E-10 8.679551E-10 -4.303305E-10 -1.037710E-10 -5.638093E-12 -1.851265E-11 5.111885E-11 -2.676164E-12 1.000000E+00 -3.708540E-05 1.000000E+00 3.337638E-07 6.559938E-07
0 5 119 1.000000E+00 -2.020073E-04 -3.767219E-10 8.489234E-10 -4.486180E-10 -1.063416E-10 -4.619368E-12 -1.950718E-11 4.724036E-11 -2.457132E-12 1.000000E+00 -3.366789E-05 1.000000E+00 3.381092E-07 5.929404E-07
0 5 120 1.000000E+00 -1.812636E-04 -2.997839E-10 8.289407E-10 -4.679304E-10 -1.086853E-10 -3.686627E-12 -2.041274E-11 4.315312E-11 -2.223275E-12 1.000000E+00 -3.021061E-05 1.000000E+00 3.420294E-07 5.290997E-07
0 5 121 1.000000E+00 -1.603064E-04 -2.309593E-10 8.080979E-10 -4.881761E-10 -1.107881E-10 -2.846846E-12 -2.122314E-11 3.887656E-11 -1.975807E-12 1.000000E+00 -2.671774E-05 1.000000E+00 3.455139E-07 4.645536E-07
0 5 122 1.000000E+00 -1.391613E-04 -1.705943E-10 7.864944E-10 -5.092566E-10 -1.126369E-10 -2.105941E-12 -2.193220E-11 3.443131E-11 -1.716144E-12 1.000000E+00 -2.319355E-05 1.000000E+00 3.485534E-07 3.993860E-07
0 5 123 1.000000E+00 -1.178542E-04 -1.189932E-10 7.642335E-10 -5.310687E-10 -1.142204E-10 -1.470073E-12 -2.253532E-11 2.983936E-11 -1.445754E-12 1.000000E+00 -1.964237E-05 1.000000E+00 3.511397E-07 3.336824E-07
0 5 124 1.000000E+00 -9.641172E-05 -7.641815E-11 7.414238E-10 -5.535040E-10 -1.155284E-10 -9.433523E-13 -2.302787E-11 2.512344E-11 -1.166403E-12 1.000000E+00 -1.606862E-05 1.000000E+00 3.532656E-07 2.675299E-07
0 5 125 1.000000E+00 -7.486057E-05 -4.308493E-11 7.181778E-10 -5.764498E-10 -1.165532E-10 -5.305425E-13 -2.340618E-11 2.030759E-11 -8.796152E-13 1.000000E+00 -1.247676E-05 1.000000E+00 3.549255E-07 2.010166E-07
0 5 126 1.000000E+00 -5.322784E-05 -1.916440E-11 6.946115E-10 -5.997907E-10 -1.172876E-10 -2.342096E-13 -2.366732E-11 1.541608E-11 -5.872714E-13 1.000000E+00 -8.871307E-06 1.000000E+00 3.561148E-07 1.342320E-07
0 5 127 1.000000E+00 -3.154081E-05 -4.778000E-12 6.708431E-10 -6.234080E-10 -1.177278E-10 -5.697034E-14 -2.380964E-11 1.047399E-11 -2.913235E-13 1.000000E+00 -5.256802E-06 1.000000E+00 3.568302E-07 6.726598E-08
0 5 128 1.000000E+00 -9.826898E-06 -1.288538E-17 6.469922E-10 -6.471820E-10 -1.178703E-10 6.354781E-17 -2.383130E-11 5.506884E-12 6.572950E-15 1.000000E+00 -1.637816E-06 1.000000E+00 3.570699E-07 2.092029E-10
0 5 129 1.000000E+00 1.188641E-05 -4.854626E-12 6.231805E-10 -6.709914E-10 -1.177146E-10 -6.398815E-14 -2.373235E-11 5.401929E-13 3.044620E-13 1.000000E+00 1.981068E-06 1.000000E+00 3.568331E-07 -6.684756E-08
0 5 130 1.000000E+00 3.357162E-05 -1.931758E-11 5.995275E-10 -6.947159E-10 -1.172613E-10 -2.479557E-13 -2.351329E-11 -4.400461E-12 6.003729E-13 1.000000E+00 5.595270E-06 1.000000E+00 3.561205E-07 -1.338135E-07
0 5 131 1.000000E+00 5.520132E-05 -4.331452E-11 5.761540E-10 -7.182350E-10 -1.165139E-10 -5.512873E-13 -2.317489E-11 -9.289632E-12 8.924937E-13 1.000000E+00 9.200219E-06 1.000000E+00 3.549341E-07 -2.005981E-07
0 5 132 1.000000E+00 7.674823E-05 -7.672360E-11 5.531777E-10 -7.414301E-10 -1.154763E-10 -9.711373E-13 -2.271993E-11 -1.410232E-11 1.179067E-12 1.000000E+00 1.279137E-05 1.000000E+00 3.532770E-07 -2.671112E-07
0 5 133 1.000000E+00 9.818528E-05 -1.193743E-10 5.307141E-10 -7.641858E-10 -1.141557E-10 -1.504137E-12 -2.215089E-11 -1.881399E-11 1.458219E-12 1.000000E+00 1.636421E-05 1.000000E+00 3.511539E-07 -3.332636E-07
0 5 134 1.000000E+00 1.194857E-04 -1.710504E-10 5.088759E-10 -7.863891E-10 -1.125599E-10 -2.147308E-12 -2.147161E-11 -2.340089E-11 1.728178E-12 1.000000E+00 1.991428E-05 1.000000E+00 3.485705E-07 -3.989671E-07
0 5 135 1.000000E+00 1.406230E-04 -2.314896E-10 4.877709E-10 -8.079314E-10 -1.106994E-10 -2.894347E-12 -2.068677E-11 -2.784016E-11 1.987615E-12 1.000000E+00 2.343716E-05 1.000000E+00 3.455338E-07 -4.641345E-07
0 5 136 1.000000E+00 1.615711E-04 -3.003881E-10 4.675024E-10 -8.287090E-10 -1.085847E-10 -3.740982E-12 -1.980120E-11 -3.210972E-11 2.234612E-12 1.000000E+00 2.692852E-05 1.000000E+00 3.420521E-07 -5.286803E-07
0 5 137 1.000000E+00 1.823046E-04 -3.773986E-10 4.481685E-10 -8.486234E-10 -1.062302E-10 -4.680067E-12 -1.882064E-11 -3.618931E-11 2.467973E-12 1.000000E+00 3.038410E-05 1.000000E+00 3.381347E-07 -5.925207E-07
0 5 138 1.000000E+00 2.027983E-04 -4.621379E-10 4.298611E-10 -8.675824E-10 -1.036487E-10 -5.704920E-12 -1.775198E-11 -4.005903E-11 2.686380E-12 1.000000E+00 3.379972E-05 1.000000E+00 3.337920E-07 -6.555738E-07
0 5 139 1.000000E+00 2.230278E-04 -5.541841E-10 4.126645E-10 -8.855005E-10 -1.008574E-10 -6.808154E-12 -1.660188E-11 -4.370131E-11 2.888735E-12 1.000000E+00 3.717130E-05 1.000000E+00 3.290356E-07 -7.177598E-07
0 5 140 1.000000E+00 2.429694E-04 -6.530845E-10 3.966574E-10 -9.022987E-10 -9.787126E-11 -7.981632E-12 -1.537745E-11 -4.709963E-11 3.073860E-12 1.000000E+00 4.049489E-05 1.000000E+00 3.238781E-07 -7.790013E-07
0 5 141 1.000000E+00 2.625998E-04 -7.583536E-10 3.819096E-10 -9.179067E-10 -9.470967E-11 -9.216479E-12 -1.408728E-11 -5.023942E-11 3.240818E-12 1.000000E+00 4.376664E-05 1.000000E+00 3.183329E-07 -8.392234E-07
0 5 142 1.000000E+00 2.818969E-04 -8.694814E-10 3.684828E-10 -9.322616E-10 -9.138963E-11 -1.050466E-11 -1.273877E-11 -5.310736E-11 3.389464E-12 1.000000E+00 4.698282E-05 1.000000E+00 3.124144E-07 -8.983539E-07
0 5 143 9.999999E-01 3.008390E-04 -9.859329E-10 3.564321E-10 -9.453082E-10 -8.793074E-11 -1.183653E-11 -1.134054E-11 -5.569233E-11 3.518458E-12 1.000000E+00 5.013983E-05 1.000000E+00 3.061379E-07 -9.563235E-07
0 5 144 9.999999E-01 3.194055E-04 -1.107153E-09 3.458017E-10 -9.570011E-10 -8.435271E-11 -1.320245E-11 -9.901947E-12 -5.798512E-11 3.627950E-12 1.000000E+00 5.323424E-05 1.000000E+00 2.995192E-07 -1.013066E-06
0 5 145 9.999999E-01 3.375765E-04 -1.232570E-09 3.366282E-10 -9.673028E-10 -8.067484E-11 -1.459427E-11 -8.430576E-12 -5.997792E-11 3.717398E-12 1.000000E+00 5.626275E-05 1.000000E+00 2.925749E-07 -1.068518E-06
0 5 146 9.999999E-01 3.553332E-04 -1.361599E-09 3.289406E-10 -9.761841E-10 -7.691792E-11 -1.600103E-11 -6.935766E-12 -6.166511E-11 3.787045E-12 1.000000E+00 5.922219E-05 1.000000E+00 2.853225E-07 -1.122620E-06
0 5 147 9.999999E-01 3.726576E-04 -1.493648E-09 3.227567E-10 -9.836258E-10 -7.310075E-11 -1.741442E-11 -5.426802E-12 -6.304287E-11 3.836688E-12 1.000000E+00 6.210960E-05 1.000000E+00 2.777795E-07 -1.175315E-06
0 5 148 9.999999E-01 3.895328E-04 -1.628114E-09 3.180870E-10 -9.896163E-10 -6.924454E-11 -1.882459E-11 -3.911397E-12 -6.410955E-11 3.866492E-12 1.000000E+00 6.492213E-05 1.000000E+00 2.699643E-07 -1.226551E-06
0 5 149 9.999999E-01 4.059429E-04 -1.764396E-09 3.149339E-10 -9.941530E-10 -6.536777E-11 -2.022286E-11 -2.398518E-12 -6.486448E-11 3.877167E-12 1.000000E+00 6.765715E-05 1.000000E+00 2.618955E-07 -1.276278E-06
0 5 150 9.999999E-01 4.218729E-04 -1.901892E-09 3.132899E-10 -9.972418E-10 -6.149020E-11 -2.160022E-11 -8.965933E-13 -6.530977E-11 3.869091E-12 1.000000E+00 7.031216E-05 1.000000E+00 2.535920E-07 -1.324450E-06
0 5 151 9.999999E-01 4.373091E-04 -2.040007E-09 3.131407E-10 -9.988965E-10 -5.762959E-11 -2.294829E-11 5.868806E-13 -6.544882E-11 3.842551E-12 1.000000E+00 7.288486E-05 1.000000E+00 2.450731E-07 -1.371026E-06
0 5 152 9.999999E-01 4.522387E-04 -2.178149E-09 3.144637E-10 -9.991387E-10 -5.380510E-11 -2.425889E-11 2.043327E-12 -6.528636E-11 3.798652E-12 1.000000E+00 7.537311E-05 1.000000E+00 2.363579E-07 -1.415966E-06
0 5 153 9.999999E-01 4.666499E-04 -2.315742E-09 3.172273E-10 -9.979980E-10 -5.003228E-11 -2.552432E-11 3.466428E-12 -6.482903E-11 3.738481E-12 1.000000E+00 7.777498E-05 1.000000E+00 2.274661E-07 -1.459237E-06
0 5 154 9.999999E-01 4.805321E-04 -2.452221E-09 3.213965E-10 -9.955098E-10 -4.632814E-11 -2.673823E-11 4.849384E-12 -6.408549E-11 3.662101E-12 1.000000E+00 8.008868E-05 1.000000E+00 2.184169E-07 -1.500807E-06
0 5 155 9.999999E-01 4.938758E-04 -2.587037E-09 3.269261E-10 -9.917174E-10 -4.270808E-11 -2.789268E-11 6.184653E-12 -6.306444E-11 3.571552E-12 1.000000E+00 8.231264E-05 1.000000E+00 2.092299E-07 -1.540649E-06
0 5 156 9.999999E-01 5.066726E-04 -2.719663E-09 3.337658E-10 -9.866698E-10 -3.918503E-11 -2.898312E-11 7.467653E-12 -6.177701E-11 3.467272E-12 1.000000E+00 8.444544E-05 1.000000E+00 1.999242E-07 -1.578740E-06
0 5 157 9.999999E-01 5.189151E-04 -2.849590E-09 3.418614E-10 -9.804208E-10 -3.577353E-11 -3.000277E-11 8.692409E-12 -6.023530E-11 3.350528E-12 1.000000E+00 8.648585E-05 1.000000E+00 1.905190E-07 -1.615060E-06
0 5 158 9.999998E-01 5.305969E-04 -2.976336E-09 3.511507E-10 -9.730304E-10 -3.248398E-11 -3.094824E-11 9.854171E-12 -5.845180E-11 3.222858E-12 1.000000E+00 8.843283E-05 1.000000E+00 1.810330E-07 -1.649593E-06
0 5 159 9.999998E-01 5.417130E-04 -3.099441E-09 3.615697E-10 -9.645621E-10 -2.932782E-11 -3.181409E-11 1.094912E-11 -5.644074E-11 3.084958E-12 1.000000E+00 9.028550E-05 1.000000E+00 1.714849E-07 -1.682327E-06
0 5 160 9.999998E-01 5.522590E-04 -3.218476E-09 3.730489E-10 -9.550842E-10 -2.631406E-11 -3.259775E-11 1.197297E-11 -5.421660E-11 2.938530E-12 1.000000E+00 9.204318E-05 1.000000E+00 1.618927E-07 -1.713251E-06
0 5 161 9.999998E-01 5.622319E-04 -3.333039E-09 3.855157E-10 -9.446675E-10 -2.345076E-11 -3.329621E-11 1.292342E-11 -5.179490E-11 2.784520E-12 1.000000E+00 9.370532E-05 1.000000E+00 1.522743E-07 -1.742362E-06
0 5 162 9.999998E-01 5.716295E-04 -3.442756E-09 3.988957E-10 -9.333857E-10 -2.074502E-11 -3.390680E-11 1.379729E-11 -4.919115E-11 2.624388E-12 1.000000E+00 9.527158E-05 1.000000E+00 1.426469E-07 -1.769655E-06
0 5 163 9.999998E-01 5.804506E-04 -3.547288E-09 4.131103E-10 -9.213155E-10 -1.820198E-11 -3.442834E-11 1.459310E-11 -4.642200E-11 2.459325E-12 1.000000E+00 9.674177E-05 1.000000E+00 1.330273E-07 -1.795133E-06
0 5 164 9.999998E-01 5.886950E-04 -3.646324E-09 4.280819E-10 -9.085337E-10 -1.582637E-11 -3.486051E-11 1.530958E-11 -4.350400E-11 2.290278E-12 1.000000E+00 9.811584E-05 1.000000E+00 1.234319E-07 -1.818800E-06
0 5 165 9.999998E-01 5.963636E-04 -3.739587E-09 4.437294E-10 -8.951194E-10 -1.362143E-11 -3.520146E-11 1.594533E-11 -4.045366E-11 2.118902E-12 1.000000E+00 9.939393E-05 1.000000E+00 1.138762E-07 -1.840662E-06
0 5 166 9.999998E-01 6.034579E-04 -3.826832E-09 4.599726E-10 -8.811518E-10 -1.158857E-11 -3.545303E-11 1.650101E-11 -3.728811E-11 1.946032E-12 1.000000E+00 1.005763E-04 1.000000E+00 1.043753E-07 -1.860730E-06
0 5 167 9.999998E-01 6.099804E-04 -3.907846E-09 4.767314E-10 -8.667097E-10 -9.729361E-12 -3.561520E-11 1.697608E-11 -3.402406E-11 1.772712E-12 1.000000E+00 1.016634E-04 1.000000E+00 9.494365E-08 -1.879016E-06
0 5 168 9.999998E-01 6.159346E-04 -3.982450E-09 4.939248E-10 -8.518720E-10 -8.043141E-12 -3.568950E-11 1.737151E-11 -3.067808E-11 1.600230E-12 1.000000E+00 1.026558E-04 1.000000E+00 8.559497E-08 -1.895537E-06
0 5 169 9.999998E-01 6.213246E-04 -4.050495E-09 5.114745E-10 -8.367162E-10 -6.528902E-12 -3.567763E-11 1.768844E-11 -2.726670E-11 1.429259E-12 1.000000E+00 1.035541E-04 1.000000E+00 7.634233E-08 -1.910309E-06
0 5 170 9.999998E-01 6.261554E-04 -4.111865E-09 5.293016E-10 -8.213189E-10 -5.184623E-12 -3.558236E-11 1.792875E-11 -2.380598E-11 1.260844E-12 1.000000E+00 1.043592E-04 1.000000E+00 6.719808E-08 -1.923353E-06
0 5 171 9.999998E-01 6.304325E-04 -4.166474E-09 5.473320E-10 -8.057537E-10 -4.007214E-12 -3.540571E-11 1.809390E-11 -2.031140E-11 1.096121E-12 1.000000E+00 1.050721E-04 1.000000E+00 5.817388E-08 -1.934693E-06
0 5 172 9.999998E-01 6.341625E-04 -4.214267E-09 5.654894E-10 -7.900940E-10 -2.992380E-12 -3.515113E-11 1.818621E-11 -1.679856E-11 9.351349E-13 1.000000E+00 1.056938E-04 1.000000E+00 4.928063E-08 -1.944352E-06
0 5 173 9.999998E-01 6.373522E-04 -4.255216E-09 5.837044E-10 -7.744089E-10 -2.136944E-12 -3.482219E-11 1.820916E-11 -1.328168E-11 7.792701E-13 1.000000E+00 1.062254E-04 1.000000E+00 4.052853E-08 -1.952358E-06
0 5 174 9.999998E-01 6.400094E-04 -4.289324E-09 6.019078E-10 -7.587654E-10 -1.433840E-12 -3.442224E-11 1.816428E-11 -9.774944E-12 6.289050E-13 1.000000E+00 1.066682E-04 1.000000E+00 3.192701E-08 -1.958738E-06
0 5 175 9.999998E-01 6.421423E-04 -4.316618E-09 6.200329E-10 -7.432280E-10 -8.791342E-13 -3.395530E-11 1.805590E-11 -6.291715E-12 4.843538E-13 1.000000E+00 1.070237E-04 1.000000E+00 2.348480E-08 -1.963524E-06
0 5 176 9.999998E-01 6.437596E-04 -4.337152E-09 6.380196E-10 -7.278566E-10 -4.651323E-13 -3.342579E-11 1.788684E-11 -2.844494E-12 3.465554E-13 1.000000E+00 1.072933E-04 1.000000E+00 1.520987E-08 -1.966746E-06
0 5 177 9.999998E-01 6.448705E-04 -4.351004E-09 6.558066E-10 -7.127091E-10 -1.860234E-13 -3.283768E-11 1.766034E-11 5.546026E-13 2.153355E-13 1.000000E+00 1.074784E-04 1.000000E+00 7.109490E-09 -1.968438E-06
0 5 178 9.999998E-01 6.454849E-04 -4.358273E-09 6.733403E-10 -6.978388E-10 -3.446126E-14 -3.219566E-11 1.738093E-11 3.894710E-12 9.148115E-14 1.000000E+00 1.075808E-04 1.000000E+00 -8.098041E-10 -1.968635E-06
0 5 179 9.999998E-01 6.456127E-04 -4.359082E-09 6.905685E-10 -6.832956E-10 -3.061084E-15 -3.150424E-11 1.705130E-11 7.165466E-12 -2.492275E-14 1.000000E+00 1.076021E-04 1.000000E+00 -8.542172E-09 -1.967371E-06
0 5 180 9.999998E-01 6.452646E-04 -4.353571E-09 7.074429E-10 -6.691258E-10 -8.430676E-14 -3.076794E-11 1.667611E-11 1.035717E-11 -1.338010E-13 1.000000E+00 1.075441E-04 1.000000E+00 -1.608247E-08 -1.964684E-06
0 5 181 9.999998E-01 6.444513E-04 -4.341899E-09 7.239207E-10 -6.553714E-10 -2.706631E-13 -2.999148E-11 1.625887E-11 1.346150E-11 -2.347799E-13 1.000000E+00 1.074086E-04 1.000000E+00 -2.342622E-08 -1.960610E-06
0 5 182 9.999998E-01 6.431840E-04 -4.324242E-09 7.399606E-10 -6.420708E-10 -5.538666E-13 -2.917945E-11 1.580342E-11 1.647029E-11 -3.281218E-13 1.000000E+00 1.071973E-04 1.000000E+00 -3.056962E-08 -1.955188E-06
0 5 183 9.999998E-01 6.414740E-04 -4.300789E-09 7.555275E-10 -6.292586E-10 -9.269066E-13 -2.833624E-11 1.531378E-11 1.937667E-11 -4.136454E-13 1.000000E+00 1.069123E-04 1.000000E+00 -3.750949E-08 -1.948456E-06
0 5 184 9.999998E-01 6.393331E-04 -4.271744E-09 7.705882E-10 -6.169651E-10 -1.381158E-12 -2.746696E-11 1.479356E-11 2.217444E-11 -4.912522E-13 1.000000E+00 1.065555E-04 1.000000E+00 -4.424327E-08 -1.940454E-06
0 5 185 9.999998E-01 6.367731E-04 -4.237322E-09 7.851147E-10 -6.052174E-10 -1.909411E-12 -2.657491E-11 1.424694E-11 2.485804E-11 -5.614142E-13 1.000000E+00 1.061289E-04 1.000000E+00 -5.076902E-08 -1.931221E-06
0 5 186 9.999998E-01 6.338059E-04 -4.197749E-09 7.990820E-10 -5.940385E-10 -2.503986E-12 -2.566579E-11 1.367713E-11 2.742295E-11 -6.238677E-13 1.000000E+00 1.056343E-04 1.000000E+00 -5.708534E-08 -1.920797E-06
0 5 187 9.999998E-01 6.304436E-04 -4.153259E-09 8.124689E-10 -5.834476E-10 -3.157146E-12 -2.474237E-11 1.308781E-11 2.986531E-11 -6.790326E-13 1.000000E+00 1.050739E-04 1.000000E+00 -6.319140E-08 -1.909222E-06
0 5 188 9.999998E-01 6.266985E-04 -4.104092E-09 8.252577E-10 -5.734610E-10 -3.862051E-12 -2.380987E-11 1.248276E-11 3.218168E-11 -7.272757E-13 1.000000E+00 1.044498E-04 1.000000E+00 -6.908690E-08 -1.896535E-06
0 5 189 9.999998E-01 6.225827E-04 -4.050495E-09 8.374344E-10 -5.640909E-10 -4.611698E-12 -2.287103E-11 1.186500E-11 3.436996E-11 -7.684295E-13 1.000000E+00 1.037638E-04 1.000000E+00 -7.477202E-08 -1.882778E-06
0 5 190 9.999998E-01 6.181087E-04 -3.992721E-09 8.489876E-10 -5.553468E-10 -5.398910E-12 -2.193049E-11 1.123754E-11 3.642838E-11 -8.028745E-13 1.000000E+00 1.030181E-04 1.000000E+00 -8.024745E-08 -1.867989E-06
0 5 191 9.999998E-01 6.132885E-04 -3.931025E-09 8.599095E-10 -5.472347E-10 -6.217447E-12 -2.099079E-11 1.060403E-11 3.835519E-11 -8.313048E-13 1.000000E+00 1.022148E-04 1.000000E+00 -8.551429E-08 -1.852208E-06
0 5 192 9.999998E-01 6.081346E-04 -3.865661E-09 8.701957E-10 -5.397580E-10 -7.061520E-12 -2.005593E-11 9.966667E-12 4.015058E-11 -8.537107E-13 1.000000E+00 1.013558E-04 1.000000E+00 -9.057408E-08 -1.835475E-06
0 5 193 9.999998E-01 6.026592E-04 -3.796889E-09 8.798429E-10 -5.329172E-10 -7.924868E-12 -1.912838E-11 9.328537E-12 4.181425E-11 -8.701585E-13 1.000000E+00 1.004432E-04 1.000000E+00 -9.542877E-08 -1.817829E-06
0 5 194 9.999998E-01 5.968743E-04 -3.724966E-09 8.888528E-10 -5.267098E-10 -8.801837E-12 -1.821137E-11 8.692119E-12 4.334664E-11 -8.814748E-13 1.000000E+00 9.947905E-05 1.000000E+00 -1.000807E-07 -1.799308E-06
0 5 195 9.999998E-01 5.907920E-04 -3.650147E-09 8.972271E-10 -5.211317E-10 -9.687818E-12 -1.730714E-11 8.059280E-12 4.474879E-11 -8.879591E-13 1.000000E+00 9.846533E-05 1.000000E+00 -1.045324E-07 -1.779950E-06
0 5 196 9.999998E-01 5.844242E-04 -3.572686E-09 9.049713E-10 -5.161761E-10 -1.057775E-11 -1.641823E-11 7.433232E-12 4.602247E-11 -8.894748E-13 1.000000E+00 9.740404E-05 1.000000E+00 -1.087870E-07 -1.759792E-06
0 5 197 9.999998E-01 5.777827E-04 -3.492836E-09 9.120936E-10 -5.118336E-10 -1.146677E-11 -1.554726E-11 6.814765E-12 4.716922E-11 -8.868917E-13 1.000000E+00 9.629712E-05 1.000000E+00 -1.128477E-07 -1.738872E-06
0 5 198 9.999998E-01 5.708791E-04 -3.410841E-09 9.186009E-10 -5.080944E-10 -1.235154E-11 -1.469489E-11 6.206212E-12 4.819143E-11 -8.805101E-13 1.000000E+00 9.514652E-05 1.000000E+00 -1.167180E-07 -1.717225E-06
0 5 199 9.999998E-01 5.637248E-04 -3.326946E-09 9.245060E-10 -5.049454E-10 -1.322779E-11 -1.386462E-11 5.609699E-12 4.909184E-11 -8.701825E-13 1.000000E+00 9.395414E-05 1.000000E+00 -1.204018E-07 -1.694887E-06
0 5 200 9.999998E-01 5.563311E-04 -3.241387E-09 9.298203E-10 -5.023727E-10 -1.409190E-11 -1.305635E-11 5.025589E-12 4.987305E-11 -8.569819E-13 1.000000E+00 9.272186E-05 1.000000E+00 -1.239030E-07 -1.671892E-06
0 5 201 9.999998E-01 5.487091E-04 -3.154396E-09 9.345572E-10 -5.003615E-10 -1.494175E-11 -1.227239E-11 4.456007E-12 5.053849E-11 -8.406973E-13 1.000000E+00 9.145151E-05 1.000000E+00 -1.272259E-07 -1.648274E-06
0 5 202 9.999998E-01 5.408694E-04 -3.066199E-09 9.387323E-10 -4.988949E-10 -1.577330E-11 -1.151366E-11 3.901944E-12 5.109150E-11 -8.216306E-13 1.000000E+00 9.014491E-05 1.000000E+00 -1.303748E-07 -1.624067E-06
0 5 203 9.999998E-01 5.328228E-04 -2.977013E-09 9.423611E-10 -4.979557E-10 -1.658501E-11 -1.078079E-11 3.364027E-12 5.153547E-11 -8.006829E-13 1.000000E+00 8.880380E-05 1.000000E+00 -1.333543E-07 -1.599301E-06
0 5 204 9.999998E-01 5.245795E-04 -2.887051E-09 9.454603E-10 -4.975253E-10 -1.737466E-11 -1.007506E-11 2.843355E-12 5.187437E-11 -7.775852E-13 1.000000E+00 8.742992E-05 1.000000E+00 -1.361690E-07 -1.574010E-06
0 5 205 9.999999E-01 5.161496E-04 -2.796518E-09 9.480478E-10 -4.975848E-10 -1.814018E-11 -9.396373E-12 2.340430E-12 5.211204E-11 -7.526417E-13 1.000000E+00 8.602494E-05 1.000000E+00 -1.388239E-07 -1.548222E-06
0 5 206 9.999999E-01 5.075430E-04 -2.705609E-09 9.501412E-10 -4.981146E-10 -1.887995E-11 -8.746069E-12 1.856058E-12 5.225238E-11 -7.265798E-13 1.000000E+00 8.459050E-05 1.000000E+00 -1.413237E-07 -1.521967E-06
0 5 207 9.999999E-01 4.987692E-04 -2.614513E-09 9.517599E-10 -4.990944E-10 -1.959334E-11 -8.123425E-12 1.390349E-12 5.229961E-11 -6.990536E-13 1.000000E+00 8.312820E-05 1.000000E+00 -1.436734E-07 -1.495273E-06
0 5 208 9.999999E-01 4.898374E-04 -2.523413E-09 9.529219E-10 -5.005042E-10 -2.027805E-11 -7.529346E-12 9.435625E-13 5.225774E-11 -6.707605E-13 1.000000E+00 8.163956E-05 1.000000E+00 -1.458781E-07 -1.468169E-06
0 5 209 9.999999E-01 4.807566E-04 -2.432479E-09 9.536470E-10 -5.023231E-10 -2.093486E-11 -6.963652E-12 5.163934E-13 5.213064E-11 -6.420234E-13 1.000000E+00 8.012610E-05 1.000000E+00 -1.479429E-07 -1.440679E-06
0 5 210 9.999999E-01 4.715356E-04 -2.341878E-09 9.539547E-10 -5.045301E-10 -2.156210E-11 -6.425690E-12 1.077895E-13 5.192339E-11 -6.121436E-13 1.000000E+00 7.858926E-05 1.000000E+00 -1.498729E-07 -1.412831E-06
0 5 211 9.999999E-01 4.621827E-04 -2.251766E-09 9.538626E-10 -5.071056E-10 -2.215915E-11 -5.916022E-12 -2.809362E-13 5.163890E-11 -5.827967E-13 1.000000E+00 7.703045E-05 1.000000E+00 -1.516733E-07 -1.384648E-06
0 5 212 9.999999E-01 4.527060E-04 -2.162290E-09 9.533928E-10 -5.100278E-10 -2.272769E-11 -5.433969E-12 -6.505936E-13 5.128211E-11 -5.529445E-13 1.000000E+00 7.545100E-05 1.000000E+00 -1.533490E-07 -1.356154E-06
0 5 213 9.999999E-01 4.431134E-04 -2.073594E-09 9.525614E-10 -5.132773E-10 -2.326504E-11 -4.978622E-12 -1.001992E-12 5.085706E-11 -5.230207E-13 1.000000E+00 7.385223E-05 1.000000E+00 -1.549054E-07 -1.327371E-06
0 5 214 9.999999E-01 4.334124E-04 -1.985808E-09 9.513888E-10 -5.168335E-10 -2.377374E-11 -4.550389E-12 -1.333862E-12 5.036702E-11 -4.936038E-13 1.000000E+00 7.223540E-05 1.000000E+00 -1.563474E-07 -1.298321E-06
0 5 215 9.999999E-01 4.236102E-04 -1.899058E-09 9.498937E-10 -5.206764E-10 -2.425225E-11 -4.148085E-12 -1.648202E-12 4.981693E-11 -4.643893E-13 1.000000E+00 7.060170E-05 1.000000E+00 -1.576803E-07 -1.269025E-06
0 5 216 9.999999E-01 4.137137E-04 -1.813460E-09 9.480924E-10 -5.247876E-10 -2.470251E-11 -3.770769E-12 -1.944480E-12 4.920975E-11 -4.357673E-13 1.000000E+00 6.895228E-05 1.000000E+00 -1.589089E-07 -1.239502E-06
0 5 217 9.999999E-01 4.037296E-04 -1.729126E-09 9.460047E-10 -5.291474E-10 -2.512378E-11 -3.418597E-12 -2.222964E-12 4.854979E-11 -4.077156E-13 1.000000E+00 6.728826E-05 1.000000E+00 -1.600383E-07 -1.209772E-06
0 5 218 9.999999E-01 3.936641E-04 -1.646157E-09 9.436465E-10 -5.337376E-10 -2.551795E-11 -3.090172E-12 -2.485084E-12 4.784035E-11 -3.804059E-13 1.000000E+00 6.561069E-05 1.000000E+00 -1.610733E-07 -1.179851E-06
0 5 219 9.999999E-01 3.835235E-04 -1.564649E-09 9.410345E-10 -5.385406E-10 -2.588459E-11 -2.784369E-12 -2.730704E-12 4.708504E-11 -3.535854E-13 1.000000E+00 6.392059E-05 1.000000E+00 -1.620189E-07 -1.149757E-06
0 5 220 9.999999E-01 3.733134E-04 -1.484691E-09 9.381851E-10 -5.435391E-10 -2.622512E-11 -2.501344E-12 -2.960542E-12 4.628701E-11 -3.281114E-13 1.000000E+00 6.221890E-05 1.000000E+00 -1.628797E-07 -1.119505E-06
0 5 221 9.999999E-01 3.630393E-04 -1.406364E-09 9.351135E-10 -5.487163E-10 -2.654082E-11 -2.239353E-12 -3.175068E-12 4.544995E-11 -3.030891E-13 1.000000E+00 6.050655E-05 1.000000E+00 -1.636605E-07 -1.089111E-06
0 5 222 9.999999E-01 3.527064E-04 -1.329747E-09 9.318350E-10 -5.540564E-10 -2.683129E-11 -1.997755E-12 -3.375188E-12 4.457663E-11 -2.792088E-13 1.000000E+00 5.878439E-05 1.000000E+00 -1.643658E-07 -1.058589E-06
0 5 223 9.999999E-01 3.423196E-04 -1.254906E-09 9.283631E-10 -5.595443E-10 -2.709923E-11 -1.775776E-12 -3.561626E-12 4.366992E-11 -2.564539E-13 1.000000E+00 5.705327E-05 1.000000E+00 -1.650001E-07 -1.027953E-06
0 5 224 9.999999E-01 3.318836E-04 -1.181907E-09 9.247117E-10 -5.651653E-10 -2.734420E-11 -1.572043E-12 -3.734599E-12 4.273304E-11 -2.345384E-13 1.000000E+00 5.531394E-05 1.000000E+00 -1.655678E-07 -9.972140E-07
0 5 225 9.999999E-01 3.214029E-04 -1.110809E-09 9.208939E-10 -5.709052E-10 -2.756831E-11 -1.386427E-12 -3.894962E-12 4.176831E-11 -2.137874E-13 1.000000E+00 5.356715E-05 1.000000E+00 -1.660732E-07 -9.663847E-07
0 5 226 9.999999E-01 3.108815E-04 -1.041665E-09 9.169218E-10 -5.767511E-10 -2.777178E-11 -1.217038E-12 -4.043760E-12 4.077838E-11 -1.940717E-13 1.000000E+00 5.181358E-05 1.000000E+00 -1.665204E-07 -9.354759E-07
0 5 227 9.999999E-01 3.003233E-04 -9.745237E-10 9.128064E-10 -5.826906E-10 -2.795645E-11 -1.063407E-12 -4.181214E-12 3.976576E-11 -1.754332E-13 1.000000E+00 5.005388E-05 1.000000E+00 -1.669135E-07 -9.044976E-07
0 5 228 1.000000E+00 2.897320E-04 -9.094289E-10 9.085594E-10 -5.887117E-10 -2.812264E-11 -9.248321E-13 -4.307884E-12 3.873253E-11 -1.579500E-13 1.000000E+00 4.828866E-05 1.000000E+00 -1.672564E-07 -8.734594E-07
0 5 229 1.000000E+00 2.791109E-04 -8.464193E-10 9.041906E-10 -5.948031E-10 -2.827235E-11 -8.000002E-13 -4.425044E-12 3.768089E-11 -1.414016E-13 1.000000E+00 4.651849E-05 1.000000E+00 -1.675528E-07 -8.423699E-07
0 5 230 1.000000E+00 2.684633E-04 -7.855317E-10 8.997093E-10 -6.009548E-10 -2.840545E-11 -6.880965E-13 -4.532870E-12 3.661275E-11 -1.261209E-13 1.000000E+00 4.474389E-05 1.000000E+00 -1.678066E-07 -8.112371E-07
0 5 231 1.000000E+00 2.577921E-04 -7.267960E-10 8.951249E-10 -6.071569E-10 -2.852460E-11 -5.882810E-13 -4.632072E-12 3.553008E-11 -1.117740E-13 1.000000E+00 4.296535E-05 1.000000E+00 -1.680212E-07 -7.800682E-07
0 5 232 1.000000E+00 2.471001E-04 -6.702421E-10 8.904451E-10 -6.134003E-10 -2.862899E-11 -4.997118E-13 -4.723312E-12 3.443449E-11 -9.832300E-14 1.000000E+00 4.118334E-05 1.000000E+00 -1.682000E-07 -7.488701E-07
0 5 233 1.000000E+00 2.363896E-04 -6.158931E-10 8.856782E-10 -6.196765E-10 -2.872124E-11 -4.216593E-13 -4.807404E-12 3.332735E-11 -8.631605E-14 1.000000E+00 3.939827E-05 1.000000E+00 -1.683463E-07 -7.176488E-07
0 5 234 1.000000E+00 2.256632E-04 -5.637713E-10 8.808303E-10 -6.259779E-10 -2.880163E-11 -3.528715E-13 -4.884536E-12 3.221058E-11 -7.481471E-14 1.000000E+00 3.761053E-05 1.000000E+00 -1.684634E-07 -6.864096E-07
0 5 235 1.000000E+00 2.149228E-04 -5.138960E-10 8.759092E-10 -6.322972E-10 -2.887087E-11 -2.930356E-13 -4.955548E-12 3.108511E-11 -6.446145E-14 1.000000E+00 3.582047E-05 1.000000E+00 -1.685541E-07 -6.551574E-07
0 5 236 1.000000E+00 2.041705E-04 -4.662827E-10 8.709192E-10 -6.386280E-10 -2.893055E-11 -2.411550E-13 -5.021284E-12 2.995213E-11 -5.515579E-14 1.000000E+00 3.402842E-05 1.000000E+00 -1.686215E-07 -6.238967E-07
0 5 237 1.000000E+00 1.934080E-04 -4.209458E-10 8.658666E-10 -6.449640E-10 -2.898118E-11 -1.965266E-13 -5.081427E-12 2.881302E-11 -4.661810E-14 1.000000E+00 3.223466E-05 1.000000E+00 -1.686682E-07 -5.926312E-07
0 5 238 1.000000E+00 1.826368E-04 -3.778970E-10 8.607564E-10 -6.513000E-10 -2.902379E-11 -1.584316E-13 -5.137448E-12 2.766862E-11 -3.881100E-14 1.000000E+00 3.043947E-05 1.000000E+00 -1.686969E-07 -5.613641E-07
0 5 239 1.000000E+00 1.718585E-04 -3.371467E-10 8.555917E-10 -6.576311E-10 -2.905881E-11 -1.263372E-13 -5.189184E-12 2.651961E-11 -3.207234E-14 1.000000E+00 2.864308E-05 1.000000E+00 -1.687101E-07 -5.300984E-07
0 5 240 1.000000E+00 1.610743E-04 -2.987023E-10 8.503780E-10 -6.639525E-10 -2.908793E-11 -9.936640E-14 -5.237317E-12 2.536704E-11 -2.595907E-14 1.000000E+00 2.684571E-05 1.000000E+00 -1.687101E-07 -4.988363E-07
0 5 241 1.000000E+00 1.502853E-04 -2.625717E-10 8.451171E-10 -6.702610E-10 -2.911072E-11 -7.699814E-14 -5.282559E-12 2.421154E-11 -2.046080E-14 1.000000E+00 2.504755E-05 1.000000E+00 -1.686991E-07 -4.675800E-07
0 5 242 1.000000E+00 1.394925E-04 -2.287593E-10 8.398129E-10 -6.765525E-10 -2.912885E-11 -5.888805E-14 -5.324560E-12 2.305355E-11 -1.596351E-14 1.000000E+00 2.324875E-05 1.000000E+00 -1.686793E-07 -4.363308E-07
0 5 243 1.000000E+00 1.286968E-04 -1.972699E-10 8.344679E-10 -6.828240E-10 -2.914265E-11 -4.427413E-14 -5.364578E-12 2.189377E-11 -1.178976E-14 1.000000E+00 2.144947E-05 1.000000E+00 -1.686525E-07 -4.050901E-07
0 5 244 1.000000E+00 1.178990E-04 -1.681069E-10 8.290837E-10 -6.890733E-10 -2.915243E-11 -3.249092E-14 -5.402477E-12 2.073252E-11 -8.414575E-15 1.000000E+00 1.964983E-05 1.000000E+00 -1.686205E-07 -3.738586E-07
0 5 245 1.000000E+00 1.070996E-04 -1.412722E-10 8.236630E-10 -6.952977E-10 -2.915948E-11 -2.370174E-14 -5.438607E-12 1.957021E-11 -5.446644E-15 1.000000E+00 1.784993E-05 1.000000E+00 -1.685851E-07 -3.426368E-07
0 5 246 1.000000E+00 9.629920E-05 -1.167685E-10 8.182065E-10 -7.014954E-10 -2.916333E-11 -1.662370E-14 -5.473470E-12 1.840710E-11 -3.173649E-15 1.000000E+00 1.604987E-05 1.000000E+00 -1.685477E-07 -3.114251E-07
0 5 247 1.000000E+00 8.549827E-05 -9.459553E-11 8.127161E-10 -7.076648E-10 -2.916583E-11 -1.174501E-14 -5.507029E-12 1.724347E-11 -1.213391E-15 1.000000E+00 1.424971E-05 1.000000E+00 -1.685098E-07 -2.802233E-07
0 5 248 1.000000E+00 7.469713E-05 -7.475572E-11 8.071924E-10 -7.138046E-10 -2.916575E-11 -7.925979E-15 -5.540142E-12 1.607942E-11 3.085737E-16 1.000000E+00 1.244952E-05 1.000000E+00 -1.684726E-07 -2.490312E-07
0 5 249 1.000000E+00 6.389606E-05 -5.724768E-11 8.016358E-10 -7.199139E-10 -2.916521E-11 -5.451672E-15 -5.572143E-12 1.491528E-11 1.425556E-15 1.000000E+00 1.064934E-05 1.000000E+00 -1.684373E-07 -2.178482E-07
0 5 250 1.000000E+00 5.309527E-05 -4.207315E-11 7.960482E-10 -7.259914E-10 -2.916290E-11 -3.795129E-15 -5.603773E-12 1.375082E-11 2.298910E-15 1.000000E+00 8.849212E-06 1.000000E+00 -1.684048E-07 -1.866737E-07
0 5 251 1.000000E+00 4.229491E-05 -2.923054E-11 7.904282E-10 -7.320371E-10 -2.916061E-11 -2.566745E-15 -5.635655E-12 1.258628E-11 2.638674E-15 1.000000E+00 7.049152E-06 1.000000E+00 -1.683761E-07 -1.555067E-07
0 5 252 1.000000E+00 3.149507E-05 -1.872062E-11 7.847769E-10 -7.380503E-10 -2.915762E-11 -1.838133E-15 -5.666723E-12 1.142182E-11 3.123882E-15 1.000000E+00 5.249179E-06 1.000000E+00 -1.683518E-07 -1.243462E-07
0 5 253 1.000000E+00 2.069581E-05 -1.054292E-11 7.790948E-10 -7.440306E-10 -2.915436E-11 -1.418283E-15 -5.697992E-12 1.025706E-11 3.121544E-15 1.000000E+00 3.449301E-06 1.000000E+00 -1.683326E-07 -9.319105E-08
0 5 254 1.000000E+00 9.897132E-06 -4.696822E-12 7.733809E-10 -7.499783E-10 -2.915138E-11 -9.031418E-16 -5.729429E-12 9.092256E-12 3.137989E-15 1.000000E+00 1.649522E-06 1.000000E+00 -1.683189E-07 -6.204004E-08
0 5 255 1.000000E+00 -9.009574E-07 -1.182811E-12 7.676359E-10 -7.558928E-10 -2.914809E-11 -5.501739E-16 -5.760976E-12 7.927275E-12 3.055296E-15 1.000000E+00 -1.501596E-07 1.000000E+00 -1.683110E-07 -3.089180E-08
0 6 0 1.000000E+00 -1.168259E-05 1.063999E-16 7.551082E-10 -7.550038E-10 -4.196890E-11 -2.102025E-17 -6.958379E-12 6.777676E-12 3.454716E-15 1.000000E+00 -1.947098E-06 1.000000E+00 -1.994530E-07 2.555897E-10
0 6 1 1.000000E+00 -2.463898E-05 -1.148505E-12 7.481343E-10 -7.620183E-10 -4.196535E-11 5.780547E-16 -6.989698E-12 5.612201E-12 3.101584E-15 1.000000E+00 -4.106496E-06 1.000000E+00 -1.994580E-07 3.139556E-08
0 6 2 1.000000E+00 -3.759490E-05 -4.628060E-12 7.411289E-10 -7.690005E-10 -4.196269E-11 1.276547E-15 -7.021367E-12 4.446346E-12 2.655649E-15 1.000000E+00 -6.265817E-06 1.000000E+00 -1.994705E-07 6.253706E-08
0 6 3 1.000000E+00 -5.055042E-05 -1.043953E-11 7.340916E-10 -7.759505E-10 -4.196004E-11 1.989382E-15 -7.053160E-12 3.280048E-12 2.515690E-15 1.000000E+00 -8.425069E-06 1.000000E+00 -1.994902E-07 9.368161E-08
0 6 4 1.000000E+00 -6.350554E-05 -1.858279E-11 7.270225E-10 -7.828685E-10 -4.195766E-11 2.752156E-15 -7.084941E-12 2.113147E-12 2.606091E-15 1.000000E+00 -1.058426E-05 1.000000E+00 -1.995169E-07 1.248307E-07
0 6 5 1.000000E+00 -7.646028E-05 -2.905873E-11 7.199217E-10 -7.897546E-10 -4.195483E-11 3.160534E-15 -7.116422E-12 9.456282E-13 2.909087E-15 1.000000E+00 -1.274338E-05 1.000000E+00 -1.995498E-07 1.559857E-07
0 6 6 1.000000E+00 -8.941459E-05 -4.186716E-11 7.127897E-10 -7.966084E-10 -4.195184E-11 3.301948E-15 -7.148002E-12 -2.227506E-13 3.411653E-15 1.000000E+00 -1.490243E-05 1.000000E+00 -1.995884E-07 1.871479E-07
0 6 7 1.000000E+00 -1.023684E-04 -5.700886E-11 7.056257E-10 -8.034302E-10 -4.194800E-11 2.535510E-15 -7.178762E-12 -1.391596E-12 4.487697E-15 1.000000E+00 -1.706140E-05 1.000000E+00 -1.996317E-07 2.183185E-07
0 6 8 1.000000E+00 -1.153215E-04 -7.448420E-11 6.984322E-10 -8.102188E-10 -4.194287E-11 1.108324E-15 -7.208876E-12 -2.561286E-12 5.989937E-15 1.000000E+00 -1.922025E-05 1.000000E+00 -1.996787E-07 2.494985E-07
0 6 9 1.000000E+00 -1.282737E-04 -9.429331E-11 6.912079E-10 -8.169744E-10 -4.193602E-11 -1.706909E-15 -7.238366E-12 -3.731572E-12 7.962382E-15 1.000000E+00 -2.137895E-05 1.000000E+00 -1.997283E-07 2.806888E-07
0 6 10 1.000000E+00 -1.412247E-04 -1.164362E-10 6.839554E-10 -8.236955E-10 -4.192694E-11 -6.342266E-15 -7.265935E-12 -4.902411E-12 1.056089E-14 1.000000E+00 -2.353745E-05 1.000000E+00 -1.997790E-07 3.118901E-07
0 6 11 1.000000E+00 -1.541741E-04 -1.409125E-10 6.766761E-10 -8.303811E-10 -4.191490E-11 -1.268029E-14 -7.292547E-12 -6.073582E-12 1.385258E-14 1.000000E+00 -2.569569E-05 1.000000E+00 -1.998294E-07 3.431027E-07
0 6 12 1.000000E+00 -1.671214E-04 -1.677216E-10 6.693703E-10 -8.370300E-10 -4.189924E-11 -2.194644E-14 -7.316904E-12 -7.244947E-12 1.779439E-14 1.000000E+00 -2.785357E-05 1.000000E+00 -1.998779E-07 3.743269E-07
0 6 13 1.000000E+00 -1.800660E-04 -1.968621E-10 6.620423E-10 -8.436398E-10 -4.187931E-11 -3.397646E-14 -7.338803E-12 -8.416239E-12 2.265335E-14 1.000000E+00 -3.001099E-05 1.000000E+00 -1.999225E-07 4.055626E-07
0 6 14 1.000000E+00 -1.930071E-04 -2.283323E-10 6.546927E-10 -8.502088E-10 -4.185393E-11 -4.984837E-14 -7.358176E-12 -9.587007E-12 2.825050E-14 1.000000E+00 -3.216785E-05 1.000000E+00 -1.999614E-07 4.368095E-07
0 6 15 1.000000E+00 -2.059438E-04 -2.621289E-10 6.473259E-10 -8.567341E-10 -4.182281E-11 -6.960191E-14 -7.373979E-12 -1.075709E-11 3.478288E-14 1.000000E+00 -3.432397E-05 1.000000E+00 -1.999924E-07 4.680667E-07
0 6 16 1.000000E+00 -2.188753E-04 -2.982489E-10 6.399448E-10 -8.632128E-10 -4.178436E-11 -9.447156E-14 -7.386358E-12 -1.192571E-11 4.235503E-14 1.000000E+00 -3.647921E-05 1.000000E+00 -2.000132E-07 4.993334E-07
0 6 17 1.000000E+00 -2.318002E-04 -3.366870E-10 6.325532E-10 -8.696411E-10 -4.173810E-11 -1.247852E-13 -7.394312E-12 -1.309252E-11 5.091247E-14 1.000000E+00 -3.863336E-05 1.000000E+00 -2.000212E-07 5.306080E-07
0 6 18 1.000000E+00 -2.447173E-04 -3.774373E-10 6.251561E-10 -8.760149E-10 -4.168254E-11 -1.612888E-13 -7.397331E-12 -1.425665E-11 6.073271E-14 1.000000E+00 -4.078621E-05 1.000000E+00 -2.000140E-07 5.618888E-07
0 6 19 1.000000E+00 -2.576250E-04 -4.204923E-10 6.177585E-10 -8.823300E-10 -4.161664E-11 -2.046156E-13 -7.395180E-12 -1.541768E-11 7.149883E-14 1.000000E+00 -4.293750E-05 1.000000E+00 -1.999887E-07 5.931736E-07
0 6 20 1.000000E+00 -2.705217E-04 -4.658424E-10 6.103658E-10 -8.885809E-10 -4.153954E-11 -2.562054E-13 -7.386799E-12 -1.657444E-11 8.340234E-14 1.000000E+00 -4.508695E-05 1.000000E+00 -1.999423E-07 6.244596E-07
0 6 21 1.000000E+00 -2.834055E-04 -5.134768E-10 6.029849E-10 -8.947617E-10 -4.144983E-11 -3.160291E-13 -7.371762E-12 -1.772595E-11 9.703268E-14 1.000000E+00 -4.723424E-05 1.000000E+00 -1.998718E-07 6.557437E-07
0 6 22 1.000000E+00 -2.962742E-04 -5.633828E-10 5.956223E-10 -9.008662E-10 -4.134548E-11 -3.857085E-13 -7.349483E-12 -1.887142E-11 1.116009E-13 1.000000E+00 -4.937904E-05 1.000000E+00 -1.997739E-07 6.870223E-07
0 6 23 9.999999E-01 -3.091257E-04 -6.155437E-10 5.882860E-10 -9.068874E-10 -4.122663E-11 -4.653250E-13 -7.319039E-12 -2.000951E-11 1.275355E-13 1.000000E+00 -5.152095E-05 1.000000E+00 -1.996452E-07 7.182912E-07
0 6 24 9.999999E-01 -3.219574E-04 -6.699429E-10 5.809842E-10 -9.128173E-10 -4.109041E-11 -5.571691E-13 -7.279912E-12 -2.113892E-11 1.450963E-13 1.000000E+00 -5.365956E-05 1.000000E+00 -1.994820E-07 7.495456E-07
0 6 25 9.999999E-01 -3.347665E-04 -7.265585E-10 5.737261E-10 -9.186473E-10 -4.093644E-11 -6.606492E-13 -7.231041E-12 -2.225804E-11 1.639949E-13 1.000000E+00 -5.579441E-05 1.000000E+00 -1.992806E-07 7.807802E-07
0 6 26 9.999999E-01 -3.475500E-04 -7.853677E-10 5.665221E-10 -9.243688E-10 -4.076242E-11 -7.777851E-13 -7.172108E-12 -2.336576E-11 1.843639E-13 1.000000E+00 -5.792500E-05 1.000000E+00 -1.990372E-07 8.119892E-07
0 6 27 9.999999E-01 -3.603047E-04 -8.463425E-10 5.593819E-10 -9.299713E-10 -4.056771E-11 -9.097477E-13 -7.102033E-12 -2.446002E-11 2.062306E-13 1.000000E+00 -6.005078E-05 1.000000E+00 -1.987476E-07 8.431660E-07
0 6 28 9.999999E-01 -3.730271E-04 -9.094533E-10 5.523180E-10 -9.354442E-10 -4.034996E-11 -1.056550E-12 -7.019857E-12 -2.553893E-11 2.297993E-13 1.000000E+00 -6.217118E-05 1.000000E+00 -1.984077E-07 8.743034E-07
0 6 29 9.999999E-01 -3.857133E-04 -9.746650E-10 5.453422E-10 -9.407763E-10 -4.010811E-11 -1.220490E-12 -6.925296E-12 -2.660100E-11 2.546596E-13 1.000000E+00 -6.428556E-05 1.000000E+00 -1.980130E-07 9.053936E-07
0 6 30 9.999999E-01 -3.983595E-04 -1.041939E-09 5.384674E-10 -9.459549E-10 -3.984064E-11 -1.402150E-12 -6.816783E-12 -2.764356E-11 2.812460E-13 1.000000E+00 -6.639325E-05 1.000000E+00 -1.975592E-07 9.364280E-07
0 6 31 9.999999E-01 -4.109611E-04 -1.111233E-09 5.317086E-10 -9.509668E-10 -3.954562E-11 -1.602324E-12 -6.694204E-12 -2.866468E-11 3.094316E-13 1.000000E+00 -6.849352E-05 1.000000E+00 -1.970414E-07 9.673974E-07
0 6 32 9.999999E-01 -4.235136E-04 -1.182500E-09 5.250790E-10 -9.557988E-10 -3.922177E-11 -1.822704E-12 -6.556332E-12 -2.966190E-11 3.390418E-13 1.000000E+00 -7.058560E-05 1.000000E+00 -1.964549E-07 9.982916E-07
0 6 33 9.999999E-01 -4.360120E-04 -1.255687E-09 5.185960E-10 -9.604353E-10 -3.886754E-11 -2.064202E-12 -6.402083E-12 -3.063273E-11 3.700835E-13 1.000000E+00 -7.266867E-05 1.000000E+00 -1.957949E-07 1.029100E-06
0 6 34 9.999999E-01 -4.484511E-04 -1.330735E-09 5.122749E-10 -9.648612E-10 -3.848161E-11 -2.327946E-12 -6.231254E-12 -3.157422E-11 4.029251E-13 1.000000E+00 -7.474186E-05 1.000000E+00 -1.950561E-07 1.059811E-06
0 6 35 9.999999E-01 -4.608254E-04 -1.407584E-09 5.061335E-10 -9.690601E-10 -3.806169E-11 -2.615051E-12 -6.042681E-12 -3.248387E-11 4.369799E-13 1.000000E+00 -7.680423E-05 1.000000E+00 -1.942334E-07 1.090412E-06
0 6 36 9.999999E-01 -4.731289E-04 -1.486162E-09 5.001895E-10 -9.730148E-10 -3.760765E-11 -2.926724E-12 -5.835124E-12 -3.335848E-11 4.724243E-13 1.000000E+00 -7.885481E-05 1.000000E+00 -1.933214E-07 1.120890E-06
0 6 37 9.999999E-01 -4.853554E-04 -1.566397E-09 4.944632E-10 -9.767071E-10 -3.711684E-11 -3.263956E-12 -5.608582E-12 -3.419495E-11 5.092979E-13 1.000000E+00 -8.089256E-05 1.000000E+00 -1.923148E-07 1.151230E-06
0 6 38 9.999999E-01 -4.974983E-04 -1.648205E-09 4.889723E-10 -9.801188E-10 -3.658905E-11 -3.627980E-12 -5.361914E-12 -3.499007E-11 5.472777E-13 1.000000E+00 -8.291639E-05 1.000000E+00 -1.912079E-07 1.181419E-06
0 6 39 9.999999E-01 -5.095509E-04 -1.731500E-09 4.837394E-10 -9.832300E-10 -3.602228E-11 -4.019393E-12 -5.094075E-12 -3.574034E-11 5.864412E-13 1.000000E+00 -8.492515E-05 1.000000E+00 -1.899951E-07 1.211439E-06
0 6 40 9.999999E-01 -5.215058E-04 -1.816187E-09 4.787842E-10 -9.860209E-10 -3.541617E-11 -4.439959E-12 -4.804869E-12 -3.644225E-11 6.265591E-13 1.000000E+00 -8.691763E-05 1.000000E+00 -1.886707E-07 1.241275E-06
0 6 41 9.999998E-01 -5.333554E-04 -1.902164E-09 4.741297E-10 -9.884704E-10 -3.476916E-11 -4.890144E-12 -4.493571E-12 -3.709214E-11 6.676289E-13 1.000000E+00 -8.889258E-05 1.000000E+00 -1.872287E-07 1.270908E-06
0 6 42 9.999998E-01 -5.450919E-04 -1.989322E-09 4.697971E-10 -9.905577E-10 -3.408091E-11 -5.370449E-12 -4.159201E-12 -3.768619E-11 7.094556E-13 1.000000E+00 -9.084866E-05 1.000000E+00 -1.856633E-07 1.300319E-06
0 6 43 9.999998E-01 -5.567070E-04 -2.077545E-09 4.658113E-10 -9.922601E-10 -3.335025E-11 -5.882675E-12 -3.801242E-12 -3.822061E-11 7.515001E-13 1.000000E+00 -9.278450E-05 1.000000E+00 -1.839686E-07 1.329490E-06
0 6 44 9.999998E-01 -5.681919E-04 -2.166708E-09 4.621946E-10 -9.935559E-10 -3.257791E-11 -6.426452E-12 -3.420528E-12 -3.869136E-11 7.940438E-13 1.000000E+00 -9.469865E-05 1.000000E+00 -1.821383E-07 1.358400E-06
0 6 45 9.999998E-01 -5.795377E-04 -2.256680E-09 4.589702E-10 -9.944224E-10 -3.176216E-11 -7.003538E-12 -3.014361E-12 -3.909396E-11 8.370238E-13 1.000000E+00 -9.658962E-05 1.000000E+00 -1.801666E-07 1.387026E-06
0 6 46 9.999998E-01 -5.907351E-04 -2.347319E-09 4.561658E-10 -9.948353E-10 -3.090386E-11 -7.613381E-12 -2.584273E-12 -3.942508E-11 8.794293E-13 1.000000E+00 -9.845585E-05 1.000000E+00 -1.780472E-07 1.415347E-06
0 6 47 9.999998E-01 -6.017742E-04 -2.438479E-09 4.538017E-10 -9.947729E-10 -3.000331E-11 -8.257427E-12 -2.129942E-12 -3.967986E-11 9.215855E-13 1.000000E+00 -1.002957E-04 1.000000E+00 -1.757741E-07 1.443339E-06
0 6 48 9.999998E-01 -6.126451E-04 -2.530002E-09 4.519060E-10 -9.942107E-10 -2.906069E-11 -8.935048E-12 -1.649805E-12 -3.985411E-11 9.630744E-13 1.000000E+00 -1.021075E-04 1.000000E+00 -1.733411E-07 1.470978E-06
0 6 49 9.999998E-01 -6.233374E-04 -2.621724E-09 4.505020E-10 -9.931255E-10 -2.807716E-11 -9.647262E-12 -1.145915E-12 -3.994383E-11 1.003761E-12 1.000000E+00 -1.038896E-04 1.000000E+00 -1.707422E-07 1.498237E-06
0 6 50 9.999998E-01 -6.338402E-04 -2.713473E-09 4.496141E-10 -9.914941E-10 -2.705317E-11 -1.039329E-11 -6.171873E-13 -3.994439E-11 1.042971E-12 1.000000E+00 -1.056400E-04 1.000000E+00 -1.679712E-07 1.525091E-06
0 6 51 9.999998E-01 -6.441425E-04 -2.805066E-09 4.492677E-10 -9.892935E-10 -2.599122E-11 -1.117364E-11 -6.365064E-14 -3.985201E-11 1.080372E-12 1.000000E+00 -1.073571E-04 1.000000E+00 -1.650221E-07 1.551512E-06
0 6 52 9.999998E-01 -6.542328E-04 -2.896315E-09 4.494868E-10 -9.865006E-10 -2.489242E-11 -1.198781E-11 5.131448E-13 -3.966175E-11 1.116203E-12 1.000000E+00 -1.090388E-04 1.000000E+00 -1.618891E-07 1.577471E-06
0 6 53 9.999998E-01 -6.640994E-04 -2.987023E-09 4.502940E-10 -9.830936E-10 -2.375881E-11 -1.283505E-11 1.113220E-12 -3.937034E-11 1.149064E-12 1.000000E+00 -1.106832E-04 1.000000E+00 -1.585662E-07 1.602939E-06
0 6 54 9.999998E-01 -6.737301E-04 -3.076985E-09 4.517133E-10 -9.790508E-10 -2.259430E-11 -1.371498E-11 1.736056E-12 -3.897302E-11 1.179477E-12 1.000000E+00 -1.122884E-04 1.000000E+00 -1.550477E-07 1.627886E-06
0 6 55 9.999998E-01 -6.831126E-04 -3.165989E-09 4.537661E-10 -9.743518E-10 -2.139985E-11 -1.462664E-11 2.380200E-12 -3.846604E-11 1.206670E-12 1.000000E+00 -1.138521E-04 1.000000E+00 -1.513281E-07 1.652281E-06
0 6 56 9.999997E-01 -6.922342E-04 -3.253814E-09 4.564737E-10 -9.689770E-10 -2.018096E-11 -1.556865E-11 3.044869E-12 -3.784595E-11 1.229742E-12 1.000000E+00 -1.153724E-04 1.000000E+00 -1.474018E-07 1.676090E-06
0 6 57 9.999997E-01 -7.010819E-04 -3.340234E-09 4.598558E-10 -9.629080E-10 -1.894037E-11 -1.654036E-11 3.728664E-12 -3.710874E-11 1.248987E-12 1.000000E+00 -1.168470E-04 1.000000E+00 -1.432636E-07 1.699281E-06
0 6 58 9.999997E-01 -7.096424E-04 -3.425017E-09 4.639310E-10 -9.561277E-10 -1.768298E-11 -1.753928E-11 4.430020E-12 -3.625134E-11 1.263421E-12 1.000000E+00 -1.182737E-04 1.000000E+00 -1.389085E-07 1.721820E-06
0 6 59 9.999997E-01 -7.179023E-04 -3.507923E-09 4.687158E-10 -9.486214E-10 -1.641353E-11 -1.856430E-11 5.147160E-12 -3.527041E-11 1.272742E-12 1.000000E+00 -1.196504E-04 1.000000E+00 -1.343317E-07 1.743673E-06
0 6 60 9.999997E-01 -7.258479E-04 -3.588707E-09 4.742253E-10 -9.403752E-10 -1.513750E-11 -1.961306E-11 5.878536E-12 -3.416341E-11 1.276490E-12 1.000000E+00 -1.209747E-04 1.000000E+00 -1.295286E-07 1.764802E-06
0 6 61 9.999997E-01 -7.334651E-04 -3.667122E-09 4.804729E-10 -9.313776E-10 -1.386055E-11 -2.068342E-11 6.621535E-12 -3.292770E-11 1.273820E-12 1.000000E+00 -1.222442E-04 1.000000E+00 -1.244949E-07 1.785173E-06
0 6 62 9.999997E-01 -7.407398E-04 -3.742912E-09 4.874684E-10 -9.216201E-10 -1.258986E-11 -2.177231E-11 7.373848E-12 -3.156119E-11 1.264720E-12 1.000000E+00 -1.234567E-04 1.000000E+00 -1.192268E-07 1.804748E-06
0 6 63 9.999997E-01 -7.476578E-04 -3.815823E-09 4.952206E-10 -9.110955E-10 -1.133111E-11 -2.287773E-11 8.133454E-12 -3.006210E-11 1.248462E-12 1.000000E+00 -1.246096E-04 1.000000E+00 -1.137206E-07 1.823488E-06
0 6 64 9.999997E-01 -7.542046E-04 -3.885595E-09 5.037353E-10 -8.997999E-10 -1.009293E-11 -2.399567E-11 8.896956E-12 -2.842957E-11 1.224270E-12 1.000000E+00 -1.257008E-04 1.000000E+00 -1.079731E-07 1.841357E-06
0 6 65 9.999997E-01 -7.603655E-04 -3.951968E-09 5.130145E-10 -8.877325E-10 -8.882568E-12 -2.512335E-11 9.661476E-12 -2.666223E-11 1.192211E-12 1.000000E+00 -1.267276E-04 1.000000E+00 -1.019816E-07 1.858315E-06
0 6 66 9.999997E-01 -7.661260E-04 -4.014680E-09 5.230583E-10 -8.748953E-10 -7.708513E-12 -2.625691E-11 1.042386E-11 -2.476046E-11 1.151334E-12 1.000000E+00 -1.276877E-04 1.000000E+00 -9.574357E-08 1.874322E-06
0 6 67 9.999997E-01 -7.714712E-04 -4.073472E-09 5.338622E-10 -8.612937E-10 -6.579899E-12 -2.739246E-11 1.118091E-11 -2.272425E-11 1.101379E-12 1.000000E+00 -1.285786E-04 1.000000E+00 -8.925724E-08 1.889339E-06
0 6 68 9.999997E-01 -7.763865E-04 -4.128085E-09 5.454201E-10 -8.469365E-10 -5.505755E-12 -2.852597E-11 1.192870E-11 -2.055466E-11 1.042013E-12 1.000000E+00 -1.293978E-04 1.000000E+00 -8.252118E-08 1.903325E-06
0 6 69 9.999997E-01 -7.808569E-04 -4.178264E-09 5.577196E-10 -8.318369E-10 -4.495873E-12 -2.965260E-11 1.266300E-11 -1.825334E-11 9.725738E-13 1.000000E+00 -1.301428E-04 1.000000E+00 -7.553454E-08 1.916241E-06
0 6 70 9.999997E-01 -7.848679E-04 -4.223757E-09 5.707461E-10 -8.160113E-10 -3.560608E-12 -3.076862E-11 1.338085E-11 -1.582255E-11 8.929588E-13 1.000000E+00 -1.308113E-04 1.000000E+00 -6.829703E-08 1.928046E-06
0 6 71 9.999997E-01 -7.884047E-04 -4.264319E-09 5.844813E-10 -7.994802E-10 -2.709955E-12 -3.186840E-11 1.407742E-11 -1.326512E-11 8.028191E-13 1.000000E+00 -1.314008E-04 1.000000E+00 -6.080894E-08 1.938699E-06
0 6 72 9.999997E-01 -7.914527E-04 -4.299712E-09 5.989009E-10 -7.822691E-10 -1.954970E-12 -3.294709E-11 1.474811E-11 -1.058514E-11 7.016610E-13 1.000000E+00 -1.319088E-04 1.000000E+00 -5.307121E-08 1.948160E-06
0 6 73 9.999997E-01 -7.939975E-04 -4.329705E-09 6.139776E-10 -7.644072E-10 -1.306633E-12 -3.399998E-11 1.538923E-11 -7.786852E-12 5.894993E-13 1.000000E+00 -1.323329E-04 1.000000E+00 -4.508541E-08 1.956388E-06
0 6 74 9.999997E-01 -7.960250E-04 -4.354078E-09 6.296794E-10 -7.459283E-10 -7.759709E-13 -3.502098E-11 1.599547E-11 -4.875660E-12 4.662026E-13 1.000000E+00 -1.326708E-04 1.000000E+00 -3.685381E-08 1.963344E-06
0 6 75 9.999997E-01 -7.975210E-04 -4.372623E-09 6.459685E-10 -7.268714E-10 -3.742282E-13 -3.600517E-11 1.656282E-11 -1.857705E-12 3.316207E-13 1.000000E+00 -1.329202E-04 1.000000E+00 -2.837938E-08 1.968986E-06
0 6 76 9.999997E-01 -7.984719E-04 -4.385146E-09 6.628050E-10 -7.072790E-10 -1.127296E-13 -3.694718E-11 1.708649E-11 1.260000E-12 1.856819E-13 1.000000E+00 -1.330787E-04 1.000000E+00 -1.966582E-08 1.973277E-06
0 6 77 9.999997E-01 -7.988642E-04 -4.391465E-09 6.801415E-10 -6.871995E-10 -2.864343E-15 -3.784079E-11 1.756110E-11 4.469620E-12 2.860019E-14 1.000000E+00 -1.331440E-04 1.000000E+00 -1.071762E-08 1.976177E-06
0 6 78 9.999997E-01 -7.986849E-04 -4.391416E-09 6.979272E-10 -6.666856E-10 -5.552917E-14 -3.868074E-11 1.798288E-11 7.762554E-12 -1.395301E-13 1.000000E+00 -1.331142E-04 1.000000E+00 -1.540026E-09 1.977647E-06
0 6 79 9.999997E-01 -7.979213E-04 -4.384854E-09 7.161073E-10 -6.457944E-10 -2.819246E-13 -3.946161E-11 1.834676E-11 1.112920E-11 -3.184070E-13 1.000000E+00 -1.329869E-04 1.000000E+00 7.860902E-09 1.977652E-06
0 6 80 9.999997E-01 -7.965612E-04 -4.371653E-09 7.346207E-10 -6.245880E-10 -6.923432E-13 -4.017758E-11 1.864795E-11 1.455927E-11 -5.076553E-13 1.000000E+00 -1.327602E-04 1.000000E+00 1.747828E-08 1.976154E-06
0 6 81 9.999997E-01 -7.945930E-04 -4.351706E-09 7.534032E-10 -6.031327E-10 -1.297235E-12 -4.082337E-11 1.888240E-11 1.804134E-11 -7.069177E-13 1.000000E+00 -1.324322E-04 1.000000E+00 2.730437E-08 1.973118E-06
0 6 82 9.999997E-01 -7.920053E-04 -4.324932E-09 7.723856E-10 -5.814995E-10 -2.106179E-12 -4.139364E-11 1.904560E-11 2.156362E-11 -9.156657E-13 1.000000E+00 -1.320009E-04 1.000000E+00 3.733060E-08 1.968511E-06
0 6 83 9.999997E-01 -7.887878E-04 -4.291273E-09 7.914944E-10 -5.597636E-10 -3.128567E-12 -4.188363E-11 1.913340E-11 2.511319E-11 -1.132819E-12 1.000000E+00 -1.314646E-04 1.000000E+00 4.754753E-08 1.962300E-06
0 6 84 9.999997E-01 -7.849304E-04 -4.250696E-09 8.106524E-10 -5.380038E-10 -4.371817E-12 -4.228775E-11 1.914216E-11 2.867645E-11 -1.358143E-12 1.000000E+00 -1.308218E-04 1.000000E+00 5.794482E-08 1.954454E-06
0 6 85 9.999997E-01 -7.804240E-04 -4.203195E-09 8.297787E-10 -5.163032E-10 -5.844853E-12 -4.260260E-11 1.906818E-11 3.223903E-11 -1.590680E-12 1.000000E+00 -1.300707E-04 1.000000E+00 6.851130E-08 1.944944E-06
0 6 86 9.999997E-01 -7.752601E-04 -4.148794E-09 8.487887E-10 -4.947475E-10 -7.553176E-12 -4.282324E-11 1.890811E-11 3.578643E-11 -1.828768E-12 1.000000E+00 -1.292100E-04 1.000000E+00 7.923486E-08 1.933742E-06
0 6 87 9.999997E-01 -7.694309E-04 -4.087545E-09 8.675949E-10 -4.734265E-10 -9.502389E-12 -4.294564E-11 1.865942E-11 3.930254E-11 -2.072229E-12 1.000000E+00 -1.282385E-04 1.000000E+00 9.010257E-08 1.920822E-06
0 6 88 9.999997E-01 -7.629296E-04 -4.019530E-09 8.861075E-10 -4.524317E-10 -1.169763E-11 -4.296779E-11 1.831946E-11 4.277167E-11 -2.319333E-12 1.000000E+00 -1.271549E-04 1.000000E+00 1.011006E-07 1.906162E-06
0 6 89 9.999997E-01 -7.557502E-04 -3.944864E-09 9.042338E-10 -4.318573E-10 -1.414106E-11 -4.288514E-11 1.788617E-11 4.617734E-11 -2.568692E-12 1.000000E+00 -1.259584E-04 1.000000E+00 1.122143E-07 1.889739E-06
0 6 90 9.999997E-01 -7.478877E-04 -3.863693E-09 9.218799E-10 -4.117991E-10 -1.683502E-11 -4.269704E-11 1.735830E-11 4.950230E-11 -2.819323E-12 1.000000E+00 -1.246480E-04 1.000000E+00 1.234281E-07 1.871536E-06
0 6 91 9.999997E-01 -7.393380E-04 -3.776194E-09 9.389504E-10 -3.923541E-10 -1.977970E-11 -4.240045E-11 1.673483E-11 5.273003E-11 -3.069309E-12 1.000000E+00 -1.232230E-04 1.000000E+00 1.347256E-07 1.851536E-06
0 6 92 9.999997E-01 -7.300980E-04 -3.682581E-09 9.553496E-10 -3.736199E-10 -2.297363E-11 -4.199554E-11 1.601548E-11 5.584255E-11 -3.317145E-12 1.000000E+00 -1.216830E-04 1.000000E+00 1.460898E-07 1.829726E-06
0 6 93 9.999997E-01 -7.201656E-04 -3.583097E-09 9.709814E-10 -3.556942E-10 -2.641399E-11 -4.148072E-11 1.520015E-11 5.882291E-11 -3.561542E-12 1.000000E+00 -1.200276E-04 1.000000E+00 1.575027E-07 1.806094E-06
0 6 94 9.999997E-01 -7.095401E-04 -3.478020E-09 9.857498E-10 -3.386744E-10 -3.009672E-11 -4.085755E-11 1.429028E-11 6.165361E-11 -3.800341E-12 1.000000E+00 -1.182567E-04 1.000000E+00 1.689456E-07 1.780633E-06
0 6 95 9.999997E-01 -6.982215E-04 -3.367662E-09 9.995619E-10 -3.226557E-10 -3.401467E-11 -4.012606E-11 1.328715E-11 6.431739E-11 -4.032002E-12 1.000000E+00 -1.163703E-04 1.000000E+00 1.803993E-07 1.753339E-06
0 6 96 9.999997E-01 -6.862112E-04 -3.252364E-09 1.012324E-09 -3.077328E-10 -3.816072E-11 -3.928871E-11 1.219285E-11 6.679760E-11 -4.254662E-12 1.000000E+00 -1.143685E-04 1.000000E+00 1.918436E-07 1.724209E-06
0 6 97 9.999998E-01 -6.735118E-04 -3.132502E-09 1.023948E-09 -2.939965E-10 -4.252400E-11 -3.834783E-11 1.101050E-11 6.907742E-11 -4.466535E-12 1.000000E+00 -1.122520E-04 1.000000E+00 2.032580E-07 1.693246E-06
0 6 98 9.999998E-01 -6.601270E-04 -3.008479E-09 1.034345E-09 -2.815351E-10 -4.709379E-11 -3.730691E-11 9.743869E-12 7.114104E-11 -4.666013E-12 1.000000E+00 -1.100212E-04 1.000000E+00 2.146214E-07 1.660455E-06
0 6 99 9.999998E-01 -6.460618E-04 -2.880732E-09 1.043435E-09 -2.704323E-10 -5.185602E-11 -3.617011E-11 8.396871E-12 7.297319E-11 -4.850793E-12 1.000000E+00 -1.076770E-04 1.000000E+00 2.259120E-07 1.625843E-06
0 6 100 9.999998E-01 -6.313225E-04 -2.749723E-09 1.051139E-09 -2.607680E-10 -5.679538E-11 -3.494237E-11 6.975037E-12 7.455961E-11 -5.019367E-12 1.000000E+00 -1.052204E-04 1.000000E+00 2.371077E-07 1.589425E-06
0 6 101 9.999998E-01 -6.159167E-04 -2.615940E-09 1.057385E-09 -2.526154E-10 -6.189476E-11 -3.362950E-11 5.483899E-12 7.588609E-11 -5.170326E-12 1.000000E+00 -1.026528E-04 1.000000E+00 2.481861E-07 1.551214E-06
0 6 102 9.999998E-01 -5.998532E-04 -2.479897E-09 1.062107E-09 -2.460428E-10 -6.713603E-11 -3.223806E-11 3.929554E-12 7.694095E-11 -5.301373E-12 1.000000E+00 -9.997554E-05 1.000000E+00 2.591244E-07 1.511231E-06
0 6 103 9.999998E-01 -5.831421E-04 -2.342129E-09 1.065245E-09 -2.411107E-10 -7.249750E-11 -3.077520E-11 2.319784E-12 7.771232E-11 -5.411382E-12 1.000000E+00 -9.719036E-05 1.000000E+00 2.698996E-07 1.469499E-06
0 6 104 9.999998E-01 -5.657950E-04 -2.203191E-09 1.066746E-09 -2.378728E-10 -7.795880E-11 -2.924887E-11 6.614609E-13 7.819023E-11 -5.498714E-12 1.000000E+00 -9.429916E-05 1.000000E+00 2.804886E-07 1.426046E-06
0 6 105 9.999998E-01 -5.478245E-04 -2.063656E-09 1.066567E-09 -2.363748E-10 -8.349493E-11 -2.766788E-11 -1.036483E-12 7.836673E-11 -5.561690E-12 1.000000E+00 -9.130408E-05 1.000000E+00 2.908682E-07 1.380901E-06
0 6 106 9.999998E-01 -5.292447E-04 -1.924110E-09 1.064673E-09 -2.366533E-10 -8.908218E-11 -2.604127E-11 -2.765727E-12 7.823367E-11 -5.599861E-12 1.000000E+00 -8.820746E-05 1.000000E+00 3.010151E-07 1.334100E-06
0 6 107 9.999999E-01 -5.100711E-04 -1.785152E-09 1.061036E-09 -2.387365E-10 -9.469465E-11 -2.437885E-11 -4.516893E-12 7.778666E-11 -5.611340E-12 1.000000E+00 -8.501185E-05 1.000000E+00 3.109062E-07 1.285680E-06
0 6 108 9.999999E-01 -4.903203E-04 -1.647386E-09 1.055640E-09 -2.426425E-10 -1.003049E-10 -2.269074E-11 -6.280095E-12 7.702143E-11 -5.595565E-12 1.000000E+00 -8.172005E-05 1.000000E+00 3.205187E-07 1.235686E-06
0 6 109 9.999999E-01 -4.700101E-04 -1.511425E-09 1.048476E-09 -2.483799E-10 -1.058858E-10 -2.098825E-11 -8.045744E-12 7.593611E-11 -5.551831E-12 1.000000E+00 -7.833503E-05 1.000000E+00 3.298299E-07 1.184162E-06
0 6 110 9.999999E-01 -4.491599E-04 -1.377881E-09 1.039548E-09 -2.559467E-10 -1.114085E-10 -1.928123E-11 -9.803147E-12 7.453074E-11 -5.479462E-12 1.000000E+00 -7.485999E-05 1.000000E+00 3.388175E-07 1.131158E-06
0 6 111 9.999999E-01 -4.277900E-04 -1.247364E-09 1.028870E-09 -2.653307E-10 -1.168447E-10 -1.758234E-11 -1.154188E-11 7.280703E-11 -5.378309E-12 1.000000E+00 -7.129834E-05 1.000000E+00 3.474597E-07 1.076727E-06
0 6 112 9.999999E-01 -4.059221E-04 -1.120478E-09 1.016464E-09 -2.765091E-10 -1.221651E-10 -1.590156E-11 -1.325167E-11 7.076879E-11 -5.248094E-12 1.000000E+00 -6.765368E-05 1.000000E+00 3.557353E-07 1.020928E-06
0 6 113 9.999999E-01 -3.835787E-04 -9.978190E-10 1.002366E-09 -2.894481E-10 -1.273409E-10 -1.425167E-11 -1.492141E-11 6.842160E-11 -5.089051E-12 1.000000E+00 -6.392979E-05 1.000000E+00 3.636237E-07 9.638191E-07
0 6 114 9.999999E-01 -3.607839E-04 -8.799680E-10 9.866215E-10 -3.041032E-10 -1.323432E-10 -1.264297E-11 -1.654071E-11 6.577345E-11 -4.901359E-12 1.000000E+00 -6.013065E-05 1.000000E+00 3.711049E-07 9.054654E-07
0 6 115 9.999999E-01 -3.375625E-04 -7.674906E-10 9.692848E-10 -3.204200E-10 -1.371436E-10 -1.108773E-11 -1.809922E-11 6.283343E-11 -4.685737E-12 1.000000E+00 -5.626042E-05 1.000000E+00 3.781598E-07 8.459338E-07
0 6 116 9.999999E-01 -3.139406E-04 -6.609312E-10 9.504230E-10 -3.383324E-10 -1.417147E-10 -9.596216E-12 -1.958666E-11 5.961343E-11 -4.443143E-12 1.000000E+00 -5.232343E-05 1.000000E+00 3.847704E-07 7.852944E-07
0 6 117 1.000000E+00 -2.899449E-04 -5.608106E-10 9.301115E-10 -3.577655E-10 -1.460299E-10 -8.179701E-12 -2.099295E-11 5.612673E-11 -4.174190E-12 1.000000E+00 -4.832415E-05 1.000000E+00 3.909193E-07 7.236202E-07
0 6 118 1.000000E+00 -2.656034E-04 -4.676227E-10 9.084371E-10 -3.786336E-10 -1.500631E-10 -6.848384E-12 -2.230874E-11 5.238847E-11 -3.880434E-12 1.000000E+00 -4.426724E-05 1.000000E+00 3.965904E-07 6.609873E-07
0 6 119 1.000000E+00 -2.409448E-04 -3.818296E-10 8.854940E-10 -4.008422E-10 -1.537908E-10 -5.611979E-12 -2.352529E-11 4.841555E-11 -3.563435E-12 1.000000E+00 -4.015747E-05 1.000000E+00 4.017688E-07 5.974741E-07
0 6 120 1.000000E+00 -2.159985E-04 -3.038605E-10 8.613865E-10 -4.242880E-10 -1.571900E-10 -4.479490E-12 -2.463373E-11 4.422636E-11 -3.224542E-12 1.000000E+00 -3.599975E-05 1.000000E+00 4.064406E-07 5.331615E-07
0 6 121 1.000000E+00 -1.907947E-04 -2.341076E-10 8.362265E-10 -4.488592E-10 -1.602399E-10 -3.459796E-12 -2.562660E-11 3.984119E-11 -2.866005E-12 1.000000E+00 -3.179911E-05 1.000000E+00 4.105933E-07 4.681325E-07
0 6 122 1.000000E+00 -1.653641E-04 -1.729235E-10 8.101333E-10 -4.744369E-10 -1.629220E-10 -2.560028E-12 -2.649683E-11 3.528120E-11 -2.489582E-12 1.000000E+00 -2.756069E-05 1.000000E+00 4.142157E-07 4.024724E-07
0 6 123 1.000000E+00 -1.397383E-04 -1.206196E-10 7.832329E-10 -5.008952E-10 -1.652190E-10 -1.787602E-12 -2.723818E-11 3.056903E-11 -2.097812E-12 1.000000E+00 -2.328972E-05 1.000000E+00 4.172979E-07 3.362679E-07
0 6 124 1.000000E+00 -1.139491E-04 -7.746185E-11 7.556570E-10 -5.281026E-10 -1.671176E-10 -1.147673E-12 -2.784518E-11 2.572855E-11 -1.692729E-12 1.000000E+00 -1.899152E-05 1.000000E+00 4.198315E-07 2.696074E-07
0 6 125 1.000000E+00 -8.802879E-05 -4.367247E-11 7.275425E-10 -5.559223E-10 -1.686045E-10 -6.461324E-13 -2.831354E-11 2.078431E-11 -1.276940E-12 1.000000E+00 -1.467146E-05 1.000000E+00 4.218097E-07 2.025806E-07
0 6 126 1.000000E+00 -6.200999E-05 -1.942376E-11 6.990299E-10 -5.842138E-10 -1.696715E-10 -2.854991E-13 -2.863976E-11 1.576158E-11 -8.532475E-13 1.000000E+00 -1.033500E-05 1.000000E+00 4.232270E-07 1.352780E-07
0 6 127 1.000000E+00 -3.592561E-05 -4.841362E-12 6.702630E-10 -6.128333E-10 -1.703110E-10 -6.984922E-14 -2.882107E-11 1.068653E-11 -4.239959E-13 1.000000E+00 -5.987602E-06 1.000000E+00 4.240795E-07 6.779130E-08
0 6 128 1.000000E+00 -9.808699E-06 9.185732E-17 6.413878E-10 -6.416348E-10 -1.705195E-10 2.142862E-17 -2.885627E-11 5.585472E-12 7.979915E-15 1.000000E+00 -1.634783E-06 1.000000E+00 4.243649E-07 2.123358E-10
0 6 129 1.000000E+00 1.630760E-05 -4.925112E-12 6.125504E-10 -6.704716E-10 -1.702950E-10 -7.693965E-14 -2.874467E-11 4.846289E-13 4.397856E-13 1.000000E+00 2.717934E-06 1.000000E+00 4.240824E-07 -6.736661E-08
0 6 130 1.000000E+00 4.239016E-05 -1.959086E-11 5.838984E-10 -6.991966E-10 -1.696399E-10 -2.998061E-13 -2.848677E-11 -4.589026E-12 8.689116E-13 1.000000E+00 7.065027E-06 1.000000E+00 4.232327E-07 -1.348533E-07
0 6 131 1.000000E+00 6.840592E-05 -4.392292E-11 5.555769E-10 -7.276642E-10 -1.685572E-10 -6.671227E-13 -2.808455E-11 -9.609406E-12 1.292645E-12 1.000000E+00 1.140099E-05 1.000000E+00 4.218182E-07 -2.021558E-07
0 6 132 1.000000E+00 9.432199E-05 -7.779547E-11 5.277293E-10 -7.557302E-10 -1.670546E-10 -1.176103E-12 -2.754015E-11 -1.455071E-11 1.707841E-12 1.000000E+00 1.572033E-05 1.000000E+00 4.198428E-07 -2.691825E-07
0 6 133 1.000000E+00 1.201058E-04 -1.210350E-10 5.004966E-10 -7.832538E-10 -1.651415E-10 -1.822680E-12 -2.685715E-11 -1.938708E-11 2.112833E-12 1.000000E+00 2.001763E-05 1.000000E+00 4.173120E-07 -3.358429E-07
0 6 134 1.000000E+00 1.457249E-04 -1.734214E-10 4.740150E-10 -8.100983E-10 -1.628289E-10 -2.602180E-12 -2.604049E-11 -2.409435E-11 2.504248E-12 1.000000E+00 2.428748E-05 1.000000E+00 4.142326E-07 -4.020472E-07
0 6 135 1.000000E+00 1.711476E-04 -2.346860E-10 4.484156E-10 -8.361319E-10 -1.601330E-10 -3.508623E-12 -2.509511E-11 -2.864867E-11 2.880052E-12 1.000000E+00 2.852459E-05 1.000000E+00 4.106130E-07 -4.677071E-07
0 6 136 1.000000E+00 1.963423E-04 -3.045195E-10 4.238248E-10 -8.612283E-10 -1.570688E-10 -4.534942E-12 -2.402771E-11 -3.302718E-11 3.238298E-12 1.000000E+00 3.272372E-05 1.000000E+00 4.064631E-07 -5.327358E-07
0 6 137 1.000000E+00 2.212784E-04 -3.825677E-10 4.003602E-10 -8.852683E-10 -1.536564E-10 -5.674095E-12 -2.284511E-11 -3.720890E-11 3.576358E-12 1.000000E+00 3.687973E-05 1.000000E+00 4.017940E-07 -5.970482E-07
0 6 138 1.000000E+00 2.459256E-04 -4.684389E-10 3.781346E-10 -9.081400E-10 -1.499161E-10 -6.916746E-12 -2.155508E-11 -4.117345E-11 3.892913E-12 1.000000E+00 4.098760E-05 1.000000E+00 3.966184E-07 -6.605612E-07
0 6 139 1.000000E+00 2.702545E-04 -5.617040E-10 3.572501E-10 -9.297394E-10 -1.458706E-10 -8.254715E-12 -2.016647E-11 -4.490249E-11 4.186046E-12 1.000000E+00 4.504241E-05 1.000000E+00 3.909499E-07 -7.231938E-07
0 6 140 1.000000E+00 2.942364E-04 -6.619002E-10 3.378016E-10 -9.499716E-10 -1.415440E-10 -9.676915E-12 -1.868791E-11 -4.837935E-11 4.453980E-12 1.000000E+00 4.903939E-05 1.000000E+00 3.848037E-07 -7.848676E-07
0 6 141 9.999999E-01 3.178434E-04 -7.685335E-10 3.198742E-10 -9.687509E-10 -1.369626E-10 -1.117461E-11 -1.712916E-11 -5.158851E-11 4.696019E-12 1.000000E+00 5.297390E-05 1.000000E+00 3.781958E-07 -8.455067E-07
0 6 142 9.999999E-01 3.410487E-04 -8.810841E-10 3.035433E-10 -9.860008E-10 -1.321520E-10 -1.273573E-11 -1.549997E-11 -5.451668E-11 4.910924E-12 1.000000E+00 5.684146E-05 1.000000E+00 3.711435E-07 -9.050379E-07
0 6 143 9.999999E-01 3.638264E-04 -9.990062E-10 2.888743E-10 -1.001656E-09 -1.271408E-10 -1.434967E-11 -1.381099E-11 -5.715272E-11 5.097450E-12 1.000000E+00 6.063773E-05 1.000000E+00 3.636649E-07 -9.633911E-07
0 6 144 9.999999E-01 3.861514E-04 -1.121735E-09 2.759213E-10 -1.015660E-09 -1.219571E-10 -1.600539E-11 -1.207249E-11 -5.948661E-11 5.255844E-12 1.000000E+00 6.435857E-05 1.000000E+00 3.557792E-07 -1.020499E-06
0 6 145 9.999999E-01 4.080000E-04 -1.248689E-09 2.647293E-10 -1.027969E-09 -1.166291E-10 -1.769083E-11 -1.029491E-11 -6.151080E-11 5.385152E-12 1.000000E+00 6.800000E-05 1.000000E+00 3.475061E-07 -1.076298E-06
0 6 146 9.999999E-01 4.293494E-04 -1.379272E-09 2.553315E-10 -1.038547E-09 -1.111868E-10 -1.939540E-11 -8.489171E-12 -6.321995E-11 5.485290E-12 1.000000E+00 7.155824E-05 1.000000E+00 3.388664E-07 -1.130728E-06
0 6 147 9.999999E-01 4.501781E-04 -1.512880E-09 2.477510E-10 -1.047372E-09 -1.056585E-10 -2.110641E-11 -6.666322E-12 -6.460989E-11 5.556698E-12 1.000000E+00 7.502968E-05 1.000000E+00 3.298813E-07 -1.183732E-06
0 6 148 9.999999E-01 4.704656E-04 -1.648903E-09 2.419989E-10 -1.054431E-09 -1.000734E-10 -2.281398E-11 -4.836118E-12 -6.567894E-11 5.599526E-12 1.000000E+00 7.841093E-05 1.000000E+00 3.205725E-07 -1.235255E-06
0 6 149 9.999999E-01 4.901927E-04 -1.786728E-09 2.380787E-10 -1.059720E-09 -9.445946E-11 -2.450611E-11 -3.009086E-12 -6.642746E-11 5.614335E-12 1.000000E+00 8.169879E-05 1.000000E+00 3.109624E-07 -1.285250E-06
0 6 150 9.999999E-01 5.093417E-04 -1.925745E-09 2.359807E-10 -1.063247E-09 -8.884472E-11 -2.617274E-11 -1.196143E-12 -6.685699E-11 5.601800E-12 1.000000E+00 8.489028E-05 1.000000E+00 3.010737E-07 -1.333668E-06
0 6 151 9.999998E-01 5.278957E-04 -2.065347E-09 2.356864E-10 -1.065029E-09 -8.325586E-11 -2.780279E-11 5.939805E-13 -6.697155E-11 5.562933E-12 1.000000E+00 8.798263E-05 1.000000E+00 2.909291E-07 -1.380469E-06
0 6 152 9.999998E-01 5.458396E-04 -2.204936E-09 2.371687E-10 -1.065095E-09 -7.771886E-11 -2.938783E-11 2.352067E-12 -6.677672E-11 5.498561E-12 1.000000E+00 9.097326E-05 1.000000E+00 2.805518E-07 -1.425613E-06
0 6 153 9.999998E-01 5.631591E-04 -2.343924E-09 2.403906E-10 -1.063478E-09 -7.225873E-11 -3.091726E-11 4.068281E-12 -6.627893E-11 5.410584E-12 1.000000E+00 9.385985E-05 1.000000E+00 2.699651E-07 -1.469066E-06
0 6 154 9.999998E-01 5.798416E-04 -2.481742E-09 2.453052E-10 -1.060225E-09 -6.689769E-11 -3.238295E-11 5.735010E-12 -6.548761E-11 5.299611E-12 1.000000E+00 9.664026E-05 1.000000E+00 2.591920E-07 -1.510797E-06
0 6 155 9.999998E-01 5.958756E-04 -2.617832E-09 2.518606E-10 -1.055388E-09 -6.165951E-11 -3.377769E-11 7.345133E-12 -6.441232E-11 5.167481E-12 1.000000E+00 9.931260E-05 1.000000E+00 2.482558E-07 -1.550779E-06
0 6 156 9.999998E-01 6.112509E-04 -2.751659E-09 2.599955E-10 -1.049025E-09 -5.656272E-11 -3.509263E-11 8.890224E-12 -6.306427E-11 5.015889E-12 1.000000E+00 1.018752E-04 1.000000E+00 2.371795E-07 -1.588989E-06
0 6 157 9.999998E-01 6.259589E-04 -2.882711E-09 2.696410E-10 -1.041205E-09 -5.162773E-11 -3.632310E-11 1.036459E-11 -6.145641E-11 4.846252E-12 1.000000E+00 1.043265E-04 1.000000E+00 2.259858E-07 -1.625407E-06
0 6 158 9.999998E-01 6.399919E-04 -3.010498E-09 2.807247E-10 -1.031999E-09 -4.687022E-11 -3.746163E-11 1.176287E-11 -5.960183E-11 4.660639E-12 1.000000E+00 1.066653E-04 1.000000E+00 2.146972E-07 -1.660018E-06
0 6 159 9.999998E-01 6.533437E-04 -3.134557E-09 2.931668E-10 -1.021486E-09 -4.230646E-11 -3.850459E-11 1.307914E-11 -5.751551E-11 4.460343E-12 1.000000E+00 1.088906E-04 1.000000E+00 2.033358E-07 -1.692808E-06
0 6 160 9.999998E-01 6.660093E-04 -3.254455E-09 3.068829E-10 -1.009748E-09 -3.794953E-11 -3.944698E-11 1.430933E-11 -5.521229E-11 4.247886E-12 1.000000E+00 1.110016E-04 1.000000E+00 1.919233E-07 -1.723771E-06
0 6 161 9.999998E-01 6.779849E-04 -3.369786E-09 3.217854E-10 -9.968725E-10 -3.381069E-11 -4.028565E-11 1.545029E-11 -5.270842E-11 4.024397E-12 1.000000E+00 1.129975E-04 1.000000E+00 1.804808E-07 -1.752900E-06
0 6 162 9.999997E-01 6.892681E-04 -3.480175E-09 3.377835E-10 -9.829491E-10 -2.990074E-11 -4.101822E-11 1.649837E-11 -5.002059E-11 3.791861E-12 1.000000E+00 1.148780E-04 1.000000E+00 1.690289E-07 -1.780193E-06
0 6 163 9.999997E-01 6.998575E-04 -3.585280E-09 3.547822E-10 -9.680706E-10 -2.622696E-11 -4.164243E-11 1.745138E-11 -4.716503E-11 3.552690E-12 1.000000E+00 1.166429E-04 1.000000E+00 1.575877E-07 -1.805653E-06
0 6 164 9.999997E-01 7.097530E-04 -3.684790E-09 3.726863E-10 -9.523316E-10 -2.279536E-11 -4.215753E-11 1.830836E-11 -4.415987E-11 3.307673E-12 1.000000E+00 1.182922E-04 1.000000E+00 1.461764E-07 -1.829284E-06
0 6 165 9.999997E-01 7.189554E-04 -3.778427E-09 3.913989E-10 -9.358273E-10 -1.961162E-11 -4.256341E-11 1.906782E-11 -4.102186E-11 3.059066E-12 1.000000E+00 1.198259E-04 1.000000E+00 1.348138E-07 -1.851093E-06
0 6 166 9.999997E-01 7.274669E-04 -3.865946E-09 4.108219E-10 -9.186546E-10 -1.667723E-11 -4.285964E-11 1.972958E-11 -3.776843E-11 2.808737E-12 1.000000E+00 1.212445E-04 1.000000E+00 1.235178E-07 -1.871092E-06
0 6 167 9.999997E-01 7.352906E-04 -3.947137E-09 4.308580E-10 -9.009091E-10 -1.399414E-11 -4.304837E-11 2.029418E-11 -3.441733E-11 2.557702E-12 1.000000E+00 1.225484E-04 1.000000E+00 1.123055E-07 -1.889295E-06
0 6 168 9.999997E-01 7.424305E-04 -4.021820E-09 4.514103E-10 -8.826865E-10 -1.156183E-11 -4.313016E-11 2.076231E-11 -3.098528E-11 2.307753E-12 1.000000E+00 1.237384E-04 1.000000E+00 1.011932E-07 -1.905716E-06
0 6 169 9.999997E-01 7.488917E-04 -4.089849E-09 4.723827E-10 -8.640813E-10 -9.378638E-12 -4.310821E-11 2.113563E-11 -2.748945E-11 2.060426E-12 1.000000E+00 1.248153E-04 1.000000E+00 9.019653E-08 -1.920376E-06
0 6 170 9.999997E-01 7.546802E-04 -4.151111E-09 4.936815E-10 -8.451858E-10 -7.440975E-12 -4.298485E-11 2.141605E-11 -2.394608E-11 1.816812E-12 1.000000E+00 1.257800E-04 1.000000E+00 7.933010E-08 -1.933294E-06
0 6 171 9.999997E-01 7.598030E-04 -4.205522E-09 5.152147E-10 -8.260901E-10 -5.745015E-12 -4.276365E-11 2.160575E-11 -2.037180E-11 1.578033E-12 1.000000E+00 1.266338E-04 1.000000E+00 6.860775E-08 -1.944495E-06
0 6 172 9.999997E-01 7.642677E-04 -4.253031E-09 5.368930E-10 -8.068824E-10 -4.284908E-12 -4.244782E-11 2.170800E-11 -1.678146E-11 1.345587E-12 1.000000E+00 1.273780E-04 1.000000E+00 5.804243E-08 -1.954005E-06
0 6 173 9.999997E-01 7.680829E-04 -4.293614E-09 5.586308E-10 -7.876469E-10 -3.053841E-12 -4.204273E-11 2.172571E-11 -1.319039E-11 1.120215E-12 1.000000E+00 1.280138E-04 1.000000E+00 4.764623E-08 -1.961850E-06
0 6 174 9.999997E-01 7.712579E-04 -4.327278E-09 5.803445E-10 -7.684648E-10 -2.044478E-12 -4.155122E-11 2.166253E-11 -9.613093E-12 9.026292E-13 1.000000E+00 1.285430E-04 1.000000E+00 3.743033E-08 -1.968060E-06
0 6 175 9.999997E-01 7.738024E-04 -4.354054E-09 6.019558E-10 -7.494135E-10 -1.248583E-12 -4.097990E-11 2.152248E-11 -6.062510E-12 6.939994E-13 1.000000E+00 1.289671E-04 1.000000E+00 2.740505E-08 -1.972666E-06
0 6 176 9.999997E-01 7.757273E-04 -4.374001E-09 6.233894E-10 -7.305664E-10 -6.564794E-13 -4.033236E-11 2.130913E-11 -2.552186E-12 4.947690E-13 1.000000E+00 1.292879E-04 1.000000E+00 1.757985E-08 -1.975700E-06
0 6 177 9.999997E-01 7.770435E-04 -4.387202E-09 6.445741E-10 -7.119930E-10 -2.590449E-13 -3.961473E-11 2.102734E-11 9.063608E-13 3.054336E-13 1.000000E+00 1.295073E-04 1.000000E+00 7.963308E-09 -1.977197E-06
0 6 178 9.999997E-01 7.777630E-04 -4.393760E-09 6.654441E-10 -6.937575E-10 -4.561230E-14 -3.883226E-11 2.068163E-11 4.301611E-12 1.266861E-13 1.000000E+00 1.296272E-04 1.000000E+00 -1.436857E-09 -1.977192E-06
0 6 179 9.999997E-01 7.778978E-04 -4.393804E-09 6.859373E-10 -6.759205E-10 -5.672674E-15 -3.799028E-11 2.027578E-11 7.623142E-12 -4.140297E-14 1.000000E+00 1.296497E-04 1.000000E+00 -1.061376E-08 -1.975720E-06
0 6 180 9.999997E-01 7.774608E-04 -4.387479E-09 7.059957E-10 -6.585378E-10 -1.284182E-13 -3.709453E-11 1.981523E-11 1.086170E-11 -1.982966E-13 1.000000E+00 1.295768E-04 1.000000E+00 -1.956133E-08 -1.972819E-06
0 6 181 9.999997E-01 7.764649E-04 -4.374948E-09 7.255678E-10 -6.416598E-10 -4.022659E-13 -3.615081E-11 1.930459E-11 1.400820E-11 -3.439695E-13 1.000000E+00 1.294108E-04 1.000000E+00 -2.827432E-08 -1.968528E-06
0 6 182 9.999997E-01 7.749236E-04 -4.356393E-09 7.446048E-10 -6.253333E-10 -8.163572E-13 -3.516409E-11 1.874815E-11 1.705511E-11 -4.785007E-13 1.000000E+00 1.291539E-04 1.000000E+00 -3.674825E-08 -1.962884E-06
0 6 183 9.999997E-01 7.728507E-04 -4.332008E-09 7.630641E-10 -6.095992E-10 -1.359267E-12 -3.414094E-11 1.815094E-11 1.999526E-11 -6.014328E-13 1.000000E+00 1.288085E-04 1.000000E+00 -4.497943E-08 -1.955928E-06
0 6 184 9.999997E-01 7.702603E-04 -4.302003E-09 7.809067E-10 -5.944946E-10 -2.019223E-12 -3.308574E-11 1.751751E-11 2.282257E-11 -7.133964E-13 1.000000E+00 1.283767E-04 1.000000E+00 -5.296486E-08 -1.947698E-06
0 6 185 9.999997E-01 7.671666E-04 -4.266596E-09 7.980991E-10 -5.800518E-10 -2.786060E-12 -3.200449E-11 1.685248E-11 2.553161E-11 -8.141383E-13 1.000000E+00 1.278611E-04 1.000000E+00 -6.070230E-08 -1.938236E-06
0 6 186 9.999997E-01 7.635839E-04 -4.226019E-09 8.146117E-10 -5.662981E-10 -3.647499E-12 -3.090237E-11 1.616032E-11 2.811798E-11 -9.039874E-13 1.000000E+00 1.272640E-04 1.000000E+00 -6.819015E-08 -1.927582E-06
0 6 187 9.999997E-01 7.595271E-04 -4.180509E-09 8.304198E-10 -5.532570E-10 -4.594035E-12 -2.978387E-11 1.544513E-11 3.057777E-11 -9.833141E-13 1.000000E+00 1.265879E-04 1.000000E+00 -7.542750E-08 -1.915776E-06
0 6 188 9.999997E-01 7.550106E-04 -4.130312E-09 8.455019E-10 -5.409476E-10 -5.614128E-12 -2.865448E-11 1.471111E-11 3.290814E-11 -1.052230E-12 1.000000E+00 1.258351E-04 1.000000E+00 -8.241403E-08 -1.902859E-06
0 6 189 9.999997E-01 7.500494E-04 -4.075680E-09 8.598420E-10 -5.293846E-10 -6.698494E-12 -2.751851E-11 1.396301E-11 3.510655E-11 -1.111330E-12 1.000000E+00 1.250082E-04 1.000000E+00 -8.915005E-08 -1.888871E-06
0 6 190 9.999997E-01 7.446581E-04 -4.016867E-09 8.734280E-10 -5.185789E-10 -7.836788E-12 -2.638026E-11 1.320343E-11 3.717156E-11 -1.160793E-12 1.000000E+00 1.241097E-04 1.000000E+00 -9.563642E-08 -1.873853E-06
0 6 191 9.999997E-01 7.388516E-04 -3.954134E-09 8.862488E-10 -5.085384E-10 -9.020080E-12 -2.524389E-11 1.243682E-11 3.910220E-11 -1.201196E-12 1.000000E+00 1.231420E-04 1.000000E+00 -1.018745E-07 -1.857845E-06
0 6 192 9.999997E-01 7.326448E-04 -3.887739E-09 8.983016E-10 -4.992660E-10 -1.023918E-11 -2.411368E-11 1.166686E-11 4.089793E-11 -1.232948E-12 1.000000E+00 1.221075E-04 1.000000E+00 -1.078662E-07 -1.840887E-06
0 6 193 9.999997E-01 7.260521E-04 -3.817943E-09 9.095826E-10 -4.907625E-10 -1.148597E-11 -2.299298E-11 1.089589E-11 4.255927E-11 -1.256493E-12 1.000000E+00 1.210087E-04 1.000000E+00 -1.136139E-07 -1.823017E-06
0 6 194 9.999997E-01 7.190884E-04 -3.745009E-09 9.200934E-10 -4.830251E-10 -1.275216E-11 -2.188479E-11 1.012763E-11 4.408655E-11 -1.272381E-12 1.000000E+00 1.198481E-04 1.000000E+00 -1.191204E-07 -1.804275E-06
0 6 195 9.999997E-01 7.117681E-04 -3.669192E-09 9.298378E-10 -4.760481E-10 -1.403074E-11 -2.079312E-11 9.364798E-12 4.548128E-11 -1.281192E-12 1.000000E+00 1.186280E-04 1.000000E+00 -1.243889E-07 -1.784699E-06
0 6 196 9.999997E-01 7.041054E-04 -3.590752E-09 9.388230E-10 -4.698231E-10 -1.531455E-11 -1.972016E-11 8.609861E-12 4.674529E-11 -1.282953E-12 1.000000E+00 1.173509E-04 1.000000E+00 -1.294229E-07 -1.764328E-06
0 6 197 9.999997E-01 6.961146E-04 -3.509941E-09 9.470576E-10 -4.643394E-10 -1.659664E-11 -1.866848E-11 7.865038E-12 4.787999E-11 -1.279053E-12 1.000000E+00 1.160191E-04 1.000000E+00 -1.342265E-07 -1.743197E-06
0 6 198 9.999997E-01 6.878097E-04 -3.427007E-09 9.545531E-10 -4.595840E-10 -1.787266E-11 -1.764092E-11 7.132844E-12 4.888873E-11 -1.269196E-12 1.000000E+00 1.146350E-04 1.000000E+00 -1.388039E-07 -1.721344E-06
0 6 199 9.999998E-01 6.792043E-04 -3.342196E-09 9.613233E-10 -4.555414E-10 -1.913503E-11 -1.663914E-11 6.414991E-12 4.977371E-11 -1.254109E-12 1.000000E+00 1.132007E-04 1.000000E+00 -1.431596E-07 -1.698804E-06
0 6 200 9.999998E-01 6.703121E-04 -3.255747E-09 9.673830E-10 -4.521953E-10 -2.038088E-11 -1.566471E-11 5.713202E-12 5.053803E-11 -1.234701E-12 1.000000E+00 1.117187E-04 1.000000E+00 -1.472984E-07 -1.675611E-06
0 6 201 9.999998E-01 6.611463E-04 -3.167892E-09 9.727497E-10 -4.495268E-10 -2.160444E-11 -1.472025E-11 5.029176E-12 5.118545E-11 -1.210732E-12 1.000000E+00 1.101911E-04 1.000000E+00 -1.512254E-07 -1.651801E-06
0 6 202 9.999998E-01 6.517199E-04 -3.078858E-09 9.774414E-10 -4.475158E-10 -2.280234E-11 -1.380568E-11 4.363951E-12 5.171904E-11 -1.183319E-12 1.000000E+00 1.086200E-04 1.000000E+00 -1.549458E-07 -1.627406E-06
0 6 203 9.999998E-01 6.420456E-04 -2.988866E-09 9.814776E-10 -4.461418E-10 -2.397107E-11 -1.292311E-11 3.718909E-12 5.214297E-11 -1.152466E-12 1.000000E+00 1.070076E-04 1.000000E+00 -1.584651E-07 -1.602458E-06
0 6 204 9.999998E-01 6.321358E-04 -2.898127E-09 9.848792E-10 -4.453821E-10 -2.510727E-11 -1.207325E-11 3.095155E-12 5.246089E-11 -1.118957E-12 1.000000E+00 1.053560E-04 1.000000E+00 -1.617889E-07 -1.576988E-06
0 6 205 9.999998E-01 6.220027E-04 -2.806845E-09 9.876679E-10 -4.452136E-10 -2.620899E-11 -1.125671E-11 2.492967E-12 5.267690E-11 -1.082862E-12 1.000000E+00 1.036671E-04 1.000000E+00 -1.649229E-07 -1.551028E-06
0 6 206 9.999998E-01 6.116580E-04 -2.715220E-09 9.898651E-10 -4.456131E-10 -2.727300E-11 -1.047359E-11 1.913145E-12 5.279521E-11 -1.044846E-12 1.000000E+00 1.019430E-04 1.000000E+00 -1.678729E-07 -1.524606E-06
0 6 207 9.999998E-01 6.011132E-04 -2.623439E-09 9.914942E-10 -4.465560E-10 -2.829868E-11 -9.725223E-12 1.356742E-12 5.281987E-11 -1.005221E-12 1.000000E+00 1.001855E-04 1.000000E+00 -1.706450E-07 -1.497752E-06
0 6 208 9.999998E-01 5.903795E-04 -2.531685E-09 9.925786E-10 -4.480176E-10 -2.928344E-11 -9.010329E-12 8.230991E-13 5.275550E-11 -9.640967E-13 1.000000E+00 9.839658E-05 1.000000E+00 -1.732450E-07 -1.470491E-06
0 6 209 9.999998E-01 5.794675E-04 -2.440128E-09 9.931404E-10 -4.499740E-10 -3.022687E-11 -8.330356E-12 3.133459E-13 5.260588E-11 -9.223397E-13 1.000000E+00 9.657793E-05 1.000000E+00 -1.756792E-07 -1.442852E-06
0 6 210 9.999998E-01 5.683879E-04 -2.348935E-09 9.932053E-10 -4.523989E-10 -3.112812E-11 -7.684105E-12 -1.733075E-13 5.237545E-11 -8.796685E-13 1.000000E+00 9.473132E-05 1.000000E+00 -1.779535E-07 -1.414859E-06
0 6 211 9.999998E-01 5.571505E-04 -2.258262E-09 9.927937E-10 -4.552687E-10 -3.198621E-11 -7.071331E-12 -6.368063E-13 5.206884E-11 -8.365963E-13 1.000000E+00 9.285843E-05 1.000000E+00 -1.800741E-07 -1.386537E-06
0 6 212 9.999998E-01 5.457653E-04 -2.168257E-09 9.919317E-10 -4.585581E-10 -3.280131E-11 -6.492725E-12 -1.076052E-12 5.168937E-11 -7.937536E-13 1.000000E+00 9.096089E-05 1.000000E+00 -1.820472E-07 -1.357910E-06
0 6 213 9.999998E-01 5.342415E-04 -2.079059E-09 9.906416E-10 -4.622426E-10 -3.357372E-11 -5.945942E-12 -1.493341E-12 5.124228E-11 -7.506708E-13 1.000000E+00 8.904026E-05 1.000000E+00 -1.838787E-07 -1.328999E-06
0 6 214 9.999999E-01 5.225883E-04 -1.990802E-09 9.889450E-10 -4.662985E-10 -3.430265E-11 -5.432149E-12 -1.887397E-12 5.073095E-11 -7.078801E-13 1.000000E+00 8.709805E-05 1.000000E+00 -1.855749E-07 -1.299828E-06
0 6 215 9.999999E-01 5.108141E-04 -1.903609E-09 9.868668E-10 -4.707014E-10 -3.498948E-11 -4.948898E-12 -2.259642E-12 5.015917E-11 -6.661138E-13 1.000000E+00 8.513569E-05 1.000000E+00 -1.871418E-07 -1.270415E-06
0 6 216 9.999999E-01 4.989275E-04 -1.817597E-09 9.844257E-10 -4.754291E-10 -3.563488E-11 -4.497094E-12 -2.610228E-12 4.953161E-11 -6.246744E-13 1.000000E+00 8.315458E-05 1.000000E+00 -1.885852E-07 -1.240781E-06
0 6 217 9.999999E-01 4.869362E-04 -1.732875E-09 9.816464E-10 -4.804579E-10 -3.623883E-11 -4.074241E-12 -2.939161E-12 4.885146E-11 -5.839850E-13 1.000000E+00 8.115604E-05 1.000000E+00 -1.899112E-07 -1.210945E-06
0 6 218 9.999999E-01 4.748480E-04 -1.649545E-09 9.785474E-10 -4.857666E-10 -3.680285E-11 -3.680871E-12 -3.248312E-12 4.812239E-11 -5.448353E-13 1.000000E+00 7.914133E-05 1.000000E+00 -1.911256E-07 -1.180924E-06
0 6 219 9.999999E-01 4.626700E-04 -1.567701E-09 9.751498E-10 -4.913334E-10 -3.732850E-11 -3.314706E-12 -3.537289E-12 4.734825E-11 -5.064531E-13 1.000000E+00 7.711167E-05 1.000000E+00 -1.922341E-07 -1.150734E-06
0 6 220 9.999999E-01 4.504092E-04 -1.487432E-09 9.714728E-10 -4.971380E-10 -3.781575E-11 -2.975455E-12 -3.807188E-12 4.653228E-11 -4.691162E-13 1.000000E+00 7.506821E-05 1.000000E+00 -1.932424E-07 -1.120393E-06
0 6 221 9.999999E-01 4.380722E-04 -1.408818E-09 9.675354E-10 -5.031604E-10 -3.826673E-11 -2.662137E-12 -4.058843E-12 4.567756E-11 -4.336222E-13 1.000000E+00 7.301204E-05 1.000000E+00 -1.941561E-07 -1.089914E-06
0 6 222 9.999999E-01 4.256652E-04 -1.331934E-09 9.633552E-10 -5.093816E-10 -3.868300E-11 -2.372777E-12 -4.292993E-12 4.478746E-11 -3.991671E-13 1.000000E+00 7.094419E-05 1.000000E+00 -1.949805E-07 -1.059313E-06
0 6 223 9.999999E-01 4.131940E-04 -1.256850E-09 9.589494E-10 -5.157833E-10 -3.906506E-11 -2.107464E-12 -4.510171E-12 4.386498E-11 -3.662828E-13 1.000000E+00 6.886567E-05 1.000000E+00 -1.957211E-07 -1.028601E-06
0 6 224 9.999999E-01 4.006643E-04 -1.183628E-09 9.543348E-10 -5.223480E-10 -3.941556E-11 -1.864076E-12 -4.711296E-12 4.291282E-11 -3.348748E-13 1.000000E+00 6.677738E-05 1.000000E+00 -1.963830E-07 -9.977920E-07
0 6 225 9.999999E-01 3.880813E-04 -1.112326E-09 9.495268E-10 -5.290594E-10 -3.973481E-11 -1.642008E-12 -4.897579E-12 4.193372E-11 -3.049228E-13 1.000000E+00 6.468022E-05 1.000000E+00 -1.969714E-07 -9.668970E-07
0 6 226 9.999999E-01 3.754500E-04 -1.042996E-09 9.445397E-10 -5.359014E-10 -4.002541E-11 -1.439893E-12 -5.069339E-12 4.093004E-11 -2.768246E-13 1.000000E+00 6.257501E-05 1.000000E+00 -1.974910E-07 -9.359270E-07
0 6 227 9.999999E-01 3.627751E-04 -9.756858E-10 9.393881E-10 -5.428593E-10 -4.028846E-11 -1.256750E-12 -5.227412E-12 3.990462E-11 -2.499156E-13 1.000000E+00 6.046251E-05 1.000000E+00 -1.979468E-07 -9.048919E-07
0 6 228 9.999999E-01 3.500608E-04 -9.104387E-10 9.340848E-10 -5.499191E-10 -4.052524E-11 -1.091233E-12 -5.373019E-12 3.885928E-11 -2.247372E-13 1.000000E+00 5.834347E-05 1.000000E+00 -1.983435E-07 -8.738011E-07
0 6 229 9.999999E-01 3.373113E-04 -8.472925E-10 9.286421E-10 -5.570675E-10 -4.073794E-11 -9.427013E-13 -5.506644E-12 3.779627E-11 -2.011881E-13 1.000000E+00 5.621855E-05 1.000000E+00 -1.986854E-07 -8.426631E-07
0 6 230 9.999999E-01 3.245303E-04 -7.862819E-10 9.230715E-10 -5.642922E-10 -4.092762E-11 -8.090726E-13 -5.629055E-12 3.671757E-11 -1.791285E-13 1.000000E+00 5.408838E-05 1.000000E+00 -1.989770E-07 -8.114857E-07
0 6 231 9.999999E-01 3.117214E-04 -7.274372E-10 9.173840E-10 -5.715814E-10 -4.109619E-11 -6.908942E-13 -5.741111E-12 3.562492E-11 -1.586129E-13 1.000000E+00 5.195356E-05 1.000000E+00 -1.992225E-07 -7.802761E-07
0 6 232 1.000000E+00 2.988878E-04 -6.707859E-10 9.115893E-10 -5.789245E-10 -4.124484E-11 -5.852068E-13 -5.843834E-12 3.452028E-11 -1.394523E-13 1.000000E+00 4.981463E-05 1.000000E+00 -1.994260E-07 -7.490410E-07
0 6 233 1.000000E+00 2.860325E-04 -6.163515E-10 9.056963E-10 -5.863119E-10 -4.137510E-11 -4.925390E-13 -5.937511E-12 3.340471E-11 -1.219394E-13 1.000000E+00 4.767209E-05 1.000000E+00 -1.995913E-07 -7.177860E-07
0 6 234 1.000000E+00 2.731584E-04 -5.641547E-10 8.997143E-10 -5.937335E-10 -4.148872E-11 -4.112824E-13 -6.022948E-12 3.228010E-11 -1.058310E-13 1.000000E+00 4.552640E-05 1.000000E+00 -1.997222E-07 -6.865167E-07
0 6 235 1.000000E+00 2.602678E-04 -5.142136E-10 8.936504E-10 -6.011816E-10 -4.158676E-11 -3.401025E-13 -6.101406E-12 3.114741E-11 -9.101308E-14 1.000000E+00 4.337797E-05 1.000000E+00 -1.998223E-07 -6.552376E-07
0 6 236 1.000000E+00 2.473633E-04 -4.665437E-10 8.875115E-10 -6.086483E-10 -4.167075E-11 -2.789194E-13 -6.172768E-12 3.000814E-11 -7.755808E-14 1.000000E+00 4.122721E-05 1.000000E+00 -1.998950E-07 -6.239530E-07
0 6 237 1.000000E+00 2.344467E-04 -4.211581E-10 8.813049E-10 -6.161261E-10 -4.174188E-11 -2.262861E-13 -6.238026E-12 2.886308E-11 -6.538103E-14 1.000000E+00 3.907445E-05 1.000000E+00 -1.999435E-07 -5.926666E-07
0 6 238 1.000000E+00 2.215201E-04 -3.780678E-10 8.750354E-10 -6.236090E-10 -4.180151E-11 -1.814509E-13 -6.298122E-12 2.771323E-11 -5.447447E-14 1.000000E+00 3.692001E-05 1.000000E+00 -1.999711E-07 -5.613814E-07
0 6 239 1.000000E+00 2.085851E-04 -3.372822E-10 8.687086E-10 -6.310912E-10 -4.185083E-11 -1.435253E-13 -6.352987E-12 2.655967E-11 -4.465698E-14 1.000000E+00 3.476418E-05 1.000000E+00 -1.999806E-07 -5.301002E-07
0 6 240 1.000000E+00 1.956432E-04 -2.988089E-10 8.623295E-10 -6.385673E-10 -4.189082E-11 -1.122459E-13 -6.403631E-12 2.540275E-11 -3.608463E-14 1.000000E+00 3.260720E-05 1.000000E+00 -1.999748E-07 -4.988252E-07
0 6 241 1.000000E+00 1.826958E-04 -2.626536E-10 8.559014E-10 -6.460328E-10 -4.192300E-11 -8.604828E-14 -6.450666E-12 2.424356E-11 -2.842845E-14 1.000000E+00 3.044930E-05 1.000000E+00 -1.999564E-07 -4.675581E-07
0 6 242 1.000000E+00 1.697440E-04 -2.288218E-10 8.494281E-10 -6.534839E-10 -4.194768E-11 -6.495040E-14 -6.494188E-12 2.308240E-11 -2.169316E-14 1.000000E+00 2.829067E-05 1.000000E+00 -1.999277E-07 -4.363005E-07
0 6 243 1.000000E+00 1.567890E-04 -1.973166E-10 8.429130E-10 -6.609166E-10 -4.196638E-11 -4.819986E-14 -6.534837E-12 2.191962E-11 -1.621926E-14 1.000000E+00 2.613149E-05 1.000000E+00 -1.998912E-07 -4.050534E-07
0 6 244 1.000000E+00 1.438314E-04 -1.681407E-10 8.363585E-10 -6.683281E-10 -4.198012E-11 -3.464391E-14 -6.573282E-12 2.075611E-11 -1.123568E-14 1.000000E+00 2.397191E-05 1.000000E+00 -1.998488E-07 -3.738174E-07
0 6 245 1.000000E+00 1.308722E-04 -1.412969E-10 8.297664E-10 -6.757158E-10 -4.198885E-11 -2.467320E-14 -6.609562E-12 1.959172E-11 -7.217816E-15 1.000000E+00 2.181203E-05 1.000000E+00 -1.998028E-07 -3.425929E-07
0 6 246 1.000000E+00 1.179119E-04 -1.167852E-10 8.231393E-10 -6.830774E-10 -4.199456E-11 -1.664022E-14 -6.644249E-12 1.842693E-11 -3.985523E-15 1.000000E+00 1.965198E-05 1.000000E+00 -1.997547E-07 -3.113800E-07
0 6 247 1.000000E+00 1.049509E-04 -9.460750E-11 8.164779E-10 -6.904110E-10 -4.199682E-11 -1.153411E-14 -6.677789E-12 1.726198E-11 -1.271020E-15 1.000000E+00 1.749182E-05 1.000000E+00 -1.997064E-07 -2.801786E-07
0 6 248 1.000000E+00 9.198985E-05 -7.476330E-11 8.097838E-10 -6.977154E-10 -4.199710E-11 -7.150054E-15 -6.709946E-12 1.609683E-11 6.992818E-16 1.000000E+00 1.533164E-05 1.000000E+00 -1.996592E-07 -2.489881E-07
0 6 249 1.000000E+00 7.902890E-05 -5.725310E-11 8.030581E-10 -7.049891E-10 -4.199543E-11 -4.883458E-15 -6.741729E-12 1.493189E-11 2.284470E-15 1.000000E+00 1.317148E-05 1.000000E+00 -1.996146E-07 -2.178079E-07
0 6 250 1.000000E+00 6.606830E-05 -4.207647E-11 7.963003E-10 -7.122315E-10 -4.199253E-11 -2.911483E-15 -6.772985E-12 1.376680E-11 3.269263E-15 1.000000E+00 1.101138E-05 1.000000E+00 -1.995738E-07 -1.866371E-07
0 6 251 1.000000E+00 5.310823E-05 -2.923299E-11 7.895121E-10 -7.194419E-10 -4.198889E-11 -2.065574E-15 -6.803638E-12 1.260198E-11 3.857782E-15 1.000000E+00 8.851371E-06 1.000000E+00 -1.995376E-07 -1.554748E-07
0 6 252 1.000000E+00 4.014877E-05 -1.872230E-11 7.826930E-10 -7.266196E-10 -4.198481E-11 -1.519033E-15 -6.834542E-12 1.143723E-11 4.250583E-15 1.000000E+00 6.691461E-06 1.000000E+00 -1.995071E-07 -1.243197E-07
0 6 253 1.000000E+00 2.718997E-05 -1.054418E-11 7.758430E-10 -7.337649E-10 -4.198039E-11 -9.918328E-16 -6.865237E-12 1.027242E-11 4.265668E-15 1.000000E+00 4.531662E-06 1.000000E+00 -1.994829E-07 -9.317054E-08
0 6 254 1.000000E+00 1.423183E-05 -4.697798E-12 7.689626E-10 -7.408772E-10 -4.197628E-11 -9.002101E-16 -6.895965E-12 9.107645E-12 4.062744E-15 1.000000E+00 2.371972E-06 1.000000E+00 -1.994656E-07 -6.202593E-08
0 6 255 1.000000E+00 1.274331E-06 -1.183259E-12 7.620511E-10 -7.479568E-10 -4.197226E-11 -3.840235E-16 -6.927151E-12 7.942695E-12 3.693333E-15 1.000000E+00 2.123885E-07 1.000000E+00 -1.994555E-07 -3.088439E-08
0 7 0 1.000000E+00 -1.166620E-05 -8.535965E-17 7.483451E-10 -7.482193E-10 -5.712320E-11 -1.490693E-16 -8.123981E-12 6.789153E-12 4.016217E-15 1.000000E+00 -1.944367E-06 1.000000E+00 -2.305891E-07 2.560003E-10
0 7 1 1.000000E+00 -2.678192E-05 -1.147777E-12 7.402054E-10 -7.563992E-10 -5.711958E-11 7.503122E-16 -8.155199E-12 5.623943E-12 3.237384E-15 1.000000E+00 -4.463653E-06 1.000000E+00 -2.305950E-07 3.138758E-08
0 7 2 1.000000E+00 -4.189721E-05 -4.626700E-12 7.320347E-10 -7.645471E-10 -5.711673E-11 1.377612E-15 -8.186650E-12 4.458418E-12 2.684350E-15 1.000000E+00 -6.982868E-06 1.000000E+00 -2.306099E-07 6.252087E-08
0 7 3 1.000000E+00 -5.701215E-05 -1.043743E-11 7.238321E-10 -7.726635E-10 -5.711421E-11 2.378429E-15 -8.218389E-12 3.292244E-12 2.239554E-15 1.000000E+00 -9.502025E-06 1.000000E+00 -2.306336E-07 9.365754E-08
0 7 4 1.000000E+00 -7.212681E-05 -1.857994E-11 7.155979E-10 -7.807482E-10 -5.711225E-11 3.100903E-15 -8.250086E-12 2.125403E-12 2.011851E-15 1.000000E+00 -1.202113E-05 1.000000E+00 -2.306658E-07 1.247992E-07
0 7 5 1.000000E+00 -8.724120E-05 -2.905513E-11 7.073319E-10 -7.888019E-10 -5.711018E-11 4.068250E-15 -8.282010E-12 9.578800E-13 2.241069E-15 1.000000E+00 -1.454020E-05 1.000000E+00 -2.307056E-07 1.559476E-07
0 7 6 1.000000E+00 -1.023553E-04 -4.186349E-11 6.990339E-10 -7.968243E-10 -5.710777E-11 4.166526E-15 -8.313559E-12 -2.106324E-13 2.961219E-15 1.000000E+00 -1.705922E-05 1.000000E+00 -2.307524E-07 1.871039E-07
0 7 7 1.000000E+00 -1.174691E-04 -5.700594E-11 6.907048E-10 -8.048149E-10 -5.710426E-11 3.760075E-15 -8.344609E-12 -1.379901E-12 4.074795E-15 1.000000E+00 -1.957818E-05 1.000000E+00 -2.308051E-07 2.182697E-07
0 7 8 1.000000E+00 -1.325823E-04 -7.448263E-11 6.823447E-10 -8.127738E-10 -5.709962E-11 2.265430E-15 -8.374912E-12 -2.550331E-12 5.856726E-15 1.000000E+00 -2.209705E-05 1.000000E+00 -2.308626E-07 2.494461E-07
0 7 9 1.000000E+00 -1.476948E-04 -9.429474E-11 6.739550E-10 -8.206999E-10 -5.709255E-11 -6.078899E-16 -8.404313E-12 -3.721376E-12 8.531569E-15 1.000000E+00 -2.461579E-05 1.000000E+00 -2.309234E-07 2.806341E-07
0 7 10 1.000000E+00 -1.628061E-04 -1.164424E-10 6.655360E-10 -8.285925E-10 -5.708255E-11 -5.481771E-15 -8.432332E-12 -4.893460E-12 1.173156E-14 1.000000E+00 -2.713436E-05 1.000000E+00 -2.309861E-07 3.118346E-07
0 7 11 1.000000E+00 -1.779160E-04 -1.409255E-10 6.570903E-10 -8.364501E-10 -5.706908E-11 -1.261201E-14 -8.458345E-12 -6.066274E-12 1.604132E-14 1.000000E+00 -2.965266E-05 1.000000E+00 -2.310488E-07 3.430482E-07
0 7 12 1.000000E+00 -1.930237E-04 -1.677444E-10 6.486194E-10 -8.442710E-10 -5.705047E-11 -2.267987E-14 -8.482552E-12 -7.239443E-12 2.133360E-14 1.000000E+00 -3.217062E-05 1.000000E+00 -2.311097E-07 3.742753E-07
0 7 13 1.000000E+00 -2.081287E-04 -1.968977E-10 6.401252E-10 -8.520535E-10 -5.702642E-11 -3.625241E-14 -8.503795E-12 -8.413218E-12 2.759554E-14 1.000000E+00 -3.468812E-05 1.000000E+00 -2.311667E-07 4.055159E-07
0 7 14 1.000000E+00 -2.232301E-04 -2.283847E-10 6.316118E-10 -8.597945E-10 -5.699528E-11 -5.394345E-14 -8.522005E-12 -9.586791E-12 3.511024E-14 1.000000E+00 -3.720501E-05 1.000000E+00 -2.312174E-07 4.367698E-07
0 7 15 1.000000E+00 -2.383268E-04 -2.622028E-10 6.230812E-10 -8.674914E-10 -5.695620E-11 -7.655851E-14 -8.536708E-12 -1.076011E-11 4.379490E-14 1.000000E+00 -3.972114E-05 1.000000E+00 -2.312595E-07 4.680366E-07
0 7 16 1.000000E+00 -2.534178E-04 -2.983492E-10 6.145383E-10 -8.751404E-10 -5.690769E-11 -1.046395E-13 -8.546875E-12 -1.193260E-11 5.394883E-14 1.000000E+00 -4.223630E-05 1.000000E+00 -2.312901E-07 4.993153E-07
0 7 17 1.000000E+00 -2.685017E-04 -3.368199E-10 6.059874E-10 -8.827375E-10 -5.684830E-11 -1.393492E-13 -8.552305E-12 -1.310368E-11 6.551708E-14 1.000000E+00 -4.475028E-05 1.000000E+00 -2.313066E-07 5.306048E-07
0 7 18 1.000000E+00 -2.835769E-04 -3.776095E-10 5.974337E-10 -8.902779E-10 -5.677665E-11 -1.809187E-13 -8.552252E-12 -1.427300E-11 7.831491E-14 1.000000E+00 -4.726282E-05 1.000000E+00 -2.313058E-07 5.619034E-07
0 7 19 1.000000E+00 -2.986418E-04 -4.207108E-10 5.888829E-10 -8.977565E-10 -5.669167E-11 -2.308259E-13 -8.545964E-12 -1.543941E-11 9.309703E-14 1.000000E+00 -4.977364E-05 1.000000E+00 -2.312846E-07 5.932089E-07
0 7 20 9.999999E-01 -3.136944E-04 -4.661168E-10 5.803418E-10 -9.051670E-10 -5.659046E-11 -2.898244E-13 -8.532838E-12 -1.660233E-11 1.094021E-13 1.000000E+00 -5.228240E-05 1.000000E+00 -2.312395E-07 6.245190E-07
0 7 21 9.999999E-01 -3.287325E-04 -5.138156E-10 5.718173E-10 -9.125026E-10 -5.647286E-11 -3.590265E-13 -8.511816E-12 -1.776101E-11 1.273015E-13 1.000000E+00 -5.478875E-05 1.000000E+00 -2.311669E-07 6.558307E-07
0 7 22 9.999999E-01 -3.437537E-04 -5.637964E-10 5.633182E-10 -9.197561E-10 -5.633586E-11 -4.387870E-13 -8.482353E-12 -1.891406E-11 1.470445E-13 1.000000E+00 -5.729229E-05 1.000000E+00 -2.310631E-07 6.871404E-07
0 7 23 9.999999E-01 -3.587554E-04 -6.160435E-10 5.548526E-10 -9.269191E-10 -5.617878E-11 -5.313988E-13 -8.444112E-12 -2.006044E-11 1.688890E-13 1.000000E+00 -5.979257E-05 1.000000E+00 -2.309240E-07 7.184442E-07
0 7 24 9.999999E-01 -3.737347E-04 -6.705416E-10 5.464300E-10 -9.339827E-10 -5.599808E-11 -6.366486E-13 -8.395029E-12 -2.119898E-11 1.925545E-13 1.000000E+00 -6.228911E-05 1.000000E+00 -2.307456E-07 7.497374E-07
0 7 25 9.999999E-01 -3.886883E-04 -7.272691E-10 5.380625E-10 -9.409366E-10 -5.579367E-11 -7.569769E-13 -8.335249E-12 -2.232830E-11 2.178583E-13 1.000000E+00 -6.478138E-05 1.000000E+00 -2.305235E-07 7.810151E-07
0 7 26 9.999999E-01 -4.036127E-04 -7.862046E-10 5.297595E-10 -9.477706E-10 -5.556236E-11 -8.922957E-13 -8.263826E-12 -2.344659E-11 2.458133E-13 1.000000E+00 -6.726879E-05 1.000000E+00 -2.302531E-07 8.122714E-07
0 7 27 9.999999E-01 -4.185043E-04 -8.473221E-10 5.215348E-10 -9.544728E-10 -5.530204E-11 -1.045004E-12 -8.178954E-12 -2.455243E-11 2.753996E-13 1.000000E+00 -6.975072E-05 1.000000E+00 -2.299299E-07 8.434999E-07
0 7 28 9.999999E-01 -4.333589E-04 -9.105914E-10 5.134016E-10 -9.610304E-10 -5.501156E-11 -1.215539E-12 -8.080922E-12 -2.564407E-11 3.070564E-13 1.000000E+00 -7.222648E-05 1.000000E+00 -2.295489E-07 8.746937E-07
0 7 29 9.999999E-01 -4.481722E-04 -9.759801E-10 5.053730E-10 -9.674306E-10 -5.468793E-11 -1.405496E-12 -7.967856E-12 -2.671921E-11 3.413219E-13 1.000000E+00 -7.469536E-05 1.000000E+00 -2.291050E-07 9.058451E-07
0 7 30 9.999999E-01 -4.629394E-04 -1.043451E-09 4.974658E-10 -9.736584E-10 -5.432892E-11 -1.616276E-12 -7.838841E-12 -2.777606E-11 3.771954E-13 1.000000E+00 -7.715657E-05 1.000000E+00 -2.285930E-07 9.369456E-07
0 7 31 9.999999E-01 -4.776555E-04 -1.112962E-09 4.896953E-10 -9.796985E-10 -5.393354E-11 -1.849050E-12 -7.693471E-12 -2.881251E-11 4.153061E-13 1.000000E+00 -7.960925E-05 1.000000E+00 -2.280076E-07 9.679862E-07
0 7 32 9.999999E-01 -4.923151E-04 -1.184467E-09 4.820789E-10 -9.855348E-10 -5.349831E-11 -2.104998E-12 -7.530387E-12 -2.982548E-11 4.558083E-13 1.000000E+00 -8.205252E-05 1.000000E+00 -2.273431E-07 9.989570E-07
0 7 33 9.999999E-01 -5.069125E-04 -1.257914E-09 4.746345E-10 -9.911501E-10 -5.302192E-11 -2.385815E-12 -7.348355E-12 -3.081330E-11 4.981384E-13 1.000000E+00 -8.448542E-05 1.000000E+00 -2.265939E-07 1.029847E-06
0 7 34 9.999999E-01 -5.214416E-04 -1.333249E-09 4.673822E-10 -9.965257E-10 -5.250203E-11 -2.692877E-12 -7.146660E-12 -3.177264E-11 5.426434E-13 1.000000E+00 -8.690693E-05 1.000000E+00 -2.257540E-07 1.060646E-06
0 7 35 9.999998E-01 -5.358958E-04 -1.410408E-09 4.603412E-10 -1.001643E-09 -5.193663E-11 -3.026747E-12 -6.924590E-12 -3.270095E-11 5.890799E-13 1.000000E+00 -8.931597E-05 1.000000E+00 -2.248174E-07 1.091340E-06
0 7 36 9.999998E-01 -5.502684E-04 -1.489324E-09 4.535330E-10 -1.006481E-09 -5.132387E-11 -3.389970E-12 -6.680653E-12 -3.359498E-11 6.374425E-13 1.000000E+00 -9.171140E-05 1.000000E+00 -2.237780E-07 1.121917E-06
0 7 37 9.999998E-01 -5.645521E-04 -1.569923E-09 4.469799E-10 -1.011019E-09 -5.066175E-11 -3.782623E-12 -6.413995E-12 -3.445193E-11 6.876563E-13 1.000000E+00 -9.409202E-05 1.000000E+00 -2.226294E-07 1.152362E-06
0 7 38 9.999998E-01 -5.787392E-04 -1.652126E-09 4.407050E-10 -1.015236E-09 -4.994856E-11 -4.207031E-12 -6.124116E-12 -3.526810E-11 7.394085E-13 1.000000E+00 -9.645654E-05 1.000000E+00 -2.213653E-07 1.182662E-06
0 7 39 9.999998E-01 -5.928218E-04 -1.735845E-09 4.347317E-10 -1.019107E-09 -4.918293E-11 -4.663414E-12 -5.809953E-12 -3.604030E-11 7.928905E-13 1.000000E+00 -9.880364E-05 1.000000E+00 -2.199789E-07 1.212799E-06
0 7 40 9.999998E-01 -6.067914E-04 -1.820987E-09 4.290851E-10 -1.022610E-09 -4.836278E-11 -5.154089E-12 -5.470230E-12 -3.676475E-11 8.479027E-13 1.000000E+00 -1.011319E-04 1.000000E+00 -2.184636E-07 1.242758E-06
0 7 41 9.999998E-01 -6.206391E-04 -1.907452E-09 4.237912E-10 -1.025721E-09 -4.748713E-11 -5.679034E-12 -5.104742E-12 -3.743807E-11 9.036326E-13 1.000000E+00 -1.034399E-04 1.000000E+00 -2.168127E-07 1.272521E-06
0 7 42 9.999998E-01 -6.343558E-04 -1.995131E-09 4.188756E-10 -1.028413E-09 -4.655551E-11 -6.240223E-12 -4.712583E-12 -3.805593E-11 9.607659E-13 1.000000E+00 -1.057260E-04 1.000000E+00 -2.150193E-07 1.302069E-06
0 7 43 9.999998E-01 -6.479317E-04 -2.083909E-09 4.143661E-10 -1.030661E-09 -4.556559E-11 -6.837829E-12 -4.293315E-12 -3.861473E-11 1.018614E-12 1.000000E+00 -1.079886E-04 1.000000E+00 -2.130765E-07 1.331382E-06
0 7 44 9.999998E-01 -6.613568E-04 -2.173662E-09 4.102890E-10 -1.032439E-09 -4.451828E-11 -7.473682E-12 -3.845700E-12 -3.911034E-11 1.076741E-12 1.000000E+00 -1.102261E-04 1.000000E+00 -2.109771E-07 1.360441E-06
0 7 45 9.999998E-01 -6.746205E-04 -2.264258E-09 4.066747E-10 -1.033719E-09 -4.341211E-11 -8.147749E-12 -3.369803E-12 -3.953813E-11 1.135279E-12 1.000000E+00 -1.124368E-04 1.000000E+00 -2.087142E-07 1.389223E-06
0 7 46 9.999998E-01 -6.877119E-04 -2.355559E-09 4.035494E-10 -1.034475E-09 -4.224773E-11 -8.860751E-12 -2.865963E-12 -3.989488E-11 1.193579E-12 1.000000E+00 -1.146187E-04 1.000000E+00 -2.062806E-07 1.417707E-06
0 7 47 9.999997E-01 -7.006198E-04 -2.447417E-09 4.009427E-10 -1.034679E-09 -4.102495E-11 -9.613804E-12 -2.332176E-12 -4.017500E-11 1.251376E-12 1.000000E+00 -1.167700E-04 1.000000E+00 -2.036693E-07 1.445868E-06
0 7 48 9.999997E-01 -7.133322E-04 -2.539676E-09 3.988850E-10 -1.034303E-09 -3.974497E-11 -1.040678E-11 -1.769764E-12 -4.037502E-11 1.308400E-12 1.000000E+00 -1.188887E-04 1.000000E+00 -2.008731E-07 1.473682E-06
0 7 49 9.999997E-01 -7.258372E-04 -2.632170E-09 3.974032E-10 -1.033319E-09 -3.840815E-11 -1.124015E-11 -1.178338E-12 -4.049029E-11 1.363984E-12 1.000000E+00 -1.209729E-04 1.000000E+00 -1.978848E-07 1.501124E-06
0 7 50 9.999997E-01 -7.381220E-04 -2.724728E-09 3.965284E-10 -1.031700E-09 -3.701701E-11 -1.211352E-11 -5.579581E-13 -4.051616E-11 1.417849E-12 1.000000E+00 -1.230203E-04 1.000000E+00 -1.946975E-07 1.528166E-06
0 7 51 9.999997E-01 -7.501737E-04 -2.817168E-09 3.962873E-10 -1.029418E-09 -3.557246E-11 -1.302740E-11 9.097730E-14 -4.044840E-11 1.469729E-12 1.000000E+00 -1.250290E-04 1.000000E+00 -1.913042E-07 1.554782E-06
0 7 52 9.999997E-01 -7.619790E-04 -2.909301E-09 3.967103E-10 -1.026446E-09 -3.407755E-11 -1.398132E-11 7.682717E-13 -4.028282E-11 1.518629E-12 1.000000E+00 -1.269965E-04 1.000000E+00 -1.876978E-07 1.580943E-06
0 7 53 9.999997E-01 -7.735241E-04 -3.000929E-09 3.978238E-10 -1.022759E-09 -3.253520E-11 -1.497387E-11 1.472591E-12 -4.001467E-11 1.564319E-12 1.000000E+00 -1.289207E-04 1.000000E+00 -1.838716E-07 1.606620E-06
0 7 54 9.999997E-01 -7.847949E-04 -3.091846E-09 3.996555E-10 -1.018329E-09 -3.094891E-11 -1.600611E-11 2.203600E-12 -3.964005E-11 1.606256E-12 1.000000E+00 -1.307992E-04 1.000000E+00 -1.798189E-07 1.631781E-06
0 7 55 9.999997E-01 -7.957768E-04 -3.181839E-09 4.022310E-10 -1.013133E-09 -2.932269E-11 -1.707457E-11 2.960117E-12 -3.915474E-11 1.643646E-12 1.000000E+00 -1.326295E-04 1.000000E+00 -1.755332E-07 1.656395E-06
0 7 56 9.999997E-01 -8.064551E-04 -3.270687E-09 4.055757E-10 -1.007147E-09 -2.766162E-11 -1.818033E-11 3.740896E-12 -3.855463E-11 1.676225E-12 1.000000E+00 -1.344092E-04 1.000000E+00 -1.710080E-07 1.680430E-06
0 7 57 9.999996E-01 -8.168145E-04 -3.358163E-09 4.097128E-10 -1.000349E-09 -2.597024E-11 -1.932028E-11 4.544053E-12 -3.783618E-11 1.702965E-12 1.000000E+00 -1.361358E-04 1.000000E+00 -1.662373E-07 1.703853E-06
0 7 58 9.999996E-01 -8.268395E-04 -3.444031E-09 4.146638E-10 -9.927193E-10 -2.425569E-11 -2.049335E-11 5.368408E-12 -3.699566E-11 1.723321E-12 1.000000E+00 -1.378066E-04 1.000000E+00 -1.612151E-07 1.726629E-06
0 7 59 9.999996E-01 -8.365144E-04 -3.528051E-09 4.204496E-10 -9.842385E-10 -2.252359E-11 -2.169724E-11 6.211583E-12 -3.602969E-11 1.736828E-12 1.000000E+00 -1.394191E-04 1.000000E+00 -1.559357E-07 1.748723E-06
0 7 60 9.999996E-01 -8.458232E-04 -3.609975E-09 4.270870E-10 -9.748910E-10 -2.078203E-11 -2.292945E-11 7.071392E-12 -3.493531E-11 1.742603E-12 1.000000E+00 -1.409705E-04 1.000000E+00 -1.503940E-07 1.770100E-06
0 7 61 9.999996E-01 -8.547493E-04 -3.689552E-09 4.345924E-10 -9.646626E-10 -1.903839E-11 -2.418729E-11 7.945549E-12 -3.370993E-11 1.739890E-12 1.000000E+00 -1.424582E-04 1.000000E+00 -1.445848E-07 1.790722E-06
0 7 62 9.999996E-01 -8.632764E-04 -3.766527E-09 4.429781E-10 -9.535417E-10 -1.730225E-11 -2.546826E-11 8.831096E-12 -3.235100E-11 1.728182E-12 1.000000E+00 -1.438794E-04 1.000000E+00 -1.385035E-07 1.810552E-06
0 7 63 9.999996E-01 -8.713876E-04 -3.840639E-09 4.522546E-10 -9.415200E-10 -1.558203E-11 -2.676808E-11 9.725004E-12 -3.085659E-11 1.706805E-12 1.000000E+00 -1.452313E-04 1.000000E+00 -1.321459E-07 1.829551E-06
0 7 64 9.999996E-01 -8.790661E-04 -3.911627E-09 4.624281E-10 -9.285925E-10 -1.388864E-11 -2.808404E-11 1.062423E-11 -2.922550E-11 1.674664E-12 1.000000E+00 -1.465110E-04 1.000000E+00 -1.255083E-07 1.847682E-06
0 7 65 9.999996E-01 -8.862946E-04 -3.979225E-09 4.735031E-10 -9.147567E-10 -1.223270E-11 -2.941164E-11 1.152515E-11 -2.745638E-11 1.631659E-12 1.000000E+00 -1.477158E-04 1.000000E+00 -1.185871E-07 1.864905E-06
0 7 66 9.999996E-01 -8.930561E-04 -4.043171E-09 4.854784E-10 -9.000150E-10 -1.062533E-11 -3.074680E-11 1.242384E-11 -2.554898E-11 1.576798E-12 1.000000E+00 -1.488427E-04 1.000000E+00 -1.113798E-07 1.881180E-06
0 7 67 9.999996E-01 -8.993332E-04 -4.103198E-09 4.983508E-10 -8.843727E-10 -9.079101E-12 -3.208499E-11 1.331645E-11 -2.350337E-11 1.509469E-12 1.000000E+00 -1.498889E-04 1.000000E+00 -1.038839E-07 1.896466E-06
0 7 68 9.999996E-01 -9.051087E-04 -4.159045E-09 5.121113E-10 -8.678397E-10 -7.606386E-12 -3.342125E-11 1.419863E-11 -2.132052E-11 1.428987E-12 1.000000E+00 -1.508515E-04 1.000000E+00 -9.609780E-08 1.910723E-06
0 7 69 9.999996E-01 -9.103652E-04 -4.210450E-09 5.267480E-10 -8.504303E-10 -6.221128E-12 -3.475048E-11 1.506588E-11 -1.900131E-11 1.335258E-12 1.000000E+00 -1.517275E-04 1.000000E+00 -8.802042E-08 1.923911E-06
0 7 70 9.999996E-01 -9.150854E-04 -4.257158E-09 5.422431E-10 -8.321635E-10 -4.935871E-12 -3.606733E-11 1.591364E-11 -1.654825E-11 1.227392E-12 1.000000E+00 -1.525142E-04 1.000000E+00 -7.965132E-08 1.935987E-06
0 7 71 9.999996E-01 -9.192520E-04 -4.298918E-09 5.585753E-10 -8.130627E-10 -3.766344E-12 -3.736596E-11 1.673685E-11 -1.396428E-11 1.104716E-12 1.000000E+00 -1.532087E-04 1.000000E+00 -7.099077E-08 1.946911E-06
0 7 72 9.999996E-01 -9.228481E-04 -4.335485E-09 5.757168E-10 -7.931568E-10 -2.726438E-12 -3.864061E-11 1.753022E-11 -1.125243E-11 9.676334E-13 1.000000E+00 -1.538080E-04 1.000000E+00 -6.203977E-08 1.956641E-06
0 7 73 9.999995E-01 -9.258567E-04 -4.366625E-09 5.936357E-10 -7.724797E-10 -1.831077E-12 -3.988511E-11 1.828900E-11 -8.417689E-12 8.150506E-13 1.000000E+00 -1.543095E-04 1.000000E+00 -5.280006E-08 1.965136E-06
0 7 74 9.999995E-01 -9.282610E-04 -4.392111E-09 6.122948E-10 -7.510705E-10 -1.096337E-12 -4.109335E-11 1.900755E-11 -5.465032E-12 6.471223E-13 1.000000E+00 -1.547102E-04 1.000000E+00 -4.327419E-08 1.972356E-06
0 7 75 9.999995E-01 -9.300447E-04 -4.411729E-09 6.316508E-10 -7.289737E-10 -5.368326E-13 -4.225853E-11 1.968025E-11 -2.400289E-12 4.640460E-13 1.000000E+00 -1.550075E-04 1.000000E+00 -3.346551E-08 1.978260E-06
0 7 76 9.999995E-01 -9.311915E-04 -4.425279E-09 6.516553E-10 -7.062400E-10 -1.682451E-13 -4.337444E-11 2.030171E-11 7.691080E-13 2.652184E-13 1.000000E+00 -1.551986E-04 1.000000E+00 -2.337825E-08 1.982807E-06
0 7 77 9.999995E-01 -9.316858E-04 -4.432573E-09 6.722542E-10 -6.829246E-10 -6.395795E-15 -4.443438E-11 2.086652E-11 4.035645E-12 5.092546E-14 1.000000E+00 -1.552810E-04 1.000000E+00 -1.301753E-08 1.985958E-06
0 7 78 9.999995E-01 -9.315121E-04 -4.433441E-09 6.933883E-10 -6.590891E-10 -6.639422E-14 -4.543167E-11 2.136883E-11 7.390692E-12 -1.783555E-13 1.000000E+00 -1.552520E-04 1.000000E+00 -2.389344E-09 1.987675E-06
0 7 79 9.999995E-01 -9.306555E-04 -4.427731E-09 7.149919E-10 -6.348003E-10 -3.631068E-13 -4.635976E-11 2.180324E-11 1.082454E-11 -4.224063E-13 1.000000E+00 -1.551093E-04 1.000000E+00 8.499333E-09 1.987918E-06
0 7 80 9.999995E-01 -9.291018E-04 -4.415312E-09 7.369948E-10 -6.101304E-10 -9.112068E-13 -4.721201E-11 2.216425E-11 1.432657E-11 -6.809756E-13 1.000000E+00 -1.548503E-04 1.000000E+00 1.964059E-08 1.986650E-06
0 7 81 9.999995E-01 -9.268371E-04 -4.396072E-09 7.593204E-10 -5.851578E-10 -1.725058E-12 -4.798203E-11 2.244677E-11 1.788561E-11 -9.531885E-13 1.000000E+00 -1.544729E-04 1.000000E+00 3.102553E-08 1.983837E-06
0 7 82 9.999996E-01 -9.238482E-04 -4.369922E-09 7.818883E-10 -5.599648E-10 -2.817584E-12 -4.866365E-11 2.264546E-11 2.148944E-11 -1.238128E-12 1.000000E+00 -1.539747E-04 1.000000E+00 4.264426E-08 1.979442E-06
0 7 83 9.999996E-01 -9.201228E-04 -4.336800E-09 8.046113E-10 -5.346397E-10 -4.201313E-12 -4.925088E-11 2.275533E-11 2.512468E-11 -1.535568E-12 1.000000E+00 -1.533538E-04 1.000000E+00 5.448588E-08 1.973432E-06
0 7 84 9.999996E-01 -9.156492E-04 -4.296666E-09 8.273990E-10 -5.092754E-10 -5.888721E-12 -4.973747E-11 2.277229E-11 2.877804E-11 -1.843615E-12 1.000000E+00 -1.526082E-04 1.000000E+00 6.653847E-08 1.965776E-06
0 7 85 9.999996E-01 -9.104164E-04 -4.249512E-09 8.501559E-10 -4.839689E-10 -7.888544E-12 -5.011893E-11 2.269154E-11 3.243448E-11 -2.161307E-12 1.000000E+00 -1.517361E-04 1.000000E+00 7.878907E-08 1.956443E-06
0 7 86 9.999996E-01 -9.044145E-04 -4.195355E-09 8.727821E-10 -4.588215E-10 -1.021133E-11 -5.038958E-11 2.250931E-11 3.607857E-11 -2.488093E-12 1.000000E+00 -1.507358E-04 1.000000E+00 9.122373E-08 1.945404E-06
0 7 87 9.999996E-01 -8.976342E-04 -4.134244E-09 8.951745E-10 -4.339384E-10 -1.286473E-11 -5.054502E-11 2.222258E-11 3.969492E-11 -2.821004E-12 1.000000E+00 -1.496057E-04 1.000000E+00 1.038274E-07 1.932634E-06
0 7 88 9.999996E-01 -8.900677E-04 -4.066257E-09 9.172272E-10 -4.094274E-10 -1.585334E-11 -5.058164E-11 2.182787E-11 4.326643E-11 -3.159521E-12 1.000000E+00 -1.483446E-04 1.000000E+00 1.165842E-07 1.918108E-06
0 7 89 9.999996E-01 -8.817076E-04 -3.991506E-09 9.388302E-10 -3.853996E-10 -1.918377E-11 -5.049544E-11 2.132272E-11 4.677639E-11 -3.501541E-12 1.000000E+00 -1.469513E-04 1.000000E+00 1.294769E-07 1.901803E-06
0 7 90 9.999996E-01 -8.725480E-04 -3.910134E-09 9.598727E-10 -3.619678E-10 -2.285643E-11 -5.028431E-11 2.070638E-11 5.020715E-11 -3.844942E-12 1.000000E+00 -1.454247E-04 1.000000E+00 1.424877E-07 1.883700E-06
0 7 91 9.999996E-01 -8.625841E-04 -3.822317E-09 9.802430E-10 -3.392463E-10 -2.687365E-11 -4.994573E-11 1.997625E-11 5.354116E-11 -4.187907E-12 1.000000E+00 -1.437640E-04 1.000000E+00 1.555976E-07 1.863783E-06
0 7 92 9.999996E-01 -8.518122E-04 -3.728267E-09 9.998252E-10 -3.173508E-10 -3.123224E-11 -4.947859E-11 1.913251E-11 5.676033E-11 -4.528079E-12 1.000000E+00 -1.419687E-04 1.000000E+00 1.687865E-07 1.842036E-06
0 7 93 9.999996E-01 -8.402297E-04 -3.628227E-09 1.018508E-09 -2.963963E-10 -3.592981E-11 -4.888208E-11 1.817580E-11 5.984643E-11 -4.863472E-12 1.000000E+00 -1.400383E-04 1.000000E+00 1.820338E-07 1.818448E-06
0 7 94 9.999996E-01 -8.278356E-04 -3.522476E-09 1.036177E-09 -2.764977E-10 -4.095918E-11 -4.815721E-11 1.710614E-11 6.278189E-11 -5.191334E-12 1.000000E+00 -1.379726E-04 1.000000E+00 1.953178E-07 1.793010E-06
0 7 95 9.999997E-01 -8.146300E-04 -3.411325E-09 1.052720E-09 -2.577685E-10 -4.631248E-11 -4.730420E-11 1.592633E-11 6.554811E-11 -5.509688E-12 1.000000E+00 -1.357717E-04 1.000000E+00 2.086159E-07 1.765717E-06
0 7 96 9.999997E-01 -8.006143E-04 -3.295119E-09 1.068029E-09 -2.403196E-10 -5.197856E-11 -4.632614E-11 1.463813E-11 6.812805E-11 -5.815786E-12 1.000000E+00 -1.334357E-04 1.000000E+00 2.219050E-07 1.736568E-06
0 7 97 9.999997E-01 -7.857915E-04 -3.174236E-09 1.081997E-09 -2.242595E-10 -5.794405E-11 -4.522493E-11 1.324519E-11 7.050403E-11 -6.107181E-12 1.000000E+00 -1.309653E-04 1.000000E+00 2.351609E-07 1.705562E-06
0 7 98 9.999997E-01 -7.701659E-04 -3.049084E-09 1.094520E-09 -2.096925E-10 -6.419292E-11 -4.400564E-11 1.175210E-11 7.265954E-11 -6.381428E-12 1.000000E+00 -1.283610E-04 1.000000E+00 2.483591E-07 1.672704E-06
0 7 99 9.999997E-01 -7.537433E-04 -2.920103E-09 1.105501E-09 -1.967180E-10 -7.070691E-11 -4.267250E-11 1.016366E-11 7.457829E-11 -6.635953E-12 1.000000E+00 -1.256239E-04 1.000000E+00 2.614745E-07 1.638003E-06
0 7 100 9.999997E-01 -7.365309E-04 -2.787760E-09 1.114847E-09 -1.854303E-10 -7.746483E-11 -4.123117E-11 8.485476E-12 7.624538E-11 -6.868445E-12 1.000000E+00 -1.227552E-04 1.000000E+00 2.744811E-07 1.601471E-06
0 7 101 9.999997E-01 -7.185376E-04 -2.652551E-09 1.122472E-09 -1.759175E-10 -8.444380E-11 -3.968892E-11 6.724822E-12 7.764612E-11 -7.076315E-12 1.000000E+00 -1.197563E-04 1.000000E+00 2.873529E-07 1.563122E-06
0 7 102 9.999997E-01 -6.997736E-04 -2.514996E-09 1.128297E-09 -1.682595E-10 -9.161746E-11 -3.805324E-11 4.889115E-12 7.876764E-11 -7.257382E-12 1.000000E+00 -1.166290E-04 1.000000E+00 3.000633E-07 1.522976E-06
0 7 103 9.999998E-01 -6.802508E-04 -2.375637E-09 1.132250E-09 -1.625293E-10 -9.895856E-11 -3.633230E-11 2.986333E-12 7.959759E-11 -7.409447E-12 1.000000E+00 -1.133751E-04 1.000000E+00 3.125856E-07 1.481056E-06
0 7 104 9.999998E-01 -6.599825E-04 -2.235040E-09 1.134269E-09 -1.587906E-10 -1.064364E-10 -3.453631E-11 1.026272E-12 8.012556E-11 -7.530397E-12 1.000000E+00 -1.099971E-04 1.000000E+00 3.248926E-07 1.437389E-06
0 7 105 9.999998E-01 -6.389836E-04 -2.093785E-09 1.134302E-09 -1.570978E-10 -1.140194E-10 -3.267431E-11 -9.824606E-13 8.034235E-11 -7.618424E-12 1.000000E+00 -1.064973E-04 1.000000E+00 3.369575E-07 1.392005E-06
0 7 106 9.999998E-01 -6.172706E-04 -1.952470E-09 1.132305E-09 -1.574955E-10 -1.216732E-10 -3.075806E-11 -3.028415E-12 8.024015E-11 -7.671670E-12 1.000000E+00 -1.028784E-04 1.000000E+00 3.487531E-07 1.344941E-06
0 7 107 9.999998E-01 -5.948614E-04 -1.811702E-09 1.128246E-09 -1.600165E-10 -1.293627E-10 -2.879893E-11 -5.100903E-12 7.981325E-11 -7.688910E-12 1.000000E+00 -9.914356E-05 1.000000E+00 3.602524E-07 1.296233E-06
0 7 108 9.999998E-01 -5.717755E-04 -1.672100E-09 1.122103E-09 -1.646836E-10 -1.370510E-10 -2.680866E-11 -7.189043E-12 7.905738E-11 -7.668409E-12 1.000000E+00 -9.529592E-05 1.000000E+00 3.714288E-07 1.245925E-06
[truncated: 13,435,269 more chars]
