# Supplementary material for: Collective epithelial migration mediated by the unbinding of hexatic defects
Source: eLife. 2026 May 5;14:RP105397. doi: 10.7554/eLife.105397 (PMC13143286; doi:10.7554/eLife.105397)
Supplement: Figure 2—source data 1. [file elife-105397-fig2-data1.zip › Figure 2/Fig2_Panel_b_i_ii.dat]

VARIABLES = 
 "X             ",
 "Y             ",
 "Z             ",
 "PsiR            ",
 "PsiI            ",
 "s11            ",
 "s12            ",
 "s21            ",
 "s22            ",
 "dxs11            ",
 "dys12            ",
 "dxs21            ",
 "dys22            ",
 "Vx           ",
 "Vy           ",
 "PsiMag           ",
 "uy            ",
 "uz            ",
 ZONE T="   1",   I= 1 ,J= 256 ,K= 256 ,F=POINT 
0 0 0 1.000000E+00 -1.177771E-05 1.340507E-17 7.957711E-10 -7.957711E-10 -5.668252E-17 -4.452488E-17 3.770969E-14 6.654985E-12 3.635278E-17 1.000000E+00 -1.962951E-06 1.000000E+00 -1.060674E-08 1.622170E-10
0 0 1 1.000000E+00 -1.177752E-05 -1.151700E-12 7.957920E-10 -7.957916E-10 6.093571E-17 5.854022E-16 4.283606E-15 5.489087E-12 -2.854807E-17 1.000000E+00 -1.962920E-06 1.000000E+00 -1.060766E-08 1.603203E-08
0 0 2 1.000000E+00 -1.177680E-05 -4.634728E-12 7.957796E-10 -7.957774E-10 -1.137787E-16 1.033068E-15 -2.922829E-14 4.322805E-12 8.487605E-18 1.000000E+00 -1.962801E-06 1.000000E+00 -1.060879E-08 3.190254E-08
0 0 3 1.000000E+00 -1.177556E-05 -1.044972E-11 7.957335E-10 -7.957287E-10 7.791092E-17 1.930397E-15 -6.287762E-14 3.156216E-12 2.666913E-17 1.000000E+00 -1.962594E-06 1.000000E+00 -1.061010E-08 4.777443E-08
0 0 4 1.000000E+00 -1.177380E-05 -1.859597E-11 7.956539E-10 -7.956453E-10 -6.044039E-17 2.154390E-15 -9.617793E-14 1.989139E-12 -3.483009E-18 1.000000E+00 -1.962300E-06 1.000000E+00 -1.061157E-08 6.364836E-08
0 0 5 1.000000E+00 -1.177151E-05 -2.907399E-11 7.955412E-10 -7.955273E-10 7.094490E-17 2.978369E-15 -1.294593E-13 8.217228E-13 -3.317334E-17 1.000000E+00 -1.961918E-06 1.000000E+00 -1.061317E-08 7.952496E-08
0 0 6 1.000000E+00 -1.176869E-05 -4.188301E-11 7.953950E-10 -7.953749E-10 -1.267871E-16 3.447676E-15 -1.631515E-13 -3.458364E-13 -1.850517E-18 1.000000E+00 -1.961449E-06 1.000000E+00 -1.061487E-08 9.540480E-08
0 0 7 1.000000E+00 -1.176536E-05 -5.702347E-11 7.952148E-10 -7.951881E-10 6.724387E-17 4.104313E-15 -1.962750E-13 -1.513796E-12 1.615600E-17 1.000000E+00 -1.960893E-06 1.000000E+00 -1.061661E-08 1.112884E-07
0 0 8 1.000000E+00 -1.176150E-05 -7.449411E-11 7.950024E-10 -7.949666E-10 -9.447507E-17 4.646877E-15 -2.293588E-13 -2.681683E-12 -1.077008E-17 1.000000E+00 -1.960250E-06 1.000000E+00 -1.061835E-08 1.271762E-07
0 0 9 1.000000E+00 -1.175712E-05 -9.429481E-11 7.947561E-10 -7.947113E-10 4.570371E-17 5.411092E-15 -2.626935E-13 -3.849585E-12 3.368808E-18 1.000000E+00 -1.959520E-06 1.000000E+00 -1.062002E-08 1.430685E-07
0 0 10 1.000000E+00 -1.175223E-05 -1.164239E-10 7.944770E-10 -7.944216E-10 -8.773746E-17 5.725264E-15 -2.953973E-13 -5.017187E-12 -1.561909E-18 1.000000E+00 -1.958705E-06 1.000000E+00 -1.062154E-08 1.589657E-07
0 0 11 1.000000E+00 -1.174682E-05 -1.408803E-10 7.941653E-10 -7.940979E-10 4.257989E-17 6.565399E-15 -3.284356E-13 -6.184221E-12 -9.182443E-18 1.000000E+00 -1.957804E-06 1.000000E+00 -1.062284E-08 1.748677E-07
0 0 12 1.000000E+00 -1.174091E-05 -1.676613E-10 7.938202E-10 -7.937406E-10 -1.061023E-16 7.107112E-15 -3.610978E-13 -7.350579E-12 -6.305153E-18 1.000000E+00 -1.956818E-06 1.000000E+00 -1.062383E-08 1.907747E-07
0 0 13 1.000000E+00 -1.173448E-05 -1.967648E-10 7.934431E-10 -7.933493E-10 2.996958E-17 7.753091E-15 -3.935053E-13 -8.515417E-12 4.972835E-17 1.000000E+00 -1.955746E-06 1.000000E+00 -1.062441E-08 2.066865E-07
0 0 14 1.000000E+00 -1.172755E-05 -2.281866E-10 7.930331E-10 -7.929247E-10 -6.645634E-18 8.438801E-15 -4.259603E-13 -9.679052E-12 -4.835630E-17 1.000000E+00 -1.954591E-06 1.000000E+00 -1.062447E-08 2.226029E-07
0 0 15 1.000000E+00 -1.172011E-05 -2.619225E-10 7.925912E-10 -7.924668E-10 -6.674302E-17 8.958232E-15 -4.580753E-13 -1.084016E-11 2.013250E-17 1.000000E+00 -1.953352E-06 1.000000E+00 -1.062390E-08 2.385233E-07
0 0 16 1.000000E+00 -1.171218E-05 -2.979668E-10 7.921170E-10 -7.919759E-10 3.361936E-17 9.709157E-15 -4.899510E-13 -1.199880E-11 3.699375E-17 1.000000E+00 -1.952030E-06 1.000000E+00 -1.062258E-08 2.544472E-07
0 0 17 1.000000E+00 -1.170375E-05 -3.363127E-10 7.916113E-10 -7.914521E-10 7.244476E-18 1.030266E-14 -5.216739E-13 -1.315406E-11 -1.110378E-16 1.000000E+00 -1.950625E-06 1.000000E+00 -1.062038E-08 2.703737E-07
0 0 18 1.000000E+00 -1.169483E-05 -3.769516E-10 7.910737E-10 -7.908959E-10 -1.884563E-16 1.117760E-14 -5.532449E-13 -1.430499E-11 6.944880E-17 1.000000E+00 -1.949138E-06 1.000000E+00 -1.061715E-08 2.863018E-07
0 0 19 1.000000E+00 -1.168543E-05 -4.198745E-10 7.905048E-10 -7.903073E-10 1.461421E-16 1.162241E-14 -5.842168E-13 -1.545114E-11 1.161561E-17 1.000000E+00 -1.947571E-06 1.000000E+00 -1.061275E-08 3.022304E-07
0 0 20 1.000000E+00 -1.167554E-05 -4.650686E-10 7.899052E-10 -7.896867E-10 -1.652250E-16 1.246569E-14 -6.152732E-13 -1.659132E-11 -6.912856E-17 1.000000E+00 -1.945923E-06 1.000000E+00 -1.060703E-08 3.181579E-07
0 0 21 1.000000E+00 -1.166518E-05 -5.125214E-10 7.892743E-10 -7.890346E-10 7.884959E-18 1.313906E-14 -6.459289E-13 -1.772439E-11 1.150847E-16 1.000000E+00 -1.944196E-06 1.000000E+00 -1.059981E-08 3.340826E-07
0 0 22 1.000000E+00 -1.165434E-05 -5.622165E-10 7.886134E-10 -7.883507E-10 6.494438E-17 1.389167E-14 -6.762182E-13 -1.884961E-11 -9.017210E-17 1.000000E+00 -1.942390E-06 1.000000E+00 -1.059093E-08 3.500025E-07
0 0 23 1.000000E+00 -1.164304E-05 -6.141355E-10 7.879218E-10 -7.876363E-10 -1.724592E-16 1.475067E-14 -7.061425E-13 -1.996535E-11 -5.268854E-17 1.000000E+00 -1.940507E-06 1.000000E+00 -1.058019E-08 3.659156E-07
0 0 24 1.000000E+00 -1.163128E-05 -6.682582E-10 7.872011E-10 -7.868911E-10 -4.043270E-17 1.519862E-14 -7.357227E-13 -2.107017E-11 7.377275E-17 1.000000E+00 -1.938546E-06 1.000000E+00 -1.056743E-08 3.818191E-07
0 0 25 1.000000E+00 -1.161906E-05 -7.245605E-10 7.864504E-10 -7.861154E-10 -2.491374E-17 1.618498E-14 -7.653221E-13 -2.216292E-11 6.457481E-17 1.000000E+00 -1.936510E-06 1.000000E+00 -1.055242E-08 3.977104E-07
0 0 26 1.000000E+00 -1.160640E-05 -7.830158E-10 7.856704E-10 -7.853101E-10 8.871693E-17 1.702803E-14 -7.940483E-13 -2.324189E-11 -1.182658E-16 1.000000E+00 -1.934400E-06 1.000000E+00 -1.053498E-08 4.135863E-07
0 0 27 1.000000E+00 -1.159329E-05 -8.435934E-10 7.848623E-10 -7.844751E-10 -2.614454E-16 1.761778E-14 -8.226475E-13 -2.430506E-11 9.981696E-18 1.000000E+00 -1.932215E-06 1.000000E+00 -1.051489E-08 4.294435E-07
0 0 28 1.000000E+00 -1.157975E-05 -9.062607E-10 7.840251E-10 -7.836113E-10 1.086803E-16 1.868795E-14 -8.507930E-13 -2.535084E-11 2.937400E-17 1.000000E+00 -1.929958E-06 1.000000E+00 -1.049192E-08 4.452780E-07
0 0 29 1.000000E+00 -1.156578E-05 -9.709786E-10 7.831607E-10 -7.827186E-10 -2.026974E-16 1.926991E-14 -8.784672E-13 -2.637710E-11 2.325182E-17 1.000000E+00 -1.927629E-06 1.000000E+00 -1.046585E-08 4.610859E-07
0 0 30 1.000000E+00 -1.155138E-05 -1.037707E-09 7.822682E-10 -7.817979E-10 1.551840E-16 2.025339E-14 -9.059135E-13 -2.738188E-11 -2.220056E-17 1.000000E+00 -1.925231E-06 1.000000E+00 -1.043644E-08 4.768627E-07
0 0 31 1.000000E+00 -1.153658E-05 -1.106398E-09 7.813489E-10 -7.808496E-10 -2.470986E-16 2.119416E-14 -9.328221E-13 -2.836270E-11 -8.919251E-17 1.000000E+00 -1.922763E-06 1.000000E+00 -1.040346E-08 4.926035E-07
0 0 32 1.000000E+00 -1.152136E-05 -1.177002E-09 7.804026E-10 -7.798741E-10 -2.320106E-17 2.194234E-14 -9.592199E-13 -2.931702E-11 2.130196E-16 1.000000E+00 -1.920227E-06 1.000000E+00 -1.036663E-08 5.083032E-07
0 0 33 1.000000E+00 -1.150575E-05 -1.249463E-09 7.794304E-10 -7.788716E-10 1.789406E-16 2.285139E-14 -9.849272E-13 -3.024291E-11 -1.811155E-16 1.000000E+00 -1.917625E-06 1.000000E+00 -1.032573E-08 5.239561E-07
0 0 34 1.000000E+00 -1.148974E-05 -1.323719E-09 7.784327E-10 -7.778432E-10 -3.854320E-16 2.386934E-14 -1.010608E-12 -3.113702E-11 1.176130E-17 1.000000E+00 -1.914957E-06 1.000000E+00 -1.028046E-08 5.395562E-07
0 0 35 1.000000E+00 -1.147336E-05 -1.399706E-09 7.774092E-10 -7.767893E-10 2.024632E-16 2.475454E-14 -1.035681E-12 -3.199687E-11 2.870501E-17 1.000000E+00 -1.912226E-06 1.000000E+00 -1.023058E-08 5.550972E-07
0 0 36 1.000000E+00 -1.145660E-05 -1.477349E-09 7.763613E-10 -7.757102E-10 -3.280220E-16 2.575205E-14 -1.060016E-12 -3.281948E-11 5.255162E-17 1.000000E+00 -1.909433E-06 1.000000E+00 -1.017581E-08 5.705722E-07
0 0 37 1.000000E+00 -1.143947E-05 -1.556572E-09 7.752892E-10 -7.746065E-10 3.075665E-16 2.668795E-14 -1.083883E-12 -3.360195E-11 -3.448744E-17 1.000000E+00 -1.906578E-06 1.000000E+00 -1.011585E-08 5.859738E-07
0 0 38 1.000000E+00 -1.142199E-05 -1.637289E-09 7.741936E-10 -7.734791E-10 -3.969969E-16 2.756191E-14 -1.107293E-12 -3.434076E-11 -1.541110E-16 1.000000E+00 -1.903665E-06 1.000000E+00 -1.005043E-08 6.012945E-07
0 0 39 1.000000E+00 -1.140416E-05 -1.719411E-09 7.730746E-10 -7.723283E-10 -6.556050E-19 2.869324E-14 -1.130039E-12 -3.503262E-11 2.045573E-16 1.000000E+00 -1.900693E-06 1.000000E+00 -9.979265E-09 6.165260E-07
0 0 40 1.000000E+00 -1.138599E-05 -1.802839E-09 7.719335E-10 -7.711548E-10 1.211779E-17 2.985047E-14 -1.152739E-12 -3.567472E-11 -1.233636E-16 1.000000E+00 -1.897665E-06 1.000000E+00 -9.902049E-09 6.316596E-07
0 0 41 1.000000E+00 -1.136749E-05 -1.887468E-09 7.707691E-10 -7.699597E-10 -2.473827E-16 3.077792E-14 -1.173914E-12 -3.626268E-11 6.950573E-17 1.000000E+00 -1.894582E-06 1.000000E+00 -9.818488E-09 6.466864E-07
0 0 42 1.000000E+00 -1.134867E-05 -1.973189E-09 7.695857E-10 -7.687421E-10 1.511292E-16 3.149083E-14 -1.194859E-12 -3.679354E-11 -1.243716E-16 1.000000E+00 -1.891446E-06 1.000000E+00 -9.728283E-09 6.615967E-07
0 0 43 1.000000E+00 -1.132955E-05 -2.059880E-09 7.683794E-10 -7.675048E-10 -4.961259E-16 3.338675E-14 -1.216017E-12 -3.726347E-11 -3.531998E-17 1.000000E+00 -1.888258E-06 1.000000E+00 -9.631129E-09 6.763804E-07
0 0 44 1.000000E+00 -1.131013E-05 -2.147417E-09 7.671536E-10 -7.662471E-10 8.048929E-17 3.367426E-14 -1.235384E-12 -3.766799E-11 2.892952E-16 1.000000E+00 -1.885021E-06 1.000000E+00 -9.526721E-09 6.910270E-07
0 0 45 1.000000E+00 -1.129042E-05 -2.235665E-09 7.659087E-10 -7.649699E-10 8.246444E-17 3.536092E-14 -1.254705E-12 -3.800480E-11 -2.402459E-16 1.000000E+00 -1.881736E-06 1.000000E+00 -9.414754E-09 7.055255E-07
0 0 46 1.000000E+00 -1.127043E-05 -2.324482E-09 7.646442E-10 -7.636743E-10 -4.000026E-16 3.609054E-14 -1.273312E-12 -3.826840E-11 -4.075069E-17 1.000000E+00 -1.878405E-06 1.000000E+00 -9.294922E-09 7.198643E-07
0 0 47 1.000000E+00 -1.125017E-05 -2.413721E-09 7.633620E-10 -7.623605E-10 9.630603E-19 3.752939E-14 -1.291192E-12 -3.845574E-11 1.335835E-16 1.000000E+00 -1.875029E-06 1.000000E+00 -9.166917E-09 7.340315E-07
0 0 48 1.000000E+00 -1.122966E-05 -2.503221E-09 7.620618E-10 -7.610297E-10 -1.328355E-16 3.845390E-14 -1.308279E-12 -3.856304E-11 -2.949985E-17 1.000000E+00 -1.871611E-06 1.000000E+00 -9.030436E-09 7.480145E-07
0 0 49 1.000000E+00 -1.120891E-05 -2.592820E-09 7.607455E-10 -7.596822E-10 -5.803663E-17 3.993281E-14 -1.325263E-12 -3.858581E-11 -5.083628E-17 1.000000E+00 -1.868151E-06 1.000000E+00 -8.885177E-09 7.618002E-07
0 0 50 1.000000E+00 -1.118792E-05 -2.682343E-09 7.594113E-10 -7.583194E-10 -2.345081E-16 4.089467E-14 -1.340936E-12 -3.852051E-11 2.558648E-17 1.000000E+00 -1.864654E-06 1.000000E+00 -8.730839E-09 7.753752E-07
0 0 51 1.000000E+00 -1.116671E-05 -2.771612E-09 7.580636E-10 -7.569412E-10 -6.863664E-18 4.216451E-14 -1.355609E-12 -3.836323E-11 3.971964E-17 1.000000E+00 -1.861119E-06 1.000000E+00 -8.567128E-09 7.887255E-07
0 0 52 1.000000E+00 -1.114530E-05 -2.860437E-09 7.567001E-10 -7.555491E-10 -1.550688E-16 4.325060E-14 -1.370813E-12 -3.811038E-11 -6.714334E-17 1.000000E+00 -1.857549E-06 1.000000E+00 -8.393753E-09 8.018365E-07
0 0 53 1.000000E+00 -1.112368E-05 -2.948623E-09 7.553220E-10 -7.541437E-10 -1.411503E-16 4.480941E-14 -1.384163E-12 -3.775774E-11 4.171468E-17 1.000000E+00 -1.853947E-06 1.000000E+00 -8.210431E-09 8.146934E-07
0 0 54 1.000000E+00 -1.110188E-05 -3.035967E-09 7.539318E-10 -7.527255E-10 -7.163945E-17 4.564057E-14 -1.396909E-12 -3.730268E-11 -6.817954E-17 1.000000E+00 -1.850313E-06 1.000000E+00 -8.016884E-09 8.272805E-07
0 0 55 1.000000E+00 -1.107991E-05 -3.122259E-09 7.525282E-10 -7.512958E-10 -2.775094E-16 4.723515E-14 -1.409514E-12 -3.674069E-11 1.968737E-17 1.000000E+00 -1.846651E-06 1.000000E+00 -7.812844E-09 8.395821E-07
0 0 56 1.000000E+00 -1.105777E-05 -3.207284E-09 7.511127E-10 -7.498552E-10 -3.226471E-17 4.807033E-14 -1.420782E-12 -3.606947E-11 1.083812E-16 1.000000E+00 -1.842962E-06 1.000000E+00 -7.598053E-09 8.515818E-07
0 0 57 1.000000E+00 -1.103549E-05 -3.290818E-09 7.496866E-10 -7.484044E-10 -6.074695E-17 4.981751E-14 -1.431415E-12 -3.528564E-11 -9.790119E-17 1.000000E+00 -1.839248E-06 1.000000E+00 -7.372262E-09 8.632627E-07
0 0 58 1.000000E+00 -1.101307E-05 -3.372634E-09 7.482499E-10 -7.469446E-10 -2.280671E-16 5.054685E-14 -1.441380E-12 -3.438644E-11 -1.050786E-16 1.000000E+00 -1.835512E-06 1.000000E+00 -7.135237E-09 8.746076E-07
0 0 59 1.000000E+00 -1.099053E-05 -3.452498E-09 7.468038E-10 -7.454762E-10 -2.709041E-16 5.222536E-14 -1.450518E-12 -3.336923E-11 2.103924E-16 1.000000E+00 -1.831755E-06 1.000000E+00 -6.886755E-09 8.855990E-07
0 0 60 1.000000E+00 -1.096788E-05 -3.530173E-09 7.453489E-10 -7.440005E-10 1.927177E-16 5.319416E-14 -1.458652E-12 -3.223217E-11 -4.032481E-17 1.000000E+00 -1.827981E-06 1.000000E+00 -6.626608E-09 8.962187E-07
0 0 61 1.000000E+00 -1.094514E-05 -3.605414E-09 7.438865E-10 -7.425181E-10 -3.515537E-16 5.465073E-14 -1.466187E-12 -3.097340E-11 -1.591277E-16 1.000000E+00 -1.824190E-06 1.000000E+00 -6.354607E-09 9.064484E-07
0 0 62 1.000000E+00 -1.092231E-05 -3.677978E-09 7.424165E-10 -7.410300E-10 -1.255378E-16 5.565557E-14 -1.473025E-12 -2.959081E-11 2.063661E-16 1.000000E+00 -1.820385E-06 1.000000E+00 -6.070577E-09 9.162694E-07
0 0 63 1.000000E+00 -1.089941E-05 -3.747616E-09 7.409405E-10 -7.395371E-10 6.117838E-17 5.710137E-14 -1.478635E-12 -2.808438E-11 -1.419273E-16 1.000000E+00 -1.816569E-06 1.000000E+00 -5.774364E-09 9.256626E-07
0 0 64 1.000000E+00 -1.087646E-05 -3.814079E-09 7.394592E-10 -7.380403E-10 -4.093923E-16 5.825382E-14 -1.483666E-12 -2.645266E-11 1.385183E-18 1.000000E+00 -1.812743E-06 1.000000E+00 -5.465835E-09 9.346088E-07
0 0 65 1.000000E+00 -1.085346E-05 -3.877117E-09 7.379731E-10 -7.365404E-10 6.394875E-17 5.942730E-14 -1.487850E-12 -2.469588E-11 8.811381E-17 1.000000E+00 -1.808911E-06 1.000000E+00 -5.144880E-09 9.430883E-07
0 0 66 1.000000E+00 -1.083044E-05 -3.936478E-09 7.364835E-10 -7.350385E-10 -2.331647E-16 6.061898E-14 -1.491090E-12 -2.281452E-11 -8.208022E-17 1.000000E+00 -1.805073E-06 1.000000E+00 -4.811408E-09 9.510813E-07
0 0 67 1.000000E+00 -1.080740E-05 -3.991916E-09 7.349910E-10 -7.335354E-10 -1.002117E-16 6.190083E-14 -1.493489E-12 -2.080922E-11 3.832591E-17 1.000000E+00 -1.801233E-06 1.000000E+00 -4.465359E-09 9.585679E-07
0 0 68 1.000000E+00 -1.078436E-05 -4.043184E-09 7.334966E-10 -7.320320E-10 -1.565129E-16 6.293673E-14 -1.495002E-12 -1.868185E-11 3.829213E-18 1.000000E+00 -1.797394E-06 1.000000E+00 -4.106695E-09 9.655279E-07
0 0 69 1.000000E+00 -1.076133E-05 -4.090039E-09 7.320010E-10 -7.305291E-10 -9.255327E-17 6.412311E-14 -1.495730E-12 -1.643421E-11 2.597537E-17 1.000000E+00 -1.793556E-06 1.000000E+00 -3.735409E-09 9.719412E-07
0 0 70 1.000000E+00 -1.073834E-05 -4.132244E-09 7.305051E-10 -7.290281E-10 -1.045621E-16 6.530238E-14 -1.495387E-12 -1.406942E-11 -4.313008E-17 1.000000E+00 -1.789723E-06 1.000000E+00 -3.351520E-09 9.777875E-07
0 0 71 1.000000E+00 -1.071538E-05 -4.169567E-09 7.290102E-10 -7.275294E-10 -1.788134E-16 6.616730E-14 -1.494254E-12 -1.159070E-11 -1.228998E-17 1.000000E+00 -1.785896E-06 1.000000E+00 -2.955083E-09 9.830464E-07
0 0 72 1.000000E+00 -1.069247E-05 -4.201785E-09 7.275166E-10 -7.260343E-10 -1.291421E-16 6.751589E-14 -1.492320E-12 -9.002170E-12 6.697506E-17 1.000000E+00 -1.782079E-06 1.000000E+00 -2.546179E-09 9.876977E-07
0 0 73 1.000000E+00 -1.066964E-05 -4.228683E-09 7.260255E-10 -7.245436E-10 -4.486331E-17 6.824349E-14 -1.489222E-12 -6.308870E-12 -3.900259E-18 1.000000E+00 -1.778274E-06 1.000000E+00 -2.124928E-09 9.917213E-07
0 0 74 1.000000E+00 -1.064689E-05 -4.250057E-09 7.245381E-10 -7.230581E-10 -1.369426E-16 6.940219E-14 -1.485491E-12 -3.516256E-12 -5.039473E-17 1.000000E+00 -1.774482E-06 1.000000E+00 -1.691482E-09 9.950971E-07
0 0 75 1.000000E+00 -1.062424E-05 -4.265715E-09 7.230546E-10 -7.215791E-10 -1.456528E-16 7.032833E-14 -1.480651E-12 -6.305567E-13 2.445381E-17 1.000000E+00 -1.770707E-06 1.000000E+00 -1.246030E-09 9.978053E-07
0 0 76 1.000000E+00 -1.060170E-05 -4.275478E-09 7.215768E-10 -7.201071E-10 -8.803501E-17 7.105423E-14 -1.474821E-12 2.340968E-12 -9.332540E-18 1.000000E+00 -1.766951E-06 1.000000E+00 -7.887963E-10 9.998264E-07
0 0 77 1.000000E+00 -1.057929E-05 -4.279182E-09 7.201049E-10 -7.186434E-10 -1.643178E-16 7.203078E-14 -1.468322E-12 5.390642E-12 3.868084E-17 1.000000E+00 -1.763215E-06 1.000000E+00 -3.200463E-10 1.001141E-06
0 0 78 1.000000E+00 -1.055702E-05 -4.276679E-09 7.186402E-10 -7.171889E-10 -1.067333E-17 7.274503E-14 -1.460628E-12 8.509766E-12 -5.868358E-17 1.000000E+00 -1.759503E-06 1.000000E+00 1.599173E-10 1.001731E-06
0 0 79 1.000000E+00 -1.053490E-05 -4.267840E-09 7.171837E-10 -7.157443E-10 -2.816850E-16 7.355501E-14 -1.452254E-12 1.168909E-11 2.977841E-17 1.000000E+00 -1.755817E-06 1.000000E+00 6.507511E-10 1.001576E-06
0 0 80 1.000000E+00 -1.051296E-05 -4.252555E-09 7.157357E-10 -7.143107E-10 4.888349E-17 7.411596E-14 -1.442644E-12 1.491861E-11 3.829010E-17 1.000000E+00 -1.752160E-06 1.000000E+00 1.152071E-09 1.000661E-06
0 0 81 1.000000E+00 -1.049119E-05 -4.230734E-09 7.142984E-10 -7.128890E-10 -2.051048E-16 7.483419E-14 -1.432184E-12 1.818727E-11 -5.033566E-17 1.000000E+00 -1.748532E-06 1.000000E+00 1.663453E-09 9.989662E-07
0 0 82 1.000000E+00 -1.046963E-05 -4.202310E-09 7.128713E-10 -7.114803E-10 -5.178784E-17 7.523649E-14 -1.420994E-12 2.148400E-11 -4.993697E-18 1.000000E+00 -1.744938E-06 1.000000E+00 2.184428E-09 9.964761E-07
0 0 83 1.000000E+00 -1.044827E-05 -4.167241E-09 7.114564E-10 -7.100852E-10 -2.150922E-16 7.581927E-14 -1.408591E-12 2.479635E-11 5.963104E-17 1.000000E+00 -1.741379E-06 1.000000E+00 2.714488E-09 9.931746E-07
0 0 84 1.000000E+00 -1.042715E-05 -4.125507E-09 7.100541E-10 -7.087048E-10 6.747424E-17 7.613955E-14 -1.395288E-12 2.811169E-11 2.618345E-17 1.000000E+00 -1.737858E-06 1.000000E+00 3.253081E-09 9.890464E-07
0 0 85 1.000000E+00 -1.040626E-05 -4.077115E-09 7.086658E-10 -7.073400E-10 -1.627253E-16 7.653410E-14 -1.381083E-12 3.141656E-11 -8.433089E-17 1.000000E+00 -1.734376E-06 1.000000E+00 3.799614E-09 9.840774E-07
0 0 86 1.000000E+00 -1.038562E-05 -4.022102E-09 7.072920E-10 -7.059917E-10 -1.011875E-16 7.668452E-14 -1.366071E-12 3.469739E-11 3.113353E-17 1.000000E+00 -1.730937E-06 1.000000E+00 4.353450E-09 9.782541E-07
0 0 87 1.000000E+00 -1.036525E-05 -3.960530E-09 7.059337E-10 -7.046609E-10 -1.004582E-16 7.695428E-14 -1.349739E-12 3.793955E-11 7.723263E-17 1.000000E+00 -1.727542E-06 1.000000E+00 4.913912E-09 9.715641E-07
0 0 88 1.000000E+00 -1.034517E-05 -3.892492E-09 7.045925E-10 -7.033482E-10 5.327773E-17 7.694651E-14 -1.332712E-12 4.112828E-11 -7.657761E-17 1.000000E+00 -1.724195E-06 1.000000E+00 5.480282E-09 9.639963E-07
0 0 89 1.000000E+00 -1.032537E-05 -3.818109E-09 7.032682E-10 -7.020547E-10 -2.536135E-16 7.689836E-14 -1.314900E-12 4.424882E-11 2.960228E-18 1.000000E+00 -1.720896E-06 1.000000E+00 6.051799E-09 9.555404E-07
0 0 90 1.000000E+00 -1.030589E-05 -3.737534E-09 7.019627E-10 -7.007813E-10 5.919818E-17 7.690343E-14 -1.295724E-12 4.728565E-11 8.183911E-17 1.000000E+00 -1.717648E-06 1.000000E+00 6.627666E-09 9.461876E-07
0 0 91 1.000000E+00 -1.028672E-05 -3.650950E-09 7.006768E-10 -6.995287E-10 -8.993523E-17 7.651378E-14 -1.275986E-12 5.022310E-11 -1.014333E-16 1.000000E+00 -1.714454E-06 1.000000E+00 7.207045E-09 9.359302E-07
0 0 92 1.000000E+00 -1.026789E-05 -3.558571E-09 6.994107E-10 -6.982979E-10 -1.436685E-16 7.643791E-14 -1.255197E-12 5.304609E-11 8.143477E-17 1.000000E+00 -1.711316E-06 1.000000E+00 7.789062E-09 9.247619E-07
0 0 93 1.000000E+00 -1.024941E-05 -3.460644E-09 6.981664E-10 -6.970895E-10 7.293430E-17 7.575268E-14 -1.233289E-12 5.573856E-11 -7.045968E-18 1.000000E+00 -1.708235E-06 1.000000E+00 8.372809E-09 9.126779E-07
0 0 94 1.000000E+00 -1.023128E-05 -3.357444E-09 6.969441E-10 -6.959046E-10 -1.577604E-16 7.547444E-14 -1.210755E-12 5.828544E-11 -1.270096E-17 1.000000E+00 -1.705214E-06 1.000000E+00 8.957343E-09 8.996747E-07
0 0 95 1.000000E+00 -1.021353E-05 -3.249279E-09 6.957449E-10 -6.947440E-10 4.753238E-17 7.481056E-14 -1.187200E-12 6.067143E-11 1.590413E-17 1.000000E+00 -1.702255E-06 1.000000E+00 9.541689E-09 8.857506E-07
0 0 96 1.000000E+00 -1.019616E-05 -3.136486E-09 6.945697E-10 -6.936080E-10 -1.259521E-16 7.394586E-14 -1.162790E-12 6.288150E-11 -2.697779E-18 1.000000E+00 -1.699361E-06 1.000000E+00 1.012485E-08 8.709053E-07
0 0 97 1.000000E+00 -1.017919E-05 -3.019432E-09 6.934193E-10 -6.924979E-10 4.213682E-17 7.324731E-14 -1.137329E-12 6.490154E-11 6.702541E-18 1.000000E+00 -1.696532E-06 1.000000E+00 1.070578E-08 8.551401E-07
0 0 98 1.000000E+00 -1.016263E-05 -2.898511E-09 6.922951E-10 -6.914144E-10 -1.125471E-16 7.244418E-14 -1.111248E-12 6.671732E-11 7.330216E-18 1.000000E+00 -1.693771E-06 1.000000E+00 1.128344E-08 8.384581E-07
0 0 99 1.000000E+00 -1.014648E-05 -2.774146E-09 6.911968E-10 -6.903581E-10 5.679725E-17 7.110198E-14 -1.084090E-12 6.831593E-11 4.430703E-17 1.000000E+00 -1.691080E-06 1.000000E+00 1.185675E-08 8.208641E-07
0 0 100 1.000000E+00 -1.013077E-05 -2.646784E-09 6.901269E-10 -6.893294E-10 -2.393300E-17 7.012936E-14 -1.056362E-12 6.968475E-11 -6.614772E-17 1.000000E+00 -1.688461E-06 1.000000E+00 1.242461E-08 8.023646E-07
0 0 101 1.000000E+00 -1.011550E-05 -2.516897E-09 6.890841E-10 -6.883299E-10 -7.549818E-17 6.877919E-14 -1.027381E-12 7.081222E-11 -1.988363E-17 1.000000E+00 -1.685916E-06 1.000000E+00 1.298593E-08 7.829682E-07
0 0 102 1.000000E+00 -1.010068E-05 -2.384979E-09 6.880721E-10 -6.873592E-10 -6.370026E-17 6.742200E-14 -9.978097E-13 7.168811E-11 1.332596E-16 1.000000E+00 -1.683446E-06 1.000000E+00 1.353956E-08 7.626849E-07
0 0 103 1.000000E+00 -1.008632E-05 -2.251544E-09 6.870885E-10 -6.864188E-10 1.910209E-16 6.613893E-14 -9.679839E-13 7.230238E-11 -1.086238E-16 1.000000E+00 -1.681054E-06 1.000000E+00 1.408440E-08 7.415268E-07
0 0 104 1.000000E+00 -1.007244E-05 -2.117122E-09 6.861362E-10 -6.855088E-10 -2.809479E-16 6.431852E-14 -9.363240E-13 7.264727E-11 3.291269E-17 1.000000E+00 -1.678740E-06 1.000000E+00 1.461930E-08 7.195079E-07
0 0 105 1.000000E+00 -1.005904E-05 -1.982263E-09 6.852158E-10 -6.846299E-10 2.568463E-16 6.253791E-14 -9.046895E-13 7.271579E-11 5.430475E-17 1.000000E+00 -1.676507E-06 1.000000E+00 1.514314E-08 6.966440E-07
0 0 106 1.000000E+00 -1.004614E-05 -1.847523E-09 6.843268E-10 -6.837832E-10 -1.723384E-16 6.093466E-14 -8.720150E-13 7.250189E-11 -1.850677E-16 1.000000E+00 -1.674356E-06 1.000000E+00 1.565477E-08 6.729528E-07
0 0 107 1.000000E+00 -1.003374E-05 -1.713474E-09 6.834718E-10 -6.829686E-10 -1.132890E-16 5.892400E-14 -8.388855E-13 7.200208E-11 1.841426E-16 1.000000E+00 -1.672289E-06 1.000000E+00 1.615309E-08 6.484538E-07
0 0 108 1.000000E+00 -1.002184E-05 -1.580690E-09 6.826490E-10 -6.821870E-10 1.959468E-16 5.679783E-14 -8.049248E-13 7.121320E-11 -6.720154E-17 1.000000E+00 -1.670307E-06 1.000000E+00 1.663697E-08 6.231685E-07
0 0 109 1.000000E+00 -1.001047E-05 -1.449752E-09 6.818619E-10 -6.814386E-10 -2.476921E-16 5.479719E-14 -7.701167E-13 7.013454E-11 -1.087171E-17 1.000000E+00 -1.668412E-06 1.000000E+00 1.710533E-08 5.971202E-07
0 0 110 1.000000E+00 -9.999631E-06 -1.321240E-09 6.811088E-10 -6.807246E-10 1.742034E-16 5.257149E-14 -7.352023E-13 6.876661E-11 7.682039E-17 1.000000E+00 -1.666605E-06 1.000000E+00 1.755709E-08 5.703340E-07
0 0 111 1.000000E+00 -9.989324E-06 -1.195729E-09 6.803915E-10 -6.800447E-10 -9.405132E-17 5.019568E-14 -6.990509E-13 6.711168E-11 -1.355194E-16 1.000000E+00 -1.664887E-06 1.000000E+00 1.799119E-08 5.428368E-07
0 0 112 1.000000E+00 -9.979561E-06 -1.073793E-09 6.797107E-10 -6.793994E-10 -9.683541E-17 4.764379E-14 -6.628404E-13 6.517366E-11 7.493177E-17 1.000000E+00 -1.663260E-06 1.000000E+00 1.840662E-08 5.146572E-07
0 0 113 1.000000E+00 -9.970349E-06 -9.559921E-10 6.790659E-10 -6.787898E-10 5.581221E-17 4.548342E-14 -6.259602E-13 6.295844E-11 1.790356E-17 1.000000E+00 -1.661725E-06 1.000000E+00 1.880238E-08 4.858256E-07
0 0 114 1.000000E+00 -9.961694E-06 -8.428744E-10 6.784588E-10 -6.782156E-10 -6.102829E-17 4.247694E-14 -5.883485E-13 6.047293E-11 1.042506E-17 1.000000E+00 -1.660282E-06 1.000000E+00 1.917753E-08 4.563739E-07
0 0 115 1.000000E+00 -9.953603E-06 -7.349724E-10 6.778892E-10 -6.776774E-10 7.666233E-17 4.001444E-14 -5.505608E-13 5.772658E-11 -9.254847E-17 1.000000E+00 -1.658934E-06 1.000000E+00 1.953114E-08 4.263359E-07
0 0 116 1.000000E+00 -9.946082E-06 -6.327978E-10 6.773576E-10 -6.771756E-10 -2.461252E-16 3.728510E-14 -5.122924E-13 5.473005E-11 8.300100E-17 1.000000E+00 -1.657680E-06 1.000000E+00 1.986234E-08 3.957464E-07
0 0 117 1.000000E+00 -9.939136E-06 -5.368412E-10 6.768646E-10 -6.767105E-10 2.426643E-16 3.432523E-14 -4.734775E-13 5.149520E-11 -8.132048E-18 1.000000E+00 -1.656523E-06 1.000000E+00 2.017032E-08 3.646422E-07
0 0 118 1.000000E+00 -9.932770E-06 -4.475641E-10 6.764107E-10 -6.762822E-10 -2.623893E-16 3.151343E-14 -4.342216E-13 4.803645E-11 -6.007431E-17 1.000000E+00 -1.655462E-06 1.000000E+00 2.045431E-08 3.330610E-07
0 0 119 1.000000E+00 -9.926990E-06 -3.654025E-10 6.759961E-10 -6.758910E-10 1.225157E-16 2.852107E-14 -3.950123E-13 4.436872E-11 1.007182E-16 1.000000E+00 -1.654498E-06 1.000000E+00 2.071358E-08 3.010420E-07
0 0 120 1.000000E+00 -9.921798E-06 -2.907571E-10 6.756207E-10 -6.755375E-10 -6.095294E-17 2.552697E-14 -3.552015E-13 4.050868E-11 -7.592899E-17 1.000000E+00 -1.653633E-06 1.000000E+00 2.094749E-08 2.686255E-07
0 0 121 1.000000E+00 -9.917200E-06 -2.239962E-10 6.752857E-10 -6.752213E-10 -2.934228E-17 2.233911E-14 -3.149560E-13 3.647461E-11 -3.710499E-17 1.000000E+00 -1.652867E-06 1.000000E+00 2.115543E-08 2.358529E-07
0 0 122 1.000000E+00 -9.913199E-06 -1.654498E-10 6.749908E-10 -6.749429E-10 -1.351629E-16 1.935206E-14 -2.750368E-13 3.228531E-11 5.102570E-17 1.000000E+00 -1.652200E-06 1.000000E+00 2.133687E-08 2.027665E-07
0 0 123 1.000000E+00 -9.909797E-06 -1.154094E-10 6.747357E-10 -6.747027E-10 7.270913E-17 1.617993E-14 -2.344638E-13 2.796119E-11 1.215131E-17 1.000000E+00 -1.651633E-06 1.000000E+00 2.149135E-08 1.694096E-07
0 0 124 1.000000E+00 -9.906997E-06 -7.412418E-11 6.745218E-10 -6.745001E-10 -1.108603E-16 1.285814E-14 -1.936360E-13 2.352331E-11 -5.882040E-17 1.000000E+00 -1.651166E-06 1.000000E+00 2.161847E-08 1.358261E-07
0 0 125 1.000000E+00 -9.904801E-06 -4.180137E-11 6.743484E-10 -6.743359E-10 -4.493166E-17 9.856227E-15 -1.533366E-13 1.899358E-11 7.290492E-17 1.000000E+00 -1.650800E-06 1.000000E+00 2.171789E-08 1.020606E-07
0 0 126 1.000000E+00 -9.903211E-06 -1.860303E-11 6.742152E-10 -6.742100E-10 3.494953E-17 6.475375E-15 -1.123108E-13 1.439456E-11 -3.835945E-18 1.000000E+00 -1.650535E-06 1.000000E+00 2.178937E-08 6.815808E-08
0 0 127 1.000000E+00 -9.902227E-06 -4.645701E-12 6.741238E-10 -6.741220E-10 -5.260355E-17 3.123139E-15 -7.134870E-14 9.749097E-12 -1.122828E-16 1.000000E+00 -1.650371E-06 1.000000E+00 2.183271E-08 3.416406E-08
0 0 128 1.000000E+00 -9.901851E-06 1.642248E-16 6.740725E-10 -6.740726E-10 -1.896161E-16 1.283833E-16 -3.061108E-14 5.080984E-12 1.015700E-16 1.000000E+00 -1.650309E-06 1.000000E+00 2.184780E-08 1.242323E-10
0 0 129 1.000000E+00 -9.902084E-06 -4.689451E-12 6.740625E-10 -6.740612E-10 1.505365E-16 -3.386078E-15 1.031151E-14 4.131915E-13 5.571375E-17 1.000000E+00 -1.650347E-06 1.000000E+00 2.183461E-08 -3.391559E-08
0 0 130 1.000000E+00 -9.902923E-06 -1.868997E-11 6.740931E-10 -6.740881E-10 -7.818862E-17 -6.356690E-15 5.093686E-14 -4.230537E-12 -1.312344E-16 1.000000E+00 -1.650487E-06 1.000000E+00 2.179317E-08 -6.790956E-08
0 0 131 1.000000E+00 -9.904370E-06 -4.193178E-11 6.741644E-10 -6.741533E-10 -1.119323E-16 -9.855128E-15 9.188962E-14 -8.826607E-12 1.015596E-16 1.000000E+00 -1.650728E-06 1.000000E+00 2.172359E-08 -1.018120E-07
0 0 132 1.000000E+00 -9.906422E-06 -7.429820E-11 6.742769E-10 -6.742562E-10 1.249306E-16 -1.299749E-14 1.323832E-13 -1.335258E-11 -9.247871E-17 1.000000E+00 -1.651070E-06 1.000000E+00 2.162606E-08 -1.355774E-07
0 0 133 1.000000E+00 -9.909079E-06 -1.156260E-10 6.744292E-10 -6.743975E-10 -2.968898E-16 -1.599816E-14 1.727170E-13 -1.778531E-11 3.723933E-17 1.000000E+00 -1.651513E-06 1.000000E+00 2.150083E-08 -1.691608E-07
0 0 134 1.000000E+00 -9.912338E-06 -1.657100E-10 6.746223E-10 -6.745764E-10 1.994092E-16 -1.952208E-14 2.131105E-13 -2.210323E-11 9.901115E-17 1.000000E+00 -1.652056E-06 1.000000E+00 2.134823E-08 -2.025176E-07
0 0 135 1.000000E+00 -9.916198E-06 -2.242986E-10 6.748554E-10 -6.747930E-10 -9.886746E-17 -2.229565E-14 2.530743E-13 -2.628537E-11 -1.272825E-16 1.000000E+00 -1.652700E-06 1.000000E+00 2.116866E-08 -2.356038E-07
0 0 136 1.000000E+00 -9.920654E-06 -2.911021E-10 6.751284E-10 -6.750473E-10 -5.515569E-17 -2.552394E-14 2.928149E-13 -3.031095E-11 3.388774E-17 1.000000E+00 -1.653442E-06 1.000000E+00 2.096258E-08 -2.683762E-07
0 0 137 1.000000E+00 -9.925704E-06 -3.657894E-10 6.754410E-10 -6.753388E-10 -3.109197E-17 -2.853809E-14 3.322189E-13 -3.416149E-11 2.533715E-17 1.000000E+00 -1.654284E-06 1.000000E+00 2.073053E-08 -3.007924E-07
0 0 138 1.000000E+00 -9.931344E-06 -4.479932E-10 6.757929E-10 -6.756674E-10 -4.481392E-18 -3.152679E-14 3.716454E-13 -3.781872E-11 -1.419489E-17 1.000000E+00 -1.655224E-06 1.000000E+00 2.047309E-08 -3.328112E-07
0 0 139 1.000000E+00 -9.937569E-06 -5.373110E-10 6.761843E-10 -6.760328E-10 -5.948175E-17 -3.434689E-14 4.103003E-13 -4.126593E-11 -2.147672E-17 1.000000E+00 -1.656262E-06 1.000000E+00 2.019094E-08 -3.643921E-07
0 0 140 1.000000E+00 -9.944376E-06 -6.333090E-10 6.766135E-10 -6.764353E-10 -4.743482E-17 -3.718677E-14 4.486747E-13 -4.448790E-11 1.607375E-17 1.000000E+00 -1.657396E-06 1.000000E+00 1.988477E-08 -3.954961E-07
0 0 141 1.000000E+00 -9.951759E-06 -7.355237E-10 6.770817E-10 -6.768736E-10 -2.733424E-17 -4.013583E-14 4.870051E-13 -4.747075E-11 6.162956E-17 1.000000E+00 -1.658626E-06 1.000000E+00 1.955535E-08 -4.260852E-07
0 0 142 1.000000E+00 -9.959712E-06 -8.434659E-10 6.775875E-10 -6.773481E-10 7.582430E-17 -4.252425E-14 5.243504E-13 -5.020236E-11 -6.506389E-17 1.000000E+00 -1.659952E-06 1.000000E+00 1.920352E-08 -4.561229E-07
0 0 143 1.000000E+00 -9.968231E-06 -9.566227E-10 6.781304E-10 -6.778585E-10 -1.574620E-16 -4.530960E-14 5.616664E-13 -5.267194E-11 -6.292891E-20 1.000000E+00 -1.661372E-06 1.000000E+00 1.883014E-08 -4.855741E-07
0 0 144 1.000000E+00 -9.977307E-06 -1.074463E-09 6.787108E-10 -6.784040E-10 7.569844E-17 -4.782610E-14 5.984675E-13 -5.487038E-11 5.377450E-17 1.000000E+00 -1.662885E-06 1.000000E+00 1.843611E-08 -5.144053E-07
0 0 145 1.000000E+00 -9.986936E-06 -1.196437E-09 6.793273E-10 -6.789848E-10 -4.991304E-17 -5.021368E-14 6.345830E-13 -5.679063E-11 -1.033713E-16 1.000000E+00 -1.664489E-06 1.000000E+00 1.802240E-08 -5.425845E-07
0 0 146 1.000000E+00 -9.997110E-06 -1.321985E-09 6.799800E-10 -6.796002E-10 -1.310441E-16 -5.238054E-14 6.701683E-13 -5.842668E-11 9.782279E-17 1.000000E+00 -1.666185E-06 1.000000E+00 1.758999E-08 -5.700812E-07
0 0 147 1.000000E+00 -1.000782E-05 -1.450534E-09 6.806676E-10 -6.802498E-10 1.457325E-16 -5.507069E-14 7.054014E-13 -5.977485E-11 -1.619290E-17 1.000000E+00 -1.667970E-06 1.000000E+00 1.713990E-08 -5.968670E-07
0 0 148 1.000000E+00 -1.001906E-05 -1.581508E-09 6.813908E-10 -6.809332E-10 -1.634299E-16 -5.656439E-14 7.401788E-13 -6.083285E-11 -2.028579E-17 1.000000E+00 -1.669844E-06 1.000000E+00 1.667318E-08 -6.229148E-07
0 0 149 1.000000E+00 -1.003082E-05 -1.714328E-09 6.821480E-10 -6.816501E-10 1.051610E-16 -5.918115E-14 7.737347E-13 -6.159997E-11 1.670877E-17 1.000000E+00 -1.671804E-06 1.000000E+00 1.619092E-08 -6.481996E-07
0 0 150 1.000000E+00 -1.004310E-05 -1.848411E-09 6.829383E-10 -6.823999E-10 -1.300124E-16 -6.062665E-14 8.072045E-13 -6.207745E-11 -5.208355E-17 1.000000E+00 -1.673850E-06 1.000000E+00 1.569419E-08 -6.726980E-07
0 0 151 1.000000E+00 -1.005588E-05 -1.983185E-09 6.837624E-10 -6.831822E-10 9.938809E-19 -6.282889E-14 8.401091E-13 -6.226768E-11 3.037851E-17 1.000000E+00 -1.675980E-06 1.000000E+00 1.518412E-08 -6.963887E-07
0 0 152 1.000000E+00 -1.006915E-05 -2.118078E-09 6.846185E-10 -6.839965E-10 -6.925534E-17 -6.420931E-14 8.721629E-13 -6.217500E-11 -4.052099E-17 1.000000E+00 -1.678192E-06 1.000000E+00 1.466182E-08 -7.192520E-07
0 0 153 1.000000E+00 -1.008291E-05 -2.252531E-09 6.855067E-10 -6.848421E-10 -8.004809E-17 -6.612298E-14 9.033379E-13 -6.180498E-11 7.186298E-17 1.000000E+00 -1.680485E-06 1.000000E+00 1.412842E-08 -7.412703E-07
0 0 154 1.000000E+00 -1.009714E-05 -2.385998E-09 6.864252E-10 -6.857188E-10 7.447062E-17 -6.721727E-14 9.340536E-13 -6.116465E-11 -4.306392E-17 1.000000E+00 -1.682857E-06 1.000000E+00 1.358506E-08 -7.624277E-07
0 0 155 1.000000E+00 -1.011184E-05 -2.517946E-09 6.873748E-10 -6.866257E-10 -1.661759E-16 -6.899358E-14 9.643934E-13 -6.026211E-11 -1.774755E-17 1.000000E+00 -1.685307E-06 1.000000E+00 1.303286E-08 -7.827104E-07
0 0 156 1.000000E+00 -1.012700E-05 -2.647863E-09 6.883539E-10 -6.875625E-10 3.897553E-17 -7.001295E-14 9.933164E-13 -5.910698E-11 3.223534E-17 1.000000E+00 -1.687833E-06 1.000000E+00 1.247296E-08 -8.021062E-07
0 0 157 1.000000E+00 -1.014260E-05 -2.775253E-09 6.893615E-10 -6.885286E-10 -1.017053E-16 -7.126463E-14 1.022004E-12 -5.770994E-11 -2.416416E-17 1.000000E+00 -1.690433E-06 1.000000E+00 1.190646E-08 -8.206049E-07
0 0 158 1.000000E+00 -1.015863E-05 -2.899646E-09 6.903980E-10 -6.895230E-10 -9.352796E-18 -7.230069E-14 1.049774E-12 -5.608231E-11 -6.159148E-17 1.000000E+00 -1.693105E-06 1.000000E+00 1.133449E-08 -8.381982E-07
0 0 159 1.000000E+00 -1.017509E-05 -3.020593E-09 6.914610E-10 -6.905456E-10 -2.248882E-16 -7.324115E-14 1.076669E-12 -5.423668E-11 7.278806E-17 1.000000E+00 -1.695848E-06 1.000000E+00 1.075814E-08 -8.548795E-07
0 0 160 1.000000E+00 -1.019195E-05 -3.137674E-09 6.925513E-10 -6.915954E-10 1.362233E-16 -7.404080E-14 1.103147E-12 -5.218629E-11 5.764683E-17 1.000000E+00 -1.698658E-06 1.000000E+00 1.017847E-08 -8.706440E-07
0 0 161 1.000000E+00 -1.020921E-05 -3.250491E-09 6.936673E-10 -6.926719E-10 -1.095946E-16 -7.477667E-14 1.128335E-12 -4.994519E-11 -1.402456E-16 1.000000E+00 -1.701536E-06 1.000000E+00 9.596541E-09 -8.854886E-07
0 0 162 1.000000E+00 -1.022686E-05 -3.358679E-09 6.948080E-10 -6.937744E-10 -1.442679E-16 -7.542867E-14 1.153042E-12 -4.752749E-11 4.636027E-17 1.000000E+00 -1.704477E-06 1.000000E+00 9.013385E-09 -8.994120E-07
0 0 163 1.000000E+00 -1.024489E-05 -3.461902E-09 6.959734E-10 -6.949021E-10 -1.687402E-17 -7.585929E-14 1.176875E-12 -4.494825E-11 5.685165E-17 1.000000E+00 -1.707481E-06 1.000000E+00 8.430004E-09 -9.124143E-07
0 0 164 1.000000E+00 -1.026327E-05 -3.559851E-09 6.971617E-10 -6.960545E-10 -3.056460E-17 -7.627328E-14 1.199831E-12 -4.222294E-11 -5.731741E-17 1.000000E+00 -1.710546E-06 1.000000E+00 7.847370E-09 -9.244975E-07
0 0 165 1.000000E+00 -1.028201E-05 -3.652249E-09 6.983731E-10 -6.972304E-10 -1.315088E-16 -7.663524E-14 1.221928E-12 -3.936660E-11 -5.577605E-17 1.000000E+00 -1.713668E-06 1.000000E+00 7.266426E-09 -9.356650E-07
0 0 166 1.000000E+00 -1.030108E-05 -3.738853E-09 6.996056E-10 -6.984296E-10 -1.421167E-16 -7.683872E-14 1.243212E-12 -3.639496E-11 1.192062E-16 1.000000E+00 -1.716847E-06 1.000000E+00 6.688080E-09 -9.459216E-07
0 0 167 1.000000E+00 -1.032048E-05 -3.819446E-09 7.008595E-10 -6.996511E-10 1.069036E-16 -7.690036E-14 1.263709E-12 -3.332386E-11 -8.728138E-17 1.000000E+00 -1.720079E-06 1.000000E+00 6.113205E-09 -9.552736E-07
0 0 168 1.000000E+00 -1.034018E-05 -3.893846E-09 7.021330E-10 -7.008941E-10 -3.166794E-16 -7.695598E-14 1.283172E-12 -3.016843E-11 -2.236062E-17 1.000000E+00 -1.723364E-06 1.000000E+00 5.542639E-09 -9.637287E-07
0 0 169 1.000000E+00 -1.036019E-05 -3.961901E-09 7.034258E-10 -7.021577E-10 6.218240E-17 -7.696812E-14 1.301834E-12 -2.694415E-11 2.851978E-17 1.000000E+00 -1.726698E-06 1.000000E+00 4.977178E-09 -9.712957E-07
0 0 170 1.000000E+00 -1.038047E-05 -4.023488E-09 7.047367E-10 -7.034414E-10 -2.596399E-16 -7.654019E-14 1.319697E-12 -2.366622E-11 -2.096625E-17 1.000000E+00 -1.730079E-06 1.000000E+00 4.417582E-09 -9.779847E-07
0 0 171 1.000000E+00 -1.040103E-05 -4.078515E-09 7.060652E-10 -7.047441E-10 2.024991E-17 -7.665982E-14 1.336564E-12 -2.034937E-11 3.124556E-17 1.000000E+00 -1.733505E-06 1.000000E+00 3.864570E-09 -9.838072E-07
0 0 172 1.000000E+00 -1.042184E-05 -4.126919E-09 7.074098E-10 -7.060650E-10 -1.971488E-16 -7.603314E-14 1.352507E-12 -1.700777E-11 -3.968807E-17 1.000000E+00 -1.736974E-06 1.000000E+00 3.318818E-09 -9.887754E-07
0 0 173 1.000000E+00 -1.044290E-05 -4.168665E-09 7.087702E-10 -7.074033E-10 -5.912623E-17 -7.591945E-14 1.367790E-12 -1.365561E-11 5.833583E-17 1.000000E+00 -1.740483E-06 1.000000E+00 2.780962E-09 -9.929026E-07
0 0 174 1.000000E+00 -1.046419E-05 -4.203745E-09 7.101454E-10 -7.087582E-10 -8.047712E-17 -7.515153E-14 1.381793E-12 -1.030607E-11 -8.552659E-17 1.000000E+00 -1.744031E-06 1.000000E+00 2.251596E-09 -9.962032E-07
0 0 175 1.000000E+00 -1.048569E-05 -4.232178E-09 7.115338E-10 -7.101288E-10 -2.301794E-16 -7.491628E-14 1.395286E-12 -6.971865E-12 3.188665E-17 1.000000E+00 -1.747614E-06 1.000000E+00 1.731270E-09 -9.986924E-07
0 0 176 1.000000E+00 -1.050739E-05 -4.254008E-09 7.129359E-10 -7.115140E-10 -1.670382E-17 -7.395798E-14 1.407466E-12 -3.665343E-12 6.962430E-17 1.000000E+00 -1.751231E-06 1.000000E+00 1.220494E-09 -1.000386E-06
0 0 177 1.000000E+00 -1.052928E-05 -4.269301E-09 7.143488E-10 -7.129134E-10 -9.093080E-17 -7.368607E-14 1.419029E-12 -3.980674E-13 -1.294351E-16 1.000000E+00 -1.754879E-06 1.000000E+00 7.197354E-10 -1.001301E-06
0 0 178 1.000000E+00 -1.055134E-05 -4.278146E-09 7.157740E-10 -7.143254E-10 -2.755741E-16 -7.264822E-14 1.429747E-12 2.819584E-12 3.459351E-17 1.000000E+00 -1.758556E-06 1.000000E+00 2.294184E-10 -1.001454E-06
0 0 179 1.000000E+00 -1.057356E-05 -4.280654E-09 7.172083E-10 -7.157500E-10 -2.174377E-17 -7.207362E-14 1.439176E-12 5.977105E-12 1.117026E-16 1.000000E+00 -1.762259E-06 1.000000E+00 -2.500728E-10 -1.000864E-06
0 0 180 1.000000E+00 -1.059592E-05 -4.276955E-09 7.186523E-10 -7.171854E-10 -5.216883E-17 -7.102504E-14 1.448031E-12 9.065091E-12 -1.379831E-16 1.000000E+00 -1.765987E-06 1.000000E+00 -7.183951E-10 -9.995480E-07
0 0 181 1.000000E+00 -1.061841E-05 -4.267195E-09 7.201043E-10 -7.186312E-10 -2.977099E-16 -7.032760E-14 1.455772E-12 1.207542E-11 4.781907E-17 1.000000E+00 -1.769736E-06 1.000000E+00 -1.175245E-09 -9.975260E-07
0 0 182 1.000000E+00 -1.064102E-05 -4.251540E-09 7.215639E-10 -7.200863E-10 4.346932E-17 -6.933844E-14 1.462801E-12 1.499979E-11 -1.264438E-17 1.000000E+00 -1.773504E-06 1.000000E+00 -1.620360E-09 -9.948168E-07
0 0 183 1.000000E+00 -1.066374E-05 -4.230166E-09 7.230299E-10 -7.215498E-10 -3.229987E-16 -6.829714E-14 1.468677E-12 1.783115E-11 -5.317070E-17 1.000000E+00 -1.777289E-06 1.000000E+00 -2.053512E-09 -9.914401E-07
0 0 184 1.000000E+00 -1.068653E-05 -4.203268E-09 7.245012E-10 -7.230209E-10 -6.287209E-17 -6.740201E-14 1.473855E-12 2.056350E-11 1.109081E-16 1.000000E+00 -1.781089E-06 1.000000E+00 -2.474514E-09 -9.874156E-07
0 0 185 1.000000E+00 -1.070941E-05 -4.171049E-09 7.259776E-10 -7.244985E-10 -1.011824E-16 -6.616490E-14 1.478072E-12 2.319074E-11 -8.625203E-17 1.000000E+00 -1.784901E-06 1.000000E+00 -2.883213E-09 -9.827633E-07
0 0 186 1.000000E+00 -1.073234E-05 -4.133724E-09 7.274574E-10 -7.259815E-10 -2.353762E-16 -6.536658E-14 1.481198E-12 2.570833E-11 1.935320E-17 1.000000E+00 -1.788723E-06 1.000000E+00 -3.279491E-09 -9.775035E-07
0 0 187 1.000000E+00 -1.075532E-05 -4.091517E-09 7.289400E-10 -7.274695E-10 -6.247604E-17 -6.395290E-14 1.483787E-12 2.811219E-11 -1.776029E-18 1.000000E+00 -1.792553E-06 1.000000E+00 -3.663264E-09 -9.716563E-07
0 0 188 1.000000E+00 -1.077832E-05 -4.044658E-09 7.304250E-10 -7.289610E-10 -2.389282E-16 -6.306015E-14 1.485098E-12 3.039843E-11 -1.473807E-17 1.000000E+00 -1.796387E-06 1.000000E+00 -4.034479E-09 -9.652421E-07
0 0 189 1.000000E+00 -1.080135E-05 -3.993386E-09 7.319102E-10 -7.304555E-10 -9.195217E-17 -6.178134E-14 1.485821E-12 3.256472E-11 4.383801E-17 1.000000E+00 -1.800225E-06 1.000000E+00 -4.393115E-09 -9.582811E-07
0 0 190 1.000000E+00 -1.082437E-05 -3.937943E-09 7.333966E-10 -7.319516E-10 -1.512522E-16 -6.067590E-14 1.485643E-12 3.460849E-11 -1.463117E-17 1.000000E+00 -1.804062E-06 1.000000E+00 -4.739181E-09 -9.507936E-07
0 0 191 1.000000E+00 -1.084739E-05 -3.878574E-09 7.348815E-10 -7.334489E-10 -1.212145E-16 -5.931195E-14 1.484126E-12 3.652848E-11 -7.025411E-17 1.000000E+00 -1.807898E-06 1.000000E+00 -5.072712E-09 -9.427996E-07
0 0 192 1.000000E+00 -1.087038E-05 -3.815529E-09 7.363649E-10 -7.349462E-10 -2.917604E-16 -5.835995E-14 1.482465E-12 3.832366E-11 7.137668E-17 1.000000E+00 -1.811730E-06 1.000000E+00 -5.393771E-09 -9.343192E-07
0 0 193 1.000000E+00 -1.089333E-05 -3.749059E-09 7.378464E-10 -7.364422E-10 2.153885E-17 -5.697902E-14 1.479515E-12 3.999353E-11 5.807883E-17 1.000000E+00 -1.815556E-06 1.000000E+00 -5.702446E-09 -9.253722E-07
0 0 194 1.000000E+00 -1.091624E-05 -3.679411E-09 7.393239E-10 -7.379369E-10 -1.756028E-16 -5.570045E-14 1.475539E-12 4.153821E-11 -1.194337E-16 1.000000E+00 -1.819373E-06 1.000000E+00 -5.998848E-09 -9.159780E-07
0 0 195 1.000000E+00 -1.093907E-05 -3.606838E-09 7.407975E-10 -7.394286E-10 -2.173285E-16 -5.456982E-14 1.471169E-12 4.295836E-11 6.575895E-17 1.000000E+00 -1.823178E-06 1.000000E+00 -6.283109E-09 -9.061561E-07
0 0 196 1.000000E+00 -1.096183E-05 -3.531586E-09 7.422662E-10 -7.409166E-10 -4.408486E-17 -5.329571E-14 1.465691E-12 4.425491E-11 -2.223452E-17 1.000000E+00 -1.826971E-06 1.000000E+00 -6.555384E-09 -8.959255E-07
0 0 197 1.000000E+00 -1.098449E-05 -3.453900E-09 7.437289E-10 -7.424001E-10 -2.617975E-16 -5.193244E-14 1.459370E-12 4.542941E-11 3.808946E-17 1.000000E+00 -1.830748E-06 1.000000E+00 -6.815845E-09 -8.853048E-07
0 0 198 1.000000E+00 -1.100705E-05 -3.374024E-09 7.451850E-10 -7.438780E-10 3.209405E-17 -5.093748E-14 1.452293E-12 4.648358E-11 8.902014E-18 1.000000E+00 -1.834508E-06 1.000000E+00 -7.064684E-09 -8.743126E-07
0 0 199 1.000000E+00 -1.102949E-05 -3.292195E-09 7.466335E-10 -7.453497E-10 -2.439935E-16 -4.936742E-14 1.444271E-12 4.741962E-11 -5.554422E-17 1.000000E+00 -1.838248E-06 1.000000E+00 -7.302106E-09 -8.629668E-07
0 0 200 1.000000E+00 -1.105180E-05 -3.208647E-09 7.480735E-10 -7.468143E-10 -7.899440E-17 -4.833278E-14 1.435781E-12 4.823996E-11 1.856630E-17 1.000000E+00 -1.841966E-06 1.000000E+00 -7.528334E-09 -8.512850E-07
0 0 201 1.000000E+00 -1.107396E-05 -3.123608E-09 7.495050E-10 -7.482705E-10 -2.068609E-16 -4.712890E-14 1.426271E-12 4.894759E-11 3.007425E-17 1.000000E+00 -1.845660E-06 1.000000E+00 -7.743602E-09 -8.392844E-07
0 0 202 1.000000E+00 -1.109597E-05 -3.037301E-09 7.509260E-10 -7.497177E-10 -1.884590E-17 -4.574222E-14 1.415541E-12 4.954509E-11 1.378587E-17 1.000000E+00 -1.849328E-06 1.000000E+00 -7.948159E-09 -8.269820E-07
0 0 203 1.000000E+00 -1.111780E-05 -2.949941E-09 7.523361E-10 -7.511555E-10 -1.792892E-16 -4.452787E-14 1.404927E-12 5.003577E-11 -1.027712E-16 1.000000E+00 -1.852967E-06 1.000000E+00 -8.142261E-09 -8.143940E-07
0 0 204 1.000000E+00 -1.113946E-05 -2.861739E-09 7.537359E-10 -7.525823E-10 -2.243882E-16 -4.340730E-14 1.393049E-12 5.042356E-11 1.404198E-16 1.000000E+00 -1.856576E-06 1.000000E+00 -8.326178E-09 -8.015363E-07
0 0 205 1.000000E+00 -1.116092E-05 -2.772898E-09 7.551222E-10 -7.539978E-10 1.015504E-16 -4.216962E-14 1.380234E-12 5.071108E-11 -5.406293E-17 1.000000E+00 -1.860153E-06 1.000000E+00 -8.500185E-09 -7.884244E-07
0 0 206 1.000000E+00 -1.118218E-05 -2.683612E-09 7.564964E-10 -7.554006E-10 -3.325141E-16 -4.102943E-14 1.366905E-12 5.090269E-11 -3.682225E-17 1.000000E+00 -1.863696E-06 1.000000E+00 -8.664565E-09 -7.750733E-07
0 0 207 1.000000E+00 -1.120321E-05 -2.594070E-09 7.578560E-10 -7.567908E-10 2.790594E-17 -3.964006E-14 1.353164E-12 5.100192E-11 8.605698E-17 1.000000E+00 -1.867202E-06 1.000000E+00 -8.819609E-09 -7.614975E-07
0 0 208 1.000000E+00 -1.122402E-05 -2.504453E-09 7.592027E-10 -7.581666E-10 -1.604001E-16 -3.880084E-14 1.338032E-12 5.101233E-11 -8.337926E-17 1.000000E+00 -1.870670E-06 1.000000E+00 -8.965611E-09 -7.477109E-07
0 0 209 1.000000E+00 -1.124459E-05 -2.414933E-09 7.605321E-10 -7.595282E-10 -1.388526E-16 -3.702194E-14 1.322350E-12 5.093823E-11 -4.819741E-17 1.000000E+00 -1.874098E-06 1.000000E+00 -9.102870E-09 -7.337272E-07
0 0 210 1.000000E+00 -1.126491E-05 -2.325676E-09 7.618474E-10 -7.608739E-10 -2.567949E-16 -3.662201E-14 1.306701E-12 5.078342E-11 9.328967E-17 1.000000E+00 -1.877484E-06 1.000000E+00 -9.231687E-09 -7.195592E-07
0 0 211 1.000000E+00 -1.128496E-05 -2.236839E-09 7.631455E-10 -7.622035E-10 4.772676E-17 -3.496781E-14 1.289504E-12 5.055159E-11 1.201428E-16 1.000000E+00 -1.880827E-06 1.000000E+00 -9.352367E-09 -7.052196E-07
0 0 212 1.000000E+00 -1.130474E-05 -2.148570E-09 7.644264E-10 -7.635161E-10 -1.650942E-17 -3.424485E-14 1.271948E-12 5.024636E-11 -2.040184E-16 1.000000E+00 -1.884123E-06 1.000000E+00 -9.465216E-09 -6.907203E-07
0 0 213 1.000000E+00 -1.132423E-05 -2.061012E-09 7.656894E-10 -7.648109E-10 -3.603100E-16 -3.261277E-14 1.253415E-12 4.987286E-11 1.471587E-16 1.000000E+00 -1.887372E-06 1.000000E+00 -9.570538E-09 -6.760729E-07
0 0 214 1.000000E+00 -1.134343E-05 -1.974300E-09 7.669332E-10 -7.660878E-10 2.778081E-16 -3.195402E-14 1.234965E-12 4.943331E-11 -4.452674E-17 1.000000E+00 -1.890572E-06 1.000000E+00 -9.668639E-09 -6.612885E-07
0 0 215 1.000000E+00 -1.136233E-05 -1.888557E-09 7.681593E-10 -7.673446E-10 -4.493635E-16 -3.099415E-14 1.215622E-12 4.893238E-11 -8.610577E-17 1.000000E+00 -1.893721E-06 1.000000E+00 -9.759823E-09 -6.463775E-07
0 0 216 1.000000E+00 -1.138090E-05 -1.803905E-09 7.693645E-10 -7.685822E-10 1.055965E-16 -2.945904E-14 1.194966E-12 4.837371E-11 8.246950E-17 1.000000E+00 -1.896817E-06 1.000000E+00 -9.844394E-09 -6.313500E-07
0 0 217 1.000000E+00 -1.139916E-05 -1.720454E-09 7.705493E-10 -7.697993E-10 -2.844245E-16 -2.872550E-14 1.174251E-12 4.776042E-11 -9.797653E-18 1.000000E+00 -1.899860E-06 1.000000E+00 -9.922651E-09 -6.162157E-07
0 0 218 1.000000E+00 -1.141708E-05 -1.638310E-09 7.717130E-10 -7.709950E-10 8.600124E-17 -2.778871E-14 1.153353E-12 4.709673E-11 5.547545E-17 1.000000E+00 -1.902846E-06 1.000000E+00 -9.994891E-09 -6.009835E-07
0 0 219 1.000000E+00 -1.143465E-05 -1.557569E-09 7.728560E-10 -7.721688E-10 -1.734736E-16 -2.666585E-14 1.131142E-12 4.638531E-11 -1.042963E-16 1.000000E+00 -1.905775E-06 1.000000E+00 -1.006141E-08 -5.856622E-07
0 0 220 1.000000E+00 -1.145187E-05 -1.478323E-09 7.739753E-10 -7.733205E-10 -1.225913E-16 -2.566248E-14 1.108425E-12 4.563005E-11 1.494836E-17 1.000000E+00 -1.908645E-06 1.000000E+00 -1.012249E-08 -5.702599E-07
0 0 221 1.000000E+00 -1.146873E-05 -1.400655E-09 7.750728E-10 -7.744489E-10 -1.435769E-16 -2.482385E-14 1.085754E-12 4.483386E-11 9.178298E-17 1.000000E+00 -1.911454E-06 1.000000E+00 -1.017842E-08 -5.547843E-07
0 0 222 1.000000E+00 -1.148521E-05 -1.324645E-09 7.761468E-10 -7.755536E-10 6.097463E-17 -2.384647E-14 1.061988E-12 4.399946E-11 -7.107125E-17 1.000000E+00 -1.914202E-06 1.000000E+00 -1.022949E-08 -5.392427E-07
0 0 223 1.000000E+00 -1.150132E-05 -1.250363E-09 7.771968E-10 -7.766341E-10 -2.857194E-16 -2.281702E-14 1.037683E-12 4.313055E-11 -1.789394E-18 1.000000E+00 -1.916886E-06 1.000000E+00 -1.027596E-08 -5.236419E-07
0 0 224 1.000000E+00 -1.151703E-05 -1.177878E-09 7.782221E-10 -7.776898E-10 5.739585E-17 -2.203894E-14 1.013173E-12 4.222931E-11 1.253068E-16 1.000000E+00 -1.919506E-06 1.000000E+00 -1.031810E-08 -5.079884E-07
0 0 225 1.000000E+00 -1.153236E-05 -1.107249E-09 7.792231E-10 -7.787199E-10 -3.510568E-17 -2.099828E-14 9.880550E-13 4.129843E-11 -1.110388E-16 1.000000E+00 -1.922059E-06 1.000000E+00 -1.035618E-08 -4.922882E-07
0 0 226 1.000000E+00 -1.154727E-05 -1.038532E-09 7.801982E-10 -7.797243E-10 -1.646818E-16 -2.048320E-14 9.624322E-13 4.034096E-11 8.643129E-17 1.000000E+00 -1.924546E-06 1.000000E+00 -1.039046E-08 -4.765468E-07
0 0 227 1.000000E+00 -1.156178E-05 -9.717789E-10 7.811480E-10 -7.807021E-10 1.377569E-16 -1.917901E-14 9.360837E-13 3.935854E-11 -3.326661E-17 1.000000E+00 -1.926963E-06 1.000000E+00 -1.042117E-08 -4.607695E-07
0 0 228 1.000000E+00 -1.157586E-05 -9.070345E-10 7.820704E-10 -7.816531E-10 -2.312150E-16 -1.873723E-14 9.095489E-13 3.835408E-11 -8.037305E-17 1.000000E+00 -1.929311E-06 1.000000E+00 -1.044857E-08 -4.449610E-07
0 0 229 1.000000E+00 -1.158952E-05 -8.443418E-10 7.829671E-10 -7.825764E-10 -2.298918E-17 -1.757307E-14 8.829543E-13 3.732939E-11 1.998129E-16 1.000000E+00 -1.931587E-06 1.000000E+00 -1.047289E-08 -4.291260E-07
0 0 230 1.000000E+00 -1.160275E-05 -7.837378E-10 7.838363E-10 -7.834718E-10 1.684108E-16 -1.701752E-14 8.548723E-13 3.628643E-11 -9.711676E-17 1.000000E+00 -1.933792E-06 1.000000E+00 -1.049436E-08 -4.132683E-07
0 0 231 1.000000E+00 -1.161554E-05 -7.252558E-10 7.846768E-10 -7.843390E-10 -2.172227E-16 -1.607136E-14 8.270915E-13 3.522716E-11 -7.131326E-17 1.000000E+00 -1.935923E-06 1.000000E+00 -1.051320E-08 -3.973919E-07
0 0 232 1.000000E+00 -1.162788E-05 -6.689271E-10 7.854905E-10 -7.851771E-10 2.578429E-17 -1.555720E-14 7.991479E-13 3.415353E-11 6.598966E-17 1.000000E+00 -1.937979E-06 1.000000E+00 -1.052961E-08 -3.815002E-07
0 0 233 1.000000E+00 -1.163976E-05 -6.147777E-10 7.862751E-10 -7.859861E-10 -8.524338E-17 -1.448608E-14 7.702459E-13 3.306675E-11 -1.117982E-17 1.000000E+00 -1.939961E-06 1.000000E+00 -1.054381E-08 -3.655962E-07
0 0 234 1.000000E+00 -1.165119E-05 -5.628316E-10 7.870310E-10 -7.867654E-10 3.424651E-18 -1.399087E-14 7.411960E-13 3.196844E-11 3.888314E-17 1.000000E+00 -1.941865E-06 1.000000E+00 -1.055600E-08 -3.496827E-07
0 0 235 1.000000E+00 -1.166216E-05 -5.131095E-10 7.877575E-10 -7.875145E-10 -7.477106E-18 -1.298258E-14 7.117341E-13 3.086018E-11 -2.767661E-17 1.000000E+00 -1.943693E-06 1.000000E+00 -1.056635E-08 -3.337624E-07
0 0 236 1.000000E+00 -1.167265E-05 -4.656297E-10 7.884545E-10 -7.882333E-10 -5.192857E-17 -1.261477E-14 6.820770E-13 2.974297E-11 -1.662462E-17 1.000000E+00 -1.945442E-06 1.000000E+00 -1.057505E-08 -3.178373E-07
0 0 237 1.000000E+00 -1.168267E-05 -4.204079E-10 7.891217E-10 -7.889211E-10 -4.072635E-17 -1.161837E-14 6.519787E-13 2.861817E-11 2.327817E-17 1.000000E+00 -1.947112E-06 1.000000E+00 -1.058228E-08 -3.019094E-07
0 0 238 1.000000E+00 -1.169221E-05 -3.774579E-10 7.897584E-10 -7.895778E-10 -5.372229E-18 -1.113219E-14 6.214808E-13 2.748657E-11 2.086421E-17 1.000000E+00 -1.948702E-06 1.000000E+00 -1.058819E-08 -2.859805E-07
0 0 239 1.000000E+00 -1.170127E-05 -3.367913E-10 7.903646E-10 -7.902030E-10 1.002069E-18 -1.031718E-14 5.908402E-13 2.634926E-11 -2.503549E-17 1.000000E+00 -1.950211E-06 1.000000E+00 -1.059295E-08 -2.700520E-07
0 0 240 1.000000E+00 -1.170983E-05 -2.984177E-10 7.909401E-10 -7.907964E-10 -5.544322E-17 -9.788497E-15 5.599157E-13 2.520710E-11 3.197893E-17 1.000000E+00 -1.951639E-06 1.000000E+00 -1.059670E-08 -2.541252E-07
0 0 241 1.000000E+00 -1.171791E-05 -2.623458E-10 7.914845E-10 -7.913576E-10 6.495993E-17 -8.949208E-15 5.284910E-13 2.406076E-11 3.747278E-17 1.000000E+00 -1.952984E-06 1.000000E+00 -1.059957E-08 -2.382010E-07
0 0 242 1.000000E+00 -1.172548E-05 -2.285820E-10 7.919971E-10 -7.918866E-10 1.950233E-17 -8.429148E-15 4.970659E-13 2.291092E-11 -3.562512E-17 1.000000E+00 -1.954247E-06 1.000000E+00 -1.060171E-08 -2.222803E-07
0 0 243 1.000000E+00 -1.173256E-05 -1.971322E-10 7.924786E-10 -7.923827E-10 -6.290317E-18 -7.771901E-15 4.654391E-13 2.175819E-11 -9.943791E-18 1.000000E+00 -1.955426E-06 1.000000E+00 -1.060322E-08 -2.063637E-07
0 0 244 1.000000E+00 -1.173913E-05 -1.680009E-10 7.929280E-10 -7.928460E-10 -3.852484E-19 -7.106660E-15 4.332113E-13 2.060310E-11 1.839000E-17 1.000000E+00 -1.956521E-06 1.000000E+00 -1.060424E-08 -1.904517E-07
0 0 245 1.000000E+00 -1.174519E-05 -1.411916E-10 7.933450E-10 -7.932762E-10 3.048968E-17 -6.501339E-15 4.011334E-13 1.944583E-11 -5.804615E-17 1.000000E+00 -1.957532E-06 1.000000E+00 -1.060485E-08 -1.745445E-07
0 0 246 1.000000E+00 -1.175074E-05 -1.167071E-10 7.937302E-10 -7.936730E-10 -1.164775E-16 -5.853778E-15 3.688311E-13 1.828729E-11 1.007209E-16 1.000000E+00 -1.958457E-06 1.000000E+00 -1.060515E-08 -1.586422E-07
0 0 247 1.000000E+00 -1.175578E-05 -9.455007E-11 7.940827E-10 -7.940362E-10 2.319315E-16 -5.287004E-15 3.361606E-13 1.712721E-11 3.583900E-18 1.000000E+00 -1.959297E-06 1.000000E+00 -1.060525E-08 -1.427449E-07
0 0 248 1.000000E+00 -1.176030E-05 -7.472095E-11 7.944026E-10 -7.943657E-10 -1.093097E-16 -4.716305E-15 3.035407E-13 1.596597E-11 -1.239010E-16 1.000000E+00 -1.960051E-06 1.000000E+00 -1.060520E-08 -1.268524E-07
0 0 249 1.000000E+00 -1.176431E-05 -5.722197E-11 7.946898E-10 -7.946613E-10 -1.587047E-17 -4.005576E-15 2.705526E-13 1.480416E-11 3.175981E-17 1.000000E+00 -1.960718E-06 1.000000E+00 -1.060509E-08 -1.109644E-07
0 0 250 1.000000E+00 -1.176779E-05 -4.205338E-11 7.949437E-10 -7.949230E-10 -4.579012E-17 -3.477101E-15 2.375540E-13 1.364148E-11 2.729579E-17 1.000000E+00 -1.961299E-06 1.000000E+00 -1.060498E-08 -9.508072E-08
0 0 251 1.000000E+00 -1.177076E-05 -2.921591E-11 7.951649E-10 -7.951502E-10 3.872112E-17 -2.939469E-15 2.045963E-13 1.247812E-11 6.280413E-18 1.000000E+00 -1.961793E-06 1.000000E+00 -1.060493E-08 -7.920077E-08
0 0 252 1.000000E+00 -1.177320E-05 -1.870959E-11 7.953529E-10 -7.953434E-10 -3.322929E-17 -2.257423E-15 1.712281E-13 1.131439E-11 -5.023154E-17 1.000000E+00 -1.962199E-06 1.000000E+00 -1.060497E-08 -6.332408E-08
0 0 253 1.000000E+00 -1.177511E-05 -1.053480E-11 7.955073E-10 -7.955022E-10 -6.174197E-17 -1.739588E-15 1.379651E-13 1.015015E-11 4.044122E-17 1.000000E+00 -1.962519E-06 1.000000E+00 -1.060514E-08 -4.745008E-08
0 0 254 1.000000E+00 -1.177650E-05 -4.691706E-12 7.956288E-10 -7.956263E-10 4.765314E-17 -1.202972E-15 1.046021E-13 8.985526E-12 2.498606E-17 1.000000E+00 -1.962751E-06 1.000000E+00 -1.060549E-08 -3.157815E-08
0 0 255 1.000000E+00 -1.177737E-05 -1.180039E-12 7.957165E-10 -7.957160E-10 -1.176984E-17 -5.021968E-16 7.114695E-14 7.820379E-12 -5.216783E-17 1.000000E+00 -1.962895E-06 1.000000E+00 -1.060601E-08 -1.570761E-08
0 1 0 1.000000E+00 -1.176428E-05 -4.588148E-17 7.891118E-10 -7.890969E-10 -1.165884E-12 -6.702119E-17 -1.128184E-12 6.691165E-12 5.400345E-16 1.000000E+00 -1.960714E-06 1.000000E+00 -2.647646E-08 1.630980E-10
0 1 1 1.000000E+00 -1.392354E-05 -1.151031E-12 7.879670E-10 -7.902833E-10 -1.165354E-12 6.586002E-16 -1.161431E-12 5.525430E-12 6.357347E-16 1.000000E+00 -2.320590E-06 1.000000E+00 -2.647773E-08 1.603236E-08
0 1 2 1.000000E+00 -1.608227E-05 -4.633835E-12 7.867890E-10 -7.914355E-10 -1.164612E-12 1.013754E-15 -1.194358E-12 4.359079E-12 5.102607E-16 1.000000E+00 -2.680379E-06 1.000000E+00 -2.647989E-08 3.190233E-08
0 1 3 1.000000E+00 -1.824048E-05 -1.044778E-11 7.855782E-10 -7.925532E-10 -1.164334E-12 1.718320E-15 -1.227431E-12 3.192465E-12 5.699309E-16 1.000000E+00 -3.040080E-06 1.000000E+00 -2.648292E-08 4.777371E-08
0 1 4 1.000000E+00 -2.039815E-05 -1.859390E-11 7.843341E-10 -7.936370E-10 -1.163472E-12 2.217384E-15 -1.260681E-12 2.025520E-12 6.381152E-16 1.000000E+00 -3.399692E-06 1.000000E+00 -2.648676E-08 6.364718E-08
0 1 5 1.000000E+00 -2.255528E-05 -2.907108E-11 7.830569E-10 -7.946864E-10 -1.163057E-12 2.694006E-15 -1.293375E-12 8.581213E-13 5.422183E-16 1.000000E+00 -3.759214E-06 1.000000E+00 -2.649134E-08 7.952337E-08
0 1 6 1.000000E+00 -2.471186E-05 -4.187988E-11 7.817474E-10 -7.957014E-10 -1.162388E-12 2.958086E-15 -1.326252E-12 -3.095132E-13 6.466863E-16 1.000000E+00 -4.118643E-06 1.000000E+00 -2.649656E-08 9.540288E-08
0 1 7 1.000000E+00 -2.686785E-05 -5.701970E-11 7.804044E-10 -7.966825E-10 -1.161764E-12 3.379428E-15 -1.358981E-12 -1.477212E-12 7.008296E-16 1.000000E+00 -4.477976E-06 1.000000E+00 -2.650231E-08 1.112862E-07
0 1 8 1.000000E+00 -2.902323E-05 -7.449025E-11 7.790294E-10 -7.976290E-10 -1.160986E-12 3.290039E-15 -1.391335E-12 -2.645309E-12 6.595430E-16 1.000000E+00 -4.837205E-06 1.000000E+00 -2.650845E-08 1.271739E-07
0 1 9 1.000000E+00 -3.117795E-05 -9.429039E-11 7.776217E-10 -7.985414E-10 -1.160445E-12 3.318562E-15 -1.423545E-12 -3.813025E-12 8.192365E-16 1.000000E+00 -5.196325E-06 1.000000E+00 -2.651482E-08 1.430662E-07
0 1 10 1.000000E+00 -3.333194E-05 -1.164198E-10 7.761823E-10 -7.994192E-10 -1.159348E-12 2.664748E-15 -1.455124E-12 -4.980602E-12 8.822944E-16 1.000000E+00 -5.555324E-06 1.000000E+00 -2.652125E-08 1.589635E-07
0 1 11 1.000000E+00 -3.548514E-05 -1.408759E-10 7.747115E-10 -8.002625E-10 -1.158680E-12 2.079794E-15 -1.486834E-12 -6.147729E-12 9.139412E-16 1.000000E+00 -5.914191E-06 1.000000E+00 -2.652753E-08 1.748658E-07
0 1 12 1.000000E+00 -3.763746E-05 -1.676576E-10 7.732086E-10 -8.010714E-10 -1.157520E-12 6.413358E-16 -1.517522E-12 -7.313876E-12 1.107146E-15 1.000000E+00 -6.272910E-06 1.000000E+00 -2.653344E-08 1.907732E-07
0 1 13 1.000000E+00 -3.978877E-05 -1.967614E-10 7.716764E-10 -8.018449E-10 -1.156466E-12 -9.767650E-16 -1.547853E-12 -8.479088E-12 1.186378E-15 1.000000E+00 -6.631462E-06 1.000000E+00 -2.653873E-08 2.066856E-07
0 1 14 1.000000E+00 -4.193896E-05 -2.281842E-10 7.701129E-10 -8.025839E-10 -1.155147E-12 -3.418107E-15 -1.577636E-12 -9.642468E-12 1.418778E-15 1.000000E+00 -6.989827E-06 1.000000E+00 -2.654316E-08 2.226027E-07
0 1 15 1.000000E+00 -4.408787E-05 -2.619213E-10 7.685211E-10 -8.032870E-10 -1.153628E-12 -6.490897E-15 -1.606469E-12 -1.080388E-11 1.552304E-15 1.000000E+00 -7.347979E-06 1.000000E+00 -2.654642E-08 2.385241E-07
0 1 16 1.000000E+00 -4.623533E-05 -2.979672E-10 7.669000E-10 -8.039546E-10 -1.152043E-12 -1.038963E-14 -1.634809E-12 -1.196250E-11 1.808199E-15 1.000000E+00 -7.705888E-06 1.000000E+00 -2.654822E-08 2.544492E-07
0 1 17 1.000000E+00 -4.838112E-05 -3.363152E-10 7.652515E-10 -8.045860E-10 -1.150012E-12 -1.523634E-14 -1.661732E-12 -1.311787E-11 1.974848E-15 1.000000E+00 -8.063521E-06 1.000000E+00 -2.654822E-08 2.703772E-07
0 1 18 1.000000E+00 -5.052504E-05 -3.769567E-10 7.635765E-10 -8.051805E-10 -1.148093E-12 -2.121010E-14 -1.688052E-12 -1.426904E-11 2.314400E-15 1.000000E+00 -8.420840E-06 1.000000E+00 -2.654608E-08 2.863071E-07
0 1 19 1.000000E+00 -5.266681E-05 -4.198828E-10 7.618754E-10 -8.057379E-10 -1.145383E-12 -2.806521E-14 -1.713056E-12 -1.541529E-11 2.644179E-15 1.000000E+00 -8.777802E-06 1.000000E+00 -2.654143E-08 3.022376E-07
0 1 20 1.000000E+00 -5.480616E-05 -4.650808E-10 7.601504E-10 -8.062574E-10 -1.142805E-12 -3.668434E-14 -1.736562E-12 -1.655575E-11 2.927720E-15 1.000000E+00 -9.134359E-06 1.000000E+00 -2.653387E-08 3.181673E-07
0 1 21 1.000000E+00 -5.694275E-05 -5.125382E-10 7.584023E-10 -8.067380E-10 -1.139528E-12 -4.625821E-14 -1.759115E-12 -1.768913E-11 3.316802E-15 1.000000E+00 -9.490459E-06 1.000000E+00 -2.652299E-08 3.340946E-07
0 1 22 1.000000E+00 -5.907625E-05 -5.622384E-10 7.566322E-10 -8.071796E-10 -1.136171E-12 -5.774351E-14 -1.780168E-12 -1.881465E-11 3.655979E-15 1.000000E+00 -9.846042E-06 1.000000E+00 -2.650835E-08 3.500174E-07
0 1 23 1.000000E+00 -6.120626E-05 -6.141638E-10 7.548420E-10 -8.075806E-10 -1.132216E-12 -7.094086E-14 -1.798942E-12 -1.993053E-11 4.276572E-15 1.000000E+00 -1.020104E-05 1.000000E+00 -2.648950E-08 3.659336E-07
0 1 24 1.000000E+00 -6.333236E-05 -6.682938E-10 7.530343E-10 -8.079398E-10 -1.127618E-12 -8.608835E-14 -1.816419E-12 -2.103605E-11 4.684329E-15 1.000000E+00 -1.055539E-05 1.000000E+00 -2.646597E-08 3.818407E-07
0 1 25 1.000000E+00 -6.545409E-05 -7.246041E-10 7.512091E-10 -8.082569E-10 -1.122847E-12 -1.029610E-13 -1.832445E-12 -2.212919E-11 5.059796E-15 1.000000E+00 -1.090901E-05 1.000000E+00 -2.643725E-08 3.977359E-07
0 1 26 1.000000E+00 -6.757093E-05 -7.830685E-10 7.493694E-10 -8.085304E-10 -1.117498E-12 -1.222966E-13 -1.845601E-12 -2.320846E-11 5.819229E-15 1.000000E+00 -1.126182E-05 1.000000E+00 -2.640283E-08 4.136161E-07
0 1 27 1.000000E+00 -6.968235E-05 -8.436571E-10 7.475179E-10 -8.087584E-10 -1.111209E-12 -1.443029E-13 -1.856866E-12 -2.427244E-11 6.319003E-15 1.000000E+00 -1.161373E-05 1.000000E+00 -2.636217E-08 4.294779E-07
0 1 28 1.000000E+00 -7.178776E-05 -9.063355E-10 7.456557E-10 -8.089400E-10 -1.104860E-12 -1.683998E-13 -1.865907E-12 -2.531859E-11 6.994734E-15 1.000000E+00 -1.196463E-05 1.000000E+00 -2.631470E-08 4.453174E-07
0 1 29 1.000000E+00 -7.388653E-05 -9.710672E-10 7.437861E-10 -8.090735E-10 -1.097219E-12 -1.955430E-13 -1.872596E-12 -2.634569E-11 7.739532E-15 1.000000E+00 -1.231442E-05 1.000000E+00 -2.625986E-08 4.611308E-07
0 1 30 1.000000E+00 -7.597798E-05 -1.037809E-09 7.419105E-10 -8.091574E-10 -1.089381E-12 -2.253937E-13 -1.876446E-12 -2.735102E-11 8.310841E-15 1.000000E+00 -1.266300E-05 1.000000E+00 -2.619704E-08 4.769134E-07
0 1 31 1.000000E+00 -7.806138E-05 -1.106517E-09 7.400332E-10 -8.091895E-10 -1.080598E-12 -2.587370E-13 -1.877221E-12 -2.833259E-11 9.230070E-15 1.000000E+00 -1.301023E-05 1.000000E+00 -2.612562E-08 4.926606E-07
0 1 32 1.000000E+00 -8.013596E-05 -1.177139E-09 7.381561E-10 -8.091681E-10 -1.070921E-12 -2.949991E-13 -1.875844E-12 -2.928791E-11 1.000493E-14 1.000000E+00 -1.335599E-05 1.000000E+00 -2.604497E-08 5.083670E-07
0 1 33 1.000000E+00 -8.220090E-05 -1.249619E-09 7.362815E-10 -8.090915E-10 -1.060588E-12 -3.347722E-13 -1.870968E-12 -3.021446E-11 1.081529E-14 1.000000E+00 -1.370015E-05 1.000000E+00 -2.595443E-08 5.240271E-07
0 1 34 1.000000E+00 -8.425532E-05 -1.323897E-09 7.344141E-10 -8.089568E-10 -1.049290E-12 -3.787449E-13 -1.862706E-12 -3.110957E-11 1.173635E-14 1.000000E+00 -1.404255E-05 1.000000E+00 -2.585334E-08 5.396350E-07
0 1 35 1.000000E+00 -8.629830E-05 -1.399906E-09 7.325561E-10 -8.087625E-10 -1.037115E-12 -4.256101E-13 -1.851245E-12 -3.197038E-11 1.265495E-14 1.000000E+00 -1.438305E-05 1.000000E+00 -2.574100E-08 5.551841E-07
0 1 36 1.000000E+00 -8.832886E-05 -1.477575E-09 7.307116E-10 -8.085057E-10 -1.023981E-12 -4.777046E-13 -1.836463E-12 -3.279408E-11 1.358173E-14 1.000000E+00 -1.472148E-05 1.000000E+00 -2.561671E-08 5.706677E-07
0 1 37 1.000000E+00 -9.034596E-05 -1.556825E-09 7.288832E-10 -8.081844E-10 -1.009952E-12 -5.325948E-13 -1.817994E-12 -3.357741E-11 1.475717E-14 1.000000E+00 -1.505766E-05 1.000000E+00 -2.547974E-08 5.860786E-07
0 1 38 1.000000E+00 -9.234851E-05 -1.637572E-09 7.270756E-10 -8.077954E-10 -9.944662E-13 -5.933871E-13 -1.795262E-12 -3.431742E-11 1.567594E-14 1.000000E+00 -1.539142E-05 1.000000E+00 -2.532938E-08 6.014089E-07
0 1 39 1.000000E+00 -9.433537E-05 -1.719725E-09 7.252927E-10 -8.073362E-10 -9.785997E-13 -6.575411E-13 -1.769371E-12 -3.501069E-11 1.655007E-14 1.000000E+00 -1.572256E-05 1.000000E+00 -2.516486E-08 6.166506E-07
0 1 40 1.000000E+00 -9.630533E-05 -1.803188E-09 7.235369E-10 -8.068046E-10 -9.613660E-13 -7.268786E-13 -1.739024E-12 -3.565366E-11 1.784967E-14 1.000000E+00 -1.605089E-05 1.000000E+00 -2.498543E-08 6.317950E-07
0 1 41 1.000000E+00 -9.825715E-05 -1.887854E-09 7.218146E-10 -8.061967E-10 -9.429003E-13 -8.012467E-13 -1.704337E-12 -3.624275E-11 1.913909E-14 1.000000E+00 -1.637619E-05 1.000000E+00 -2.479032E-08 6.468331E-07
0 1 42 1.000000E+00 -1.001895E-04 -1.973614E-09 7.201282E-10 -8.055104E-10 -9.230878E-13 -8.800355E-13 -1.666206E-12 -3.677527E-11 1.980071E-14 1.000000E+00 -1.669825E-05 1.000000E+00 -2.457874E-08 6.617551E-07
0 1 43 1.000000E+00 -1.021010E-04 -2.060346E-09 7.184822E-10 -8.047424E-10 -9.032989E-13 -9.647370E-13 -1.622648E-12 -3.724608E-11 2.115410E-14 1.000000E+00 -1.701683E-05 1.000000E+00 -2.434992E-08 6.765512E-07
0 1 44 1.000000E+00 -1.039902E-04 -2.147928E-09 7.168829E-10 -8.038889E-10 -8.807796E-13 -1.053934E-12 -1.575661E-12 -3.765224E-11 2.246827E-14 1.000000E+00 -1.733170E-05 1.000000E+00 -2.410306E-08 6.912108E-07
0 1 45 1.000000E+00 -1.058557E-04 -2.236222E-09 7.153309E-10 -8.029483E-10 -8.583624E-13 -1.148583E-12 -1.524027E-12 -3.799011E-11 2.335848E-14 1.000000E+00 -1.764261E-05 1.000000E+00 -2.383736E-08 7.057227E-07
0 1 46 1.000000E+00 -1.076958E-04 -2.325090E-09 7.138349E-10 -8.019158E-10 -8.340627E-13 -1.249326E-12 -1.466951E-12 -3.825513E-11 2.461920E-14 1.000000E+00 -1.794931E-05 1.000000E+00 -2.355201E-08 7.200756E-07
0 1 47 1.000000E+00 -1.095091E-04 -2.414379E-09 7.123970E-10 -8.007892E-10 -8.091240E-13 -1.354642E-12 -1.406595E-12 -3.844385E-11 2.573953E-14 1.000000E+00 -1.825151E-05 1.000000E+00 -2.324622E-08 7.342574E-07
0 1 48 1.000000E+00 -1.112937E-04 -2.503935E-09 7.110217E-10 -7.995653E-10 -7.825836E-13 -1.465962E-12 -1.340890E-12 -3.855224E-11 2.676021E-14 1.000000E+00 -1.854895E-05 1.000000E+00 -2.291918E-08 7.482555E-07
0 1 49 1.000000E+00 -1.130480E-04 -2.593591E-09 7.097152E-10 -7.982403E-10 -7.556035E-13 -1.582799E-12 -1.270732E-12 -3.857648E-11 2.784571E-14 1.000000E+00 -1.884133E-05 1.000000E+00 -2.257009E-08 7.620569E-07
0 1 50 1.000000E+00 -1.147702E-04 -2.683176E-09 7.084802E-10 -7.968117E-10 -7.268922E-13 -1.704980E-12 -1.196483E-12 -3.851222E-11 2.900704E-14 1.000000E+00 -1.912837E-05 1.000000E+00 -2.219817E-08 7.756482E-07
0 1 51 1.000000E+00 -1.164585E-04 -2.772507E-09 7.073222E-10 -7.952761E-10 -6.975895E-13 -1.832779E-12 -1.117071E-12 -3.835632E-11 2.993061E-14 1.000000E+00 -1.940975E-05 1.000000E+00 -2.180261E-08 7.890152E-07
0 1 52 1.000000E+00 -1.181110E-04 -2.861398E-09 7.062461E-10 -7.936306E-10 -6.670310E-13 -1.966061E-12 -1.033273E-12 -3.810450E-11 3.075784E-14 1.000000E+00 -1.968517E-05 1.000000E+00 -2.138266E-08 8.021435E-07
0 1 53 1.000000E+00 -1.197257E-04 -2.949652E-09 7.052557E-10 -7.918722E-10 -6.360738E-13 -2.104535E-12 -9.460215E-13 -3.775294E-11 3.171658E-14 1.000000E+00 -1.995429E-05 1.000000E+00 -2.093754E-08 8.150182E-07
0 1 54 1.000000E+00 -1.213007E-04 -3.037068E-09 7.043540E-10 -7.899987E-10 -6.035978E-13 -2.248327E-12 -8.536051E-13 -3.729880E-11 3.242168E-14 1.000000E+00 -2.021678E-05 1.000000E+00 -2.046651E-08 8.276236E-07
0 1 55 1.000000E+00 -1.228338E-04 -3.123434E-09 7.035485E-10 -7.880066E-10 -5.712304E-13 -2.397276E-12 -7.573905E-13 -3.673777E-11 3.323607E-14 1.000000E+00 -2.047231E-05 1.000000E+00 -1.996884E-08 8.399440E-07
0 1 56 1.000000E+00 -1.243231E-04 -3.208535E-09 7.028393E-10 -7.858944E-10 -5.371257E-13 -2.550807E-12 -6.578157E-13 -3.606732E-11 3.367386E-14 1.000000E+00 -2.072052E-05 1.000000E+00 -1.944384E-08 8.519630E-07
0 1 57 1.000000E+00 -1.257664E-04 -3.292148E-09 7.022329E-10 -7.836594E-10 -5.038827E-13 -2.709176E-12 -5.539092E-13 -3.528409E-11 3.418796E-14 1.000000E+00 -2.096106E-05 1.000000E+00 -1.889081E-08 8.636636E-07
0 1 58 1.000000E+00 -1.271614E-04 -3.374045E-09 7.017314E-10 -7.813000E-10 -4.687498E-13 -2.871994E-12 -4.470755E-13 -3.438527E-11 3.458785E-14 1.000000E+00 -2.119357E-05 1.000000E+00 -1.830911E-08 8.750287E-07
0 1 59 1.000000E+00 -1.285060E-04 -3.453991E-09 7.013387E-10 -7.788141E-10 -4.347070E-13 -3.038861E-12 -3.368638E-13 -3.336864E-11 3.458243E-14 1.000000E+00 -2.141767E-05 1.000000E+00 -1.769812E-08 8.860407E-07
0 1 60 1.000000E+00 -1.297979E-04 -3.531750E-09 7.010577E-10 -7.762008E-10 -3.995849E-13 -3.208955E-12 -2.241338E-13 -3.223158E-11 3.478838E-14 1.000000E+00 -2.163299E-05 1.000000E+00 -1.705726E-08 8.966813E-07
0 1 61 1.000000E+00 -1.310349E-04 -3.607078E-09 7.008904E-10 -7.734594E-10 -3.651302E-13 -3.383242E-12 -1.086283E-13 -3.097265E-11 3.460187E-14 1.000000E+00 -2.183915E-05 1.000000E+00 -1.638598E-08 9.069324E-07
0 1 62 1.000000E+00 -1.322145E-04 -3.679729E-09 7.008405E-10 -7.705883E-10 -3.303812E-13 -3.559777E-12 8.763156E-15 -2.959005E-11 3.427926E-14 1.000000E+00 -2.203575E-05 1.000000E+00 -1.568378E-08 9.167750E-07
0 1 63 1.000000E+00 -1.333345E-04 -3.749456E-09 7.009080E-10 -7.675885E-10 -2.965717E-13 -3.738787E-12 1.276326E-13 -2.808298E-11 3.367670E-14 1.000000E+00 -2.222242E-05 1.000000E+00 -1.495021E-08 9.261901E-07
0 1 64 1.000000E+00 -1.343924E-04 -3.816009E-09 7.010957E-10 -7.644596E-10 -2.630278E-13 -3.920200E-12 2.480501E-13 -2.645055E-11 3.303853E-14 1.000000E+00 -2.239874E-05 1.000000E+00 -1.418486E-08 9.351585E-07
0 1 65 1.000000E+00 -1.353860E-04 -3.879137E-09 7.014041E-10 -7.612026E-10 -2.304946E-13 -4.102291E-12 3.688653E-13 -2.469280E-11 3.207104E-14 1.000000E+00 -2.256433E-05 1.000000E+00 -1.338739E-08 9.436603E-07
0 1 66 1.000000E+00 -1.363127E-04 -3.938590E-09 7.018334E-10 -7.578189E-10 -1.988857E-13 -4.285612E-12 4.899180E-13 -2.281015E-11 3.081704E-14 1.000000E+00 -2.271878E-05 1.000000E+00 -1.255751E-08 9.516759E-07
0 1 67 1.000000E+00 -1.371701E-04 -3.994119E-09 7.023839E-10 -7.543100E-10 -1.688606E-13 -4.468873E-12 6.106749E-13 -2.080335E-11 2.937572E-14 1.000000E+00 -2.286169E-05 1.000000E+00 -1.169499E-08 9.591852E-07
0 1 68 1.000000E+00 -1.379559E-04 -4.045477E-09 7.030548E-10 -7.506789E-10 -1.401343E-13 -4.651522E-12 7.304192E-13 -1.867397E-11 2.772645E-14 1.000000E+00 -2.299266E-05 1.000000E+00 -1.079967E-08 9.661679E-07
0 1 69 1.000000E+00 -1.386677E-04 -4.092422E-09 7.038447E-10 -7.469281E-10 -1.134077E-13 -4.832946E-12 8.483430E-13 -1.642433E-11 2.564661E-14 1.000000E+00 -2.311128E-05 1.000000E+00 -9.871470E-09 9.726040E-07
0 1 70 1.000000E+00 -1.393029E-04 -4.134716E-09 7.047515E-10 -7.430618E-10 -8.884102E-14 -5.012337E-12 9.642317E-13 -1.405687E-11 2.352796E-14 1.000000E+00 -2.321715E-05 1.000000E+00 -8.910365E-09 9.784730E-07
0 1 71 1.000000E+00 -1.398592E-04 -4.172127E-09 7.057732E-10 -7.390840E-10 -6.635175E-14 -5.188918E-12 1.077376E-12 -1.157531E-11 2.087031E-14 1.000000E+00 -2.330987E-05 1.000000E+00 -7.916424E-09 9.837545E-07
0 1 72 1.000000E+00 -1.403343E-04 -4.204430E-09 7.069062E-10 -7.349999E-10 -4.710041E-14 -5.361827E-12 1.186600E-12 -8.983576E-12 1.804329E-14 1.000000E+00 -2.338905E-05 1.000000E+00 -6.889795E-09 9.884283E-07
0 1 73 1.000000E+00 -1.407258E-04 -4.231412E-09 7.081464E-10 -7.308155E-10 -3.026517E-14 -5.530204E-12 1.291445E-12 -6.286610E-12 1.496311E-14 1.000000E+00 -2.345429E-05 1.000000E+00 -5.830713E-09 9.924742E-07
0 1 74 1.000000E+00 -1.410313E-04 -4.252868E-09 7.094891E-10 -7.265371E-10 -1.717419E-14 -5.693325E-12 1.391454E-12 -3.490102E-12 1.140853E-14 1.000000E+00 -2.350522E-05 1.000000E+00 -4.739500E-09 9.958720E-07
0 1 75 1.000000E+00 -1.412486E-04 -4.268603E-09 7.109293E-10 -7.221719E-10 -7.448114E-15 -5.850330E-12 1.485721E-12 -5.999657E-13 7.814949E-15 1.000000E+00 -2.354143E-05 1.000000E+00 -3.616575E-09 9.986019E-07
0 1 76 1.000000E+00 -1.413754E-04 -4.278441E-09 7.124606E-10 -7.177280E-10 -1.544297E-15 -5.999988E-12 1.573192E-12 2.376198E-12 3.685857E-15 1.000000E+00 -2.356257E-05 1.000000E+00 -2.462453E-09 1.000644E-06
0 1 77 1.000000E+00 -1.414097E-04 -4.282215E-09 7.140757E-10 -7.132144E-10 -7.639982E-17 -6.141862E-12 1.653495E-12 5.430957E-12 -7.046341E-16 1.000000E+00 -2.356828E-05 1.000000E+00 -1.277748E-09 1.001980E-06
0 1 78 1.000000E+00 -1.413491E-04 -4.279778E-09 7.157676E-10 -7.086401E-10 -2.953565E-15 -6.274679E-12 1.725792E-12 8.555574E-12 -5.339312E-15 1.000000E+00 -2.355819E-05 1.000000E+00 -6.317676E-11 1.002590E-06
0 1 79 1.000000E+00 -1.411918E-04 -4.271000E-09 7.175273E-10 -7.040159E-10 -1.075502E-14 -6.397909E-12 1.789263E-12 1.174072E-11 -1.021223E-14 1.000000E+00 -2.353196E-05 1.000000E+00 1.180437E-09 1.002455E-06
0 1 80 1.000000E+00 -1.409356E-04 -4.255771E-09 7.193461E-10 -6.993525E-10 -2.337803E-14 -6.510126E-12 1.843156E-12 1.497637E-11 -1.548952E-14 1.000000E+00 -2.348927E-05 1.000000E+00 2.452163E-09 1.001558E-06
0 1 81 1.000000E+00 -1.405788E-04 -4.233999E-09 7.212136E-10 -6.946617E-10 -4.173407E-14 -6.611277E-12 1.886950E-12 1.825157E-11 -2.095223E-14 1.000000E+00 -2.342980E-05 1.000000E+00 3.750961E-09 9.998820E-07
0 1 82 1.000000E+00 -1.401195E-04 -4.205620E-09 7.231200E-10 -6.899558E-10 -6.528248E-14 -6.699605E-12 1.919824E-12 2.155517E-11 -2.663692E-14 1.000000E+00 -2.335325E-05 1.000000E+00 5.075679E-09 9.974092E-07
0 1 83 1.000000E+00 -1.395560E-04 -4.170587E-09 7.250532E-10 -6.852481E-10 -9.500790E-14 -6.775228E-12 1.941212E-12 2.487459E-11 -3.266399E-14 1.000000E+00 -2.325934E-05 1.000000E+00 6.425054E-09 9.941241E-07
0 1 84 1.000000E+00 -1.388868E-04 -4.128884E-09 7.270024E-10 -6.805519E-10 -1.306105E-13 -6.836429E-12 1.950398E-12 2.819742E-11 -3.878392E-14 1.000000E+00 -2.314779E-05 1.000000E+00 7.797707E-09 9.900114E-07
0 1 85 1.000000E+00 -1.381102E-04 -4.080516E-09 7.289540E-10 -6.758819E-10 -1.725757E-13 -6.883476E-12 1.946840E-12 3.151003E-11 -4.514485E-14 1.000000E+00 -2.301837E-05 1.000000E+00 9.192147E-09 9.850566E-07
0 1 86 1.000000E+00 -1.372251E-04 -4.025518E-09 7.308961E-10 -6.712525E-10 -2.209002E-13 -6.915047E-12 1.930466E-12 3.479864E-11 -5.164679E-14 1.000000E+00 -2.287085E-05 1.000000E+00 1.060677E-08 9.792465E-07
0 1 87 1.000000E+00 -1.362301E-04 -3.963954E-09 7.328150E-10 -6.666790E-10 -2.758693E-13 -6.930786E-12 1.900071E-12 3.804892E-11 -5.829337E-14 1.000000E+00 -2.270502E-05 1.000000E+00 1.203985E-08 9.725685E-07
0 1 88 1.000000E+00 -1.351242E-04 -3.895915E-09 7.346962E-10 -6.621773E-10 -3.374869E-13 -6.930123E-12 1.855794E-12 4.124600E-11 -6.494961E-14 1.000000E+00 -2.252070E-05 1.000000E+00 1.348957E-08 9.650112E-07
0 1 89 1.000000E+00 -1.339064E-04 -3.821523E-09 7.365265E-10 -6.577630E-10 -4.057685E-13 -6.912905E-12 1.797512E-12 4.437483E-11 -7.177978E-14 1.000000E+00 -2.231774E-05 1.000000E+00 1.495398E-08 9.565646E-07
0 1 90 1.000000E+00 -1.325760E-04 -3.740931E-09 7.382913E-10 -6.534523E-10 -4.810465E-13 -6.878270E-12 1.724343E-12 4.742008E-11 -7.854793E-14 1.000000E+00 -2.209600E-05 1.000000E+00 1.643104E-08 9.472195E-07
0 1 91 1.000000E+00 -1.311323E-04 -3.654321E-09 7.399752E-10 -6.492620E-10 -5.628644E-13 -6.826459E-12 1.636870E-12 5.036606E-11 -8.535317E-14 1.000000E+00 -2.185538E-05 1.000000E+00 1.791857E-08 9.369683E-07
0 1 92 1.000000E+00 -1.295748E-04 -3.561908E-09 7.415650E-10 -6.452078E-10 -6.517528E-13 -6.757311E-12 1.534699E-12 5.319745E-11 -9.201206E-14 1.000000E+00 -2.159580E-05 1.000000E+00 1.941434E-08 9.258047E-07
0 1 93 1.000000E+00 -1.279032E-04 -3.463938E-09 7.430446E-10 -6.413067E-10 -7.468885E-13 -6.670173E-12 1.417670E-12 5.589836E-11 -9.859252E-14 1.000000E+00 -2.131721E-05 1.000000E+00 2.091599E-08 9.137236E-07
0 1 94 1.000000E+00 -1.261176E-04 -3.360686E-09 7.444003E-10 -6.375746E-10 -8.489378E-13 -6.566129E-12 1.286606E-12 5.845341E-11 -1.051459E-13 1.000000E+00 -2.101959E-05 1.000000E+00 2.242106E-08 9.007217E-07
0 1 95 1.000000E+00 -1.242178E-04 -3.252460E-09 7.456178E-10 -6.340275E-10 -9.571804E-13 -6.444465E-12 1.141186E-12 6.084752E-11 -1.112184E-13 1.000000E+00 -2.070296E-05 1.000000E+00 2.392701E-08 8.867971E-07
0 1 96 1.000000E+00 -1.222042E-04 -3.139599E-09 7.466827E-10 -6.306813E-10 -1.071375E-12 -6.306208E-12 9.820375E-13 6.306543E-11 -1.172529E-13 1.000000E+00 -2.036736E-05 1.000000E+00 2.543124E-08 8.719493E-07
0 1 97 1.000000E+00 -1.200772E-04 -3.022467E-09 7.475819E-10 -6.275509E-10 -1.191686E-12 -6.151062E-12 8.095629E-13 6.509285E-11 -1.230455E-13 1.000000E+00 -2.001287E-05 1.000000E+00 2.693103E-08 8.561799E-07
0 1 98 1.000000E+00 -1.178376E-04 -2.901462E-09 7.483018E-10 -6.246512E-10 -1.317466E-12 -5.980642E-12 6.243043E-13 6.691597E-11 -1.282048E-13 1.000000E+00 -1.963960E-05 1.000000E+00 2.842362E-08 8.394917E-07
0 1 99 1.000000E+00 -1.154861E-04 -2.777004E-09 7.488305E-10 -6.219959E-10 -1.448096E-12 -5.794307E-12 4.274372E-13 6.852142E-11 -1.331557E-13 1.000000E+00 -1.924769E-05 1.000000E+00 2.990618E-08 8.218895E-07
0 1 100 1.000000E+00 -1.130239E-04 -2.649542E-09 7.491567E-10 -6.195985E-10 -1.583777E-12 -5.594186E-12 2.188752E-13 6.989631E-11 -1.377693E-13 1.000000E+00 -1.883732E-05 1.000000E+00 3.137583E-08 8.033799E-07
0 1 101 1.000000E+00 -1.104522E-04 -2.519549E-09 7.492683E-10 -6.174709E-10 -1.723634E-12 -5.380407E-12 3.816478E-16 7.102998E-11 -1.415694E-13 1.000000E+00 -1.840870E-05 1.000000E+00 3.282964E-08 7.839712E-07
0 1 102 1.000000E+00 -1.077725E-04 -2.387519E-09 7.491575E-10 -6.156242E-10 -1.866916E-12 -5.154340E-12 -2.270522E-13 7.191069E-11 -1.451802E-13 1.000000E+00 -1.796208E-05 1.000000E+00 3.426464E-08 7.636736E-07
0 1 103 1.000000E+00 -1.049865E-04 -2.253965E-09 7.488142E-10 -6.140691E-10 -2.013995E-12 -4.916752E-12 -4.633864E-13 7.252988E-11 -1.480394E-13 1.000000E+00 -1.749775E-05 1.000000E+00 3.567785E-08 7.424992E-07
0 1 104 1.000000E+00 -1.020961E-04 -2.119422E-09 7.482307E-10 -6.128142E-10 -2.162995E-12 -4.670003E-12 -7.058224E-13 7.287872E-11 -1.500574E-13 1.000000E+00 -1.701602E-05 1.000000E+00 3.706624E-08 7.204619E-07
0 1 105 1.000000E+00 -9.910355E-05 -1.984435E-09 7.474025E-10 -6.118667E-10 -2.314110E-12 -4.413876E-12 -9.539915E-13 7.295017E-11 -1.519038E-13 1.000000E+00 -1.651726E-05 1.000000E+00 3.842681E-08 6.975775E-07
0 1 106 1.000000E+00 -9.601108E-05 -1.849565E-09 7.463227E-10 -6.112334E-10 -2.466802E-12 -4.151594E-12 -1.206587E-12 7.273916E-11 -1.527388E-13 1.000000E+00 -1.600185E-05 1.000000E+00 3.975654E-08 6.738637E-07
0 1 107 1.000000E+00 -9.282128E-05 -1.715383E-09 7.449894E-10 -6.109185E-10 -2.619587E-12 -3.883417E-12 -1.461497E-12 7.224081E-11 -1.528281E-13 1.000000E+00 -1.547021E-05 1.000000E+00 4.105244E-08 6.493401E-07
0 1 108 1.000000E+00 -8.953692E-05 -1.582465E-09 7.433997E-10 -6.109255E-10 -2.772459E-12 -3.611315E-12 -1.717828E-12 7.145305E-11 -1.523566E-13 1.000000E+00 -1.492282E-05 1.000000E+00 4.231153E-08 6.240282E-07
0 1 109 1.000000E+00 -8.616097E-05 -1.451391E-09 7.415537E-10 -6.112559E-10 -2.924300E-12 -3.337727E-12 -1.973692E-12 7.037425E-11 -1.510908E-13 1.000000E+00 -1.436016E-05 1.000000E+00 4.353089E-08 5.979513E-07
0 1 110 1.000000E+00 -8.269662E-05 -1.322742E-09 7.394523E-10 -6.119093E-10 -3.074640E-12 -3.063159E-12 -2.227380E-12 6.900566E-11 -1.489210E-13 1.000000E+00 -1.378277E-05 1.000000E+00 4.470764E-08 5.711345E-07
0 1 111 1.000000E+00 -7.914724E-05 -1.197098E-09 7.370989E-10 -6.128842E-10 -3.222142E-12 -2.790588E-12 -2.477538E-12 6.734914E-11 -1.459731E-13 1.000000E+00 -1.319121E-05 1.000000E+00 4.583894E-08 5.436047E-07
0 1 112 1.000000E+00 -7.551640E-05 -1.075028E-09 7.344973E-10 -6.141770E-10 -3.366586E-12 -2.521184E-12 -2.722155E-12 6.540846E-11 -1.425501E-13 1.000000E+00 -1.258607E-05 1.000000E+00 4.692205E-08 5.153908E-07
0 1 113 1.000000E+00 -7.180786E-05 -9.570960E-10 7.316546E-10 -6.157823E-10 -3.507242E-12 -2.256778E-12 -2.959950E-12 6.318992E-11 -1.379190E-13 1.000000E+00 -1.196798E-05 1.000000E+00 4.795431E-08 4.865230E-07
0 1 114 1.000000E+00 -6.802556E-05 -8.438515E-10 7.285774E-10 -6.176935E-10 -3.642424E-12 -1.999577E-12 -3.189031E-12 6.070026E-11 -1.327184E-13 1.000000E+00 -1.133759E-05 1.000000E+00 4.893314E-08 4.570335E-07
0 1 115 1.000000E+00 -6.417361E-05 -7.358264E-10 7.252766E-10 -6.199016E-10 -3.772679E-12 -1.750829E-12 -3.407434E-12 5.794876E-11 -1.269255E-13 1.000000E+00 -1.069560E-05 1.000000E+00 4.985608E-08 4.269559E-07
0 1 116 1.000000E+00 -6.025630E-05 -6.335347E-10 7.217625E-10 -6.223962E-10 -3.896275E-12 -1.513129E-12 -3.614567E-12 5.494624E-11 -1.200834E-13 1.000000E+00 -1.004272E-05 1.000000E+00 5.072079E-08 3.963254E-07
0 1 117 1.000000E+00 -5.627805E-05 -5.374663E-10 7.180474E-10 -6.251657E-10 -4.012846E-12 -1.286913E-12 -3.807700E-12 5.170488E-11 -1.127352E-13 1.000000E+00 -9.379675E-06 1.000000E+00 5.152505E-08 3.651786E-07
0 1 118 1.000000E+00 -5.224346E-05 -4.480854E-10 7.141471E-10 -6.281961E-10 -4.121746E-12 -1.075315E-12 -3.986047E-12 4.823852E-11 -1.047123E-13 1.000000E+00 -8.707243E-06 1.000000E+00 5.226677E-08 3.335534E-07
0 1 119 1.000000E+00 -4.815725E-05 -3.658267E-10 7.100753E-10 -6.314726E-10 -4.222271E-12 -8.785627E-13 -4.148440E-12 4.456261E-11 -9.599124E-14 1.000000E+00 -8.026208E-06 1.000000E+00 5.294402E-08 3.014892E-07
0 1 120 1.000000E+00 -4.402426E-05 -2.910933E-10 7.058502E-10 -6.349789E-10 -4.313728E-12 -6.989870E-13 -4.292590E-12 4.069389E-11 -8.668476E-14 1.000000E+00 -7.337376E-06 1.000000E+00 5.355502E-08 2.690263E-07
0 1 121 1.000000E+00 -3.984946E-05 -2.242533E-10 7.014902E-10 -6.386968E-10 -4.395640E-12 -5.374882E-13 -4.418353E-12 3.665021E-11 -7.697619E-14 1.000000E+00 -6.641576E-06 1.000000E+00 5.409815E-08 2.362062E-07
0 1 122 1.000000E+00 -3.563792E-05 -1.656376E-10 6.970135E-10 -6.426077E-10 -4.467681E-12 -3.955487E-13 -4.524246E-12 3.245095E-11 -6.668273E-14 1.000000E+00 -5.939653E-06 1.000000E+00 5.457198E-08 2.030715E-07
0 1 123 1.000000E+00 -3.139480E-05 -1.155380E-10 6.924417E-10 -6.466914E-10 -4.529006E-12 -2.737199E-13 -4.609035E-12 2.811646E-11 -5.590989E-14 1.000000E+00 -5.232466E-06 1.000000E+00 5.497524E-08 1.696654E-07
0 1 124 1.000000E+00 -2.712534E-05 -7.420457E-11 6.877954E-10 -6.509269E-10 -4.579501E-12 -1.737899E-13 -4.672344E-12 2.366754E-11 -4.503974E-14 1.000000E+00 -4.520890E-06 1.000000E+00 5.530683E-08 1.360321E-07
0 1 125 1.000000E+00 -2.283485E-05 -4.184413E-11 6.830970E-10 -6.552923E-10 -4.619085E-12 -9.570281E-14 -4.713224E-12 1.912663E-11 -3.362012E-14 1.000000E+00 -3.805809E-06 1.000000E+00 5.556589E-08 1.022161E-07
0 1 126 1.000000E+00 -1.852870E-05 -1.862003E-11 6.783690E-10 -6.597653E-10 -4.646741E-12 -4.039898E-14 -4.731377E-12 1.451621E-11 -2.199949E-14 1.000000E+00 -3.088116E-06 1.000000E+00 5.575169E-08 6.826284E-08
0 1 127 1.000000E+00 -1.421228E-05 -4.648387E-12 6.736342E-10 -6.643230E-10 -4.663084E-12 -8.584137E-15 -4.726154E-12 9.858982E-12 -1.050511E-14 1.000000E+00 -2.368713E-06 1.000000E+00 5.586375E-08 3.421775E-08
0 1 128 1.000000E+00 -9.891020E-06 6.040362E-17 6.689167E-10 -6.689414E-10 -4.667751E-12 -1.203714E-16 -4.697560E-12 5.179119E-12 1.313718E-15 1.000000E+00 -1.648503E-06 1.000000E+00 5.590177E-08 1.266982E-10
0 1 129 1.000000E+00 -5.570372E-06 -4.698465E-12 6.642391E-10 -6.735980E-10 -4.660457E-12 -1.489031E-14 -4.645521E-12 4.995049E-13 1.301215E-14 1.000000E+00 -9.283953E-07 1.000000E+00 5.586563E-08 -3.396434E-08
0 1 130 1.000000E+00 -1.255772E-06 -1.871990E-11 6.596256E-10 -6.782686E-10 -4.641727E-12 -5.365014E-14 -4.569953E-12 -4.155803E-12 2.470600E-14 1.000000E+00 -2.092953E-07 1.000000E+00 5.575544E-08 -6.800940E-08
0 1 131 1.000000E+00 3.047350E-06 -4.199435E-11 6.550992E-10 -6.829298E-10 -4.611045E-12 -1.153136E-13 -4.471710E-12 -8.763616E-12 3.629044E-14 1.000000E+00 5.078917E-07 1.000000E+00 5.557151E-08 -1.019626E-07
0 1 132 1.000000E+00 7.333595E-06 -7.440430E-11 6.506822E-10 -6.875590E-10 -4.569146E-12 -1.996392E-13 -4.350270E-12 -1.330089E-11 4.735541E-14 1.000000E+00 1.222266E-06 1.000000E+00 5.531432E-08 -1.357785E-07
0 1 133 1.000000E+00 1.159760E-05 -1.157871E-10 6.463987E-10 -6.921328E-10 -4.516334E-12 -3.065140E-13 -4.206854E-12 -1.774462E-11 5.852100E-14 1.000000E+00 1.932934E-06 1.000000E+00 5.498459E-08 -1.694117E-07
0 1 134 1.000000E+00 1.583407E-05 -1.659364E-10 6.422685E-10 -6.966298E-10 -4.452104E-12 -4.340676E-13 -4.042733E-12 -2.207334E-11 6.909682E-14 1.000000E+00 2.639012E-06 1.000000E+00 5.458319E-08 -2.028176E-07
0 1 135 1.000000E+00 2.003776E-05 -2.246006E-10 6.383132E-10 -7.010286E-10 -4.378140E-12 -5.826191E-13 -3.857470E-12 -2.626559E-11 7.919125E-14 1.000000E+00 3.339627E-06 1.000000E+00 5.411121E-08 -2.359522E-07
0 1 136 1.000000E+00 2.420352E-05 -2.914894E-10 6.345536E-10 -7.053085E-10 -4.293721E-12 -7.502359E-13 -3.652996E-12 -3.030102E-11 8.905474E-14 1.000000E+00 4.033920E-06 1.000000E+00 5.356991E-08 -2.687720E-07
0 1 137 1.000000E+00 2.832629E-05 -3.662709E-10 6.310072E-10 -7.094507E-10 -4.200031E-12 -9.359830E-13 -3.430434E-12 -3.416071E-11 9.815725E-14 1.000000E+00 4.721048E-06 1.000000E+00 5.296073E-08 -3.012347E-07
0 1 138 1.000000E+00 3.240110E-05 -4.485773E-10 6.276927E-10 -7.134366E-10 -4.097407E-12 -1.138431E-12 -3.190621E-12 -3.782641E-11 1.067186E-13 1.000000E+00 5.400183E-06 1.000000E+00 5.228530E-08 -3.332987E-07
0 1 139 1.000000E+00 3.642312E-05 -5.380053E-10 6.246260E-10 -7.172495E-10 -3.986593E-12 -1.356217E-12 -2.935343E-12 -4.128162E-11 1.146521E-13 1.000000E+00 6.070519E-06 1.000000E+00 5.154538E-08 -3.649236E-07
0 1 140 1.000000E+00 4.038763E-05 -6.341203E-10 6.218220E-10 -7.208737E-10 -3.868103E-12 -1.587793E-12 -2.665791E-12 -4.451052E-11 1.220515E-13 1.000000E+00 6.731271E-06 1.000000E+00 5.074291E-08 -3.960702E-07
0 1 141 1.000000E+00 4.429006E-05 -7.364582E-10 6.192944E-10 -7.242952E-10 -3.742490E-12 -1.831266E-12 -2.383496E-12 -4.749996E-11 1.284773E-13 1.000000E+00 7.381677E-06 1.000000E+00 4.987997E-08 -4.267004E-07
0 1 142 1.000000E+00 4.812599E-05 -8.445281E-10 6.170550E-10 -7.275015E-10 -3.611148E-12 -2.085179E-12 -2.090337E-12 -5.023723E-11 1.342457E-13 1.000000E+00 8.020998E-06 1.000000E+00 4.895878E-08 -4.567776E-07
0 1 143 1.000000E+00 5.189114E-05 -9.578176E-10 6.151137E-10 -7.304815E-10 -3.473999E-12 -2.347869E-12 -1.787666E-12 -5.271137E-11 1.395247E-13 1.000000E+00 8.648523E-06 1.000000E+00 4.798168E-08 -4.862668E-07
0 1 144 1.000000E+00 5.558142E-05 -1.075793E-09 6.134797E-10 -7.332257E-10 -3.332099E-12 -2.617104E-12 -1.477199E-12 -5.491404E-11 1.436925E-13 1.000000E+00 9.263570E-06 1.000000E+00 4.695113E-08 -5.151342E-07
0 1 145 1.000000E+00 5.919290E-05 -1.197906E-09 6.121593E-10 -7.357269E-10 -3.186614E-12 -2.891359E-12 -1.160886E-12 -5.683733E-11 1.470764E-13 1.000000E+00 9.865483E-06 1.000000E+00 4.586971E-08 -5.433477E-07
0 1 146 1.000000E+00 6.272183E-05 -1.323593E-09 6.111579E-10 -7.379785E-10 -3.037946E-12 -3.168964E-12 -8.401305E-13 -5.847571E-11 1.500536E-13 1.000000E+00 1.045364E-05 1.000000E+00 4.474008E-08 -5.708770E-07
0 1 147 1.000000E+00 6.616466E-05 -1.452283E-09 6.104790E-10 -7.399764E-10 -2.886507E-12 -3.447437E-12 -5.169707E-13 -5.982542E-11 1.517756E-13 1.000000E+00 1.102744E-05 1.000000E+00 4.356499E-08 -5.976934E-07
0 1 148 1.000000E+00 6.951802E-05 -1.583397E-09 6.101240E-10 -7.417181E-10 -2.734395E-12 -3.725857E-12 -1.929028E-13 -6.088407E-11 1.529741E-13 1.000000E+00 1.158634E-05 1.000000E+00 4.234725E-08 -6.237698E-07
0 1 149 1.000000E+00 7.277877E-05 -1.716355E-09 6.100932E-10 -7.432023E-10 -2.580559E-12 -4.001613E-12 1.305222E-13 -6.165109E-11 1.534772E-13 1.000000E+00 1.212979E-05 1.000000E+00 4.108975E-08 -6.490813E-07
0 1 150 1.000000E+00 7.594392E-05 -1.850576E-09 6.103850E-10 -7.444298E-10 -2.427440E-12 -4.273794E-12 4.514466E-13 -6.212760E-11 1.529904E-13 1.000000E+00 1.265732E-05 1.000000E+00 3.979542E-08 -6.736043E-07
0 1 151 1.000000E+00 7.901075E-05 -1.985483E-09 6.109961E-10 -7.454024E-10 -2.274578E-12 -4.539933E-12 7.681316E-13 -6.231627E-11 1.520170E-13 1.000000E+00 1.316846E-05 1.000000E+00 3.846724E-08 -6.973176E-07
0 1 152 1.000000E+00 8.197670E-05 -2.120506E-09 6.119213E-10 -7.461243E-10 -2.123406E-12 -4.799137E-12 1.079471E-12 -6.222118E-11 1.502396E-13 1.000000E+00 1.366278E-05 1.000000E+00 3.710818E-08 -7.202014E-07
0 1 153 1.000000E+00 8.483945E-05 -2.255085E-09 6.131551E-10 -7.466002E-10 -1.974099E-12 -5.049481E-12 1.384100E-12 -6.184821E-11 1.478424E-13 1.000000E+00 1.413991E-05 1.000000E+00 3.572127E-08 -7.422382E-07
0 1 154 1.000000E+00 8.759689E-05 -2.388673E-09 6.146895E-10 -7.468367E-10 -1.827722E-12 -5.289641E-12 1.680065E-12 -6.120409E-11 1.448357E-13 1.000000E+00 1.459948E-05 1.000000E+00 3.430952E-08 -7.634120E-07
0 1 155 1.000000E+00 9.024712E-05 -2.520736E-09 6.165152E-10 -7.468414E-10 -1.684427E-12 -5.518765E-12 1.966568E-12 -6.029744E-11 1.412327E-13 1.000000E+00 1.504119E-05 1.000000E+00 3.287594E-08 -7.837089E-07
0 1 156 1.000000E+00 9.278845E-05 -2.650761E-09 6.186226E-10 -7.466233E-10 -1.545256E-12 -5.734826E-12 2.242472E-12 -5.913758E-11 1.370616E-13 1.000000E+00 1.546474E-05 1.000000E+00 3.142352E-08 -8.031170E-07
0 1 157 1.000000E+00 9.521942E-05 -2.778254E-09 6.210001E-10 -7.461925E-10 -1.410304E-12 -5.937623E-12 2.506524E-12 -5.773509E-11 1.325134E-13 1.000000E+00 1.586990E-05 1.000000E+00 2.995523E-08 -8.216259E-07
0 1 158 1.000000E+00 9.753876E-05 -2.902741E-09 6.236357E-10 -7.455598E-10 -1.280229E-12 -6.125511E-12 2.757683E-12 -5.610199E-11 1.273594E-13 1.000000E+00 1.625646E-05 1.000000E+00 2.847398E-08 -8.392274E-07
0 1 159 1.000000E+00 9.974543E-05 -3.023775E-09 6.265155E-10 -7.447369E-10 -1.155585E-12 -6.298508E-12 2.995428E-12 -5.425027E-11 1.219637E-13 1.000000E+00 1.662424E-05 1.000000E+00 2.698268E-08 -8.559150E-07
0 1 160 1.000000E+00 1.018386E-04 -3.140934E-09 6.296265E-10 -7.437367E-10 -1.036302E-12 -6.454532E-12 3.218898E-12 -5.219352E-11 1.161638E-13 1.000000E+00 1.697310E-05 1.000000E+00 2.548414E-08 -8.716837E-07
0 1 161 1.000000E+00 1.038176E-04 -3.253822E-09 6.329533E-10 -7.425724E-10 -9.232575E-13 -6.594737E-12 3.427203E-12 -4.994575E-11 1.099872E-13 1.000000E+00 1.730293E-05 1.000000E+00 2.398113E-08 -8.865308E-07
0 1 162 1.000000E+00 1.056820E-04 -3.362072E-09 6.364809E-10 -7.412574E-10 -8.163274E-13 -6.717429E-12 3.620309E-12 -4.752115E-11 1.037457E-13 1.000000E+00 1.761367E-05 1.000000E+00 2.247635E-08 -9.004547E-07
0 1 163 1.000000E+00 1.074316E-04 -3.465347E-09 6.401939E-10 -7.398062E-10 -7.157661E-13 -6.822614E-12 3.797302E-12 -4.493514E-11 9.711984E-14 1.000000E+00 1.790527E-05 1.000000E+00 2.097242E-08 -9.134558E-07
0 1 164 1.000000E+00 1.090663E-04 -3.563340E-09 6.440755E-10 -7.382336E-10 -6.220878E-13 -6.910230E-12 3.958225E-12 -4.220252E-11 9.046789E-14 1.000000E+00 1.817772E-05 1.000000E+00 1.947187E-08 -9.255361E-07
0 1 165 1.000000E+00 1.105863E-04 -3.655774E-09 6.481104E-10 -7.365536E-10 -5.348303E-13 -6.980290E-12 4.103062E-12 -3.933916E-11 8.371849E-14 1.000000E+00 1.843105E-05 1.000000E+00 1.797716E-08 -9.366990E-07
0 1 166 1.000000E+00 1.119919E-04 -3.742404E-09 6.522817E-10 -7.347814E-10 -4.546508E-13 -7.032511E-12 4.231197E-12 -3.636046E-11 7.676562E-14 1.000000E+00 1.866531E-05 1.000000E+00 1.649065E-08 -9.469494E-07
0 1 167 1.000000E+00 1.132835E-04 -3.823014E-09 6.565728E-10 -7.329322E-10 -3.812991E-13 -7.066948E-12 4.343010E-12 -3.328219E-11 6.993408E-14 1.000000E+00 1.888058E-05 1.000000E+00 1.501457E-08 -9.562937E-07
0 1 168 1.000000E+00 1.144618E-04 -3.897424E-09 6.609677E-10 -7.310201E-10 -3.147826E-13 -7.084767E-12 4.438731E-12 -3.011971E-11 6.317688E-14 1.000000E+00 1.907697E-05 1.000000E+00 1.355110E-08 -9.647396E-07
0 1 169 1.000000E+00 1.155277E-04 -3.965479E-09 6.654502E-10 -7.290598E-10 -2.549453E-13 -7.084831E-12 4.518179E-12 -2.688880E-11 5.622677E-14 1.000000E+00 1.925462E-05 1.000000E+00 1.210228E-08 -9.722960E-07
0 1 170 1.000000E+00 1.164821E-04 -4.027057E-09 6.700040E-10 -7.270659E-10 -2.023291E-13 -7.069045E-12 4.581785E-12 -2.360409E-11 4.967190E-14 1.000000E+00 1.941368E-05 1.000000E+00 1.067006E-08 -9.789732E-07
0 1 171 1.000000E+00 1.173261E-04 -4.082068E-09 6.746138E-10 -7.250520E-10 -1.556015E-13 -7.036686E-12 4.630396E-12 -2.028076E-11 4.312777E-14 1.000000E+00 1.955435E-05 1.000000E+00 9.256248E-09 -9.847825E-07
0 1 172 1.000000E+00 1.180609E-04 -4.130448E-09 6.792648E-10 -7.230317E-10 -1.160735E-13 -6.989355E-12 4.663567E-12 -1.693303E-11 3.668220E-14 1.000000E+00 1.967682E-05 1.000000E+00 7.862580E-09 -9.897364E-07
0 1 173 1.000000E+00 1.186881E-04 -4.172163E-09 6.839409E-10 -7.210183E-10 -8.223713E-14 -6.926951E-12 4.682174E-12 -1.357488E-11 3.053800E-14 1.000000E+00 1.978135E-05 1.000000E+00 6.490656E-09 -9.938483E-07
0 1 174 1.000000E+00 1.192090E-04 -4.207205E-09 6.886292E-10 -7.190240E-10 -5.499754E-14 -6.850639E-12 4.687375E-12 -1.021970E-11 2.453312E-14 1.000000E+00 1.986816E-05 1.000000E+00 5.141968E-09 -9.971325E-07
0 1 175 1.000000E+00 1.196253E-04 -4.235594E-09 6.933157E-10 -7.170607E-10 -3.317090E-14 -6.761044E-12 4.678819E-12 -6.880177E-12 1.877512E-14 1.000000E+00 1.993755E-05 1.000000E+00 3.817893E-09 -9.996044E-07
0 1 176 1.000000E+00 1.199387E-04 -4.257372E-09 6.979868E-10 -7.151399E-10 -1.744730E-14 -6.658799E-12 4.657386E-12 -3.568801E-12 1.336538E-14 1.000000E+00 1.998978E-05 1.000000E+00 2.519695E-09 -1.001280E-06
0 1 177 1.000000E+00 1.201511E-04 -4.272608E-09 7.026305E-10 -7.132723E-10 -6.440135E-15 -6.544989E-12 4.624348E-12 -2.965857E-13 8.149167E-15 1.000000E+00 2.002518E-05 1.000000E+00 1.248525E-09 -1.002176E-06
0 1 178 1.000000E+00 1.202643E-04 -4.281390E-09 7.072355E-10 -7.114672E-10 -1.148970E-15 -6.420621E-12 4.579817E-12 2.924983E-12 3.135516E-15 1.000000E+00 2.004405E-05 1.000000E+00 5.423073E-12 -1.002309E-06
0 1 179 1.000000E+00 1.202804E-04 -4.283831E-09 7.117901E-10 -7.097345E-10 -1.691031E-16 -6.285878E-12 4.524438E-12 6.086499E-12 -1.460924E-15 1.000000E+00 2.004674E-05 1.000000E+00 -1.208680E-09 -1.001699E-06
0 1 180 1.000000E+00 1.202015E-04 -4.280059E-09 7.162844E-10 -7.080824E-10 -4.070817E-15 -6.142444E-12 4.459476E-12 9.178149E-12 -5.738082E-15 1.000000E+00 2.003358E-05 1.000000E+00 -2.392961E-09 -1.000362E-06
0 1 181 1.000000E+00 1.200297E-04 -4.270224E-09 7.207090E-10 -7.065182E-10 -1.164527E-14 -5.991092E-12 4.385375E-12 1.219149E-11 -9.758422E-15 1.000000E+00 2.000494E-05 1.000000E+00 -3.546703E-09 -9.983191E-07
0 1 182 1.000000E+00 1.197672E-04 -4.254488E-09 7.250551E-10 -7.050494E-10 -2.358766E-14 -5.831915E-12 4.302680E-12 1.511851E-11 -1.357871E-14 1.000000E+00 1.996119E-05 1.000000E+00 -4.669292E-09 -9.955883E-07
0 1 183 1.000000E+00 1.194162E-04 -4.233032E-09 7.293144E-10 -7.036820E-10 -3.880268E-14 -5.667299E-12 4.212616E-12 1.795244E-11 -1.685383E-14 1.000000E+00 1.990271E-05 1.000000E+00 -5.760212E-09 -9.921896E-07
0 1 184 1.000000E+00 1.189792E-04 -4.206049E-09 7.334804E-10 -7.024210E-10 -5.729532E-14 -5.496436E-12 4.115718E-12 2.068660E-11 -2.007684E-14 1.000000E+00 1.982987E-05 1.000000E+00 -6.819047E-09 -9.881428E-07
0 1 185 1.000000E+00 1.184584E-04 -4.173742E-09 7.375458E-10 -7.012718E-10 -7.895636E-14 -5.321535E-12 4.012310E-12 2.331562E-11 -2.273459E-14 1.000000E+00 1.974307E-05 1.000000E+00 -7.845472E-09 -9.834681E-07
0 1 186 1.000000E+00 1.178563E-04 -4.136327E-09 7.415050E-10 -7.002378E-10 -1.027645E-13 -5.142872E-12 3.904054E-12 2.583447E-11 -2.530192E-14 1.000000E+00 1.964271E-05 1.000000E+00 -8.839253E-09 -9.781857E-07
0 1 187 1.000000E+00 1.171751E-04 -4.094028E-09 7.453540E-10 -6.993221E-10 -1.295602E-13 -4.961096E-12 3.790800E-12 2.823916E-11 -2.749836E-14 1.000000E+00 1.952919E-05 1.000000E+00 -9.800242E-09 -9.723158E-07
0 1 188 1.000000E+00 1.164174E-04 -4.047078E-09 7.490866E-10 -6.985279E-10 -1.577612E-13 -4.777539E-12 3.673425E-12 3.052602E-11 -2.938496E-14 1.000000E+00 1.940290E-05 1.000000E+00 -1.072837E-08 -9.658788E-07
0 1 189 1.000000E+00 1.155856E-04 -3.995712E-09 7.527008E-10 -6.978564E-10 -1.883301E-13 -4.592383E-12 3.552978E-12 3.269263E-11 -3.103970E-14 1.000000E+00 1.926427E-05 1.000000E+00 -1.162366E-08 -9.588951E-07
0 1 190 1.000000E+00 1.146822E-04 -3.940176E-09 7.561926E-10 -6.973092E-10 -2.198406E-13 -4.406784E-12 3.429667E-12 3.473633E-11 -3.246317E-14 1.000000E+00 1.911369E-05 1.000000E+00 -1.248620E-08 -9.513850E-07
0 1 191 1.000000E+00 1.137095E-04 -3.880714E-09 7.595601E-10 -6.968869E-10 -2.532565E-13 -4.221161E-12 3.304309E-12 3.665606E-11 -3.352575E-14 1.000000E+00 1.895158E-05 1.000000E+00 -1.331613E-08 -9.433685E-07
0 1 192 1.000000E+00 1.126700E-04 -3.817576E-09 7.628012E-10 -6.965892E-10 -2.868921E-13 -4.036474E-12 3.177244E-12 3.845069E-11 -3.439430E-14 1.000000E+00 1.877834E-05 1.000000E+00 -1.411370E-08 -9.348658E-07
0 1 193 1.000000E+00 1.115662E-04 -3.751013E-09 7.659146E-10 -6.964161E-10 -3.220451E-13 -3.852652E-12 3.049422E-12 4.011952E-11 -3.520308E-14 1.000000E+00 1.859437E-05 1.000000E+00 -1.487919E-08 -9.258966E-07
0 1 194 1.000000E+00 1.104005E-04 -3.681274E-09 7.689000E-10 -6.963663E-10 -3.572983E-13 -3.671191E-12 2.920954E-12 4.166334E-11 -3.545924E-14 1.000000E+00 1.840009E-05 1.000000E+00 -1.561295E-08 -9.164806E-07
0 1 195 1.000000E+00 1.091753E-04 -3.608611E-09 7.717565E-10 -6.964382E-10 -3.929635E-13 -3.491986E-12 2.792395E-12 4.308210E-11 -3.579568E-14 1.000000E+00 1.819588E-05 1.000000E+00 -1.631537E-08 -9.066371E-07
0 1 196 1.000000E+00 1.078929E-04 -3.533270E-09 7.744848E-10 -6.966301E-10 -4.288896E-13 -3.315567E-12 2.664451E-12 4.437716E-11 -3.594141E-14 1.000000E+00 1.798215E-05 1.000000E+00 -1.698692E-08 -8.963851E-07
0 1 197 1.000000E+00 1.065557E-04 -3.455497E-09 7.770854E-10 -6.969394E-10 -4.648464E-13 -3.142626E-12 2.537223E-12 4.555003E-11 -3.566902E-14 1.000000E+00 1.775929E-05 1.000000E+00 -1.762809E-08 -8.857436E-07
0 1 198 1.000000E+00 1.051661E-04 -3.375536E-09 7.795593E-10 -6.973637E-10 -5.002277E-13 -2.973092E-12 2.411167E-12 4.660228E-11 -3.547472E-14 1.000000E+00 1.752768E-05 1.000000E+00 -1.823943E-08 -8.747308E-07
0 1 199 1.000000E+00 1.037263E-04 -3.293624E-09 7.819078E-10 -6.978997E-10 -5.357958E-13 -2.808235E-12 2.286487E-12 4.753632E-11 -3.515310E-14 1.000000E+00 1.728771E-05 1.000000E+00 -1.882152E-08 -8.633649E-07
0 1 200 1.000000E+00 1.022385E-04 -3.209995E-09 7.841322E-10 -6.985440E-10 -5.705339E-13 -2.647028E-12 2.163940E-12 4.835475E-11 -3.444553E-14 1.000000E+00 1.703975E-05 1.000000E+00 -1.937498E-08 -8.516634E-07
0 1 201 1.000000E+00 1.007050E-04 -3.124877E-09 7.862356E-10 -6.992932E-10 -6.046868E-13 -2.491083E-12 2.043439E-12 4.905988E-11 -3.384496E-14 1.000000E+00 1.678416E-05 1.000000E+00 -1.990045E-08 -8.396436E-07
0 1 202 1.000000E+00 9.912788E-05 -3.038494E-09 7.882191E-10 -7.001434E-10 -6.382238E-13 -2.339535E-12 1.924789E-12 4.965506E-11 -3.322287E-14 1.000000E+00 1.652131E-05 1.000000E+00 -2.039863E-08 -8.273223E-07
0 1 203 1.000000E+00 9.750933E-05 -2.951060E-09 7.900852E-10 -7.010906E-10 -6.711326E-13 -2.193437E-12 1.809311E-12 5.014365E-11 -3.219828E-14 1.000000E+00 1.625156E-05 1.000000E+00 -2.087020E-08 -8.147160E-07
0 1 204 1.000000E+00 9.585140E-05 -2.862787E-09 7.918377E-10 -7.021301E-10 -7.026203E-13 -2.052442E-12 1.696319E-12 5.052857E-11 -3.125199E-14 1.000000E+00 1.597523E-05 1.000000E+00 -2.131591E-08 -8.018406E-07
0 1 205 1.000000E+00 9.415610E-05 -2.773877E-09 7.934779E-10 -7.032582E-10 -7.336365E-13 -1.916581E-12 1.585875E-12 5.081381E-11 -3.031570E-14 1.000000E+00 1.569268E-05 1.000000E+00 -2.173649E-08 -7.887115E-07
0 1 206 1.000000E+00 9.242540E-05 -2.684526E-09 7.950095E-10 -7.044701E-10 -7.632518E-13 -1.786661E-12 1.478776E-12 5.100265E-11 -2.931319E-14 1.000000E+00 1.540423E-05 1.000000E+00 -2.213270E-08 -7.753436E-07
0 1 207 1.000000E+00 9.066121E-05 -2.594921E-09 7.964354E-10 -7.057612E-10 -7.922629E-13 -1.661823E-12 1.374708E-12 5.109949E-11 -2.809155E-14 1.000000E+00 1.511020E-05 1.000000E+00 -2.250532E-08 -7.617516E-07
0 1 208 1.000000E+00 8.886539E-05 -2.505244E-09 7.977589E-10 -7.071270E-10 -8.194349E-13 -1.542701E-12 1.273542E-12 5.110705E-11 -2.714575E-14 1.000000E+00 1.481090E-05 1.000000E+00 -2.285514E-08 -7.479494E-07
0 1 209 1.000000E+00 8.703973E-05 -2.415666E-09 7.989825E-10 -7.085629E-10 -8.465544E-13 -1.429231E-12 1.175758E-12 5.103066E-11 -2.580192E-14 1.000000E+00 1.450662E-05 1.000000E+00 -2.318295E-08 -7.339505E-07
0 1 210 1.000000E+00 8.518600E-05 -2.326355E-09 8.001104E-10 -7.100639E-10 -8.710387E-13 -1.321288E-12 1.081422E-12 5.087292E-11 -2.447303E-14 1.000000E+00 1.419767E-05 1.000000E+00 -2.348955E-08 -7.197680E-07
0 1 211 1.000000E+00 8.330587E-05 -2.237466E-09 8.011453E-10 -7.116255E-10 -8.955005E-13 -1.218582E-12 9.896414E-13 5.063853E-11 -2.351523E-14 1.000000E+00 1.388431E-05 1.000000E+00 -2.377573E-08 -7.054144E-07
0 1 212 1.000000E+00 8.140097E-05 -2.149148E-09 8.020897E-10 -7.132437E-10 -9.180692E-13 -1.121512E-12 9.017236E-13 5.033116E-11 -2.232613E-14 1.000000E+00 1.356683E-05 1.000000E+00 -2.404230E-08 -6.909017E-07
0 1 213 1.000000E+00 7.947288E-05 -2.061544E-09 8.029488E-10 -7.149125E-10 -9.401527E-13 -1.030101E-12 8.168094E-13 4.995455E-11 -2.109598E-14 1.000000E+00 1.324548E-05 1.000000E+00 -2.429006E-08 -6.762414E-07
0 1 214 1.000000E+00 7.752310E-05 -1.974787E-09 8.037233E-10 -7.166287E-10 -9.602611E-13 -9.431921E-13 7.346670E-13 4.951307E-11 -1.951850E-14 1.000000E+00 1.292052E-05 1.000000E+00 -2.451982E-08 -6.614446E-07
0 1 215 1.000000E+00 7.555309E-05 -1.889004E-09 8.044181E-10 -7.183873E-10 -9.791898E-13 -8.624726E-13 6.563441E-13 4.900932E-11 -1.886809E-14 1.000000E+00 1.259218E-05 1.000000E+00 -2.473235E-08 -6.465218E-07
0 1 216 1.000000E+00 7.356425E-05 -1.804313E-09 8.050360E-10 -7.201838E-10 -9.979973E-13 -7.858526E-13 5.804880E-13 4.844834E-11 -1.759805E-14 1.000000E+00 1.226071E-05 1.000000E+00 -2.492846E-08 -6.314831E-07
0 1 217 1.000000E+00 7.155791E-05 -1.720827E-09 8.055791E-10 -7.220141E-10 -1.014386E-12 -7.147419E-13 5.077809E-13 4.783298E-11 -1.611029E-14 1.000000E+00 1.192632E-05 1.000000E+00 -2.510892E-08 -6.163380E-07
0 1 218 1.000000E+00 6.953535E-05 -1.638648E-09 8.060516E-10 -7.238740E-10 -1.030218E-12 -6.478313E-13 4.378776E-13 4.716677E-11 -1.528512E-14 1.000000E+00 1.158923E-05 1.000000E+00 -2.527450E-08 -6.010957E-07
0 1 219 1.000000E+00 6.749779E-05 -1.557876E-09 8.064549E-10 -7.257596E-10 -1.044956E-12 -5.861001E-13 3.705838E-13 4.645319E-11 -1.422659E-14 1.000000E+00 1.124963E-05 1.000000E+00 -2.542595E-08 -5.857647E-07
0 1 220 1.000000E+00 6.544639E-05 -1.478600E-09 8.067927E-10 -7.276666E-10 -1.058671E-12 -5.283146E-13 3.066510E-13 4.569595E-11 -1.306909E-14 1.000000E+00 1.090773E-05 1.000000E+00 -2.556402E-08 -5.703532E-07
0 1 221 1.000000E+00 6.338226E-05 -1.400905E-09 8.070682E-10 -7.295915E-10 -1.071094E-12 -4.751606E-13 2.445104E-13 4.489759E-11 -1.204611E-14 1.000000E+00 1.056371E-05 1.000000E+00 -2.568946E-08 -5.548690E-07
0 1 222 1.000000E+00 6.130645E-05 -1.324870E-09 8.072817E-10 -7.315309E-10 -1.082763E-12 -4.254816E-13 1.849086E-13 4.406139E-11 -1.122683E-14 1.000000E+00 1.021774E-05 1.000000E+00 -2.580297E-08 -5.393192E-07
0 1 223 1.000000E+00 5.921996E-05 -1.250565E-09 8.074380E-10 -7.334806E-10 -1.093548E-12 -3.805078E-13 1.282076E-13 4.319052E-11 -1.014361E-14 1.000000E+00 9.869994E-06 1.000000E+00 -2.590526E-08 -5.237108E-07
0 1 224 1.000000E+00 5.712374E-05 -1.178058E-09 8.075382E-10 -7.354375E-10 -1.103051E-12 -3.385249E-13 7.313872E-14 4.228738E-11 -9.382822E-15 1.000000E+00 9.520623E-06 1.000000E+00 -2.599701E-08 -5.080501E-07
0 1 225 1.000000E+00 5.501866E-05 -1.107410E-09 8.075843E-10 -7.373989E-10 -1.112314E-12 -3.004020E-13 2.054746E-14 4.135498E-11 -8.358627E-15 1.000000E+00 9.169776E-06 1.000000E+00 -2.607891E-08 -4.923431E-07
0 1 226 1.000000E+00 5.290557E-05 -1.038676E-09 8.075793E-10 -7.393610E-10 -1.119768E-12 -2.655866E-13 -3.041041E-14 4.039573E-11 -7.639723E-15 1.000000E+00 8.817595E-06 1.000000E+00 -2.615159E-08 -4.765955E-07
0 1 227 1.000000E+00 5.078526E-05 -9.719053E-10 8.075234E-10 -7.413214E-10 -1.127593E-12 -2.337566E-13 -7.922506E-14 3.941175E-11 -6.958475E-15 1.000000E+00 8.464211E-06 1.000000E+00 -2.621571E-08 -4.608123E-07
0 1 228 1.000000E+00 4.865848E-05 -9.071469E-10 8.074208E-10 -7.432769E-10 -1.133685E-12 -2.053078E-13 -1.261671E-13 3.840592E-11 -6.173271E-15 1.000000E+00 8.109746E-06 1.000000E+00 -2.627186E-08 -4.449984E-07
0 1 229 1.000000E+00 4.652590E-05 -8.444401E-10 8.072711E-10 -7.452253E-10 -1.139940E-12 -1.791537E-13 -1.719364E-13 3.737969E-11 -5.559736E-15 1.000000E+00 7.754317E-06 1.000000E+00 -2.632066E-08 -4.291583E-07
0 1 230 1.000000E+00 4.438818E-05 -7.838242E-10 8.070769E-10 -7.471639E-10 -1.144804E-12 -1.557192E-13 -2.159620E-13 3.633553E-11 -4.771148E-15 1.000000E+00 7.398030E-06 1.000000E+00 -2.636268E-08 -4.132961E-07
0 1 231 1.000000E+00 4.224592E-05 -7.253316E-10 8.068392E-10 -7.490903E-10 -1.149482E-12 -1.351001E-13 -2.585956E-13 3.527514E-11 -4.248478E-15 1.000000E+00 7.040986E-06 1.000000E+00 -2.639848E-08 -3.974155E-07
0 1 232 1.000000E+00 4.009967E-05 -6.689932E-10 8.065597E-10 -7.510024E-10 -1.153301E-12 -1.162982E-13 -2.997354E-13 3.420004E-11 -3.783808E-15 1.000000E+00 6.683278E-06 1.000000E+00 -2.642860E-08 -3.815199E-07
0 1 233 1.000000E+00 3.794995E-05 -6.148349E-10 8.062397E-10 -7.528983E-10 -1.157049E-12 -9.982109E-14 -3.401764E-13 3.311232E-11 -3.250672E-15 1.000000E+00 6.324992E-06 1.000000E+00 -2.645355E-08 -3.656123E-07
0 1 234 1.000000E+00 3.579724E-05 -5.628813E-10 8.058794E-10 -7.547760E-10 -1.159802E-12 -8.513283E-14 -3.792438E-13 3.201309E-11 -2.800522E-15 1.000000E+00 5.966207E-06 1.000000E+00 -2.647383E-08 -3.496957E-07
0 1 235 1.000000E+00 3.364197E-05 -5.131521E-10 8.054812E-10 -7.566336E-10 -1.162651E-12 -7.226107E-14 -4.172767E-13 3.090383E-11 -2.278756E-15 1.000000E+00 5.606996E-06 1.000000E+00 -2.648992E-08 -3.337725E-07
0 1 236 1.000000E+00 3.148455E-05 -4.656668E-10 8.050448E-10 -7.584697E-10 -1.164360E-12 -6.110201E-14 -4.547556E-13 2.978578E-11 -1.932344E-15 1.000000E+00 5.247424E-06 1.000000E+00 -2.650226E-08 -3.178448E-07
0 1 237 1.000000E+00 2.932532E-05 -4.204394E-10 8.045717E-10 -7.602825E-10 -1.166515E-12 -5.133037E-14 -4.912092E-13 2.866002E-11 -1.643807E-15 1.000000E+00 4.887553E-06 1.000000E+00 -2.651131E-08 -3.019147E-07
0 1 238 1.000000E+00 2.716463E-05 -3.774851E-10 8.040624E-10 -7.620709E-10 -1.167648E-12 -4.290780E-14 -5.271563E-13 2.752776E-11 -1.234822E-15 1.000000E+00 4.527438E-06 1.000000E+00 -2.651746E-08 -2.859839E-07
0 1 239 1.000000E+00 2.500276E-05 -3.368142E-10 8.035174E-10 -7.638336E-10 -1.168985E-12 -3.561283E-14 -5.623377E-13 2.638980E-11 -1.003411E-15 1.000000E+00 4.167127E-06 1.000000E+00 -2.652111E-08 -2.700537E-07
0 1 240 1.000000E+00 2.283999E-05 -2.984375E-10 8.029377E-10 -7.655692E-10 -1.169654E-12 -2.958385E-14 -5.970699E-13 2.524705E-11 -7.379731E-16 1.000000E+00 3.806665E-06 1.000000E+00 -2.652264E-08 -2.541254E-07
0 1 241 1.000000E+00 2.067655E-05 -2.623623E-10 8.023233E-10 -7.672769E-10 -1.170461E-12 -2.419794E-14 -6.315655E-13 2.410006E-11 -5.350418E-16 1.000000E+00 3.446092E-06 1.000000E+00 -2.652238E-08 -2.382000E-07
0 1 242 1.000000E+00 1.851265E-05 -2.285962E-10 8.016746E-10 -7.689558E-10 -1.170725E-12 -1.993900E-14 -6.654117E-13 2.294987E-11 -2.627656E-16 1.000000E+00 3.085442E-06 1.000000E+00 -2.652066E-08 -2.222784E-07
0 1 243 1.000000E+00 1.634847E-05 -1.971442E-10 8.009924E-10 -7.706048E-10 -1.170986E-12 -1.628406E-14 -6.989638E-13 2.179661E-11 -1.633368E-16 1.000000E+00 2.724745E-06 1.000000E+00 -2.651780E-08 -2.063610E-07
0 1 244 1.000000E+00 1.418418E-05 -1.680111E-10 8.002767E-10 -7.722233E-10 -1.171051E-12 -1.327138E-14 -7.325707E-13 2.064108E-11 -2.195062E-17 1.000000E+00 2.364029E-06 1.000000E+00 -2.651407E-08 -1.904483E-07
0 1 245 1.000000E+00 1.201990E-05 -1.412002E-10 7.995273E-10 -7.738108E-10 -1.171030E-12 -1.081011E-14 -7.656839E-13 1.948370E-11 1.799813E-16 1.000000E+00 2.003316E-06 1.000000E+00 -2.650974E-08 -1.745407E-07
0 1 246 1.000000E+00 9.855753E-06 -1.167146E-10 7.987453E-10 -7.753662E-10 -1.170691E-12 -8.890529E-15 -7.986187E-13 1.832457E-11 2.461393E-16 1.000000E+00 1.642625E-06 1.000000E+00 -2.650505E-08 -1.586382E-07
0 1 247 1.000000E+00 7.691839E-06 -9.455600E-11 7.979301E-10 -7.768896E-10 -1.170538E-12 -6.990021E-15 -8.318193E-13 1.716429E-11 3.343881E-16 1.000000E+00 1.281973E-06 1.000000E+00 -2.650022E-08 -1.427408E-07
0 1 248 1.000000E+00 5.528235E-06 -7.472638E-11 7.970817E-10 -7.783804E-10 -1.170022E-12 -5.895893E-15 -8.646507E-13 1.600301E-11 3.906676E-16 1.000000E+00 9.213725E-07 1.000000E+00 -2.649546E-08 -1.268483E-07
0 1 249 1.000000E+00 3.365005E-06 -5.722631E-11 7.962008E-10 -7.798379E-10 -1.169757E-12 -4.750473E-15 -8.973978E-13 1.484079E-11 4.063673E-16 1.000000E+00 5.608341E-07 1.000000E+00 -2.649093E-08 -1.109605E-07
0 1 250 1.000000E+00 1.202198E-06 -4.205706E-11 7.952869E-10 -7.812622E-10 -1.169210E-12 -3.813112E-15 -9.304157E-13 1.367807E-11 5.891934E-16 1.000000E+00 2.003663E-07 1.000000E+00 -2.648680E-08 -9.507703E-08
0 1 251 1.000000E+00 -9.601476E-07 -2.921893E-11 7.943399E-10 -7.826530E-10 -1.168578E-12 -3.030633E-15 -9.632527E-13 1.251458E-11 4.912369E-16 1.000000E+00 -1.600246E-07 1.000000E+00 -2.648320E-08 -7.919741E-08
0 1 252 1.000000E+00 -3.122005E-06 -1.871186E-11 7.933604E-10 -7.840098E-10 -1.168227E-12 -2.354854E-15 -9.961857E-13 1.135075E-11 5.151427E-16 1.000000E+00 -5.203342E-07 1.000000E+00 -2.648024E-08 -6.332113E-08
0 1 253 1.000000E+00 -5.283356E-06 -1.053663E-11 7.923475E-10 -7.853328E-10 -1.167548E-12 -1.784997E-15 -1.029126E-12 1.018651E-11 6.023199E-16 1.000000E+00 -8.805593E-07 1.000000E+00 -2.647803E-08 -4.744760E-08
0 1 254 1.000000E+00 -7.444189E-06 -4.692804E-12 7.913021E-10 -7.866216E-10 -1.167023E-12 -1.112409E-15 -1.062107E-12 9.021760E-12 5.569122E-16 1.000000E+00 -1.240698E-06 1.000000E+00 -2.647663E-08 -3.157617E-08
0 1 255 1.000000E+00 -9.604499E-06 -1.180643E-12 7.902233E-10 -7.878764E-10 -1.166434E-12 -5.789414E-16 -1.095144E-12 7.856670E-12 5.694270E-16 1.000000E+00 -1.600750E-06 1.000000E+00 -2.647610E-08 -1.570617E-08
0 2 0 1.000000E+00 -1.175033E-05 -1.206373E-16 7.824192E-10 -7.823888E-10 -4.663299E-12 2.740201E-17 -2.294121E-12 6.723283E-12 1.069760E-15 1.000000E+00 -1.958389E-06 1.000000E+00 -4.234527E-08 1.638789E-10
0 2 1 1.000000E+00 -1.606904E-05 -1.150383E-12 7.801090E-10 -7.847408E-10 -4.662362E-12 4.642215E-16 -2.326875E-12 5.557498E-12 1.158465E-15 1.000000E+00 -2.678173E-06 1.000000E+00 -4.234690E-08 1.603187E-08
0 2 2 1.000000E+00 -2.038722E-05 -4.632700E-12 7.777655E-10 -7.870592E-10 -4.660982E-12 1.251376E-15 -2.359771E-12 4.391358E-12 1.206842E-15 1.000000E+00 -3.397869E-06 1.000000E+00 -4.235014E-08 3.190060E-08
0 2 3 1.000000E+00 -2.470487E-05 -1.044629E-11 7.753895E-10 -7.893438E-10 -4.659948E-12 1.574033E-15 -2.392152E-12 3.224556E-12 1.057452E-15 1.000000E+00 -4.117479E-06 1.000000E+00 -4.235494E-08 4.777079E-08
0 2 4 1.000000E+00 -2.902200E-05 -1.859153E-11 7.729812E-10 -7.915943E-10 -4.658867E-12 2.176932E-15 -2.424918E-12 2.057702E-12 1.210239E-15 1.000000E+00 -4.836999E-06 1.000000E+00 -4.236123E-08 6.364316E-08
0 2 5 1.000000E+00 -3.333857E-05 -2.906860E-11 7.705396E-10 -7.938111E-10 -4.657528E-12 2.526512E-15 -2.457678E-12 8.903863E-13 1.341782E-15 1.000000E+00 -5.556428E-06 1.000000E+00 -4.236888E-08 7.951835E-08
0 2 6 1.000000E+00 -3.765456E-05 -4.187710E-11 7.680658E-10 -7.959939E-10 -4.656183E-12 2.678026E-15 -2.489602E-12 -2.774024E-13 1.318478E-15 1.000000E+00 -6.275760E-06 1.000000E+00 -4.237774E-08 9.539701E-08
0 2 7 1.000000E+00 -4.196992E-05 -5.701671E-11 7.655604E-10 -7.981425E-10 -4.654891E-12 2.641182E-15 -2.521809E-12 -1.445156E-12 1.536480E-15 1.000000E+00 -6.994986E-06 1.000000E+00 -4.238763E-08 1.112797E-07
0 2 8 1.000000E+00 -4.628458E-05 -7.448753E-11 7.630222E-10 -8.002572E-10 -4.653110E-12 2.260726E-15 -2.553572E-12 -2.613292E-12 1.697924E-15 1.000000E+00 -7.714096E-06 1.000000E+00 -4.239832E-08 1.271668E-07
0 2 9 1.000000E+00 -5.059845E-05 -9.428817E-11 7.604533E-10 -8.023373E-10 -4.651495E-12 1.287579E-15 -2.584698E-12 -3.781215E-12 2.013653E-15 1.000000E+00 -8.433074E-06 1.000000E+00 -4.240958E-08 1.430589E-07
0 2 10 1.000000E+00 -5.491140E-05 -1.164185E-10 7.578528E-10 -8.043829E-10 -4.649083E-12 -1.689674E-17 -2.615563E-12 -4.949068E-12 2.293573E-15 1.000000E+00 -9.151901E-06 1.000000E+00 -4.242110E-08 1.589561E-07
0 2 11 1.000000E+00 -5.922330E-05 -1.408761E-10 7.552221E-10 -8.063933E-10 -4.646908E-12 -2.360186E-15 -2.645345E-12 -6.116508E-12 2.668782E-15 1.000000E+00 -9.870550E-06 1.000000E+00 -4.243258E-08 1.748586E-07
0 2 12 1.000000E+00 -6.353396E-05 -1.676600E-10 7.525621E-10 -8.083683E-10 -4.643745E-12 -5.316569E-15 -2.674656E-12 -7.282970E-12 3.222423E-15 1.000000E+00 -1.058899E-05 1.000000E+00 -4.244365E-08 1.907666E-07
0 2 13 1.000000E+00 -6.784315E-05 -1.967667E-10 7.498728E-10 -8.103074E-10 -4.640463E-12 -9.498258E-15 -2.702913E-12 -8.448706E-12 3.711028E-15 1.000000E+00 -1.130719E-05 1.000000E+00 -4.245394E-08 2.066798E-07
0 2 14 1.000000E+00 -7.215061E-05 -2.281935E-10 7.471563E-10 -8.122097E-10 -4.636323E-12 -1.482607E-14 -2.730001E-12 -9.612556E-12 4.402063E-15 1.000000E+00 -1.202510E-05 1.000000E+00 -4.246301E-08 2.225982E-07
0 2 15 1.000000E+00 -7.645604E-05 -2.619354E-10 7.444128E-10 -8.140746E-10 -4.631659E-12 -2.153830E-14 -2.755834E-12 -1.077471E-11 5.159825E-15 1.000000E+00 -1.274267E-05 1.000000E+00 -4.247041E-08 2.385212E-07
0 2 16 1.000000E+00 -8.075908E-05 -2.979876E-10 7.416446E-10 -8.159009E-10 -4.626004E-12 -3.005501E-14 -2.780264E-12 -1.193401E-11 6.072704E-15 1.000000E+00 -1.345985E-05 1.000000E+00 -4.247565E-08 2.544483E-07
0 2 17 1.000000E+00 -8.505934E-05 -3.363431E-10 7.388523E-10 -8.176878E-10 -4.619514E-12 -4.017384E-14 -2.803119E-12 -1.309022E-11 7.004829E-15 1.000000E+00 -1.417656E-05 1.000000E+00 -4.247821E-08 2.703788E-07
0 2 18 1.000000E+00 -8.935634E-05 -3.769940E-10 7.360384E-10 -8.194340E-10 -4.611994E-12 -5.284176E-14 -2.823847E-12 -1.424246E-11 8.074777E-15 1.000000E+00 -1.489272E-05 1.000000E+00 -4.247753E-08 2.863115E-07
0 2 19 1.000000E+00 -9.364958E-05 -4.199307E-10 7.332046E-10 -8.211378E-10 -4.603364E-12 -6.732824E-14 -2.843020E-12 -1.538976E-11 9.412309E-15 1.000000E+00 -1.560826E-05 1.000000E+00 -4.247301E-08 3.022455E-07
0 2 20 1.000000E+00 -9.793848E-05 -4.651420E-10 7.303523E-10 -8.227982E-10 -4.593169E-12 -8.476966E-14 -2.859668E-12 -1.653149E-11 1.066237E-14 1.000000E+00 -1.632308E-05 1.000000E+00 -4.246403E-08 3.181792E-07
0 2 21 1.000000E+00 -1.022224E-04 -5.126139E-10 7.274853E-10 -8.244129E-10 -4.582039E-12 -1.050439E-13 -2.873660E-12 -1.766642E-11 1.218009E-14 1.000000E+00 -1.703707E-05 1.000000E+00 -4.244991E-08 3.341109E-07
0 2 22 1.000000E+00 -1.065006E-04 -5.623320E-10 7.246050E-10 -8.259800E-10 -4.568809E-12 -1.286164E-13 -2.885184E-12 -1.879332E-11 1.391432E-14 1.000000E+00 -1.775010E-05 1.000000E+00 -4.242998E-08 3.500389E-07
0 2 23 1.000000E+00 -1.107724E-04 -6.142774E-10 7.217149E-10 -8.274974E-10 -4.554211E-12 -1.554629E-13 -2.894060E-12 -1.991097E-11 1.577227E-14 1.000000E+00 -1.846206E-05 1.000000E+00 -4.240350E-08 3.659608E-07
0 2 24 1.000000E+00 -1.150368E-04 -6.684304E-10 7.188169E-10 -8.289632E-10 -4.537265E-12 -1.862059E-13 -2.899289E-12 -2.101846E-11 1.756834E-14 1.000000E+00 -1.917280E-05 1.000000E+00 -4.236970E-08 3.818742E-07
0 2 25 1.000000E+00 -1.192929E-04 -7.247665E-10 7.159163E-10 -8.303738E-10 -4.519074E-12 -2.211587E-13 -2.900903E-12 -2.211363E-11 1.957167E-14 1.000000E+00 -1.988216E-05 1.000000E+00 -4.232778E-08 3.977763E-07
0 2 26 1.000000E+00 -1.235398E-04 -7.832604E-10 7.130151E-10 -8.317270E-10 -4.498121E-12 -2.606697E-13 -2.899512E-12 -2.319510E-11 2.217132E-14 1.000000E+00 -2.058997E-05 1.000000E+00 -4.227692E-08 4.136642E-07
0 2 27 1.000000E+00 -1.277764E-04 -8.438820E-10 7.101173E-10 -8.330200E-10 -4.474731E-12 -3.046469E-13 -2.893457E-12 -2.426139E-11 2.452868E-14 1.000000E+00 -2.129606E-05 1.000000E+00 -4.221624E-08 4.295343E-07
0 2 28 1.000000E+00 -1.320014E-04 -9.065975E-10 7.072282E-10 -8.342485E-10 -4.449064E-12 -3.541891E-13 -2.883646E-12 -2.531039E-11 2.696667E-14 1.000000E+00 -2.200023E-05 1.000000E+00 -4.214486E-08 4.453830E-07
0 2 29 1.000000E+00 -1.362136E-04 -9.713697E-10 7.043500E-10 -8.354100E-10 -4.420798E-12 -4.089033E-13 -2.869052E-12 -2.634012E-11 2.980527E-14 1.000000E+00 -2.270226E-05 1.000000E+00 -4.206184E-08 4.612063E-07
0 2 30 1.000000E+00 -1.404116E-04 -1.038158E-09 7.014901E-10 -8.364999E-10 -4.389453E-12 -4.698517E-13 -2.849483E-12 -2.734832E-11 3.285591E-14 1.000000E+00 -2.340193E-05 1.000000E+00 -4.196622E-08 4.769996E-07
0 2 31 1.000000E+00 -1.445940E-04 -1.106915E-09 6.986510E-10 -8.375147E-10 -4.355086E-12 -5.367202E-13 -2.825243E-12 -2.833318E-11 3.589762E-14 1.000000E+00 -2.409899E-05 1.000000E+00 -4.185701E-08 4.927582E-07
0 2 32 1.000000E+00 -1.487592E-04 -1.177592E-09 6.958396E-10 -8.384499E-10 -4.317658E-12 -6.104426E-13 -2.795178E-12 -2.929184E-11 3.912477E-14 1.000000E+00 -2.479320E-05 1.000000E+00 -4.173319E-08 5.084770E-07
0 2 33 1.000000E+00 -1.529055E-04 -1.250132E-09 6.930607E-10 -8.393006E-10 -4.276837E-12 -6.910307E-13 -2.759852E-12 -3.022176E-11 4.273163E-14 1.000000E+00 -2.548426E-05 1.000000E+00 -4.159370E-08 5.241503E-07
0 2 34 1.000000E+00 -1.570313E-04 -1.324476E-09 6.903199E-10 -8.400624E-10 -4.232195E-12 -7.790280E-13 -2.718342E-12 -3.112078E-11 4.610028E-14 1.000000E+00 -2.617189E-05 1.000000E+00 -4.143746E-08 5.397723E-07
0 2 35 1.000000E+00 -1.611346E-04 -1.400557E-09 6.876240E-10 -8.407300E-10 -4.184636E-12 -8.748186E-13 -2.670567E-12 -3.198535E-11 5.011440E-14 1.000000E+00 -2.685577E-05 1.000000E+00 -4.126336E-08 5.553364E-07
0 2 36 1.000000E+00 -1.652136E-04 -1.478304E-09 6.849788E-10 -8.412983E-10 -4.131966E-12 -9.784937E-13 -2.616298E-12 -3.281318E-11 5.382952E-14 1.000000E+00 -2.753559E-05 1.000000E+00 -4.107028E-08 5.708360E-07
0 2 37 1.000000E+00 -1.692660E-04 -1.557637E-09 6.823914E-10 -8.417613E-10 -4.076977E-12 -1.090986E-12 -2.555448E-12 -3.360076E-11 5.789751E-14 1.000000E+00 -2.821099E-05 1.000000E+00 -4.085704E-08 5.862637E-07
0 2 38 1.000000E+00 -1.732897E-04 -1.638476E-09 6.798679E-10 -8.421139E-10 -4.016171E-12 -1.211583E-12 -2.487753E-12 -3.434501E-11 6.229101E-14 1.000000E+00 -2.888162E-05 1.000000E+00 -4.062247E-08 6.016119E-07
0 2 39 1.000000E+00 -1.772824E-04 -1.720726E-09 6.774159E-10 -8.423496E-10 -3.952395E-12 -1.342105E-12 -2.412340E-12 -3.504300E-11 6.623780E-14 1.000000E+00 -2.954708E-05 1.000000E+00 -4.036536E-08 6.168724E-07
0 2 40 1.000000E+00 -1.812418E-04 -1.804293E-09 6.750432E-10 -8.424621E-10 -3.883696E-12 -1.481697E-12 -2.329293E-12 -3.569055E-11 7.096326E-14 1.000000E+00 -3.020697E-05 1.000000E+00 -4.008448E-08 6.320367E-07
0 2 41 1.000000E+00 -1.851653E-04 -1.889071E-09 6.727573E-10 -8.424452E-10 -3.810469E-12 -1.630913E-12 -2.239416E-12 -3.628484E-11 7.524676E-14 1.000000E+00 -3.086088E-05 1.000000E+00 -3.977860E-08 6.470956E-07
0 2 42 1.000000E+00 -1.890501E-04 -1.974949E-09 6.705643E-10 -8.422927E-10 -3.733202E-12 -1.789996E-12 -2.141272E-12 -3.682184E-11 7.983024E-14 1.000000E+00 -3.150836E-05 1.000000E+00 -3.944645E-08 6.620395E-07
0 2 43 1.000000E+00 -1.928937E-04 -2.061810E-09 6.684748E-10 -8.419969E-10 -3.650808E-12 -1.960338E-12 -2.034228E-12 -3.729774E-11 8.458178E-14 1.000000E+00 -3.214895E-05 1.000000E+00 -3.908676E-08 6.768585E-07
0 2 44 1.000000E+00 -1.966931E-04 -2.149525E-09 6.664959E-10 -8.415516E-10 -3.564038E-12 -2.139816E-12 -1.920173E-12 -3.770944E-11 8.892634E-14 1.000000E+00 -3.278218E-05 1.000000E+00 -3.869824E-08 6.915420E-07
0 2 45 1.000000E+00 -2.004453E-04 -2.237963E-09 6.646344E-10 -8.409501E-10 -3.472955E-12 -2.330922E-12 -1.797455E-12 -3.805203E-11 9.384113E-14 1.000000E+00 -3.340754E-05 1.000000E+00 -3.827961E-08 7.060790E-07
0 2 46 1.000000E+00 -2.041472E-04 -2.326981E-09 6.629010E-10 -8.401846E-10 -3.376356E-12 -2.532557E-12 -1.665692E-12 -3.832249E-11 9.844023E-14 1.000000E+00 -3.402453E-05 1.000000E+00 -3.782955E-08 7.204579E-07
0 2 47 1.000000E+00 -2.077955E-04 -2.416430E-09 6.613030E-10 -8.392482E-10 -3.276075E-12 -2.745356E-12 -1.526125E-12 -3.851656E-11 1.027701E-13 1.000000E+00 -3.463259E-05 1.000000E+00 -3.734677E-08 7.346668E-07
0 2 48 1.000000E+00 -2.113870E-04 -2.506153E-09 6.598487E-10 -8.381342E-10 -3.170816E-12 -2.968882E-12 -1.378210E-12 -3.862985E-11 1.075645E-13 1.000000E+00 -3.523117E-05 1.000000E+00 -3.682997E-08 7.486931E-07
0 2 49 1.000000E+00 -2.149182E-04 -2.595985E-09 6.585466E-10 -8.368352E-10 -3.060946E-12 -3.203954E-12 -1.220967E-12 -3.865938E-11 1.117114E-13 1.000000E+00 -3.581970E-05 1.000000E+00 -3.627785E-08 7.625237E-07
0 2 50 1.000000E+00 -2.183854E-04 -2.685753E-09 6.574068E-10 -8.353438E-10 -2.947393E-12 -3.449886E-12 -1.055835E-12 -3.860040E-11 1.159441E-13 1.000000E+00 -3.639757E-05 1.000000E+00 -3.568912E-08 7.761452E-07
0 2 51 1.000000E+00 -2.217851E-04 -2.775278E-09 6.564350E-10 -8.336538E-10 -2.829058E-12 -3.706721E-12 -8.829945E-13 -3.844912E-11 1.201548E-13 1.000000E+00 -3.696419E-05 1.000000E+00 -3.506249E-08 7.895435E-07
0 2 52 1.000000E+00 -2.251134E-04 -2.864369E-09 6.556408E-10 -8.317581E-10 -2.707084E-12 -3.974622E-12 -7.006860E-13 -3.820226E-11 1.237359E-13 1.000000E+00 -3.751891E-05 1.000000E+00 -3.439672E-08 8.027041E-07
0 2 53 1.000000E+00 -2.283665E-04 -2.952832E-09 6.550336E-10 -8.296496E-10 -2.581586E-12 -4.253407E-12 -5.114244E-13 -3.785550E-11 1.273083E-13 1.000000E+00 -3.806108E-05 1.000000E+00 -3.369055E-08 8.156120E-07
0 2 54 1.000000E+00 -2.315403E-04 -3.040463E-09 6.546180E-10 -8.273231E-10 -2.452467E-12 -4.542244E-12 -3.144392E-13 -3.740527E-11 1.305858E-13 1.000000E+00 -3.859005E-05 1.000000E+00 -3.294277E-08 8.282517E-07
0 2 55 1.000000E+00 -2.346307E-04 -3.127054E-09 6.544047E-10 -8.247714E-10 -2.320414E-12 -4.841932E-12 -1.094137E-13 -3.684887E-11 1.333047E-13 1.000000E+00 -3.910511E-05 1.000000E+00 -3.215218E-08 8.406073E-07
0 2 56 1.000000E+00 -2.376335E-04 -3.212386E-09 6.543991E-10 -8.219898E-10 -2.185858E-12 -5.150326E-12 1.019665E-13 -3.618189E-11 1.357082E-13 1.000000E+00 -3.960558E-05 1.000000E+00 -3.131764E-08 8.526624E-07
0 2 57 1.000000E+00 -2.405445E-04 -3.296237E-09 6.546086E-10 -8.189726E-10 -2.048998E-12 -5.469490E-12 3.200104E-13 -3.540213E-11 1.377106E-13 1.000000E+00 -4.009074E-05 1.000000E+00 -3.043803E-08 8.644000E-07
0 2 58 1.000000E+00 -2.433592E-04 -3.378378E-09 6.550392E-10 -8.157151E-10 -1.910437E-12 -5.795821E-12 5.442292E-13 -3.450634E-11 1.391774E-13 1.000000E+00 -4.055986E-05 1.000000E+00 -2.951227E-08 8.758029E-07
0 2 59 1.000000E+00 -2.460732E-04 -3.458576E-09 6.556971E-10 -8.122134E-10 -1.770643E-12 -6.131831E-12 7.739824E-13 -3.349216E-11 1.398233E-13 1.000000E+00 -4.101220E-05 1.000000E+00 -2.853936E-08 8.868535E-07
0 2 60 1.000000E+00 -2.486820E-04 -3.536591E-09 6.565871E-10 -8.084637E-10 -1.630790E-12 -6.474199E-12 1.008116E-12 -3.235722E-11 1.401538E-13 1.000000E+00 -4.144700E-05 1.000000E+00 -2.751832E-08 8.975335E-07
0 2 61 1.000000E+00 -2.511809E-04 -3.612180E-09 6.577133E-10 -8.044634E-10 -1.490335E-12 -6.824053E-12 1.246885E-12 -3.109949E-11 1.397743E-13 1.000000E+00 -4.186349E-05 1.000000E+00 -2.644826E-08 9.078246E-07
0 2 62 9.999999E-01 -2.535654E-04 -3.685097E-09 6.590809E-10 -8.002101E-10 -1.351241E-12 -7.179072E-12 1.488807E-12 -2.971797E-11 1.383256E-13 1.000000E+00 -4.226090E-05 1.000000E+00 -2.532835E-08 9.177080E-07
0 2 63 9.999999E-01 -2.558306E-04 -3.755094E-09 6.606909E-10 -7.957031E-10 -1.213684E-12 -7.539494E-12 1.732930E-12 -2.821079E-11 1.365128E-13 1.000000E+00 -4.263844E-05 1.000000E+00 -2.415782E-08 9.271644E-07
0 2 64 9.999999E-01 -2.579719E-04 -3.821919E-09 6.625467E-10 -7.909414E-10 -1.078216E-12 -7.903535E-12 1.979004E-12 -2.657785E-11 1.336202E-13 1.000000E+00 -4.299531E-05 1.000000E+00 -2.293601E-08 9.361745E-07
0 2 65 9.999999E-01 -2.599843E-04 -3.885321E-09 6.646489E-10 -7.859260E-10 -9.464438E-13 -8.270325E-12 2.225509E-12 -2.481880E-11 1.297562E-13 1.000000E+00 -4.333072E-05 1.000000E+00 -2.166231E-08 9.447185E-07
0 2 66 9.999999E-01 -2.618632E-04 -3.945050E-09 6.669978E-10 -7.806587E-10 -8.187033E-13 -8.638549E-12 2.471390E-12 -2.293376E-11 1.251863E-13 1.000000E+00 -4.364386E-05 1.000000E+00 -2.033625E-08 9.527767E-07
0 2 67 9.999999E-01 -2.636036E-04 -4.000854E-09 6.695917E-10 -7.751421E-10 -6.960712E-13 -9.007295E-12 2.715738E-12 -2.092397E-11 1.193839E-13 1.000000E+00 -4.393393E-05 1.000000E+00 -1.895742E-08 9.603288E-07
0 2 68 9.999999E-01 -2.652006E-04 -4.052487E-09 6.724292E-10 -7.693799E-10 -5.799354E-13 -9.374639E-12 2.957433E-12 -1.879064E-11 1.126121E-13 1.000000E+00 -4.420010E-05 1.000000E+00 -1.752554E-08 9.673546E-07
0 2 69 9.999999E-01 -2.666495E-04 -4.099705E-09 6.755066E-10 -7.633778E-10 -4.708470E-13 -9.739512E-12 3.194809E-12 -1.653592E-11 1.048580E-13 1.000000E+00 -4.444158E-05 1.000000E+00 -1.604043E-08 9.738337E-07
0 2 70 9.999999E-01 -2.679454E-04 -4.142268E-09 6.788189E-10 -7.571419E-10 -3.702195E-13 -1.010051E-11 3.426962E-12 -1.416251E-11 9.583867E-14 1.000000E+00 -4.465756E-05 1.000000E+00 -1.450204E-08 9.797458E-07
0 2 71 9.999999E-01 -2.690834E-04 -4.179945E-09 6.823605E-10 -7.506800E-10 -2.791697E-13 -1.045544E-11 3.652495E-12 -1.167393E-11 8.572076E-14 1.000000E+00 -4.484723E-05 1.000000E+00 -1.291045E-08 9.850703E-07
0 2 72 9.999999E-01 -2.700588E-04 -4.212508E-09 6.861239E-10 -7.440015E-10 -1.987780E-13 -1.080355E-11 3.869730E-12 -9.074144E-12 7.439816E-14 1.000000E+00 -4.500980E-05 1.000000E+00 -1.126586E-08 9.897868E-07
0 2 73 9.999999E-01 -2.708669E-04 -4.239744E-09 6.901000E-10 -7.371168E-10 -1.303733E-13 -1.114234E-11 4.077422E-12 -6.368010E-12 6.183538E-14 1.000000E+00 -4.514448E-05 1.000000E+00 -9.568625E-09 9.938751E-07
0 2 74 9.999999E-01 -2.715029E-04 -4.261444E-09 6.942787E-10 -7.300383E-10 -7.510723E-14 -1.147069E-11 4.274364E-12 -3.561048E-12 4.823283E-14 1.000000E+00 -4.525049E-05 1.000000E+00 -7.819228E-09 9.973148E-07
0 2 75 9.999999E-01 -2.719624E-04 -4.277416E-09 6.986487E-10 -7.227790E-10 -3.390768E-14 -1.178653E-11 4.458518E-12 -6.596976E-13 3.320493E-14 1.000000E+00 -4.532707E-05 1.000000E+00 -6.018316E-09 1.000086E-06
0 2 76 9.999999E-01 -2.722409E-04 -4.287478E-09 7.031957E-10 -7.153547E-10 -8.697363E-15 -1.208791E-11 4.628613E-12 2.329089E-12 1.696242E-14 1.000000E+00 -4.537348E-05 1.000000E+00 -4.166690E-09 1.002169E-06
0 2 77 9.999999E-01 -2.723338E-04 -4.291466E-09 7.079059E-10 -7.077815E-10 1.715538E-17 -1.237348E-11 4.783397E-12 5.397634E-12 -3.277875E-16 1.000000E+00 -4.538897E-05 1.000000E+00 -2.265312E-09 1.003544E-06
0 2 78 9.999999E-01 -2.722371E-04 -4.289229E-09 7.127625E-10 -7.000777E-10 -9.352938E-15 -1.264115E-11 4.921001E-12 8.536944E-12 -1.896895E-14 1.000000E+00 -4.537284E-05 1.000000E+00 -3.153114E-10 1.004193E-06
0 2 79 9.999999E-01 -2.719465E-04 -4.280636E-09 7.177479E-10 -6.922628E-10 -3.792074E-14 -1.288927E-11 5.040314E-12 1.173803E-11 -3.877092E-14 1.000000E+00 -4.532441E-05 1.000000E+00 1.682013E-09 1.004096E-06
0 2 80 9.999999E-01 -2.714580E-04 -4.265575E-09 7.228432E-10 -6.843580E-10 -8.689478E-14 -1.311560E-11 5.139245E-12 1.499065E-11 -5.951336E-14 1.000000E+00 -4.524300E-05 1.000000E+00 3.725185E-09 1.003235E-06
0 2 81 9.999999E-01 -2.707680E-04 -4.243956E-09 7.280264E-10 -6.763859E-10 -1.569475E-13 -1.331940E-11 5.217055E-12 1.828399E-11 -8.154094E-14 1.000000E+00 -4.512799E-05 1.000000E+00 5.812551E-09 1.001594E-06
0 2 82 9.999999E-01 -2.698726E-04 -4.215710E-09 7.332773E-10 -6.683699E-10 -2.499767E-13 -1.349777E-11 5.272242E-12 2.160643E-11 -1.044483E-13 1.000000E+00 -4.497877E-05 1.000000E+00 7.942277E-09 9.991546E-07
0 2 83 9.999999E-01 -2.687686E-04 -4.180791E-09 7.385709E-10 -6.603360E-10 -3.658440E-13 -1.365016E-11 5.303066E-12 2.494600E-11 -1.283099E-13 1.000000E+00 -4.479477E-05 1.000000E+00 1.011234E-08 9.959012E-07
0 2 84 9.999999E-01 -2.674527E-04 -4.139179E-09 7.438834E-10 -6.523100E-10 -5.065966E-13 -1.377438E-11 5.308863E-12 2.828941E-11 -1.531008E-13 1.000000E+00 -4.457545E-05 1.000000E+00 1.232055E-08 9.918182E-07
0 2 85 9.999999E-01 -2.659219E-04 -4.090882E-09 7.491886E-10 -6.443200E-10 -6.720456E-13 -1.386938E-11 5.288244E-12 3.162378E-11 -1.784152E-13 1.000000E+00 -4.432032E-05 1.000000E+00 1.456450E-08 9.868912E-07
0 2 86 9.999999E-01 -2.641735E-04 -4.035932E-09 7.544599E-10 -6.363944E-10 -8.634269E-13 -1.393360E-11 5.240330E-12 3.493468E-11 -2.045880E-13 1.000000E+00 -4.402892E-05 1.000000E+00 1.684163E-08 9.811067E-07
0 2 87 9.999999E-01 -2.622050E-04 -3.974392E-09 7.596693E-10 -6.285630E-10 -1.081222E-12 -1.396601E-11 5.164043E-12 3.820775E-11 -2.311812E-13 1.000000E+00 -4.370084E-05 1.000000E+00 1.914917E-08 9.744519E-07
0 2 88 9.999999E-01 -2.600142E-04 -3.906352E-09 7.647880E-10 -6.208562E-10 -1.325789E-12 -1.396568E-11 5.058832E-12 4.142832E-11 -2.581447E-13 1.000000E+00 -4.333570E-05 1.000000E+00 2.148417E-08 9.669155E-07
0 2 89 9.999999E-01 -2.575993E-04 -3.831935E-09 7.697870E-10 -6.133051E-10 -1.597511E-12 -1.393137E-11 4.924248E-12 4.458084E-11 -2.853628E-13 1.000000E+00 -4.293321E-05 1.000000E+00 2.384353E-08 9.584871E-07
0 2 90 9.999999E-01 -2.549585E-04 -3.751290E-09 7.746365E-10 -6.059412E-10 -1.896515E-12 -1.386295E-11 4.759244E-12 4.765004E-11 -3.127074E-13 1.000000E+00 -4.249308E-05 1.000000E+00 2.622392E-08 9.491575E-07
0 2 91 9.999999E-01 -2.520906E-04 -3.664603E-09 7.793054E-10 -5.987966E-10 -2.222926E-12 -1.375938E-11 4.564325E-12 5.062032E-11 -3.397747E-13 1.000000E+00 -4.201511E-05 1.000000E+00 2.862188E-08 9.389189E-07
0 2 92 1.000000E+00 -2.489948E-04 -3.572086E-09 7.837651E-10 -5.919030E-10 -2.576064E-12 -1.362091E-11 4.339184E-12 5.347558E-11 -3.668677E-13 1.000000E+00 -4.149913E-05 1.000000E+00 3.103375E-08 9.277648E-07
0 2 93 1.000000E+00 -2.456703E-04 -3.473985E-09 7.879838E-10 -5.852928E-10 -2.956661E-12 -1.344688E-11 4.083385E-12 5.620038E-11 -3.934204E-13 1.000000E+00 -4.094505E-05 1.000000E+00 3.345575E-08 9.156901E-07
0 2 94 1.000000E+00 -2.421170E-04 -3.370577E-09 7.919319E-10 -5.789978E-10 -3.362905E-12 -1.323805E-11 3.797997E-12 5.877905E-11 -4.191853E-13 1.000000E+00 -4.035283E-05 1.000000E+00 3.588389E-08 9.026914E-07
0 2 95 1.000000E+00 -2.383349E-04 -3.262168E-09 7.955798E-10 -5.730490E-10 -3.795032E-12 -1.299444E-11 3.483434E-12 6.119605E-11 -4.443189E-13 1.000000E+00 -3.972249E-05 1.000000E+00 3.831408E-08 8.887665E-07
0 2 96 1.000000E+00 -2.343246E-04 -3.149099E-09 7.988988E-10 -5.674772E-10 -4.251543E-12 -1.271669E-11 3.140265E-12 6.343636E-11 -4.685320E-13 1.000000E+00 -3.905411E-05 1.000000E+00 4.074206E-08 8.739151E-07
0 2 97 1.000000E+00 -2.300871E-04 -3.031734E-09 8.018603E-10 -5.623122E-10 -4.732096E-12 -1.240592E-11 2.769124E-12 6.548539E-11 -4.912142E-13 1.000000E+00 -3.834785E-05 1.000000E+00 4.316348E-08 8.581383E-07
0 2 98 1.000000E+00 -2.256235E-04 -2.910472E-09 8.044370E-10 -5.575825E-10 -5.233971E-12 -1.206311E-11 2.372105E-12 6.732887E-11 -5.128048E-13 1.000000E+00 -3.760392E-05 1.000000E+00 4.557383E-08 8.414391E-07
0 2 99 1.000000E+00 -2.209356E-04 -2.785735E-09 8.066045E-10 -5.533153E-10 -5.757705E-12 -1.168966E-11 1.949953E-12 6.895341E-11 -5.327994E-13 1.000000E+00 -3.682260E-05 1.000000E+00 4.796853E-08 8.238222E-07
0 2 100 1.000000E+00 -2.160256E-04 -2.657972E-09 8.083369E-10 -5.495368E-10 -6.299570E-12 -1.128720E-11 1.504632E-12 7.034669E-11 -5.506678E-13 1.000000E+00 -3.600427E-05 1.000000E+00 5.034290E-08 8.052941E-07
0 2 101 1.000000E+00 -2.108959E-04 -2.527658E-09 8.096138E-10 -5.462699E-10 -6.859041E-12 -1.085789E-11 1.037574E-12 7.149647E-11 -5.669221E-13 1.000000E+00 -3.514932E-05 1.000000E+00 5.269217E-08 7.858630E-07
0 2 102 1.000000E+00 -2.055497E-04 -2.395287E-09 8.104121E-10 -5.435378E-10 -7.433414E-12 -1.040320E-11 5.513395E-13 7.239208E-11 -5.810286E-13 1.000000E+00 -3.425828E-05 1.000000E+00 5.501153E-08 7.655391E-07
0 2 103 1.000000E+00 -1.999901E-04 -2.261377E-09 8.107165E-10 -5.413590E-10 -8.021098E-12 -9.926573E-12 4.855700E-14 7.302410E-11 -5.925556E-13 1.000000E+00 -3.333169E-05 1.000000E+00 5.729611E-08 7.443345E-07
0 2 104 1.000000E+00 -1.942212E-04 -2.126462E-09 8.105092E-10 -5.397513E-10 -8.618526E-12 -9.429366E-12 -4.697544E-13 7.338398E-11 -6.017627E-13 1.000000E+00 -3.237019E-05 1.000000E+00 5.954101E-08 7.222629E-07
0 2 105 1.000000E+00 -1.882470E-04 -1.991090E-09 8.097770E-10 -5.387296E-10 -9.224624E-12 -8.915205E-12 -9.992621E-13 7.346447E-11 -6.083387E-13 1.000000E+00 -3.137451E-05 1.000000E+00 6.174132E-08 6.993403E-07
0 2 106 1.000000E+00 -1.820724E-04 -1.855826E-09 8.085106E-10 -5.383049E-10 -9.835203E-12 -8.387081E-12 -1.538188E-12 7.326000E-11 -6.119962E-13 1.000000E+00 -3.034541E-05 1.000000E+00 6.389215E-08 6.755844E-07
0 2 107 1.000000E+00 -1.757025E-04 -1.721241E-09 8.067006E-10 -5.384869E-10 -1.044862E-11 -7.847550E-12 -2.083100E-12 7.276601E-11 -6.131648E-13 1.000000E+00 -2.928375E-05 1.000000E+00 6.598860E-08 6.510148E-07
0 2 108 1.000000E+00 -1.691427E-04 -1.587913E-09 8.043444E-10 -5.392809E-10 -1.106153E-11 -7.300527E-12 -2.631093E-12 7.198018E-11 -6.109364E-13 1.000000E+00 -2.819045E-05 1.000000E+00 6.802584E-08 6.256529E-07
0 2 109 1.000000E+00 -1.623990E-04 -1.456427E-09 8.014384E-10 -5.406901E-10 -1.167049E-11 -6.749058E-12 -3.179169E-12 7.090110E-11 -6.058815E-13 1.000000E+00 -2.706650E-05 1.000000E+00 6.999908E-08 5.995222E-07
0 2 110 1.000000E+00 -1.554777E-04 -1.327366E-09 7.979861E-10 -5.427132E-10 -1.227330E-11 -6.197159E-12 -3.723317E-12 6.952930E-11 -5.977702E-13 1.000000E+00 -2.591296E-05 1.000000E+00 7.190363E-08 5.726478E-07
0 2 111 1.000000E+00 -1.483857E-04 -1.201311E-09 7.939918E-10 -5.453464E-10 -1.286603E-11 -5.647683E-12 -4.261265E-12 6.786716E-11 -5.862959E-13 1.000000E+00 -2.473095E-05 1.000000E+00 7.373488E-08 5.450569E-07
0 2 112 1.000000E+00 -1.411300E-04 -1.078835E-09 7.894636E-10 -5.485825E-10 -1.344589E-11 -5.104929E-12 -4.788629E-12 6.591855E-11 -5.719046E-13 1.000000E+00 -2.352167E-05 1.000000E+00 7.548834E-08 5.167781E-07
0 2 113 1.000000E+00 -1.337182E-04 -9.605057E-10 7.844145E-10 -5.524100E-10 -1.400984E-11 -4.572656E-12 -5.302522E-12 6.368897E-11 -5.542629E-13 1.000000E+00 -2.228637E-05 1.000000E+00 7.715966E-08 4.878422E-07
0 2 114 1.000000E+00 -1.261582E-04 -8.468735E-10 7.788585E-10 -5.568151E-10 -1.455441E-11 -4.053602E-12 -5.799803E-12 6.118616E-11 -5.336438E-13 1.000000E+00 -2.102636E-05 1.000000E+00 7.874464E-08 4.582811E-07
0 2 115 1.000000E+00 -1.184581E-04 -7.384740E-10 7.728149E-10 -5.617799E-10 -1.507713E-11 -3.552648E-12 -6.276623E-12 5.841890E-11 -5.098094E-13 1.000000E+00 -1.974301E-05 1.000000E+00 8.023927E-08 4.281288E-07
0 2 116 1.000000E+00 -1.106265E-04 -6.358240E-10 7.663053E-10 -5.672831E-10 -1.557403E-11 -3.072342E-12 -6.729979E-12 5.539806E-11 -4.831925E-13 1.000000E+00 -1.843776E-05 1.000000E+00 8.163970E-08 3.974205E-07
0 2 117 1.000000E+00 -1.026724E-04 -5.394150E-10 7.593550E-10 -5.733007E-10 -1.604351E-11 -2.616545E-12 -7.156917E-12 5.213615E-11 -4.537881E-13 1.000000E+00 -1.711207E-05 1.000000E+00 8.294232E-08 3.661932E-07
0 2 118 1.000000E+00 -9.460488E-05 -4.497147E-10 7.519914E-10 -5.798051E-10 -1.648161E-11 -2.188564E-12 -7.554331E-12 4.864695E-11 -4.214812E-13 1.000000E+00 -1.576748E-05 1.000000E+00 8.414370E-08 3.344848E-07
0 2 119 1.000000E+00 -8.643338E-05 -3.671596E-10 7.442463E-10 -5.867658E-10 -1.688647E-11 -1.791264E-12 -7.919177E-12 4.494617E-11 -3.868794E-13 1.000000E+00 -1.440556E-05 1.000000E+00 8.524071E-08 3.023349E-07
0 2 120 1.000000E+00 -7.816763E-05 -2.921551E-10 7.361531E-10 -5.941497E-10 -1.725537E-11 -1.427836E-12 -8.249098E-12 4.105052E-11 -3.498316E-13 1.000000E+00 -1.302794E-05 1.000000E+00 8.623042E-08 2.697841E-07
0 2 121 1.000000E+00 -6.981756E-05 -2.250711E-10 7.277481E-10 -6.019209E-10 -1.758614E-11 -1.100808E-12 -8.541604E-12 3.697822E-11 -3.105983E-13 1.000000E+00 -1.163626E-05 1.000000E+00 8.711019E-08 2.368742E-07
0 2 122 1.000000E+00 -6.139332E-05 -1.662409E-10 7.190699E-10 -6.100410E-10 -1.787656E-11 -8.127123E-13 -8.794191E-12 3.274869E-11 -2.696550E-13 1.000000E+00 -1.023222E-05 1.000000E+00 8.787767E-08 2.036477E-07
0 2 123 1.000000E+00 -5.290524E-05 -1.159569E-10 7.101597E-10 -6.184697E-10 -1.812545E-11 -5.656014E-13 -9.005402E-12 2.838242E-11 -2.268282E-13 1.000000E+00 -8.817540E-06 1.000000E+00 8.853077E-08 1.701484E-07
0 2 124 1.000000E+00 -4.436382E-05 -7.447176E-11 7.010591E-10 -6.271650E-10 -1.833022E-11 -3.613843E-13 -9.173353E-12 2.390081E-11 -1.825815E-13 1.000000E+00 -7.393970E-06 1.000000E+00 8.906775E-08 1.364205E-07
0 2 125 1.000000E+00 -3.577968E-05 -4.199278E-11 6.918130E-10 -6.360826E-10 -1.849061E-11 -2.019343E-13 -9.296097E-12 1.932586E-11 -1.374762E-13 1.000000E+00 -5.963279E-06 1.000000E+00 8.948713E-08 1.025090E-07
0 2 126 1.000000E+00 -2.716355E-05 -1.868383E-11 6.824669E-10 -6.451776E-10 -1.860517E-11 -8.763131E-14 -9.373654E-12 1.468081E-11 -9.110689E-14 1.000000E+00 -4.527259E-06 1.000000E+00 8.978777E-08 6.845931E-08
0 2 127 1.000000E+00 -1.852627E-05 -4.662870E-12 6.730657E-10 -6.544040E-10 -1.867282E-11 -2.035846E-14 -9.404360E-12 9.988735E-12 -4.431775E-14 1.000000E+00 -3.087711E-06 1.000000E+00 8.996885E-08 3.431730E-08
0 2 128 1.000000E+00 -9.878691E-06 -7.651796E-17 6.636582E-10 -6.637143E-10 -1.869381E-11 -3.009970E-17 -9.388112E-12 5.273154E-12 2.480681E-15 1.000000E+00 -1.646448E-06 1.000000E+00 9.002988E-08 1.290675E-10
0 2 129 1.000000E+00 -1.231719E-06 -4.719232E-12 6.542895E-10 -6.730622E-10 -1.866786E-11 -2.691252E-14 -9.324678E-12 5.583699E-13 4.965987E-14 1.000000E+00 -2.052865E-07 1.000000E+00 8.997070E-08 -3.405915E-08
0 2 130 1.000000E+00 7.403748E-06 -1.879727E-11 6.450088E-10 -6.823997E-10 -1.859449E-11 -1.010479E-13 -9.214163E-12 -4.132167E-12 9.642895E-14 1.000000E+00 1.233958E-06 1.000000E+00 8.979147E-08 -6.820113E-08
0 2 131 1.000000E+00 1.601684E-05 -4.216241E-11 6.358612E-10 -6.916805E-10 -1.847500E-11 -2.214748E-13 -9.057635E-12 -8.774799E-12 1.424098E-13 1.000000E+00 2.669473E-06 1.000000E+00 8.949267E-08 -1.022508E-07
0 2 132 1.000000E+00 2.459674E-05 -7.469748E-11 6.268935E-10 -7.008580E-10 -1.830967E-11 -3.877536E-13 -8.855016E-12 -1.334580E-11 1.877863E-13 1.000000E+00 4.099457E-06 1.000000E+00 8.907514E-08 -1.361622E-07
0 2 133 1.000000E+00 3.313272E-05 -1.162390E-10 6.181511E-10 -7.098868E-10 -1.809943E-11 -5.984162E-13 -8.608286E-12 -1.782287E-11 2.317352E-13 1.000000E+00 5.522120E-06 1.000000E+00 8.854000E-08 -1.698900E-07
0 2 134 1.000000E+00 4.161415E-05 -1.665781E-10 6.096770E-10 -7.187231E-10 -1.784620E-11 -8.517605E-13 -8.318544E-12 -2.218340E-11 2.743490E-13 1.000000E+00 6.935692E-06 1.000000E+00 8.788872E-08 -2.033892E-07
0 2 135 1.000000E+00 5.003055E-05 -2.254639E-10 6.015140E-10 -7.273242E-10 -1.755073E-11 -1.146363E-12 -7.987488E-12 -2.640603E-11 3.153938E-13 1.000000E+00 8.338425E-06 1.000000E+00 8.712307E-08 -2.366154E-07
0 2 136 1.000000E+00 5.837159E-05 -2.926025E-10 5.937020E-10 -7.356494E-10 -1.721541E-11 -1.479540E-12 -7.617326E-12 -3.047065E-11 3.543358E-13 1.000000E+00 9.728598E-06 1.000000E+00 8.624511E-08 -2.695252E-07
0 2 137 1.000000E+00 6.662712E-05 -3.676614E-10 5.862794E-10 -7.436602E-10 -1.684206E-11 -1.849086E-12 -7.209952E-12 -3.435745E-11 3.911606E-13 1.000000E+00 1.110452E-05 1.000000E+00 8.525720E-08 -3.020758E-07
0 2 138 1.000000E+00 7.478723E-05 -4.502700E-10 5.792821E-10 -7.513203E-10 -1.643309E-11 -2.252352E-12 -6.768599E-12 -3.804843E-11 4.256144E-13 1.000000E+00 1.246454E-05 1.000000E+00 8.416199E-08 -3.342254E-07
0 2 139 1.000000E+00 8.284220E-05 -5.400235E-10 5.727422E-10 -7.585961E-10 -1.599083E-11 -2.686319E-12 -6.295169E-12 -4.152669E-11 4.576693E-13 1.000000E+00 1.380703E-05 1.000000E+00 8.296237E-08 -3.659335E-07
0 2 140 1.000000E+00 9.078261E-05 -6.364846E-10 5.666918E-10 -7.654563E-10 -1.551775E-11 -3.147830E-12 -5.792833E-12 -4.477693E-11 4.868325E-13 1.000000E+00 1.513043E-05 1.000000E+00 8.166152E-08 -3.971607E-07
0 2 141 1.000000E+00 9.859928E-05 -7.391863E-10 5.611565E-10 -7.718735E-10 -1.501717E-11 -3.633447E-12 -5.265249E-12 -4.778491E-11 5.131760E-13 1.000000E+00 1.643321E-05 1.000000E+00 8.026284E-08 -4.278686E-07
0 2 142 1.000000E+00 1.062834E-04 -8.476363E-10 5.561613E-10 -7.778226E-10 -1.449140E-11 -4.140372E-12 -4.714348E-12 -5.053843E-11 5.367589E-13 1.000000E+00 1.771389E-05 1.000000E+00 7.876994E-08 -4.580206E-07
0 2 143 1.000000E+00 1.138263E-04 -9.613184E-10 5.517278E-10 -7.832813E-10 -1.394365E-11 -4.664230E-12 -4.144546E-12 -5.302659E-11 5.571739E-13 1.000000E+00 1.897105E-05 1.000000E+00 7.718666E-08 -4.875813E-07
0 2 144 1.000000E+00 1.212198E-04 -1.079697E-09 5.478722E-10 -7.882321E-10 -1.337705E-11 -5.201723E-12 -3.558998E-12 -5.524052E-11 5.743555E-13 1.000000E+00 2.020331E-05 1.000000E+00 7.551703E-08 -5.165169E-07
0 2 145 1.000000E+00 1.284562E-04 -1.202220E-09 5.446098E-10 -7.926595E-10 -1.279494E-11 -5.749526E-12 -2.960534E-12 -5.717258E-11 5.886590E-13 1.000000E+00 2.140936E-05 1.000000E+00 7.376524E-08 -5.447953E-07
0 2 146 1.000000E+00 1.355278E-04 -1.328323E-09 5.419511E-10 -7.965517E-10 -1.219973E-11 -6.303493E-12 -2.353110E-12 -5.881725E-11 5.996791E-13 1.000000E+00 2.258796E-05 1.000000E+00 7.193564E-08 -5.723858E-07
0 2 147 1.000000E+00 1.424275E-04 -1.457429E-09 5.399036E-10 -7.999006E-10 -1.159558E-11 -6.859943E-12 -1.740103E-12 -6.017077E-11 6.074728E-13 1.000000E+00 2.373792E-05 1.000000E+00 7.003272E-08 -5.992597E-07
0 2 148 1.000000E+00 1.491486E-04 -1.588960E-09 5.384709E-10 -8.027014E-10 -1.098479E-11 -7.415885E-12 -1.124862E-12 -6.123062E-11 6.123103E-13 1.000000E+00 2.485811E-05 1.000000E+00 6.806108E-08 -6.253900E-07
0 2 149 1.000000E+00 1.556848E-04 -1.722331E-09 5.376539E-10 -8.049523E-10 -1.037096E-11 -7.966869E-12 -5.104192E-13 -6.199637E-11 6.140996E-13 1.000000E+00 2.594747E-05 1.000000E+00 6.602542E-08 -6.507514E-07
0 2 150 1.000000E+00 1.620302E-04 -1.856959E-09 5.374501E-10 -8.066551E-10 -9.756588E-12 -8.510210E-12 9.946351E-14 -6.246946E-11 6.128032E-13 1.000000E+00 2.700503E-05 1.000000E+00 6.393052E-08 -6.753206E-07
0 2 151 1.000000E+00 1.681792E-04 -1.992265E-09 5.378528E-10 -8.078148E-10 -9.145354E-12 -9.042102E-12 7.018567E-13 -6.265225E-11 6.086539E-13 1.000000E+00 2.802986E-05 1.000000E+00 6.178121E-08 -6.990760E-07
0 2 152 1.000000E+00 1.741267E-04 -2.127676E-09 5.388538E-10 -8.084389E-10 -8.539280E-12 -9.559799E-12 1.294065E-12 -6.254921E-11 6.018452E-13 1.000000E+00 2.902111E-05 1.000000E+00 5.958239E-08 -7.219980E-07
0 2 153 1.000000E+00 1.798680E-04 -2.262630E-09 5.404409E-10 -8.085385E-10 -7.941664E-12 -1.005990E-11 1.872978E-12 -6.216616E-11 5.922357E-13 1.000000E+00 2.997801E-05 1.000000E+00 5.733896E-08 -7.440690E-07
0 2 154 1.000000E+00 1.853991E-04 -2.396577E-09 5.425997E-10 -8.081269E-10 -7.354809E-12 -1.053989E-11 2.435543E-12 -6.151008E-11 5.804347E-13 1.000000E+00 3.089984E-05 1.000000E+00 5.505581E-08 -7.652731E-07
0 2 155 1.000000E+00 1.907159E-04 -2.528984E-09 5.453120E-10 -8.072206E-10 -6.780794E-12 -1.099699E-11 2.979684E-12 -6.058961E-11 5.660540E-13 1.000000E+00 3.178598E-05 1.000000E+00 5.273786E-08 -7.855964E-07
0 2 156 1.000000E+00 1.958152E-04 -2.659332E-09 5.485591E-10 -8.058376E-10 -6.222701E-12 -1.142911E-11 3.503407E-12 -5.941436E-11 5.495746E-13 1.000000E+00 3.263586E-05 1.000000E+00 5.038996E-08 -8.050269E-07
0 2 157 1.000000E+00 2.006940E-04 -2.787128E-09 5.523188E-10 -8.039988E-10 -5.681645E-12 -1.183374E-11 4.003762E-12 -5.799517E-11 5.311914E-13 1.000000E+00 3.344900E-05 1.000000E+00 4.801693E-08 -8.235544E-07
0 2 158 1.000000E+00 2.053497E-04 -2.911897E-09 5.565666E-10 -8.017269E-10 -5.160318E-12 -1.220930E-11 4.479333E-12 -5.634361E-11 5.111920E-13 1.000000E+00 3.422496E-05 1.000000E+00 4.562354E-08 -8.411707E-07
0 2 159 1.000000E+00 2.097804E-04 -3.033190E-09 5.612775E-10 -7.990461E-10 -4.659261E-12 -1.255401E-11 4.928601E-12 -5.447271E-11 4.892350E-13 1.000000E+00 3.496340E-05 1.000000E+00 4.321445E-08 -8.578692E-07
0 2 160 1.000000E+00 2.139842E-04 -3.150583E-09 5.664238E-10 -7.959825E-10 -4.181848E-12 -1.286634E-11 5.349513E-12 -5.239569E-11 4.660801E-13 1.000000E+00 3.566403E-05 1.000000E+00 4.079428E-08 -8.736453E-07
0 2 161 1.000000E+00 2.179599E-04 -3.263680E-09 5.719765E-10 -7.925634E-10 -3.727101E-12 -1.314554E-11 5.741664E-12 -5.012655E-11 4.420277E-13 1.000000E+00 3.632665E-05 1.000000E+00 3.836749E-08 -8.884961E-07
0 2 162 1.000000E+00 2.217066E-04 -3.372114E-09 5.779071E-10 -7.888167E-10 -3.297793E-12 -1.339041E-11 6.103379E-12 -4.768040E-11 4.164416E-13 1.000000E+00 3.695111E-05 1.000000E+00 3.593846E-08 -9.024203E-07
0 2 163 1.000000E+00 2.252239E-04 -3.475547E-09 5.841833E-10 -7.847723E-10 -2.894218E-12 -1.360015E-11 6.433897E-12 -4.507205E-11 3.903440E-13 1.000000E+00 3.753732E-05 1.000000E+00 3.351145E-08 -9.154183E-07
0 2 164 1.000000E+00 2.285116E-04 -3.573671E-09 5.907749E-10 -7.804595E-10 -2.517105E-12 -1.377502E-11 6.733175E-12 -4.231681E-11 3.637453E-13 1.000000E+00 3.808527E-05 1.000000E+00 3.109054E-08 -9.274922E-07
0 2 165 1.000000E+00 2.315700E-04 -3.666210E-09 5.976496E-10 -7.759087E-10 -2.166727E-12 -1.391404E-11 7.000466E-12 -3.943069E-11 3.366181E-13 1.000000E+00 3.859500E-05 1.000000E+00 2.867971E-08 -9.386456E-07
0 2 166 1.000000E+00 2.343997E-04 -3.752918E-09 6.047759E-10 -7.711506E-10 -1.843868E-12 -1.401791E-11 7.235544E-12 -3.642933E-11 3.090197E-13 1.000000E+00 3.906661E-05 1.000000E+00 2.628276E-08 -9.488834E-07
0 2 167 1.000000E+00 2.370016E-04 -3.833580E-09 6.121207E-10 -7.662155E-10 -1.548688E-12 -1.408670E-11 7.438781E-12 -3.332831E-11 2.818049E-13 1.000000E+00 3.950027E-05 1.000000E+00 2.390334E-08 -9.582123E-07
0 2 168 1.000000E+00 2.393772E-04 -3.908016E-09 6.196534E-10 -7.611336E-10 -1.280259E-12 -1.412086E-11 7.610234E-12 -3.014354E-11 2.544014E-13 1.000000E+00 3.989620E-05 1.000000E+00 2.154492E-08 -9.666400E-07
0 2 169 1.000000E+00 2.415280E-04 -3.976071E-09 6.273412E-10 -7.559353E-10 -1.039885E-12 -1.412094E-11 7.750281E-12 -2.689060E-11 2.272294E-13 1.000000E+00 4.025467E-05 1.000000E+00 1.921080E-08 -9.741756E-07
0 2 170 1.000000E+00 2.434559E-04 -4.037626E-09 6.351540E-10 -7.506496E-10 -8.257999E-13 -1.408845E-11 7.859590E-12 -2.358448E-11 2.005900E-13 1.000000E+00 4.057599E-05 1.000000E+00 1.690411E-08 -9.808296E-07
0 2 171 9.999999E-01 2.451632E-04 -4.092588E-09 6.430604E-10 -7.453056E-10 -6.387049E-13 -1.402331E-11 7.938860E-12 -2.024028E-11 1.743589E-13 1.000000E+00 4.086054E-05 1.000000E+00 1.462778E-08 -9.866133E-07
0 2 172 9.999999E-01 2.466524E-04 -4.140897E-09 6.510317E-10 -7.399311E-10 -4.770821E-13 -1.392801E-11 7.989146E-12 -1.687250E-11 1.489132E-13 1.000000E+00 4.110874E-05 1.000000E+00 1.238460E-08 -9.915395E-07
0 2 173 9.999999E-01 2.479262E-04 -4.182519E-09 6.590387E-10 -7.345531E-10 -3.408786E-13 -1.380262E-11 8.010939E-12 -1.349493E-11 1.240953E-13 1.000000E+00 4.132104E-05 1.000000E+00 1.017711E-08 -9.956217E-07
0 2 174 9.999999E-01 2.489877E-04 -4.217447E-09 6.670536E-10 -7.291976E-10 -2.288914E-13 -1.364955E-11 8.005978E-12 -1.012134E-11 1.002088E-13 1.000000E+00 4.149795E-05 1.000000E+00 8.007726E-09 -9.988743E-07
0 2 175 9.999999E-01 2.498401E-04 -4.245700E-09 6.750506E-10 -7.238892E-10 -1.404611E-13 -1.346965E-11 7.974938E-12 -6.764425E-12 7.722054E-14 1.000000E+00 4.164001E-05 1.000000E+00 5.878637E-09 -1.001313E-06
0 2 176 9.999999E-01 2.504868E-04 -4.267326E-09 6.830035E-10 -7.186516E-10 -7.445037E-14 -1.326510E-11 7.919602E-12 -3.436439E-12 5.524603E-14 1.000000E+00 4.174779E-05 1.000000E+00 3.791865E-09 -1.002953E-06
0 2 177 9.999999E-01 2.509315E-04 -4.282391E-09 6.908898E-10 -7.135066E-10 -2.996901E-14 -1.303683E-11 7.840944E-12 -1.488772E-13 3.450154E-14 1.000000E+00 4.182191E-05 1.000000E+00 1.749244E-09 -1.003813E-06
0 2 178 9.999999E-01 2.511780E-04 -4.290987E-09 6.986854E-10 -7.084755E-10 -5.447290E-15 -1.278751E-11 7.740314E-12 3.087165E-12 1.469288E-14 1.000000E+00 4.186300E-05 1.000000E+00 -2.475730E-10 -1.003909E-06
0 2 179 9.999999E-01 2.512304E-04 -4.293226E-09 7.063705E-10 -7.035770E-10 -5.832564E-16 -1.251811E-11 7.619687E-12 6.261786E-12 -3.944699E-15 1.000000E+00 4.187173E-05 1.000000E+00 -2.197110E-09 -1.003260E-06
0 2 180 9.999999E-01 2.510927E-04 -4.289240E-09 7.139247E-10 -6.988291E-10 -1.333669E-14 -1.223108E-11 7.480064E-12 9.365665E-12 -2.105042E-14 1.000000E+00 4.184879E-05 1.000000E+00 -4.098067E-09 -1.001884E-06
0 2 181 9.999999E-01 2.507694E-04 -4.279177E-09 7.213306E-10 -6.942483E-10 -4.268410E-14 -1.192733E-11 7.323068E-12 1.238983E-11 -3.743732E-14 1.000000E+00 4.179490E-05 1.000000E+00 -5.949316E-09 -9.997999E-07
0 2 182 9.999999E-01 2.502647E-04 -4.263203E-09 7.285709E-10 -6.898493E-10 -8.821132E-14 -1.160994E-11 7.150363E-12 1.532685E-11 -5.215713E-14 1.000000E+00 4.171079E-05 1.000000E+00 -7.749893E-09 -9.970278E-07
0 2 183 9.999999E-01 2.495833E-04 -4.241501E-09 7.356313E-10 -6.856450E-10 -1.469984E-13 -1.127950E-11 6.963345E-12 1.816939E-11 -6.582453E-14 1.000000E+00 4.159722E-05 1.000000E+00 -9.499000E-09 -9.935872E-07
0 2 184 9.999999E-01 2.487297E-04 -4.214261E-09 7.424976E-10 -6.816477E-10 -2.198604E-13 -1.093853E-11 6.763393E-12 2.091108E-11 -7.840790E-14 1.000000E+00 4.145495E-05 1.000000E+00 -1.119599E-08 -9.894981E-07
0 2 185 9.999999E-01 2.477086E-04 -4.181692E-09 7.491581E-10 -6.778672E-10 -3.038142E-13 -1.058855E-11 6.552332E-12 2.354666E-11 -8.936667E-14 1.000000E+00 4.128477E-05 1.000000E+00 -1.284038E-08 -9.847807E-07
0 2 186 9.999999E-01 2.465248E-04 -4.144010E-09 7.556022E-10 -6.743126E-10 -3.985937E-13 -1.023095E-11 6.331356E-12 2.607095E-11 -9.957128E-14 1.000000E+00 4.108747E-05 1.000000E+00 -1.443181E-08 -9.794553E-07
0 2 187 9.999999E-01 2.451831E-04 -4.101439E-09 7.618208E-10 -6.709911E-10 -5.029567E-13 -9.868051E-12 6.101530E-12 2.847988E-11 -1.083658E-13 1.000000E+00 4.086384E-05 1.000000E+00 -1.597008E-08 -9.735424E-07
0 2 188 1.000000E+00 2.436883E-04 -4.054213E-09 7.678053E-10 -6.679090E-10 -6.153254E-13 -9.500632E-12 5.865269E-12 3.077029E-11 -1.160538E-13 1.000000E+00 4.061471E-05 1.000000E+00 -1.745511E-08 -9.670624E-07
0 2 189 1.000000E+00 2.420452E-04 -4.002571E-09 7.735514E-10 -6.650702E-10 -7.350644E-13 -9.131041E-12 5.622941E-12 3.293911E-11 -1.227195E-13 1.000000E+00 4.034087E-05 1.000000E+00 -1.888697E-08 -9.600358E-07
0 2 190 1.000000E+00 2.402589E-04 -3.946756E-09 7.790512E-10 -6.624789E-10 -8.607643E-13 -8.759765E-12 5.375546E-12 3.498449E-11 -1.282831E-13 1.000000E+00 4.004315E-05 1.000000E+00 -2.026581E-08 -9.524828E-07
0 2 191 1.000000E+00 2.383341E-04 -3.887017E-09 7.843024E-10 -6.601368E-10 -9.916306E-13 -8.389325E-12 5.125831E-12 3.690476E-11 -1.327902E-13 1.000000E+00 3.972235E-05 1.000000E+00 -2.159193E-08 -9.444238E-07
0 2 192 1.000000E+00 2.362758E-04 -3.823602E-09 7.893028E-10 -6.580448E-10 -1.126345E-12 -8.019674E-12 4.873269E-12 3.869906E-11 -1.365059E-13 1.000000E+00 3.937929E-05 1.000000E+00 -2.286572E-08 -9.358789E-07
0 2 193 1.000000E+00 2.340887E-04 -3.756764E-09 7.940490E-10 -6.562032E-10 -1.264642E-12 -7.653446E-12 4.619637E-12 4.036715E-11 -1.392144E-13 1.000000E+00 3.901479E-05 1.000000E+00 -2.408767E-08 -9.268679E-07
0 2 194 1.000000E+00 2.317778E-04 -3.686754E-09 7.985421E-10 -6.546102E-10 -1.404773E-12 -7.290501E-12 4.366206E-12 4.190916E-11 -1.409283E-13 1.000000E+00 3.862963E-05 1.000000E+00 -2.525838E-08 -9.174107E-07
0 2 195 1.000000E+00 2.293478E-04 -3.613822E-09 8.027814E-10 -6.532644E-10 -1.546499E-12 -6.932643E-12 4.113349E-12 4.332557E-11 -1.420569E-13 1.000000E+00 3.822463E-05 1.000000E+00 -2.637851E-08 -9.075265E-07
0 2 196 1.000000E+00 2.268034E-04 -3.538217E-09 8.067688E-10 -6.521623E-10 -1.688887E-12 -6.580682E-12 3.862255E-12 4.461763E-11 -1.424093E-13 1.000000E+00 3.780057E-05 1.000000E+00 -2.744883E-08 -8.972346E-07
0 2 197 1.000000E+00 2.241494E-04 -3.460186E-09 8.105059E-10 -6.513001E-10 -1.831318E-12 -6.235334E-12 3.613683E-12 4.578690E-11 -1.421349E-13 1.000000E+00 3.735824E-05 1.000000E+00 -2.847017E-08 -8.865537E-07
0 2 198 1.000000E+00 2.213904E-04 -3.379971E-09 8.139962E-10 -6.506735E-10 -1.973157E-12 -5.897321E-12 3.368467E-12 4.683536E-11 -1.408641E-13 1.000000E+00 3.689840E-05 1.000000E+00 -2.944343E-08 -8.755023E-07
0 2 199 1.000000E+00 2.185309E-04 -3.297812E-09 8.172428E-10 -6.502771E-10 -2.113046E-12 -5.567716E-12 3.127022E-12 4.776475E-11 -1.394732E-13 1.000000E+00 3.642182E-05 1.000000E+00 -3.036957E-08 -8.640986E-07
0 2 200 1.000000E+00 2.155755E-04 -3.213942E-09 8.202502E-10 -6.501048E-10 -2.252104E-12 -5.246860E-12 2.889845E-12 4.857817E-11 -1.374195E-13 1.000000E+00 3.592925E-05 1.000000E+00 -3.124961E-08 -8.523601E-07
0 2 201 1.000000E+00 2.125284E-04 -3.128590E-09 8.230225E-10 -6.501507E-10 -2.387885E-12 -4.935197E-12 2.658009E-12 4.927818E-11 -1.347138E-13 1.000000E+00 3.542141E-05 1.000000E+00 -3.208461E-08 -8.403043E-07
0 2 202 1.000000E+00 2.093942E-04 -3.041980E-09 8.255662E-10 -6.504076E-10 -2.521531E-12 -4.633393E-12 2.431765E-12 4.986784E-11 -1.318599E-13 1.000000E+00 3.489903E-05 1.000000E+00 -3.287570E-08 -8.279479E-07
0 2 203 1.000000E+00 2.061769E-04 -2.954328E-09 8.278861E-10 -6.508682E-10 -2.651605E-12 -4.342003E-12 2.210769E-12 5.035052E-11 -1.283892E-13 1.000000E+00 3.436281E-05 1.000000E+00 -3.362402E-08 -8.153074E-07
0 2 204 1.000000E+00 2.028806E-04 -2.865844E-09 8.299878E-10 -6.515251E-10 -2.778310E-12 -4.060677E-12 1.996495E-12 5.072938E-11 -1.248383E-13 1.000000E+00 3.381344E-05 1.000000E+00 -3.433077E-08 -8.023987E-07
0 2 205 1.000000E+00 1.995095E-04 -2.776731E-09 8.318791E-10 -6.523701E-10 -2.901281E-12 -3.790443E-12 1.788626E-12 5.100841E-11 -1.208334E-13 1.000000E+00 3.325159E-05 1.000000E+00 -3.499716E-08 -7.892373E-07
0 2 206 1.000000E+00 1.960675E-04 -2.687185E-09 8.335650E-10 -6.533953E-10 -3.019977E-12 -3.530926E-12 1.587596E-12 5.119109E-11 -1.165962E-13 1.000000E+00 3.267791E-05 1.000000E+00 -3.562443E-08 -7.758382E-07
0 2 207 1.000000E+00 1.925583E-04 -2.597394E-09 8.350542E-10 -6.545919E-10 -3.134474E-12 -3.282778E-12 1.392845E-12 5.128112E-11 -1.123856E-13 1.000000E+00 3.209304E-05 1.000000E+00 -3.621385E-08 -7.622160E-07
0 2 208 1.000000E+00 1.889856E-04 -2.507538E-09 8.363507E-10 -6.559525E-10 -3.244748E-12 -3.045235E-12 1.205864E-12 5.128252E-11 -1.077911E-13 1.000000E+00 3.149760E-05 1.000000E+00 -3.676669E-08 -7.483846E-07
0 2 209 1.000000E+00 1.853531E-04 -2.417792E-09 8.374660E-10 -6.574668E-10 -3.350056E-12 -2.819777E-12 1.026049E-12 5.119943E-11 -1.030595E-13 1.000000E+00 3.089219E-05 1.000000E+00 -3.728425E-08 -7.343576E-07
0 2 210 1.000000E+00 1.816643E-04 -2.328319E-09 8.384028E-10 -6.591280E-10 -3.450867E-12 -2.603978E-12 8.523941E-13 5.103530E-11 -9.850005E-14 1.000000E+00 3.027738E-05 1.000000E+00 -3.776782E-08 -7.201480E-07
0 2 211 1.000000E+00 1.779225E-04 -2.239276E-09 8.391708E-10 -6.609265E-10 -3.547056E-12 -2.400615E-12 6.868937E-13 5.079430E-11 -9.379837E-14 1.000000E+00 2.965375E-05 1.000000E+00 -3.821870E-08 -7.057684E-07
0 2 212 1.000000E+00 1.741309E-04 -2.150813E-09 8.397766E-10 -6.628538E-10 -3.638463E-12 -2.207078E-12 5.281733E-13 5.048058E-11 -8.886803E-14 1.000000E+00 2.902181E-05 1.000000E+00 -3.863819E-08 -6.912307E-07
0 2 213 1.000000E+00 1.702927E-04 -2.063072E-09 8.402271E-10 -6.649018E-10 -3.724792E-12 -2.025276E-12 3.767185E-13 5.009753E-11 -8.422757E-14 1.000000E+00 2.838211E-05 1.000000E+00 -3.902760E-08 -6.765465E-07
0 2 214 1.000000E+00 1.664109E-04 -1.976186E-09 8.405300E-10 -6.670616E-10 -3.806919E-12 -1.853045E-12 2.316203E-13 4.964963E-11 -7.942250E-14 1.000000E+00 2.773515E-05 1.000000E+00 -3.938821E-08 -6.617268E-07
0 2 215 1.000000E+00 1.624884E-04 -1.890282E-09 8.406903E-10 -6.693260E-10 -3.883637E-12 -1.691454E-12 9.375484E-14 4.914007E-11 -7.468705E-14 1.000000E+00 2.708139E-05 1.000000E+00 -3.972132E-08 -6.467822E-07
0 2 216 1.000000E+00 1.585279E-04 -1.805477E-09 8.407175E-10 -6.716855E-10 -3.956293E-12 -1.540535E-12 -3.701690E-14 4.857294E-11 -7.023143E-14 1.000000E+00 2.642132E-05 1.000000E+00 -4.002818E-08 -6.317226E-07
0 2 217 1.000000E+00 1.545322E-04 -1.721884E-09 8.406163E-10 -6.741333E-10 -4.024100E-12 -1.398466E-12 -1.618013E-13 4.795172E-11 -6.574133E-14 1.000000E+00 2.575537E-05 1.000000E+00 -4.031007E-08 -6.165578E-07
0 2 218 1.000000E+00 1.505038E-04 -1.639606E-09 8.403939E-10 -6.766615E-10 -4.087775E-12 -1.266333E-12 -2.802691E-13 4.727987E-11 -6.122502E-14 1.000000E+00 2.508397E-05 1.000000E+00 -4.056823E-08 -6.012966E-07
0 2 219 1.000000E+00 1.464451E-04 -1.558741E-09 8.400558E-10 -6.792624E-10 -4.146550E-12 -1.143266E-12 -3.923438E-13 4.656101E-11 -5.698656E-14 1.000000E+00 2.440751E-05 1.000000E+00 -4.080387E-08 -5.859478E-07
0 2 220 1.000000E+00 1.423584E-04 -1.479379E-09 8.396093E-10 -6.819286E-10 -4.201748E-12 -1.029198E-12 -4.983600E-13 4.579824E-11 -5.281343E-14 1.000000E+00 2.372640E-05 1.000000E+00 -4.101821E-08 -5.705195E-07
0 2 221 1.000000E+00 1.382460E-04 -1.401605E-09 8.390591E-10 -6.846537E-10 -4.252177E-12 -9.233038E-13 -5.993222E-13 4.499469E-11 -4.894860E-14 1.000000E+00 2.304099E-05 1.000000E+00 -4.121242E-08 -5.550193E-07
0 2 222 1.000000E+00 1.341098E-04 -1.325496E-09 8.384106E-10 -6.874308E-10 -4.299646E-12 -8.258172E-13 -6.940592E-13 4.415382E-11 -4.504494E-14 1.000000E+00 2.235164E-05 1.000000E+00 -4.138767E-08 -5.394546E-07
0 2 223 1.000000E+00 1.299520E-04 -1.251124E-09 8.376709E-10 -6.902530E-10 -4.342267E-12 -7.360463E-13 -7.839354E-13 4.327823E-11 -4.118871E-14 1.000000E+00 2.165867E-05 1.000000E+00 -4.154509E-08 -5.238321E-07
0 2 224 1.000000E+00 1.257744E-04 -1.178555E-09 8.368427E-10 -6.931150E-10 -4.382023E-12 -6.534135E-13 -8.690796E-13 4.237053E-11 -3.791645E-14 1.000000E+00 2.096240E-05 1.000000E+00 -4.168578E-08 -5.081582E-07
0 2 225 1.000000E+00 1.215787E-04 -1.107850E-09 8.359328E-10 -6.960100E-10 -4.418100E-12 -5.784292E-13 -9.488763E-13 4.143393E-11 -3.448963E-14 1.000000E+00 2.026312E-05 1.000000E+00 -4.181084E-08 -4.924389E-07
0 2 226 1.000000E+00 1.173667E-04 -1.039063E-09 8.349450E-10 -6.989328E-10 -4.451002E-12 -5.090665E-13 -1.025091E-12 4.047048E-11 -3.130442E-14 1.000000E+00 1.956111E-05 1.000000E+00 -4.192130E-08 -4.766797E-07
0 2 227 1.000000E+00 1.131398E-04 -9.722464E-10 8.338826E-10 -7.018786E-10 -4.480708E-12 -4.471796E-13 -1.096352E-12 3.948304E-11 -2.816667E-14 1.000000E+00 1.885664E-05 1.000000E+00 -4.201820E-08 -4.608859E-07
0 2 228 1.000000E+00 1.088996E-04 -9.074451E-10 8.327523E-10 -7.048412E-10 -4.507336E-12 -3.902320E-13 -1.163924E-12 3.847317E-11 -2.545471E-14 1.000000E+00 1.814994E-05 1.000000E+00 -4.210251E-08 -4.450622E-07
0 2 229 1.000000E+00 1.046475E-04 -8.447001E-10 8.315547E-10 -7.078170E-10 -4.531618E-12 -3.396316E-13 -1.228129E-12 3.744379E-11 -2.288841E-14 1.000000E+00 1.744125E-05 1.000000E+00 -4.217522E-08 -4.292130E-07
0 2 230 1.000000E+00 1.003847E-04 -7.840492E-10 8.302960E-10 -7.108007E-10 -4.553112E-12 -2.935968E-13 -1.288089E-12 3.639642E-11 -2.019431E-14 1.000000E+00 1.673078E-05 1.000000E+00 -4.223723E-08 -4.133424E-07
0 2 231 1.000000E+00 9.611239E-05 -7.255260E-10 8.289786E-10 -7.137888E-10 -4.572006E-12 -2.527273E-13 -1.345661E-12 3.533297E-11 -1.790080E-14 1.000000E+00 1.601873E-05 1.000000E+00 -4.228946E-08 -3.974541E-07
0 2 232 1.000000E+00 9.183172E-05 -6.691597E-10 8.276047E-10 -7.167770E-10 -4.588914E-12 -2.161469E-13 -1.400108E-12 3.425526E-11 -1.581224E-14 1.000000E+00 1.530529E-05 1.000000E+00 -4.233275E-08 -3.815515E-07
0 2 233 1.000000E+00 8.754371E-05 -6.149773E-10 8.261784E-10 -7.197615E-10 -4.603631E-12 -1.841070E-13 -1.451488E-12 3.316479E-11 -1.379782E-14 1.000000E+00 1.459062E-05 1.000000E+00 -4.236795E-08 -3.656377E-07
0 2 234 1.000000E+00 8.324928E-05 -5.630019E-10 8.247017E-10 -7.227392E-10 -4.616510E-12 -1.555083E-13 -1.500636E-12 3.206326E-11 -1.200166E-14 1.000000E+00 1.387488E-05 1.000000E+00 -4.239585E-08 -3.497154E-07
0 2 235 1.000000E+00 7.894931E-05 -5.132540E-10 8.231771E-10 -7.257069E-10 -4.627634E-12 -1.308352E-13 -1.547482E-12 3.095171E-11 -1.024133E-14 1.000000E+00 1.315822E-05 1.000000E+00 -4.241722E-08 -3.337871E-07
0 2 236 1.000000E+00 7.464458E-05 -4.657519E-10 8.216068E-10 -7.286617E-10 -4.636992E-12 -1.087788E-13 -1.592232E-12 2.983174E-11 -8.681766E-15 1.000000E+00 1.244076E-05 1.000000E+00 -4.243278E-08 -3.178550E-07
0 2 237 1.000000E+00 7.033582E-05 -4.205106E-10 8.199926E-10 -7.316010E-10 -4.644998E-12 -9.041988E-14 -1.635175E-12 2.870413E-11 -7.312698E-15 1.000000E+00 1.172264E-05 1.000000E+00 -4.244323E-08 -3.019210E-07
0 2 238 1.000000E+00 6.602368E-05 -3.775438E-10 8.183364E-10 -7.345223E-10 -4.651618E-12 -7.403969E-14 -1.676403E-12 2.757011E-11 -6.108050E-15 1.000000E+00 1.100395E-05 1.000000E+00 -4.244923E-08 -2.859867E-07
0 2 239 1.000000E+00 6.170874E-05 -3.368625E-10 8.166398E-10 -7.374234E-10 -4.657214E-12 -6.050425E-14 -1.716081E-12 2.643074E-11 -4.898923E-15 1.000000E+00 1.028479E-05 1.000000E+00 -4.245141E-08 -2.700536E-07
0 2 240 1.000000E+00 5.739153E-05 -2.984769E-10 8.149043E-10 -7.403023E-10 -4.661416E-12 -4.875978E-14 -1.754716E-12 2.528652E-11 -3.947207E-15 1.000000E+00 9.565255E-06 1.000000E+00 -4.245036E-08 -2.541229E-07
0 2 241 1.000000E+00 5.307251E-05 -2.623942E-10 8.131304E-10 -7.431575E-10 -4.665108E-12 -3.925961E-14 -1.791842E-12 2.413845E-11 -3.068762E-15 1.000000E+00 8.845419E-06 1.000000E+00 -4.244664E-08 -2.381955E-07
0 2 242 1.000000E+00 4.875211E-05 -2.286219E-10 8.113206E-10 -7.459868E-10 -4.667553E-12 -3.104680E-14 -1.828170E-12 2.298711E-11 -2.197726E-15 1.000000E+00 8.125351E-06 1.000000E+00 -4.244077E-08 -2.222722E-07
0 2 243 1.000000E+00 4.443067E-05 -1.971647E-10 8.094740E-10 -7.487895E-10 -4.669504E-12 -2.456094E-14 -1.863894E-12 2.183294E-11 -1.609451E-15 1.000000E+00 7.405111E-06 1.000000E+00 -4.243324E-08 -2.063536E-07
0 2 244 1.000000E+00 4.010851E-05 -1.680274E-10 8.075928E-10 -7.515639E-10 -4.670772E-12 -1.917783E-14 -1.898349E-12 2.067658E-11 -9.750934E-16 1.000000E+00 6.684751E-06 1.000000E+00 -4.242451E-08 -1.904401E-07
0 2 245 1.000000E+00 3.578590E-05 -1.412132E-10 8.056773E-10 -7.543088E-10 -4.671454E-12 -1.499508E-14 -1.932712E-12 1.951846E-11 -4.572558E-16 1.000000E+00 5.964317E-06 1.000000E+00 -4.241500E-08 -1.745319E-07
0 2 246 1.000000E+00 3.146307E-05 -1.167249E-10 8.037274E-10 -7.570238E-10 -4.671687E-12 -1.144493E-14 -1.966496E-12 1.835877E-11 -1.549629E-16 1.000000E+00 5.243844E-06 1.000000E+00 -4.240509E-08 -1.586292E-07
0 2 247 1.000000E+00 2.714020E-05 -9.456405E-11 8.017443E-10 -7.597076E-10 -4.671764E-12 -8.996403E-15 -1.999618E-12 1.719799E-11 2.304338E-16 1.000000E+00 4.523366E-06 1.000000E+00 -4.239514E-08 -1.427318E-07
0 2 248 1.000000E+00 2.281745E-05 -7.473274E-11 7.997281E-10 -7.623597E-10 -4.671226E-12 -6.722331E-15 -2.032900E-12 1.603628E-11 5.821382E-16 1.000000E+00 3.802908E-06 1.000000E+00 -4.238548E-08 -1.268396E-07
0 2 249 1.000000E+00 1.849494E-05 -5.723148E-11 7.976785E-10 -7.649798E-10 -4.670600E-12 -5.367066E-15 -2.065640E-12 1.487372E-11 6.783737E-16 1.000000E+00 3.082491E-06 1.000000E+00 -4.237637E-08 -1.109524E-07
0 2 250 1.000000E+00 1.417278E-05 -4.206101E-11 7.955968E-10 -7.675668E-10 -4.669869E-12 -4.085795E-15 -2.098283E-12 1.371062E-11 8.730378E-16 1.000000E+00 2.362130E-06 1.000000E+00 -4.236808E-08 -9.506958E-08
0 2 251 1.000000E+00 9.851025E-06 -2.922197E-11 7.934820E-10 -7.701211E-10 -4.668854E-12 -3.053617E-15 -2.131062E-12 1.254713E-11 9.948279E-16 1.000000E+00 1.641837E-06 1.000000E+00 -4.236082E-08 -7.919082E-08
0 2 252 1.000000E+00 5.529732E-06 -1.871430E-11 7.913347E-10 -7.726419E-10 -4.667879E-12 -2.408986E-15 -2.163585E-12 1.138303E-11 1.069847E-15 1.000000E+00 9.216220E-07 1.000000E+00 -4.235478E-08 -6.331554E-08
0 2 253 1.000000E+00 1.208935E-06 -1.053837E-11 7.891548E-10 -7.751291E-10 -4.666714E-12 -1.649230E-15 -2.196215E-12 1.021868E-11 1.112948E-15 1.000000E+00 2.014892E-07 1.000000E+00 -4.235010E-08 -4.744312E-08
0 2 254 1.000000E+00 -3.111346E-06 -4.693931E-12 7.869423E-10 -7.775827E-10 -4.665653E-12 -1.176540E-15 -2.228789E-12 9.053874E-12 1.106082E-15 1.000000E+00 -5.185577E-07 1.000000E+00 -4.234691E-08 -3.157288E-08
0 2 255 1.000000E+00 -7.431102E-06 -1.181196E-12 7.846972E-10 -7.800026E-10 -4.664502E-12 -5.267170E-16 -2.261528E-12 7.888843E-12 1.177387E-15 1.000000E+00 -1.238517E-06 1.000000E+00 -4.234528E-08 -1.570412E-08
0 3 0 1.000000E+00 -1.173586E-05 8.922543E-18 7.756979E-10 -7.756504E-10 -1.049252E-11 9.145190E-17 -3.460214E-12 6.751408E-12 1.800380E-15 1.000000E+00 -1.955977E-06 1.000000E+00 -5.821246E-08 1.645593E-10
0 3 1 1.000000E+00 -1.821401E-05 -1.150103E-12 7.722217E-10 -7.791684E-10 -1.049061E-11 3.974397E-16 -3.492314E-12 5.585473E-12 1.648822E-15 1.000000E+00 -3.035669E-06 1.000000E+00 -5.821445E-08 1.603054E-08
0 3 2 1.000000E+00 -2.469164E-05 -4.631332E-12 7.687133E-10 -7.826528E-10 -1.048922E-11 1.241766E-15 -3.524999E-12 4.419253E-12 1.609383E-15 1.000000E+00 -4.115274E-06 1.000000E+00 -5.821881E-08 3.189730E-08
0 3 3 1.000000E+00 -3.116876E-05 -1.044463E-11 7.651717E-10 -7.861041E-10 -1.048739E-11 1.704203E-15 -3.557271E-12 3.252792E-12 1.796500E-15 1.000000E+00 -5.194793E-06 1.000000E+00 -5.822548E-08 4.776560E-08
0 3 4 1.000000E+00 -3.764535E-05 -1.858954E-11 7.615987E-10 -7.895216E-10 -1.048562E-11 1.995510E-15 -3.589318E-12 2.085678E-12 1.737487E-15 1.000000E+00 -6.274224E-06 1.000000E+00 -5.823433E-08 6.363619E-08
0 3 5 1.000000E+00 -4.412139E-05 -2.906603E-11 7.579930E-10 -7.929056E-10 -1.048392E-11 2.541868E-15 -3.621769E-12 9.183232E-13 1.934446E-15 1.000000E+00 -7.353565E-06 1.000000E+00 -5.824520E-08 7.950977E-08
0 3 6 1.000000E+00 -5.059684E-05 -4.187452E-11 7.543552E-10 -7.962562E-10 -1.048176E-11 2.453181E-15 -3.653502E-12 -2.493783E-13 2.193768E-15 1.000000E+00 -8.432807E-06 1.000000E+00 -5.825788E-08 9.538701E-08
0 3 7 1.000000E+00 -5.707164E-05 -5.701442E-11 7.506860E-10 -7.995728E-10 -1.047953E-11 2.135952E-15 -3.685096E-12 -1.417588E-12 2.460475E-15 1.000000E+00 -9.511939E-06 1.000000E+00 -5.827213E-08 1.112685E-07
0 3 8 1.000000E+00 -6.354567E-05 -7.448573E-11 7.469850E-10 -8.028556E-10 -1.047684E-11 1.374975E-15 -3.716145E-12 -2.585704E-12 2.933459E-15 1.000000E+00 -1.059094E-05 1.000000E+00 -5.828764E-08 1.271548E-07
0 3 9 1.000000E+00 -7.001881E-05 -9.428782E-11 7.432538E-10 -8.061038E-10 -1.047367E-11 -3.538373E-16 -3.746521E-12 -3.754179E-12 3.477734E-15 1.000000E+00 -1.166980E-05 1.000000E+00 -5.830406E-08 1.430462E-07
0 3 10 1.000000E+00 -7.649088E-05 -1.164198E-10 7.394919E-10 -8.093174E-10 -1.046988E-11 -2.488468E-15 -3.776483E-12 -4.922399E-12 4.239323E-15 1.000000E+00 -1.274848E-05 1.000000E+00 -5.832101E-08 1.589432E-07
0 3 11 1.000000E+00 -8.296166E-05 -1.408806E-10 7.357008E-10 -8.124955E-10 -1.046519E-11 -6.266235E-15 -3.804916E-12 -6.090368E-12 5.104347E-15 1.000000E+00 -1.382694E-05 1.000000E+00 -5.833804E-08 1.748459E-07
0 3 12 1.000000E+00 -8.943088E-05 -1.676682E-10 7.318821E-10 -8.156373E-10 -1.045967E-11 -1.087520E-14 -3.832711E-12 -7.257774E-12 6.155793E-15 1.000000E+00 -1.490515E-05 1.000000E+00 -5.835466E-08 1.907545E-07
0 3 13 1.000000E+00 -9.589821E-05 -1.967804E-10 7.280354E-10 -8.187424E-10 -1.045288E-11 -1.734944E-14 -3.858984E-12 -8.424092E-12 7.450010E-15 1.000000E+00 -1.598303E-05 1.000000E+00 -5.837035E-08 2.066689E-07
0 3 14 1.000000E+00 -1.023632E-04 -2.282138E-10 7.241641E-10 -8.218090E-10 -1.044477E-11 -2.549986E-14 -3.883663E-12 -9.589220E-12 8.865612E-15 1.000000E+00 -1.706054E-05 1.000000E+00 -5.838453E-08 2.225889E-07
0 3 15 1.000000E+00 -1.088256E-04 -2.619644E-10 7.202680E-10 -8.248364E-10 -1.043514E-11 -3.593737E-14 -3.906648E-12 -1.075236E-11 1.063528E-14 1.000000E+00 -1.813759E-05 1.000000E+00 -5.839656E-08 2.385141E-07
0 3 16 1.000000E+00 -1.152846E-04 -2.980273E-10 7.163508E-10 -8.278226E-10 -1.042350E-11 -4.862846E-14 -3.927376E-12 -1.191327E-11 1.252521E-14 1.000000E+00 -1.921410E-05 1.000000E+00 -5.840577E-08 2.544440E-07
0 3 17 1.000000E+00 -1.217398E-04 -3.363956E-10 7.124133E-10 -8.307664E-10 -1.041009E-11 -6.431323E-14 -3.946240E-12 -1.307100E-11 1.483643E-14 1.000000E+00 -2.028996E-05 1.000000E+00 -5.841144E-08 2.703779E-07
0 3 18 1.000000E+00 -1.281904E-04 -3.770624E-10 7.084584E-10 -8.336654E-10 -1.039383E-11 -8.308647E-14 -3.961962E-12 -1.422500E-11 1.728875E-14 1.000000E+00 -2.136506E-05 1.000000E+00 -5.841281E-08 2.863148E-07
0 3 19 1.000000E+00 -1.346357E-04 -4.200174E-10 7.044894E-10 -8.365175E-10 -1.037552E-11 -1.053431E-13 -3.974936E-12 -1.537465E-11 1.987498E-14 1.000000E+00 -2.243928E-05 1.000000E+00 -5.840905E-08 3.022535E-07
0 3 20 1.000000E+00 -1.410747E-04 -4.652504E-10 7.005085E-10 -8.393203E-10 -1.035408E-11 -1.315442E-13 -3.984995E-12 -1.651841E-11 2.315343E-14 1.000000E+00 -2.351246E-05 1.000000E+00 -5.839931E-08 3.181928E-07
0 3 21 1.000000E+00 -1.475067E-04 -5.127482E-10 6.965194E-10 -8.420709E-10 -1.032921E-11 -1.623265E-13 -3.991312E-12 -1.765584E-11 2.659140E-14 1.000000E+00 -2.458445E-05 1.000000E+00 -5.838267E-08 3.341310E-07
0 3 22 1.000000E+00 -1.539304E-04 -5.624956E-10 6.925259E-10 -8.447662E-10 -1.030089E-11 -1.974363E-13 -3.993351E-12 -1.878567E-11 3.011831E-14 1.000000E+00 -2.565507E-05 1.000000E+00 -5.835817E-08 3.500662E-07
0 3 23 1.000000E+00 -1.603447E-04 -6.144747E-10 6.885327E-10 -8.474026E-10 -1.026897E-11 -2.383669E-13 -3.991871E-12 -1.990661E-11 3.420973E-14 1.000000E+00 -2.672412E-05 1.000000E+00 -5.832481E-08 3.659962E-07
0 3 24 1.000000E+00 -1.667484E-04 -6.686662E-10 6.845421E-10 -8.499768E-10 -1.023248E-11 -2.842807E-13 -3.985445E-12 -2.101708E-11 3.869653E-14 1.000000E+00 -2.779140E-05 1.000000E+00 -5.828154E-08 3.819187E-07
0 3 25 1.000000E+00 -1.731400E-04 -7.250464E-10 6.805618E-10 -8.524842E-10 -1.019158E-11 -3.372938E-13 -3.973631E-12 -2.211606E-11 4.347355E-14 1.000000E+00 -2.885667E-05 1.000000E+00 -5.822725E-08 3.978309E-07
0 3 26 1.000000E+00 -1.795181E-04 -7.835898E-10 6.765949E-10 -8.549206E-10 -1.014553E-11 -3.964083E-13 -3.957073E-12 -2.320161E-11 4.854031E-14 1.000000E+00 -2.991968E-05 1.000000E+00 -5.816081E-08 4.137298E-07
0 3 27 1.000000E+00 -1.858809E-04 -8.442664E-10 6.726476E-10 -8.572811E-10 -1.009450E-11 -4.628525E-13 -3.934394E-12 -2.427200E-11 5.399283E-14 1.000000E+00 -3.098016E-05 1.000000E+00 -5.808103E-08 4.296121E-07
0 3 28 1.000000E+00 -1.922268E-04 -9.070439E-10 6.687261E-10 -8.595607E-10 -1.003754E-11 -5.369798E-13 -3.905838E-12 -2.532569E-11 5.995574E-14 1.000000E+00 -3.203780E-05 1.000000E+00 -5.798666E-08 4.454740E-07
0 3 29 1.000000E+00 -1.985538E-04 -9.718850E-10 6.648360E-10 -8.617538E-10 -9.974587E-12 -6.198299E-13 -3.870179E-12 -2.636010E-11 6.627648E-14 1.000000E+00 -3.309229E-05 1.000000E+00 -5.787642E-08 4.613115E-07
0 3 30 1.000000E+00 -2.048598E-04 -1.038749E-09 6.609857E-10 -8.638541E-10 -9.904989E-12 -7.109823E-13 -3.827840E-12 -2.737400E-11 7.278277E-14 1.000000E+00 -3.414330E-05 1.000000E+00 -5.774900E-08 4.771203E-07
0 3 31 1.000000E+00 -2.111427E-04 -1.107590E-09 6.571803E-10 -8.658558E-10 -9.829022E-12 -8.118389E-13 -3.778391E-12 -2.836399E-11 7.986013E-14 1.000000E+00 -3.519045E-05 1.000000E+00 -5.760302E-08 4.928956E-07
0 3 32 1.000000E+00 -2.174002E-04 -1.178359E-09 6.534289E-10 -8.677518E-10 -9.745269E-12 -9.225163E-13 -3.720355E-12 -2.932849E-11 8.733599E-14 1.000000E+00 -3.623337E-05 1.000000E+00 -5.743707E-08 5.086323E-07
0 3 33 1.000000E+00 -2.236297E-04 -1.251001E-09 6.497396E-10 -8.695350E-10 -9.654350E-12 -1.043809E-12 -3.654578E-12 -3.026497E-11 9.499444E-14 1.000000E+00 -3.727163E-05 1.000000E+00 -5.724971E-08 5.243248E-07
0 3 34 1.000000E+00 -2.298287E-04 -1.325455E-09 6.461198E-10 -8.711984E-10 -9.555280E-12 -1.175919E-12 -3.580055E-12 -3.117012E-11 1.032788E-13 1.000000E+00 -3.830479E-05 1.000000E+00 -5.703943E-08 5.399672E-07
0 3 35 1.000000E+00 -2.359944E-04 -1.401656E-09 6.425795E-10 -8.727332E-10 -9.447792E-12 -1.320234E-12 -3.496377E-12 -3.204178E-11 1.116209E-13 1.000000E+00 -3.933240E-05 1.000000E+00 -5.680472E-08 5.555532E-07
0 3 36 1.000000E+00 -2.421237E-04 -1.479532E-09 6.391270E-10 -8.741321E-10 -9.332039E-12 -1.475635E-12 -3.403253E-12 -3.287649E-11 1.205789E-13 1.000000E+00 -4.035395E-05 1.000000E+00 -5.654399E-08 5.710760E-07
0 3 37 1.000000E+00 -2.482136E-04 -1.559007E-09 6.357729E-10 -8.753859E-10 -9.206634E-12 -1.645151E-12 -3.299964E-12 -3.367168E-11 1.295896E-13 1.000000E+00 -4.136894E-05 1.000000E+00 -5.625567E-08 5.865283E-07
0 3 38 1.000000E+00 -2.542608E-04 -1.639996E-09 6.325271E-10 -8.764854E-10 -9.072859E-12 -1.826534E-12 -3.186791E-12 -3.442383E-11 1.390359E-13 1.000000E+00 -4.237681E-05 1.000000E+00 -5.593810E-08 6.019025E-07
0 3 39 1.000000E+00 -2.602619E-04 -1.722410E-09 6.293994E-10 -8.774222E-10 -8.928563E-12 -2.022433E-12 -3.062987E-12 -3.512935E-11 1.489924E-13 1.000000E+00 -4.337699E-05 1.000000E+00 -5.558962E-08 6.171904E-07
0 3 40 1.000000E+00 -2.662132E-04 -1.806151E-09 6.264011E-10 -8.781857E-10 -8.774874E-12 -2.232393E-12 -2.927862E-12 -3.578545E-11 1.586690E-13 1.000000E+00 -4.436887E-05 1.000000E+00 -5.520855E-08 6.323836E-07
0 3 41 1.000000E+00 -2.721109E-04 -1.891116E-09 6.235436E-10 -8.787663E-10 -8.611225E-12 -2.456744E-12 -2.781819E-12 -3.638821E-11 1.687342E-13 1.000000E+00 -4.535182E-05 1.000000E+00 -5.479316E-08 6.474729E-07
0 3 42 1.000000E+00 -2.779511E-04 -1.977194E-09 6.208375E-10 -8.791541E-10 -8.437406E-12 -2.696514E-12 -2.624033E-12 -3.693358E-11 1.794186E-13 1.000000E+00 -4.632518E-05 1.000000E+00 -5.434170E-08 6.624488E-07
0 3 43 9.999999E-01 -2.837296E-04 -2.064267E-09 6.182956E-10 -8.793379E-10 -8.252388E-12 -2.951507E-12 -2.454479E-12 -3.741862E-11 1.896854E-13 1.000000E+00 -4.728827E-05 1.000000E+00 -5.385242E-08 6.773012E-07
0 3 44 9.999999E-01 -2.894421E-04 -2.152207E-09 6.159285E-10 -8.793078E-10 -8.058035E-12 -3.222197E-12 -2.273000E-12 -3.783920E-11 1.999203E-13 1.000000E+00 -4.824035E-05 1.000000E+00 -5.332354E-08 6.920197E-07
0 3 45 9.999999E-01 -2.950841E-04 -2.240884E-09 6.137496E-10 -8.790523E-10 -7.852547E-12 -3.509590E-12 -2.078867E-12 -3.819079E-11 2.107780E-13 1.000000E+00 -4.918069E-05 1.000000E+00 -5.275327E-08 7.065932E-07
0 3 46 9.999999E-01 -3.006510E-04 -2.330155E-09 6.117708E-10 -8.785608E-10 -7.636479E-12 -3.812472E-12 -1.873115E-12 -3.847038E-11 2.212142E-13 1.000000E+00 -5.010850E-05 1.000000E+00 -5.213981E-08 7.210102E-07
0 3 47 9.999999E-01 -3.061378E-04 -2.419870E-09 6.100033E-10 -8.778224E-10 -7.410119E-12 -4.132537E-12 -1.654400E-12 -3.867365E-11 2.314030E-13 1.000000E+00 -5.102297E-05 1.000000E+00 -5.148135E-08 7.352587E-07
0 3 48 9.999999E-01 -3.115396E-04 -2.509873E-09 6.084620E-10 -8.768250E-10 -7.173673E-12 -4.469156E-12 -1.423264E-12 -3.879636E-11 2.415911E-13 1.000000E+00 -5.192328E-05 1.000000E+00 -5.077608E-08 7.493262E-07
0 3 49 9.999999E-01 -3.168512E-04 -2.599999E-09 6.071568E-10 -8.755590E-10 -6.926936E-12 -4.822103E-12 -1.180130E-12 -3.883449E-11 2.517221E-13 1.000000E+00 -5.280854E-05 1.000000E+00 -5.002222E-08 7.631995E-07
0 3 50 9.999999E-01 -3.220672E-04 -2.690076E-09 6.061017E-10 -8.740125E-10 -6.670229E-12 -5.192515E-12 -9.237537E-13 -3.878475E-11 2.610603E-13 1.000000E+00 -5.367787E-05 1.000000E+00 -4.921796E-08 7.768653E-07
0 3 51 9.999999E-01 -3.271821E-04 -2.779921E-09 6.053093E-10 -8.721743E-10 -6.404816E-12 -5.578810E-12 -6.562651E-13 -3.864239E-11 2.701730E-13 1.000000E+00 -5.453035E-05 1.000000E+00 -4.836153E-08 7.903094E-07
0 3 52 9.999999E-01 -3.321902E-04 -2.869348E-09 6.047892E-10 -8.700351E-10 -6.129883E-12 -5.981917E-12 -3.766552E-13 -3.840359E-11 2.790126E-13 1.000000E+00 -5.536503E-05 1.000000E+00 -4.745118E-08 8.035173E-07
0 3 53 9.999999E-01 -3.370856E-04 -2.958159E-09 6.045560E-10 -8.675832E-10 -5.846791E-12 -6.401330E-12 -8.439006E-14 -3.806543E-11 2.868479E-13 1.000000E+00 -5.618093E-05 1.000000E+00 -4.648517E-08 8.164739E-07
0 3 54 9.999999E-01 -3.418623E-04 -3.046153E-09 6.046204E-10 -8.648093E-10 -5.556187E-12 -6.836185E-12 2.177410E-13 -3.762294E-11 2.943161E-13 1.000000E+00 -5.697704E-05 1.000000E+00 -4.546183E-08 8.291639E-07
0 3 55 9.999999E-01 -3.465141E-04 -3.133118E-09 6.049915E-10 -8.617043E-10 -5.258158E-12 -7.286661E-12 5.313142E-13 -3.707380E-11 3.005120E-13 1.000000E+00 -5.775235E-05 1.000000E+00 -4.437947E-08 8.415711E-07
0 3 56 9.999999E-01 -3.510348E-04 -3.218836E-09 6.056830E-10 -8.582582E-10 -4.955163E-12 -7.751881E-12 8.552754E-13 -3.641373E-11 3.062589E-13 1.000000E+00 -5.850579E-05 1.000000E+00 -4.323651E-08 8.536791E-07
0 3 57 9.999999E-01 -3.554178E-04 -3.303087E-09 6.067020E-10 -8.544636E-10 -4.645641E-12 -8.231105E-12 1.187957E-12 -3.564019E-11 3.105995E-13 1.000000E+00 -5.923630E-05 1.000000E+00 -4.203138E-08 8.654710E-07
0 3 58 9.999999E-01 -3.596567E-04 -3.385637E-09 6.080590E-10 -8.503126E-10 -4.333964E-12 -8.723582E-12 1.530120E-12 -3.474994E-11 3.138436E-13 1.000000E+00 -5.994278E-05 1.000000E+00 -4.076259E-08 8.769294E-07
0 3 59 9.999999E-01 -3.637446E-04 -3.466255E-09 6.097623E-10 -8.457984E-10 -4.017953E-12 -9.228541E-12 1.879862E-12 -3.374044E-11 3.160364E-13 1.000000E+00 -6.062411E-05 1.000000E+00 -3.942872E-08 8.880367E-07
0 3 60 9.999999E-01 -3.676749E-04 -3.544699E-09 6.118187E-10 -8.409153E-10 -3.701892E-12 -9.744871E-12 2.236540E-12 -3.260947E-11 3.164639E-13 1.000000E+00 -6.127915E-05 1.000000E+00 -3.802841E-08 8.987746E-07
0 3 61 9.999999E-01 -3.714405E-04 -3.620726E-09 6.142353E-10 -8.356583E-10 -3.385026E-12 -1.027105E-11 2.598982E-12 -3.135474E-11 3.155793E-13 1.000000E+00 -6.190676E-05 1.000000E+00 -3.656040E-08 9.091246E-07
0 3 62 9.999999E-01 -3.750345E-04 -3.694088E-09 6.170167E-10 -8.300242E-10 -3.070733E-12 -1.080640E-11 2.966222E-12 -2.997506E-11 3.128083E-13 1.000000E+00 -6.250576E-05 1.000000E+00 -3.502353E-08 9.190677E-07
0 3 63 9.999999E-01 -3.784498E-04 -3.764535E-09 6.201678E-10 -8.240101E-10 -2.759409E-12 -1.134911E-11 3.336976E-12 -2.846865E-11 3.086051E-13 1.000000E+00 -6.307496E-05 1.000000E+00 -3.341672E-08 9.285849E-07
0 3 64 9.999999E-01 -3.816791E-04 -3.831816E-09 6.236906E-10 -8.176153E-10 -2.453523E-12 -1.189752E-11 3.709299E-12 -2.683532E-11 3.021675E-13 1.000000E+00 -6.361319E-05 1.000000E+00 -3.173903E-08 9.376564E-07
0 3 65 9.999999E-01 -3.847154E-04 -3.895678E-09 6.275864E-10 -8.108402E-10 -2.155074E-12 -1.245031E-11 4.082515E-12 -2.507452E-11 2.937318E-13 1.000000E+00 -6.411923E-05 1.000000E+00 -2.998961E-08 9.462626E-07
0 3 66 9.999999E-01 -3.875512E-04 -3.955867E-09 6.318556E-10 -8.036864E-10 -1.866059E-12 -1.300557E-11 4.454647E-12 -2.318647E-11 2.833611E-13 1.000000E+00 -6.459187E-05 1.000000E+00 -2.816775E-08 9.543834E-07
0 3 67 9.999999E-01 -3.901793E-04 -4.012133E-09 6.364957E-10 -7.961580E-10 -1.588352E-12 -1.356084E-11 4.823706E-12 -2.117196E-11 2.706092E-13 1.000000E+00 -6.502989E-05 1.000000E+00 -2.627290E-08 9.619986E-07
0 3 68 9.999999E-01 -3.925925E-04 -4.064226E-09 6.415030E-10 -7.882601E-10 -1.324841E-12 -1.411514E-11 5.188360E-12 -1.903263E-11 2.553621E-13 1.000000E+00 -6.543209E-05 1.000000E+00 -2.430463E-08 9.690878E-07
0 3 69 9.999999E-01 -3.947834E-04 -4.111901E-09 6.468724E-10 -7.799999E-10 -1.077628E-12 -1.466524E-11 5.546765E-12 -1.677015E-11 2.379710E-13 1.000000E+00 -6.579723E-05 1.000000E+00 -2.226267E-08 9.756305E-07
0 3 70 9.999999E-01 -3.967447E-04 -4.154917E-09 6.525966E-10 -7.713868E-10 -8.488987E-13 -1.520939E-11 5.896425E-12 -1.438740E-11 2.177740E-13 1.000000E+00 -6.612412E-05 1.000000E+00 -2.014692E-08 9.816061E-07
0 3 71 9.999999E-01 -3.984692E-04 -4.193038E-09 6.586653E-10 -7.624319E-10 -6.420795E-13 -1.574529E-11 6.235658E-12 -1.188768E-11 1.949839E-13 1.000000E+00 -6.641153E-05 1.000000E+00 -1.795748E-08 9.869940E-07
0 3 72 9.999999E-01 -3.999497E-04 -4.226037E-09 6.650679E-10 -7.531482E-10 -4.589309E-13 -1.627013E-11 6.562554E-12 -9.274935E-12 1.697010E-13 1.000000E+00 -6.665828E-05 1.000000E+00 -1.569458E-08 9.917736E-07
0 3 73 9.999999E-01 -4.011790E-04 -4.253697E-09 6.717904E-10 -7.435515E-10 -3.026775E-13 -1.678173E-11 6.874523E-12 -6.554099E-12 1.415376E-13 1.000000E+00 -6.686317E-05 1.000000E+00 -1.335869E-08 9.959244E-07
0 3 74 9.999999E-01 -4.021502E-04 -4.275809E-09 6.788169E-10 -7.336592E-10 -1.758557E-13 -1.727733E-11 7.169616E-12 -3.730483E-12 1.107520E-13 1.000000E+00 -6.702504E-05 1.000000E+00 -1.095047E-08 9.994260E-07
0 3 75 9.999999E-01 -4.028564E-04 -4.292177E-09 6.861296E-10 -7.234913E-10 -8.117357E-14 -1.775398E-11 7.445343E-12 -8.106952E-13 7.699645E-14 1.000000E+00 -6.714274E-05 1.000000E+00 -8.470770E-09 1.002258E-06
0 3 76 9.999999E-01 -4.032908E-04 -4.302617E-09 6.937076E-10 -7.130698E-10 -2.186280E-14 -1.820969E-11 7.699759E-12 2.198581E-12 4.053773E-14 1.000000E+00 -6.721513E-05 1.000000E+00 -5.920678E-09 1.004401E-06
0 3 77 9.999999E-01 -4.034468E-04 -4.306962E-09 7.015291E-10 -7.024191E-10 -9.810478E-17 -1.864102E-11 7.930338E-12 5.289305E-12 1.532181E-15 1.000000E+00 -6.724113E-05 1.000000E+00 -3.301499E-09 1.005835E-06
0 3 78 9.999999E-01 -4.033179E-04 -4.305060E-09 7.095683E-10 -6.915662E-10 -1.879844E-14 -1.904560E-11 8.134854E-12 8.452937E-12 -4.026043E-14 1.000000E+00 -6.721966E-05 1.000000E+00 -6.147674E-10 1.006541E-06
0 3 79 9.999999E-01 -4.028980E-04 -4.296779E-09 7.177988E-10 -6.805398E-10 -8.061897E-14 -1.942080E-11 8.311135E-12 1.167997E-11 -8.495614E-14 1.000000E+00 -6.714967E-05 1.000000E+00 2.137742E-09 1.006500E-06
0 3 80 9.999999E-01 -4.021811E-04 -4.282002E-09 7.261906E-10 -6.693712E-10 -1.887107E-13 -1.976372E-11 8.456943E-12 1.496042E-11 -1.318057E-13 1.000000E+00 -6.703019E-05 1.000000E+00 4.954014E-09 1.005694E-06
0 3 81 9.999999E-01 -4.011614E-04 -4.260638E-09 7.347127E-10 -6.580937E-10 -3.442304E-13 -2.007173E-11 8.569991E-12 1.828345E-11 -1.812221E-13 1.000000E+00 -6.686024E-05 1.000000E+00 7.831784E-09 1.004104E-06
0 3 82 9.999999E-01 -3.998335E-04 -4.232615E-09 7.433306E-10 -6.467429E-10 -5.511549E-13 -2.034273E-11 8.648585E-12 2.163700E-11 -2.330575E-13 1.000000E+00 -6.663892E-05 1.000000E+00 1.076854E-08 1.001714E-06
0 3 83 9.999999E-01 -3.981922E-04 -4.197888E-09 7.520099E-10 -6.353561E-10 -8.103454E-13 -2.057357E-11 8.690386E-12 2.500941E-11 -2.867341E-13 1.000000E+00 -6.636536E-05 1.000000E+00 1.376150E-08 9.985076E-07
0 3 84 9.999999E-01 -3.962326E-04 -4.156432E-09 7.607113E-10 -6.239731E-10 -1.124623E-12 -2.076281E-11 8.693649E-12 2.838720E-11 -3.425103E-13 1.000000E+00 -6.603876E-05 1.000000E+00 1.680764E-08 9.944689E-07
0 3 85 9.999999E-01 -3.939503E-04 -4.108254E-09 7.693972E-10 -6.126343E-10 -1.495366E-12 -2.090745E-11 8.657128E-12 3.175705E-11 -3.999165E-13 1.000000E+00 -6.565838E-05 1.000000E+00 1.990368E-08 9.895833E-07
0 3 86 9.999999E-01 -3.913411E-04 -4.053385E-09 7.780256E-10 -6.013831E-10 -1.924456E-12 -2.100614E-11 8.578410E-12 3.510472E-11 -4.588513E-13 1.000000E+00 -6.522351E-05 1.000000E+00 2.304607E-08 9.838369E-07
0 3 87 9.999999E-01 -3.884012E-04 -3.991886E-09 7.865540E-10 -5.902635E-10 -2.413069E-12 -2.105675E-11 8.457147E-12 3.841574E-11 -5.187529E-13 1.000000E+00 -6.473354E-05 1.000000E+00 2.623101E-08 9.772170E-07
0 3 88 9.999999E-01 -3.851275E-04 -3.923846E-09 7.949399E-10 -5.793206E-10 -2.961962E-12 -2.105788E-11 8.291521E-12 4.167480E-11 -5.797311E-13 1.000000E+00 -6.418792E-05 1.000000E+00 2.945443E-08 9.697117E-07
0 3 89 9.999999E-01 -3.815169E-04 -3.849386E-09 8.031370E-10 -5.686013E-10 -3.572531E-12 -2.100826E-11 8.080852E-12 4.486665E-11 -6.411997E-13 1.000000E+00 -6.358616E-05 1.000000E+00 3.271203E-08 9.613106E-07
0 3 90 9.999999E-01 -3.775671E-04 -3.768657E-09 8.111016E-10 -5.581522E-10 -4.244361E-12 -2.090657E-11 7.824737E-12 4.797554E-11 -7.027771E-13 1.000000E+00 -6.292785E-05 1.000000E+00 3.599924E-08 9.520043E-07
0 3 91 9.999999E-01 -3.732761E-04 -3.681840E-09 8.187865E-10 -5.480213E-10 -4.978085E-12 -2.075259E-11 7.522144E-12 5.098566E-11 -7.642608E-13 1.000000E+00 -6.221269E-05 1.000000E+00 3.931126E-08 9.417848E-07
0 3 92 9.999999E-01 -3.686425E-04 -3.589150E-09 8.261459E-10 -5.382566E-10 -5.772883E-12 -2.054506E-11 7.173638E-12 5.388078E-11 -8.251724E-13 1.000000E+00 -6.144042E-05 1.000000E+00 4.264305E-08 9.306453E-07
0 3 93 9.999999E-01 -3.636653E-04 -3.490831E-09 8.331338E-10 -5.289059E-10 -6.628430E-12 -2.028496E-11 6.779161E-12 5.664508E-11 -8.851397E-13 1.000000E+00 -6.061089E-05 1.000000E+00 4.598935E-08 9.185807E-07
0 3 94 9.999999E-01 -3.583442E-04 -3.387162E-09 8.397042E-10 -5.200165E-10 -7.543162E-12 -1.997151E-11 6.339070E-12 5.926272E-11 -9.436326E-13 1.000000E+00 -5.972404E-05 1.000000E+00 4.934468E-08 9.055871E-07
0 3 95 9.999999E-01 -3.526794E-04 -3.278449E-09 8.458119E-10 -5.116354E-10 -8.515695E-12 -1.960572E-11 5.854160E-12 6.171790E-11 -1.000407E-12 1.000000E+00 -5.877989E-05 1.000000E+00 5.270334E-08 8.916625E-07
0 3 96 9.999999E-01 -3.466715E-04 -3.165032E-09 8.514125E-10 -5.038086E-10 -9.543976E-12 -1.918867E-11 5.325836E-12 6.399519E-11 -1.054917E-12 1.000000E+00 -5.777858E-05 1.000000E+00 5.605946E-08 8.768061E-07
0 3 97 9.999999E-01 -3.403220E-04 -3.047279E-09 8.564636E-10 -4.965801E-10 -1.062553E-11 -1.872168E-11 4.755600E-12 6.607973E-11 -1.106729E-12 1.000000E+00 -5.672033E-05 1.000000E+00 5.940699E-08 8.610191E-07
0 3 98 9.999999E-01 -3.336328E-04 -2.925588E-09 8.609237E-10 -4.899935E-10 -1.175743E-11 -1.820567E-11 4.144704E-12 6.795736E-11 -1.155261E-12 1.000000E+00 -5.560546E-05 1.000000E+00 6.273969E-08 8.443042E-07
0 3 99 9.999999E-01 -3.266064E-04 -2.800383E-09 8.647530E-10 -4.840891E-10 -1.293605E-11 -1.764442E-11 3.495932E-12 6.961383E-11 -1.200408E-12 1.000000E+00 -5.443440E-05 1.000000E+00 6.605121E-08 8.266661E-07
0 3 100 9.999999E-01 -3.192460E-04 -2.672117E-09 8.679156E-10 -4.789051E-10 -1.415825E-11 -1.703843E-11 2.811596E-12 7.103676E-11 -1.241402E-12 1.000000E+00 -5.320767E-05 1.000000E+00 6.933505E-08 8.081112E-07
0 3 101 9.999999E-01 -3.115554E-04 -2.541265E-09 8.703762E-10 -4.744780E-10 -1.541886E-11 -1.639199E-11 2.094296E-12 7.221357E-11 -1.278033E-12 1.000000E+00 -5.192591E-05 1.000000E+00 7.258461E-08 7.886475E-07
0 3 102 9.999999E-01 -3.035392E-04 -2.408325E-09 8.721042E-10 -4.708401E-10 -1.671432E-11 -1.570768E-11 1.347401E-12 7.313398E-11 -1.309760E-12 1.000000E+00 -5.058986E-05 1.000000E+00 7.579319E-08 7.682853E-07
0 3 103 9.999999E-01 -2.952022E-04 -2.273819E-09 8.730710E-10 -4.680209E-10 -1.803837E-11 -1.498932E-11 5.742415E-13 7.378725E-11 -1.336241E-12 1.000000E+00 -4.920038E-05 1.000000E+00 7.895404E-08 7.470365E-07
0 3 104 9.999999E-01 -2.865504E-04 -2.138281E-09 8.732526E-10 -4.660462E-10 -1.938680E-11 -1.424039E-11 -2.212301E-13 7.416520E-11 -1.357307E-12 1.000000E+00 -4.775841E-05 1.000000E+00 8.206036E-08 7.249149E-07
0 3 105 1.000000E+00 -2.775901E-04 -2.002266E-09 8.726285E-10 -4.649377E-10 -2.075299E-11 -1.346590E-11 -1.035375E-12 7.426052E-11 -1.372098E-12 1.000000E+00 -4.626502E-05 1.000000E+00 8.510533E-08 7.019364E-07
0 3 106 1.000000E+00 -2.683283E-04 -1.866340E-09 8.711819E-10 -4.647134E-10 -2.213099E-11 -1.266922E-11 -1.863647E-12 7.406682E-11 -1.380941E-12 1.000000E+00 -4.472138E-05 1.000000E+00 8.808213E-08 6.781187E-07
0 3 107 1.000000E+00 -2.587726E-04 -1.731078E-09 8.689012E-10 -4.653864E-10 -2.351487E-11 -1.185624E-11 -2.701577E-12 7.358018E-11 -1.383269E-12 1.000000E+00 -4.312877E-05 1.000000E+00 9.098397E-08 6.534815E-07
0 3 108 1.000000E+00 -2.489314E-04 -1.597066E-09 8.657787E-10 -4.669651E-10 -2.489753E-11 -1.103138E-11 -3.544617E-12 7.279724E-11 -1.378855E-12 1.000000E+00 -4.148857E-05 1.000000E+00 9.380413E-08 6.280463E-07
0 3 109 1.000000E+00 -2.388136E-04 -1.464889E-09 8.618120E-10 -4.694537E-10 -2.627258E-11 -1.019959E-11 -4.387780E-12 7.171728E-11 -1.367441E-12 1.000000E+00 -3.980227E-05 1.000000E+00 9.653596E-08 6.018366E-07
0 3 110 1.000000E+00 -2.284288E-04 -1.335137E-09 8.570032E-10 -4.728507E-10 -2.763241E-11 -9.366941E-12 -5.226311E-12 7.034024E-11 -1.349174E-12 1.000000E+00 -3.807146E-05 1.000000E+00 9.917292E-08 5.748776E-07
0 3 111 1.000000E+00 -2.177869E-04 -1.208393E-09 8.513594E-10 -4.771499E-10 -2.897093E-11 -8.538220E-12 -6.054874E-12 6.866843E-11 -1.323946E-12 1.000000E+00 -3.629783E-05 1.000000E+00 1.017086E-07 5.471967E-07
0 3 112 1.000000E+00 -2.068989E-04 -1.085238E-09 8.448934E-10 -4.823399E-10 -3.028031E-11 -7.719189E-12 -6.868596E-12 6.670614E-11 -1.291199E-12 1.000000E+00 -3.448315E-05 1.000000E+00 1.041368E-07 5.188227E-07
0 3 113 1.000000E+00 -1.957760E-04 -9.662413E-10 8.376222E-10 -4.884043E-10 -3.155333E-11 -6.915498E-12 -7.662171E-12 6.445838E-11 -1.251790E-12 1.000000E+00 -3.262933E-05 1.000000E+00 1.064513E-07 4.897863E-07
0 3 114 1.000000E+00 -1.844299E-04 -8.519587E-10 8.295691E-10 -4.953212E-10 -3.278389E-11 -6.132428E-12 -8.430694E-12 6.193311E-11 -1.205251E-12 1.000000E+00 -3.073832E-05 1.000000E+00 1.086465E-07 4.601199E-07
0 3 115 1.000000E+00 -1.728731E-04 -7.429317E-10 8.207608E-10 -5.030638E-10 -3.396383E-11 -5.375870E-12 -9.169086E-12 5.913931E-11 -1.151754E-12 1.000000E+00 -2.881219E-05 1.000000E+00 1.107167E-07 4.298575E-07
0 3 116 1.000000E+00 -1.611185E-04 -6.396794E-10 8.112309E-10 -5.116001E-10 -3.508739E-11 -4.650424E-12 -9.872105E-12 5.608782E-11 -1.091854E-12 1.000000E+00 -2.685308E-05 1.000000E+00 1.126564E-07 3.990348E-07
0 3 117 1.000000E+00 -1.491793E-04 -5.426994E-10 8.010166E-10 -5.208934E-10 -3.614754E-11 -3.962205E-12 -1.053584E-11 5.279135E-11 -1.025315E-12 1.000000E+00 -2.486322E-05 1.000000E+00 1.144608E-07 3.676886E-07
0 3 118 1.000000E+00 -1.370694E-04 -4.524625E-10 7.901592E-10 -5.309022E-10 -3.713802E-11 -3.315373E-12 -1.115477E-11 4.926388E-11 -9.529300E-13 1.000000E+00 -2.284490E-05 1.000000E+00 1.161250E-07 3.358576E-07
0 3 119 1.000000E+00 -1.248029E-04 -3.694092E-10 7.787071E-10 -5.415803E-10 -3.805340E-11 -2.715104E-12 -1.172511E-11 4.552122E-11 -8.747443E-13 1.000000E+00 -2.080048E-05 1.000000E+00 1.176447E-07 3.035814E-07
0 3 120 1.000000E+00 -1.123944E-04 -2.939490E-10 7.667090E-10 -5.528779E-10 -3.888751E-11 -2.165592E-12 -1.224320E-11 4.158056E-11 -7.911511E-13 1.000000E+00 -1.873241E-05 1.000000E+00 1.190158E-07 2.709010E-07
0 3 121 1.000000E+00 -9.985895E-05 -2.264550E-10 7.542206E-10 -5.647404E-10 -3.963570E-11 -1.671083E-12 -1.270434E-11 3.746013E-11 -7.029222E-13 1.000000E+00 -1.664316E-05 1.000000E+00 1.202345E-07 2.378585E-07
0 3 122 1.000000E+00 -8.721167E-05 -1.672630E-10 7.413003E-10 -5.771103E-10 -4.029336E-11 -1.234955E-12 -1.310603E-11 3.317992E-11 -6.102725E-13 1.000000E+00 -1.453528E-05 1.000000E+00 1.212977E-07 2.044968E-07
0 3 123 1.000000E+00 -7.446814E-05 -1.166692E-10 7.280086E-10 -5.899265E-10 -4.085624E-11 -8.611397E-13 -1.344513E-11 2.876046E-11 -5.138419E-13 1.000000E+00 -1.241136E-05 1.000000E+00 1.222024E-07 1.708599E-07
0 3 124 1.000000E+00 -6.164413E-05 -7.492734E-11 7.144101E-10 -6.031253E-10 -4.132104E-11 -5.514019E-13 -1.371881E-11 2.422379E-11 -4.140936E-13 1.000000E+00 -1.027402E-05 1.000000E+00 1.229463E-07 1.369925E-07
0 3 125 1.000000E+00 -4.875560E-05 -4.224800E-11 7.005710E-10 -6.166405E-10 -4.168443E-11 -3.091535E-13 -1.392511E-11 1.959218E-11 -3.120011E-13 1.000000E+00 -8.125933E-06 1.000000E+00 1.235271E-07 1.029399E-07
0 3 126 1.000000E+00 -3.581869E-05 -1.879529E-11 6.865599E-10 -6.304037E-10 -4.194504E-11 -1.357090E-13 -1.406250E-11 1.488901E-11 -2.077933E-13 1.000000E+00 -5.969782E-06 1.000000E+00 1.239434E-07 6.874802E-08
0 3 127 1.000000E+00 -2.284967E-05 -4.689104E-12 6.724460E-10 -6.443455E-10 -4.210002E-11 -3.218281E-14 -1.412968E-11 1.013826E-11 -1.021484E-13 1.000000E+00 -3.808278E-06 1.000000E+00 1.241940E-07 3.446299E-08
0 3 128 1.000000E+00 -9.864870E-06 2.042129E-19 6.583005E-10 -6.583951E-10 -4.214934E-11 1.039258E-18 -1.412568E-11 5.363384E-12 3.884638E-15 1.000000E+00 -1.644145E-06 1.000000E+00 1.242782E-07 1.313407E-10
0 3 129 1.000000E+00 3.119324E-06 -4.752290E-12 6.441946E-10 -6.724812E-10 -4.209225E-11 -3.908434E-14 -1.405083E-11 5.894138E-13 1.101076E-13 1.000000E+00 5.198873E-07 1.000000E+00 1.241958E-07 -3.420029E-08
0 3 130 1.000000E+00 1.608653E-05 -1.892199E-11 6.301988E-10 -6.865330E-10 -4.192913E-11 -1.489056E-13 -1.390513E-11 -4.160149E-12 2.155273E-13 1.000000E+00 2.681088E-06 1.000000E+00 1.239470E-07 -6.848529E-08
0 3 131 1.000000E+00 2.902041E-05 -4.243730E-11 6.163843E-10 -7.004794E-10 -4.166119E-11 -3.291673E-13 -1.368888E-11 -8.860642E-12 3.196745E-13 1.000000E+00 4.836734E-06 1.000000E+00 1.235326E-07 -1.026772E-07
0 3 132 1.000000E+00 4.190470E-05 -7.517981E-11 6.028211E-10 -7.142506E-10 -4.128978E-11 -5.781756E-13 -1.340441E-11 -1.348864E-11 4.217468E-13 1.000000E+00 6.984116E-06 1.000000E+00 1.229535E-07 -1.367297E-07
0 3 133 1.000000E+00 5.472327E-05 -1.169839E-10 5.895755E-10 -7.277786E-10 -4.081770E-11 -8.940699E-13 -1.305277E-11 -1.802094E-11 5.212121E-13 1.000000E+00 9.120545E-06 1.000000E+00 1.222116E-07 -1.705969E-07
0 3 134 1.000000E+00 6.746015E-05 -1.676399E-10 5.767155E-10 -7.409966E-10 -4.024735E-11 -1.274797E-12 -1.263555E-11 -2.243473E-11 6.175283E-13 1.000000E+00 1.124336E-05 1.000000E+00 1.213086E-07 -2.042337E-07
0 3 135 1.000000E+00 8.009958E-05 -2.268934E-10 5.643044E-10 -7.538407E-10 -3.958264E-11 -1.717157E-12 -1.215671E-11 -2.670858E-11 7.099201E-13 1.000000E+00 1.334993E-05 1.000000E+00 1.202472E-07 -2.375952E-07
0 3 136 1.000000E+00 9.262604E-05 -2.944485E-10 5.524021E-10 -7.662498E-10 -3.882751E-11 -2.217945E-12 -1.161857E-11 -3.082136E-11 7.979435E-13 1.000000E+00 1.543767E-05 1.000000E+00 1.190303E-07 -2.706376E-07
0 3 137 1.000000E+00 1.050243E-04 -3.699691E-10 5.410673E-10 -7.781656E-10 -3.798676E-11 -2.773632E-12 -1.102421E-11 -3.475357E-11 8.811829E-13 1.000000E+00 1.750405E-05 1.000000E+00 1.176610E-07 -3.033178E-07
0 3 138 1.000000E+00 1.172794E-04 -4.530820E-10 5.303537E-10 -7.895335E-10 -3.706515E-11 -3.380038E-12 -1.037803E-11 -3.848684E-11 9.591156E-13 1.000000E+00 1.954656E-05 1.000000E+00 1.161431E-07 -3.355938E-07
0 3 139 1.000000E+00 1.293767E-04 -5.433779E-10 5.203112E-10 -8.003029E-10 -3.606853E-11 -4.032802E-12 -9.683911E-12 -4.200374E-11 1.031203E-12 1.000000E+00 2.156279E-05 1.000000E+00 1.144806E-07 -3.674246E-07
0 3 140 1.000000E+00 1.413022E-04 -6.404159E-10 5.109859E-10 -8.104275E-10 -3.500274E-11 -4.726831E-12 -8.945899E-12 -4.528903E-11 1.097167E-12 1.000000E+00 2.355037E-05 1.000000E+00 1.126780E-07 -3.987704E-07
0 3 141 1.000000E+00 1.530420E-04 -7.437251E-10 5.024194E-10 -8.198650E-10 -3.387419E-11 -5.457919E-12 -8.169096E-12 -4.832808E-11 1.156962E-12 1.000000E+00 2.550700E-05 1.000000E+00 1.107399E-07 -4.295929E-07
0 3 142 1.000000E+00 1.645828E-04 -8.528088E-10 4.946477E-10 -8.285783E-10 -3.268882E-11 -6.220024E-12 -7.358006E-12 -5.110860E-11 1.209986E-12 1.000000E+00 2.743046E-05 1.000000E+00 1.086715E-07 -4.598550E-07
0 3 143 1.000000E+00 1.759117E-04 -9.671460E-10 4.877034E-10 -8.365347E-10 -3.145422E-11 -7.008358E-12 -6.517451E-12 -5.361997E-11 1.255919E-12 1.000000E+00 2.931861E-05 1.000000E+00 1.064780E-07 -4.895210E-07
0 3 144 1.000000E+00 1.870164E-04 -1.086197E-09 4.816128E-10 -8.437068E-10 -3.017698E-11 -7.817171E-12 -5.653044E-12 -5.585240E-11 1.295182E-12 1.000000E+00 3.116940E-05 1.000000E+00 1.041651E-07 -5.185571E-07
0 3 145 1.000000E+00 1.978851E-04 -1.209405E-09 4.763973E-10 -8.500720E-10 -2.886385E-11 -8.641280E-12 -4.769310E-12 -5.779901E-11 1.327239E-12 1.000000E+00 3.298085E-05 1.000000E+00 1.017386E-07 -5.469307E-07
0 3 146 1.000000E+00 2.085065E-04 -1.336200E-09 4.720741E-10 -8.556130E-10 -2.752250E-11 -9.474442E-12 -3.871740E-12 -5.945392E-11 1.352081E-12 1.000000E+00 3.475108E-05 1.000000E+00 9.920453E-08 -5.746113E-07
0 3 147 1.000000E+00 2.188698E-04 -1.466003E-09 4.686539E-10 -8.603179E-10 -2.615969E-11 -1.031207E-11 -2.965533E-12 -6.081328E-11 1.369975E-12 1.000000E+00 3.647831E-05 1.000000E+00 9.656918E-08 -6.015698E-07
0 3 148 1.000000E+00 2.289651E-04 -1.598229E-09 4.661431E-10 -8.641793E-10 -2.478255E-11 -1.114786E-11 -2.055469E-12 -6.187493E-11 1.380830E-12 1.000000E+00 3.816085E-05 1.000000E+00 9.383893E-08 -6.277791E-07
0 3 149 1.000000E+00 2.387827E-04 -1.732289E-09 4.645429E-10 -8.671951E-10 -2.339803E-11 -1.197703E-11 -1.147335E-12 -6.263845E-11 1.384716E-12 1.000000E+00 3.979711E-05 1.000000E+00 9.102032E-08 -6.532139E-07
0 3 150 1.000000E+00 2.483137E-04 -1.867596E-09 4.638484E-10 -8.693687E-10 -2.201312E-11 -1.279381E-11 -2.449946E-13 -6.310522E-11 1.381911E-12 1.000000E+00 4.138562E-05 1.000000E+00 8.812001E-08 -6.778506E-07
0 3 151 1.000000E+00 2.575499E-04 -2.003567E-09 4.640529E-10 -8.707069E-10 -2.063421E-11 -1.359416E-11 6.464560E-13 -6.327777E-11 1.372775E-12 1.000000E+00 4.292499E-05 1.000000E+00 8.514471E-08 -7.016678E-07
0 3 152 1.000000E+00 2.664836E-04 -2.139626E-09 4.651413E-10 -8.712227E-10 -1.926757E-11 -1.437216E-11 1.521815E-12 -6.316104E-11 1.357308E-12 1.000000E+00 4.441394E-05 1.000000E+00 8.210122E-08 -7.246458E-07
0 3 153 1.000000E+00 2.751079E-04 -2.275205E-09 4.670966E-10 -8.709325E-10 -1.791959E-11 -1.512426E-11 2.377718E-12 -6.276080E-11 1.335821E-12 1.000000E+00 4.585131E-05 1.000000E+00 7.899635E-08 -7.467669E-07
0 3 154 9.999999E-01 2.834163E-04 -2.409752E-09 4.698967E-10 -8.698568E-10 -1.659592E-11 -1.584577E-11 3.209661E-12 -6.208433E-11 1.308858E-12 1.000000E+00 4.723605E-05 1.000000E+00 7.583692E-08 -7.680152E-07
0 3 155 9.999999E-01 2.914031E-04 -2.542730E-09 4.735159E-10 -8.680207E-10 -1.530188E-11 -1.653267E-11 4.014031E-12 -6.114033E-11 1.276738E-12 1.000000E+00 4.856719E-05 1.000000E+00 7.262972E-08 -7.883768E-07
0 3 156 9.999999E-01 2.990633E-04 -2.673620E-09 4.779248E-10 -8.654520E-10 -1.404245E-11 -1.718187E-11 4.787057E-12 -5.993897E-11 1.239645E-12 1.000000E+00 4.984389E-05 1.000000E+00 6.938152E-08 -8.078399E-07
0 3 157 9.999999E-01 3.063925E-04 -2.801921E-09 4.830900E-10 -8.621828E-10 -1.282259E-11 -1.778974E-11 5.525927E-12 -5.849104E-11 1.198187E-12 1.000000E+00 5.106541E-05 1.000000E+00 6.609901E-08 -8.263943E-07
0 3 158 9.999999E-01 3.133867E-04 -2.927160E-09 4.889767E-10 -8.582470E-10 -1.164607E-11 -1.835383E-11 6.227738E-12 -5.680866E-11 1.152739E-12 1.000000E+00 5.223113E-05 1.000000E+00 6.278878E-08 -8.440318E-07
0 3 159 9.999999E-01 3.200430E-04 -3.048883E-09 4.955455E-10 -8.536823E-10 -1.051711E-11 -1.887076E-11 6.889591E-12 -5.490498E-11 1.103587E-12 1.000000E+00 5.334051E-05 1.000000E+00 5.945733E-08 -8.607460E-07
0 3 160 9.999999E-01 3.263588E-04 -3.166667E-09 5.027558E-10 -8.485281E-10 -9.438897E-12 -1.934012E-11 7.509702E-12 -5.279343E-11 1.051511E-12 1.000000E+00 5.439313E-05 1.000000E+00 5.611102E-08 -8.765324E-07
0 3 161 9.999999E-01 3.323321E-04 -3.280113E-09 5.105649E-10 -8.428255E-10 -8.414086E-12 -1.975826E-11 8.086211E-12 -5.048854E-11 9.967680E-13 1.000000E+00 5.538869E-05 1.000000E+00 5.275609E-08 -8.913881E-07
0 3 162 9.999999E-01 3.379616E-04 -3.388853E-09 5.189283E-10 -8.366182E-10 -7.445361E-12 -2.012522E-11 8.617437E-12 -4.800555E-11 9.394768E-13 1.000000E+00 5.632694E-05 1.000000E+00 4.939857E-08 -9.053121E-07
0 3 163 9.999999E-01 3.432467E-04 -3.492548E-09 5.277998E-10 -8.299503E-10 -6.535133E-12 -2.043959E-11 9.102290E-12 -4.535930E-11 8.806941E-13 1.000000E+00 5.720778E-05 1.000000E+00 4.604436E-08 -9.183050E-07
0 3 164 9.999999E-01 3.481871E-04 -3.590890E-09 5.371329E-10 -8.228672E-10 -5.683973E-12 -2.070080E-11 9.539985E-12 -4.256597E-11 8.205093E-13 1.000000E+00 5.803118E-05 1.000000E+00 4.269913E-08 -9.303690E-07
0 3 165 9.999999E-01 3.527832E-04 -3.683602E-09 5.468797E-10 -8.154150E-10 -4.894114E-12 -2.090843E-11 9.929990E-12 -3.964134E-11 7.591950E-13 1.000000E+00 5.879721E-05 1.000000E+00 3.936838E-08 -9.415077E-07
0 3 166 9.999999E-01 3.570361E-04 -3.770439E-09 5.569928E-10 -8.076401E-10 -4.165583E-12 -2.106299E-11 1.027197E-11 -3.660134E-11 6.976035E-13 1.000000E+00 5.950602E-05 1.000000E+00 3.605736E-08 -9.517266E-07
0 3 167 9.999999E-01 3.609471E-04 -3.851188E-09 5.674237E-10 -7.995888E-10 -3.498907E-12 -2.116489E-11 1.056631E-11 -3.346201E-11 6.357286E-13 1.000000E+00 6.015786E-05 1.000000E+00 3.277110E-08 -9.610321E-07
0 3 168 9.999999E-01 3.645183E-04 -3.925665E-09 5.781255E-10 -7.913071E-10 -2.894126E-12 -2.121425E-11 1.081318E-11 -3.023950E-11 5.739598E-13 1.000000E+00 6.075305E-05 1.000000E+00 2.951443E-08 -9.694325E-07
0 3 169 9.999999E-01 3.677521E-04 -3.993720E-09 5.890500E-10 -7.828410E-10 -2.350987E-12 -2.121316E-11 1.101311E-11 -2.694915E-11 5.129998E-13 1.000000E+00 6.129201E-05 1.000000E+00 2.629188E-08 -9.769370E-07
0 3 170 9.999999E-01 3.706513E-04 -4.055234E-09 6.001517E-10 -7.742349E-10 -1.868126E-12 -2.116188E-11 1.116746E-11 -2.360682E-11 4.527638E-13 1.000000E+00 6.177522E-05 1.000000E+00 2.310778E-08 -9.835562E-07
0 3 171 9.999999E-01 3.732194E-04 -4.110115E-09 6.113850E-10 -7.655326E-10 -1.445460E-12 -2.106295E-11 1.127670E-11 -2.022719E-11 3.938018E-13 1.000000E+00 6.220324E-05 1.000000E+00 1.996619E-08 -9.893019E-07
0 3 172 9.999999E-01 3.754602E-04 -4.158304E-09 6.227051E-10 -7.567767E-10 -1.080523E-12 -2.091719E-11 1.134268E-11 -1.682527E-11 3.363024E-13 1.000000E+00 6.257669E-05 1.000000E+00 1.687090E-08 -9.941867E-07
0 3 173 9.999999E-01 3.773777E-04 -4.199769E-09 6.340703E-10 -7.480082E-10 -7.728550E-13 -2.072743E-11 1.136678E-11 -1.341506E-11 2.803821E-13 1.000000E+00 6.289628E-05 1.000000E+00 1.382547E-08 -9.982246E-07
0 3 174 9.999999E-01 3.789765E-04 -4.234504E-09 6.454386E-10 -7.392667E-10 -5.197584E-13 -2.049524E-11 1.135044E-11 -1.001000E-11 2.266288E-13 1.000000E+00 6.316274E-05 1.000000E+00 1.083318E-08 -1.001430E-06
0 3 175 9.999999E-01 3.802614E-04 -4.262533E-09 6.567712E-10 -7.305896E-10 -3.195974E-13 -2.022333E-11 1.129587E-11 -6.623445E-12 1.748952E-13 1.000000E+00 6.337691E-05 1.000000E+00 7.897064E-09 -1.003819E-06
0 3 176 9.999999E-01 3.812378E-04 -4.283902E-09 6.680304E-10 -7.220128E-10 -1.699680E-13 -1.991381E-11 1.120480E-11 -3.267334E-12 1.253571E-13 1.000000E+00 6.353963E-05 1.000000E+00 5.019882E-09 -1.005408E-06
0 3 177 9.999999E-01 3.819110E-04 -4.298681E-09 6.791808E-10 -7.135701E-10 -6.888321E-14 -1.956953E-11 1.107922E-11 4.632110E-14 7.837788E-14 1.000000E+00 6.365183E-05 1.000000E+00 2.204156E-09 -1.006214E-06
0 3 178 9.999999E-01 3.822868E-04 -4.306965E-09 6.901888E-10 -7.052929E-10 -1.321228E-14 -1.919271E-11 1.092140E-11 3.307032E-12 3.400845E-14 1.000000E+00 6.371447E-05 1.000000E+00 -5.478503E-10 -1.006254E-06
0 3 179 9.999999E-01 3.823713E-04 -4.308867E-09 7.010236E-10 -6.972109E-10 -8.663162E-16 -1.878657E-11 1.073357E-11 6.504240E-12 -7.747191E-15 1.000000E+00 6.372855E-05 1.000000E+00 -3.234122E-09 -1.005548E-06
0 3 180 9.999999E-01 3.821706E-04 -4.304522E-09 7.116560E-10 -6.893511E-10 -2.870666E-14 -1.835331E-11 1.051790E-11 9.628657E-12 -4.702994E-14 1.000000E+00 6.369511E-05 1.000000E+00 -5.852884E-09 -1.004113E-06
0 3 181 9.999999E-01 3.816913E-04 -4.294079E-09 7.220594E-10 -6.817386E-10 -9.492620E-14 -1.789577E-11 1.027676E-11 1.267177E-11 -8.322312E-14 1.000000E+00 6.361522E-05 1.000000E+00 -8.402601E-09 -1.001969E-06
0 3 182 9.999999E-01 3.809400E-04 -4.277708E-09 7.322095E-10 -6.743957E-10 -1.951529E-13 -1.741730E-11 1.001220E-11 1.562572E-11 -1.166717E-13 1.000000E+00 6.349000E-05 1.000000E+00 -1.088197E-08 -9.991359E-07
0 3 183 9.999999E-01 3.799234E-04 -4.255591E-09 7.420838E-10 -6.673432E-10 -3.282697E-13 -1.691922E-11 9.726710E-12 1.848313E-11 -1.475791E-13 1.000000E+00 6.332058E-05 1.000000E+00 -1.328990E-08 -9.956334E-07
0 3 184 9.999999E-01 3.786486E-04 -4.227926E-09 7.516629E-10 -6.605988E-10 -4.903112E-13 -1.640602E-11 9.422617E-12 2.123816E-11 -1.754260E-13 1.000000E+00 6.310810E-05 1.000000E+00 -1.562555E-08 -9.914818E-07
0 3 185 9.999999E-01 3.771224E-04 -4.194919E-09 7.609290E-10 -6.541784E-10 -6.791217E-13 -1.587856E-11 9.101984E-12 2.388488E-11 -2.007804E-13 1.000000E+00 6.285374E-05 1.000000E+00 -1.788824E-08 -9.867013E-07
0 3 186 9.999999E-01 3.753522E-04 -4.156789E-09 7.698669E-10 -6.480959E-10 -8.918720E-13 -1.534059E-11 8.766933E-12 2.641871E-11 -2.232856E-13 1.000000E+00 6.255870E-05 1.000000E+00 -2.007753E-08 -9.813126E-07
0 3 187 9.999999E-01 3.733450E-04 -4.113764E-09 7.784629E-10 -6.423623E-10 -1.125693E-12 -1.479413E-11 8.419817E-12 2.883546E-11 -2.432124E-13 1.000000E+00 6.222417E-05 1.000000E+00 -2.219315E-08 -9.753362E-07
0 3 188 9.999999E-01 3.711082E-04 -4.066079E-09 7.867065E-10 -6.369873E-10 -1.378297E-12 -1.424141E-11 8.062588E-12 3.113210E-11 -2.605297E-13 1.000000E+00 6.185137E-05 1.000000E+00 -2.423504E-08 -9.687927E-07
0 3 189 9.999999E-01 3.686491E-04 -4.013974E-09 7.945881E-10 -6.319781E-10 -1.646752E-12 -1.368509E-11 7.697009E-12 3.330521E-11 -2.755505E-13 1.000000E+00 6.144152E-05 1.000000E+00 -2.620328E-08 -9.617027E-07
0 3 190 9.999999E-01 3.659750E-04 -3.957695E-09 8.021005E-10 -6.273403E-10 -1.929398E-12 -1.312699E-11 7.325329E-12 3.535363E-11 -2.880418E-13 1.000000E+00 6.099584E-05 1.000000E+00 -2.809815E-08 -9.540867E-07
0 3 191 9.999999E-01 3.630933E-04 -3.897492E-09 8.092387E-10 -6.230773E-10 -2.222836E-12 -1.256941E-11 6.949176E-12 3.727546E-11 -2.983457E-13 1.000000E+00 6.051554E-05 1.000000E+00 -2.992005E-08 -9.459651E-07
0 3 192 9.999999E-01 3.600112E-04 -3.833616E-09 8.159989E-10 -6.191911E-10 -2.526089E-12 -1.201407E-11 6.570212E-12 3.906984E-11 -3.064541E-13 1.000000E+00 6.000186E-05 1.000000E+00 -3.166957E-08 -9.373581E-07
0 3 193 9.999999E-01 3.567360E-04 -3.766320E-09 8.223792E-10 -6.156818E-10 -2.835744E-12 -1.146318E-11 6.190203E-12 4.073685E-11 -3.125318E-13 1.000000E+00 5.945601E-05 1.000000E+00 -3.334740E-08 -9.282857E-07
0 3 194 9.999999E-01 3.532751E-04 -3.695855E-09 8.283793E-10 -6.125479E-10 -3.151153E-12 -1.091779E-11 5.810400E-12 4.227628E-11 -3.168533E-13 1.000000E+00 5.887918E-05 1.000000E+00 -3.495438E-08 -9.187678E-07
0 3 195 9.999999E-01 3.496356E-04 -3.622476E-09 8.340000E-10 -6.097871E-10 -3.469451E-12 -1.038006E-11 5.432406E-12 4.368947E-11 -3.190418E-13 1.000000E+00 5.827260E-05 1.000000E+00 -3.649147E-08 -9.088238E-07
0 3 196 9.999999E-01 3.458246E-04 -3.546431E-09 8.392441E-10 -6.073948E-10 -3.789237E-12 -9.850932E-12 5.057679E-12 4.497698E-11 -3.198545E-13 1.000000E+00 5.763743E-05 1.000000E+00 -3.795973E-08 -8.984730E-07
0 3 197 9.999999E-01 3.418491E-04 -3.467968E-09 8.441153E-10 -6.053656E-10 -4.109160E-12 -9.332393E-12 4.687004E-12 4.614075E-11 -3.190907E-13 1.000000E+00 5.697485E-05 1.000000E+00 -3.936034E-08 -8.877344E-07
0 3 198 9.999999E-01 3.377162E-04 -3.387331E-09 8.486181E-10 -6.036930E-10 -4.427418E-12 -8.824882E-12 4.321569E-12 4.718278E-11 -3.168342E-13 1.000000E+00 5.628603E-05 1.000000E+00 -4.069455E-08 -8.766263E-07
0 3 199 9.999999E-01 3.334326E-04 -3.304759E-09 8.527584E-10 -6.023702E-10 -4.742828E-12 -8.329358E-12 3.962844E-12 4.810536E-11 -3.132066E-13 1.000000E+00 5.557209E-05 1.000000E+00 -4.196372E-08 -8.651671E-07
0 3 200 9.999999E-01 3.290050E-04 -3.220489E-09 8.565438E-10 -6.013877E-10 -5.053831E-12 -7.848100E-12 3.610977E-12 4.891097E-11 -3.085230E-13 1.000000E+00 5.483417E-05 1.000000E+00 -4.316927E-08 -8.533744E-07
0 3 201 9.999999E-01 3.244402E-04 -3.134748E-09 8.599804E-10 -6.007369E-10 -5.359874E-12 -7.379918E-12 3.267153E-12 4.960263E-11 -3.029013E-13 1.000000E+00 5.407336E-05 1.000000E+00 -4.431269E-08 -8.412656E-07
0 3 202 9.999999E-01 3.197445E-04 -3.047760E-09 8.630781E-10 -6.004077E-10 -5.659634E-12 -6.927309E-12 2.932281E-12 5.018346E-11 -2.960525E-13 1.000000E+00 5.329075E-05 1.000000E+00 -4.539553E-08 -8.288577E-07
0 3 203 9.999999E-01 3.149243E-04 -2.959744E-09 8.658450E-10 -6.003896E-10 -5.951979E-12 -6.489442E-12 2.606283E-12 5.065684E-11 -2.885672E-13 1.000000E+00 5.248738E-05 1.000000E+00 -4.641941E-08 -8.161670E-07
0 3 204 9.999999E-01 3.099857E-04 -2.870909E-09 8.682907E-10 -6.006713E-10 -6.236768E-12 -6.067977E-12 2.290230E-12 5.102618E-11 -2.804109E-13 1.000000E+00 5.166429E-05 1.000000E+00 -4.738598E-08 -8.032096E-07
0 3 205 9.999999E-01 3.049349E-04 -2.781458E-09 8.704254E-10 -6.012414E-10 -6.512801E-12 -5.662242E-12 1.984510E-12 5.129515E-11 -2.714964E-13 1.000000E+00 5.082248E-05 1.000000E+00 -4.829694E-08 -7.900009E-07
0 3 206 9.999999E-01 2.997777E-04 -2.691588E-09 8.722597E-10 -6.020880E-10 -6.779761E-12 -5.273332E-12 1.689185E-12 5.146775E-11 -2.620877E-13 1.000000E+00 4.996294E-05 1.000000E+00 -4.915401E-08 -7.765561E-07
0 3 207 9.999999E-01 2.945197E-04 -2.601487E-09 8.738038E-10 -6.031989E-10 -7.036976E-12 -4.900658E-12 1.404305E-12 5.154722E-11 -2.523862E-13 1.000000E+00 4.908662E-05 1.000000E+00 -4.995895E-08 -7.628896E-07
0 3 208 9.999999E-01 2.891667E-04 -2.511335E-09 8.750683E-10 -6.045619E-10 -7.284533E-12 -4.545366E-12 1.130986E-12 5.153875E-11 -2.420243E-13 1.000000E+00 4.819445E-05 1.000000E+00 -5.071353E-08 -7.490155E-07
0 3 209 9.999999E-01 2.837239E-04 -2.421306E-09 8.760658E-10 -6.061641E-10 -7.521025E-12 -4.206215E-12 8.685759E-13 5.144453E-11 -2.319625E-13 1.000000E+00 4.728732E-05 1.000000E+00 -5.141954E-08 -7.349474E-07
0 3 210 9.999999E-01 2.781966E-04 -2.331563E-09 8.768054E-10 -6.079933E-10 -7.748458E-12 -3.883995E-12 6.168448E-13 5.127025E-11 -2.212903E-13 1.000000E+00 4.636610E-05 1.000000E+00 -5.207878E-08 -7.206982E-07
0 3 211 1.000000E+00 2.725898E-04 -2.242267E-09 8.772995E-10 -6.100369E-10 -7.963605E-12 -3.578497E-12 3.766530E-13 5.101881E-11 -2.105210E-13 1.000000E+00 4.543164E-05 1.000000E+00 -5.269306E-08 -7.062805E-07
0 3 212 1.000000E+00 2.669084E-04 -2.153562E-09 8.775587E-10 -6.122825E-10 -8.169501E-12 -3.289260E-12 1.474020E-13 5.069464E-11 -1.999005E-13 1.000000E+00 4.448474E-05 1.000000E+00 -5.326418E-08 -6.917063E-07
0 3 213 1.000000E+00 2.611571E-04 -2.065594E-09 8.775943E-10 -6.147175E-10 -8.363407E-12 -3.016107E-12 -7.050865E-14 5.030158E-11 -1.891554E-13 1.000000E+00 4.352618E-05 1.000000E+00 -5.379393E-08 -6.769872E-07
0 3 214 1.000000E+00 2.553404E-04 -1.978493E-09 8.774177E-10 -6.173294E-10 -8.547811E-12 -2.758932E-12 -2.782500E-13 4.984325E-11 -1.787998E-13 1.000000E+00 4.255673E-05 1.000000E+00 -5.428412E-08 -6.621341E-07
0 3 215 1.000000E+00 2.494626E-04 -1.892387E-09 8.770378E-10 -6.201071E-10 -8.721006E-12 -2.517035E-12 -4.753035E-13 4.932428E-11 -1.678985E-13 1.000000E+00 4.157710E-05 1.000000E+00 -5.473652E-08 -6.471576E-07
0 3 216 1.000000E+00 2.435279E-04 -1.807394E-09 8.764671E-10 -6.230379E-10 -8.883608E-12 -2.290519E-12 -6.613776E-13 4.874720E-11 -1.577860E-13 1.000000E+00 4.058798E-05 1.000000E+00 -5.515289E-08 -6.320676E-07
0 3 217 1.000000E+00 2.375403E-04 -1.723623E-09 8.757150E-10 -6.261107E-10 -9.036578E-12 -2.078505E-12 -8.378862E-13 4.811676E-11 -1.477992E-13 1.000000E+00 3.959004E-05 1.000000E+00 -5.553496E-08 -6.168739E-07
0 3 218 1.000000E+00 2.315035E-04 -1.641181E-09 8.747914E-10 -6.293142E-10 -9.179207E-12 -1.880937E-12 -1.004456E-12 4.743581E-11 -1.378574E-13 1.000000E+00 3.858392E-05 1.000000E+00 -5.588447E-08 -6.015853E-07
0 3 219 1.000000E+00 2.254214E-04 -1.560162E-09 8.737061E-10 -6.326376E-10 -9.312293E-12 -1.696697E-12 -1.161237E-12 4.670820E-11 -1.282131E-13 1.000000E+00 3.757023E-05 1.000000E+00 -5.620310E-08 -5.862105E-07
0 3 220 1.000000E+00 2.192972E-04 -1.480658E-09 8.724689E-10 -6.360701E-10 -9.435633E-12 -1.526334E-12 -1.309266E-12 4.593681E-11 -1.189534E-13 1.000000E+00 3.654953E-05 1.000000E+00 -5.649251E-08 -5.707576E-07
0 3 221 1.000000E+00 2.131343E-04 -1.402752E-09 8.710876E-10 -6.396021E-10 -9.550200E-12 -1.367849E-12 -1.448424E-12 4.512520E-11 -1.100074E-13 1.000000E+00 3.552239E-05 1.000000E+00 -5.675434E-08 -5.552343E-07
0 3 222 1.000000E+00 2.069359E-04 -1.326521E-09 8.695720E-10 -6.432232E-10 -9.655648E-12 -1.222734E-12 -1.578405E-12 4.427648E-11 -1.013099E-13 1.000000E+00 3.448932E-05 1.000000E+00 -5.699020E-08 -5.396478E-07
0 3 223 1.000000E+00 2.007049E-04 -1.252037E-09 8.679307E-10 -6.469241E-10 -9.752820E-12 -1.088089E-12 -1.701106E-12 4.339317E-11 -9.320706E-14 1.000000E+00 3.345082E-05 1.000000E+00 -5.720164E-08 -5.240048E-07
0 3 224 1.000000E+00 1.944441E-04 -1.179365E-09 8.661698E-10 -6.506965E-10 -9.842062E-12 -9.652514E-13 -1.815977E-12 4.247874E-11 -8.508481E-14 1.000000E+00 3.240735E-05 1.000000E+00 -5.739020E-08 -5.083118E-07
0 3 225 1.000000E+00 1.881562E-04 -1.108566E-09 8.642988E-10 -6.545311E-10 -9.922989E-12 -8.527346E-13 -1.923283E-12 4.153506E-11 -7.781066E-14 1.000000E+00 3.135936E-05 1.000000E+00 -5.755736E-08 -4.925746E-07
0 3 226 1.000000E+00 1.818436E-04 -1.039694E-09 8.623233E-10 -6.584200E-10 -9.997683E-12 -7.503635E-13 -2.023465E-12 4.056519E-11 -7.061471E-14 1.000000E+00 3.030727E-05 1.000000E+00 -5.770458E-08 -4.767988E-07
0 3 227 1.000000E+00 1.755087E-04 -9.727997E-10 8.602519E-10 -6.623554E-10 -1.006422E-11 -6.572337E-13 -2.117592E-12 3.957172E-11 -6.374490E-14 1.000000E+00 2.925146E-05 1.000000E+00 -5.783326E-08 -4.609895E-07
0 3 228 1.000000E+00 1.691538E-04 -9.079274E-10 8.580881E-10 -6.663305E-10 -1.012517E-11 -5.728942E-13 -2.205686E-12 3.855610E-11 -5.751302E-14 1.000000E+00 2.819230E-05 1.000000E+00 -5.794478E-08 -4.451515E-07
0 3 229 1.000000E+00 1.627808E-04 -8.451194E-10 8.558405E-10 -6.703377E-10 -1.017924E-11 -4.972421E-13 -2.287263E-12 3.752134E-11 -5.144822E-14 1.000000E+00 2.713013E-05 1.000000E+00 -5.804046E-08 -4.292891E-07
0 3 230 1.000000E+00 1.563917E-04 -7.844114E-10 8.535135E-10 -6.743711E-10 -1.022807E-11 -4.291409E-13 -2.364087E-12 3.646879E-11 -4.602088E-14 1.000000E+00 2.606528E-05 1.000000E+00 -5.812157E-08 -4.134064E-07
0 3 231 1.000000E+00 1.499883E-04 -7.258371E-10 8.511123E-10 -6.784244E-10 -1.027129E-11 -3.682103E-13 -2.435709E-12 3.540070E-11 -4.077627E-14 1.000000E+00 2.499805E-05 1.000000E+00 -5.818935E-08 -3.975071E-07
0 3 232 1.000000E+00 1.435722E-04 -6.694255E-10 8.486421E-10 -6.824919E-10 -1.030962E-11 -3.141667E-13 -2.502879E-12 3.431869E-11 -3.586530E-14 1.000000E+00 2.392869E-05 1.000000E+00 -5.824500E-08 -3.815945E-07
0 3 233 1.000000E+00 1.371449E-04 -6.152031E-10 8.461066E-10 -6.865687E-10 -1.034302E-11 -2.663174E-13 -2.565504E-12 3.322411E-11 -3.139568E-14 1.000000E+00 2.285748E-05 1.000000E+00 -5.828966E-08 -3.656716E-07
0 3 234 1.000000E+00 1.307079E-04 -5.631923E-10 8.435111E-10 -6.906495E-10 -1.037241E-11 -2.243541E-13 -2.624413E-12 3.211872E-11 -2.729746E-14 1.000000E+00 2.178465E-05 1.000000E+00 -5.832442E-08 -3.497412E-07
0 3 235 1.000000E+00 1.242624E-04 -5.134138E-10 8.408577E-10 -6.947302E-10 -1.039761E-11 -1.874766E-13 -2.679797E-12 3.100381E-11 -2.363757E-14 1.000000E+00 2.071040E-05 1.000000E+00 -5.835033E-08 -3.338057E-07
0 3 236 1.000000E+00 1.178097E-04 -4.658843E-10 8.381515E-10 -6.988062E-10 -1.041969E-11 -1.555274E-13 -2.731574E-12 2.988062E-11 -2.007950E-14 1.000000E+00 1.963495E-05 1.000000E+00 -5.836841E-08 -3.178671E-07
0 3 237 1.000000E+00 1.113507E-04 -4.206202E-10 8.353946E-10 -7.028743E-10 -1.043777E-11 -1.278320E-13 -2.780857E-12 2.875029E-11 -1.692840E-14 1.000000E+00 1.855846E-05 1.000000E+00 -5.837960E-08 -3.019275E-07
0 3 238 1.000000E+00 1.048866E-04 -3.776332E-10 8.325898E-10 -7.069307E-10 -1.045355E-11 -1.042120E-13 -2.827140E-12 2.761362E-11 -1.423377E-14 1.000000E+00 1.748109E-05 1.000000E+00 -5.838483E-08 -2.859884E-07
0 3 239 1.000000E+00 9.841803E-05 -3.369352E-10 8.297403E-10 -7.109721E-10 -1.046624E-11 -8.426368E-14 -2.871243E-12 2.647183E-11 -1.164234E-14 1.000000E+00 1.640300E-05 1.000000E+00 -5.838494E-08 -2.700512E-07
0 3 240 1.000000E+00 9.194591E-05 -2.985350E-10 8.268473E-10 -7.149962E-10 -1.047683E-11 -6.717674E-14 -2.913350E-12 2.532560E-11 -9.368895E-15 1.000000E+00 1.532432E-05 1.000000E+00 -5.838075E-08 -2.541171E-07
0 3 241 1.000000E+00 8.547091E-05 -2.624408E-10 8.239136E-10 -7.190000E-10 -1.048498E-11 -5.326409E-14 -2.953346E-12 2.417564E-11 -7.427093E-15 1.000000E+00 1.424515E-05 1.000000E+00 -5.837304E-08 -2.381869E-07
0 3 242 1.000000E+00 7.899363E-05 -2.286583E-10 8.209406E-10 -7.229816E-10 -1.049168E-11 -4.153936E-14 -2.991972E-12 2.302247E-11 -5.712935E-15 1.000000E+00 1.316561E-05 1.000000E+00 -5.836253E-08 -2.222614E-07
0 3 243 1.000000E+00 7.251462E-05 -1.971933E-10 8.179297E-10 -7.269389E-10 -1.049640E-11 -3.213416E-14 -3.029099E-12 2.186707E-11 -4.150148E-15 1.000000E+00 1.208577E-05 1.000000E+00 -5.834988E-08 -2.063412E-07
0 3 244 1.000000E+00 6.603433E-05 -1.680494E-10 8.148824E-10 -7.308701E-10 -1.049998E-11 -2.460707E-14 -3.065152E-12 2.070941E-11 -2.880277E-15 1.000000E+00 1.100572E-05 1.000000E+00 -5.833573E-08 -1.904266E-07
0 3 245 1.000000E+00 5.955317E-05 -1.412302E-10 8.117994E-10 -7.347738E-10 -1.050216E-11 -1.847157E-14 -3.100303E-12 1.955012E-11 -1.842755E-15 1.000000E+00 9.925528E-06 1.000000E+00 -5.832065E-08 -1.745179E-07
0 3 246 1.000000E+00 5.307145E-05 -1.167375E-10 8.086818E-10 -7.386487E-10 -1.050367E-11 -1.386220E-14 -3.134426E-12 1.838969E-11 -8.770258E-16 1.000000E+00 8.845242E-06 1.000000E+00 -5.830517E-08 -1.586150E-07
0 3 247 1.000000E+00 4.658948E-05 -9.457399E-11 8.055305E-10 -7.424936E-10 -1.050392E-11 -1.033804E-14 -3.168087E-12 1.722808E-11 -1.992343E-16 1.000000E+00 7.764913E-06 1.000000E+00 -5.828979E-08 -1.427178E-07
0 3 248 1.000000E+00 4.010746E-05 -7.473983E-11 8.023457E-10 -7.463078E-10 -1.050407E-11 -7.583708E-15 -3.201194E-12 1.606568E-11 3.972338E-16 1.000000E+00 6.684577E-06 1.000000E+00 -5.827493E-08 -1.268262E-07
0 3 249 1.000000E+00 3.362559E-05 -5.723704E-11 7.991281E-10 -7.500904E-10 -1.050312E-11 -5.608358E-15 -3.233981E-12 1.490286E-11 9.714595E-16 1.000000E+00 5.604265E-06 1.000000E+00 -5.826100E-08 -1.109398E-07
0 3 250 1.000000E+00 2.714399E-05 -4.206523E-11 7.958777E-10 -7.538409E-10 -1.050213E-11 -4.234638E-15 -3.266480E-12 1.373927E-11 1.147192E-15 1.000000E+00 4.523999E-06 1.000000E+00 -5.824833E-08 -9.505821E-08
0 3 251 1.000000E+00 2.066278E-05 -2.922504E-11 7.925952E-10 -7.575587E-10 -1.050083E-11 -3.016523E-15 -3.298853E-12 1.257545E-11 1.445069E-15 1.000000E+00 3.443796E-06 1.000000E+00 -5.823723E-08 -7.918087E-08
0 3 252 1.000000E+00 1.418202E-05 -1.871668E-11 7.892800E-10 -7.612437E-10 -1.049924E-11 -2.337581E-15 -3.331035E-12 1.141123E-11 1.575231E-15 1.000000E+00 2.363669E-06 1.000000E+00 -5.822795E-08 -6.330721E-08
0 3 253 1.000000E+00 7.701754E-06 -1.053992E-11 7.859331E-10 -7.648954E-10 -1.049768E-11 -1.614598E-15 -3.363274E-12 1.024674E-11 1.728084E-15 1.000000E+00 1.283626E-06 1.000000E+00 -5.822069E-08 -4.743656E-08
0 3 254 1.000000E+00 1.222015E-06 -4.695157E-12 7.825534E-10 -7.685139E-10 -1.049578E-11 -1.057686E-15 -3.395490E-12 9.081906E-12 1.731494E-15 1.000000E+00 2.036692E-07 1.000000E+00 -5.821562E-08 -3.156821E-08
0 3 255 1.000000E+00 -5.257190E-06 -1.181696E-12 7.791421E-10 -7.720988E-10 -1.049421E-11 -5.773908E-16 -3.427778E-12 7.916724E-12 1.631858E-15 1.000000E+00 -8.761984E-07 1.000000E+00 -5.821285E-08 -1.570143E-08
0 4 0 1.000000E+00 -1.172089E-05 6.226647E-17 7.689519E-10 -7.688860E-10 -1.865323E-11 -9.264236E-17 -4.626003E-12 6.775219E-12 2.327314E-15 1.000000E+00 -1.953481E-06 1.000000E+00 -7.407725E-08 1.651389E-10
0 4 1 1.000000E+00 -2.035847E-05 -1.149588E-12 7.643097E-10 -7.735698E-10 -1.865069E-11 6.825931E-16 -4.658163E-12 5.609466E-12 2.200486E-15 1.000000E+00 -3.393079E-06 1.000000E+00 -7.407964E-08 1.602833E-08
0 4 2 1.000000E+00 -2.899555E-05 -4.630217E-12 7.596356E-10 -7.782207E-10 -1.864883E-11 1.052251E-15 -4.690042E-12 4.443136E-12 2.031111E-15 1.000000E+00 -4.832592E-06 1.000000E+00 -7.408519E-08 3.189234E-08
0 4 3 1.000000E+00 -3.763213E-05 -1.044288E-11 7.549296E-10 -7.828382E-10 -1.864662E-11 1.675437E-15 -4.722263E-12 3.276856E-12 2.330025E-15 1.000000E+00 -6.272022E-06 1.000000E+00 -7.409383E-08 4.775801E-08
0 4 4 1.000000E+00 -4.626821E-05 -1.858754E-11 7.501910E-10 -7.874229E-10 -1.864417E-11 2.266287E-15 -4.754319E-12 2.109626E-12 2.228594E-15 1.000000E+00 -7.711369E-06 1.000000E+00 -7.410540E-08 6.362611E-08
0 4 5 1.000000E+00 -5.490377E-05 -2.906351E-11 7.454210E-10 -7.919744E-10 -1.864217E-11 2.396680E-15 -4.785906E-12 9.421951E-13 2.482077E-15 1.000000E+00 -9.150628E-06 1.000000E+00 -7.411970E-08 7.949743E-08
0 4 6 1.000000E+00 -6.353875E-05 -4.187219E-11 7.406192E-10 -7.964927E-10 -1.863920E-11 2.444139E-15 -4.817764E-12 -2.256627E-13 2.954378E-15 1.000000E+00 -1.058979E-05 1.000000E+00 -7.413647E-08 9.537266E-08
0 4 7 1.000000E+00 -7.217308E-05 -5.701244E-11 7.357854E-10 -8.009777E-10 -1.863626E-11 1.896974E-15 -4.848854E-12 -1.394143E-12 3.344581E-15 1.000000E+00 -1.202885E-05 1.000000E+00 -7.415537E-08 1.112525E-07
0 4 8 1.000000E+00 -8.080662E-05 -7.448478E-11 7.309215E-10 -8.054286E-10 -1.863251E-11 7.422390E-16 -4.879406E-12 -2.562647E-12 4.263242E-15 1.000000E+00 -1.346777E-05 1.000000E+00 -7.417604E-08 1.271374E-07
0 4 9 1.000000E+00 -8.943921E-05 -9.428888E-11 7.260266E-10 -8.098457E-10 -1.862773E-11 -1.403071E-15 -4.909242E-12 -3.731687E-12 5.121824E-15 1.000000E+00 -1.490654E-05 1.000000E+00 -7.419802E-08 1.430279E-07
0 4 10 1.000000E+00 -9.807062E-05 -1.164235E-10 7.211030E-10 -8.142276E-10 -1.862227E-11 -4.656731E-15 -4.938007E-12 -4.900566E-12 6.421327E-15 1.000000E+00 -1.634510E-05 1.000000E+00 -7.422083E-08 1.589245E-07
0 4 11 1.000000E+00 -1.067006E-04 -1.408886E-10 7.161506E-10 -8.185741E-10 -1.861489E-11 -9.286882E-15 -4.965932E-12 -6.069314E-12 8.020829E-15 1.000000E+00 -1.778343E-05 1.000000E+00 -7.424390E-08 1.748273E-07
0 4 12 1.000000E+00 -1.153287E-04 -1.676818E-10 7.111712E-10 -8.228839E-10 -1.860623E-11 -1.576488E-14 -4.992016E-12 -7.237872E-12 9.778196E-15 1.000000E+00 -1.922144E-05 1.000000E+00 -7.426661E-08 1.907366E-07
0 4 13 1.000000E+00 -1.239545E-04 -1.968014E-10 7.061666E-10 -8.271556E-10 -1.859533E-11 -2.423263E-14 -5.016592E-12 -8.405396E-12 1.205081E-14 1.000000E+00 -2.065909E-05 1.000000E+00 -7.428829E-08 2.066522E-07
0 4 14 1.000000E+00 -1.325776E-04 -2.282445E-10 7.011380E-10 -8.313881E-10 -1.858212E-11 -3.509338E-14 -5.039190E-12 -9.572058E-12 1.466110E-14 1.000000E+00 -2.209627E-05 1.000000E+00 -7.430819E-08 2.225742E-07
0 4 15 1.000000E+00 -1.411973E-04 -2.620073E-10 6.960882E-10 -8.355793E-10 -1.856601E-11 -4.903734E-14 -5.059369E-12 -1.073704E-11 1.760719E-14 1.000000E+00 -2.353288E-05 1.000000E+00 -7.432552E-08 2.385021E-07
0 4 16 1.000000E+00 -1.498129E-04 -2.980849E-10 6.910193E-10 -8.397274E-10 -1.854691E-11 -6.594299E-14 -5.077086E-12 -1.189992E-11 2.108507E-14 1.000000E+00 -2.496882E-05 1.000000E+00 -7.433943E-08 2.544356E-07
0 4 17 1.000000E+00 -1.584237E-04 -3.364718E-10 6.859340E-10 -8.438298E-10 -1.852384E-11 -8.682696E-14 -5.091643E-12 -1.305999E-11 2.506576E-14 1.000000E+00 -2.640395E-05 1.000000E+00 -7.434898E-08 2.703738E-07
0 4 18 1.000000E+00 -1.670287E-04 -3.771602E-10 6.808360E-10 -8.478840E-10 -1.849678E-11 -1.115373E-13 -5.103047E-12 -1.421676E-11 2.930143E-14 1.000000E+00 -2.783812E-05 1.000000E+00 -7.435322E-08 2.863160E-07
0 4 19 1.000000E+00 -1.756269E-04 -4.201414E-10 6.757279E-10 -8.518871E-10 -1.846524E-11 -1.414097E-13 -5.110329E-12 -1.536914E-11 3.426739E-14 1.000000E+00 -2.927115E-05 1.000000E+00 -7.435109E-08 3.022610E-07
0 4 20 1.000000E+00 -1.842171E-04 -4.654051E-10 6.706153E-10 -8.558350E-10 -1.842824E-11 -1.763289E-13 -5.113659E-12 -1.651640E-11 3.982982E-14 1.000000E+00 -3.070286E-05 1.000000E+00 -7.434149E-08 3.182075E-07
0 4 21 1.000000E+00 -1.927982E-04 -5.129386E-10 6.655006E-10 -8.597245E-10 -1.838558E-11 -2.169591E-13 -5.112672E-12 -1.765754E-11 4.560892E-14 1.000000E+00 -3.213303E-05 1.000000E+00 -7.432327E-08 3.341540E-07
0 4 22 1.000000E+00 -2.013686E-04 -5.627268E-10 6.603900E-10 -8.635514E-10 -1.833703E-11 -2.638216E-13 -5.106161E-12 -1.879122E-11 5.239038E-14 1.000000E+00 -3.356143E-05 1.000000E+00 -7.429521E-08 3.500985E-07
0 4 23 1.000000E+00 -2.099268E-04 -6.147541E-10 6.552883E-10 -8.673106E-10 -1.828080E-11 -3.183007E-13 -5.094091E-12 -1.991670E-11 5.947834E-14 1.000000E+00 -3.498780E-05 1.000000E+00 -7.425603E-08 3.660392E-07
0 4 24 1.000000E+00 -2.184711E-04 -6.689990E-10 6.502018E-10 -8.709973E-10 -1.821807E-11 -3.796483E-13 -5.076339E-12 -2.103205E-11 6.729177E-14 1.000000E+00 -3.641185E-05 1.000000E+00 -7.420439E-08 3.819735E-07
0 4 25 1.000000E+00 -2.269997E-04 -7.254411E-10 6.451356E-10 -8.746059E-10 -1.814621E-11 -4.498743E-13 -5.052003E-12 -2.213621E-11 7.592167E-14 1.000000E+00 -3.783328E-05 1.000000E+00 -7.413888E-08 3.978987E-07
0 4 26 1.000000E+00 -2.355105E-04 -7.840533E-10 6.400978E-10 -8.781302E-10 -1.806623E-11 -5.284723E-13 -5.020405E-12 -2.322743E-11 8.485221E-14 1.000000E+00 -3.925176E-05 1.000000E+00 -7.405806E-08 4.138120E-07
0 4 27 1.000000E+00 -2.440014E-04 -8.448077E-10 6.350948E-10 -8.815640E-10 -1.797651E-11 -6.173769E-13 -4.981694E-12 -2.430408E-11 9.458003E-14 1.000000E+00 -4.066691E-05 1.000000E+00 -7.396039E-08 4.297101E-07
0 4 28 1.000000E+00 -2.524701E-04 -9.076715E-10 6.301344E-10 -8.848999E-10 -1.787707E-11 -7.161353E-13 -4.934072E-12 -2.536418E-11 1.052246E-13 1.000000E+00 -4.207834E-05 1.000000E+00 -7.384432E-08 4.455892E-07
0 4 29 1.000000E+00 -2.609138E-04 -9.726094E-10 6.252267E-10 -8.881302E-10 -1.776606E-11 -8.260712E-13 -4.878653E-12 -2.640571E-11 1.163182E-13 1.000000E+00 -4.348564E-05 1.000000E+00 -7.370819E-08 4.614454E-07
0 4 30 1.000000E+00 -2.693301E-04 -1.039580E-09 6.203771E-10 -8.912479E-10 -1.764443E-11 -9.477561E-13 -4.813848E-12 -2.742692E-11 1.280217E-13 1.000000E+00 -4.488835E-05 1.000000E+00 -7.355033E-08 4.772745E-07
0 4 31 1.000000E+00 -2.777159E-04 -1.108539E-09 6.155990E-10 -8.942427E-10 -1.751002E-11 -1.082417E-12 -4.738747E-12 -2.842507E-11 1.406399E-13 1.000000E+00 -4.628598E-05 1.000000E+00 -7.336899E-08 4.930716E-07
0 4 32 1.000000E+00 -2.860681E-04 -1.179437E-09 6.108996E-10 -8.971069E-10 -1.736315E-11 -1.229490E-12 -4.654276E-12 -2.939796E-11 1.537499E-13 1.000000E+00 -4.767802E-05 1.000000E+00 -7.316238E-08 5.088317E-07
0 4 33 1.000000E+00 -2.943835E-04 -1.252220E-09 6.062904E-10 -8.998305E-10 -1.720252E-11 -1.391549E-12 -4.557876E-12 -3.034314E-11 1.676239E-13 1.000000E+00 -4.906392E-05 1.000000E+00 -7.292863E-08 5.245493E-07
0 4 34 9.999999E-01 -3.026585E-04 -1.326828E-09 6.017838E-10 -9.024026E-10 -1.702790E-11 -1.567692E-12 -4.450724E-12 -3.125765E-11 1.822313E-13 1.000000E+00 -5.044308E-05 1.000000E+00 -7.266584E-08 5.402186E-07
0 4 35 9.999999E-01 -3.108894E-04 -1.403197E-09 5.973890E-10 -9.048136E-10 -1.683805E-11 -1.759544E-12 -4.331826E-12 -3.213919E-11 1.971307E-13 1.000000E+00 -5.181490E-05 1.000000E+00 -7.237207E-08 5.558331E-07
0 4 36 9.999999E-01 -3.190723E-04 -1.481255E-09 5.931202E-10 -9.070513E-10 -1.663364E-11 -1.968015E-12 -4.199651E-12 -3.298416E-11 2.130147E-13 1.000000E+00 -5.317872E-05 1.000000E+00 -7.204532E-08 5.713863E-07
0 4 37 9.999999E-01 -3.272030E-04 -1.560928E-09 5.889897E-10 -9.091047E-10 -1.641203E-11 -2.192693E-12 -4.055104E-12 -3.378972E-11 2.294082E-13 1.000000E+00 -5.453383E-05 1.000000E+00 -7.168354E-08 5.868708E-07
0 4 38 9.999999E-01 -3.352771E-04 -1.642129E-09 5.850100E-10 -9.109616E-10 -1.617482E-11 -2.435970E-12 -3.896600E-12 -3.455307E-11 2.459077E-13 1.000000E+00 -5.587952E-05 1.000000E+00 -7.128464E-08 6.022791E-07
0 4 39 9.999999E-01 -3.432901E-04 -1.724771E-09 5.811965E-10 -9.126083E-10 -1.592021E-11 -2.696762E-12 -3.724245E-12 -3.527006E-11 2.635372E-13 1.000000E+00 -5.721502E-05 1.000000E+00 -7.084649E-08 6.176031E-07
0 4 40 9.999999E-01 -3.512371E-04 -1.808757E-09 5.775615E-10 -9.140330E-10 -1.564775E-11 -2.976939E-12 -3.537825E-12 -3.593783E-11 2.812118E-13 1.000000E+00 -5.853952E-05 1.000000E+00 -7.036693E-08 6.328343E-07
0 4 41 9.999999E-01 -3.591131E-04 -1.893984E-09 5.741208E-10 -9.152216E-10 -1.535779E-11 -3.276721E-12 -3.335691E-12 -3.655266E-11 2.992054E-13 1.000000E+00 -5.985219E-05 1.000000E+00 -6.984377E-08 6.479635E-07
0 4 42 9.999999E-01 -3.669127E-04 -1.980342E-09 5.708901E-10 -9.161598E-10 -1.504934E-11 -3.596805E-12 -3.118713E-12 -3.711055E-11 3.177489E-13 1.000000E+00 -6.115212E-05 1.000000E+00 -6.927477E-08 6.629813E-07
0 4 43 9.999999E-01 -3.746305E-04 -2.067713E-09 5.678834E-10 -9.168342E-10 -1.472229E-11 -3.936866E-12 -2.886728E-12 -3.760826E-11 3.361721E-13 1.000000E+00 -6.243842E-05 1.000000E+00 -6.865769E-08 6.778777E-07
0 4 44 9.999999E-01 -3.822606E-04 -2.155970E-09 5.651166E-10 -9.172300E-10 -1.437699E-11 -4.299059E-12 -2.637856E-12 -3.804140E-11 3.551247E-13 1.000000E+00 -6.371011E-05 1.000000E+00 -6.799024E-08 6.926422E-07
0 4 45 9.999999E-01 -3.897972E-04 -2.244982E-09 5.626077E-10 -9.173317E-10 -1.401204E-11 -4.682312E-12 -2.372948E-12 -3.840623E-11 3.739182E-13 1.000000E+00 -6.496620E-05 1.000000E+00 -6.727013E-08 7.072638E-07
0 4 46 9.999999E-01 -3.972338E-04 -2.334606E-09 5.603707E-10 -9.171253E-10 -1.362916E-11 -5.087398E-12 -2.092607E-12 -3.869906E-11 3.923849E-13 1.000000E+00 -6.620564E-05 1.000000E+00 -6.649506E-08 7.217309E-07
0 4 47 9.999999E-01 -4.045642E-04 -2.424695E-09 5.584225E-10 -9.165955E-10 -1.322727E-11 -5.514705E-12 -1.795257E-12 -3.891517E-11 4.111887E-13 1.000000E+00 -6.742737E-05 1.000000E+00 -6.566272E-08 7.360316E-07
0 4 48 9.999999E-01 -4.117815E-04 -2.515091E-09 5.567802E-10 -9.157269E-10 -1.280678E-11 -5.964542E-12 -1.480923E-12 -3.905122E-11 4.291778E-13 1.000000E+00 -6.863026E-05 1.000000E+00 -6.477079E-08 7.501532E-07
0 4 49 9.999999E-01 -4.188789E-04 -2.605630E-09 5.554606E-10 -9.145042E-10 -1.236891E-11 -6.436856E-12 -1.150906E-12 -3.910262E-11 4.470465E-13 1.000000E+00 -6.981315E-05 1.000000E+00 -6.381697E-08 7.640829E-07
0 4 50 9.999999E-01 -4.258492E-04 -2.696138E-09 5.544784E-10 -9.129133E-10 -1.191269E-11 -6.930934E-12 -8.047283E-13 -3.906529E-11 4.642178E-13 1.000000E+00 -7.097486E-05 1.000000E+00 -6.279896E-08 7.778069E-07
0 4 51 9.999999E-01 -4.326849E-04 -2.786435E-09 5.538512E-10 -9.109386E-10 -1.144048E-11 -7.448408E-12 -4.413251E-13 -3.893589E-11 4.804232E-13 1.000000E+00 -7.211416E-05 1.000000E+00 -6.171449E-08 7.913114E-07
0 4 52 9.999999E-01 -4.393786E-04 -2.876333E-09 5.535958E-10 -9.085652E-10 -1.095184E-11 -7.987086E-12 -6.340048E-14 -3.870939E-11 4.961822E-13 1.000000E+00 -7.322977E-05 1.000000E+00 -6.056129E-08 8.045816E-07
0 4 53 9.999999E-01 -4.459223E-04 -2.965634E-09 5.537244E-10 -9.057805E-10 -1.044811E-11 -8.547888E-12 3.304777E-13 -3.838285E-11 5.103817E-13 1.000000E+00 -7.432039E-05 1.000000E+00 -5.933715E-08 8.176025E-07
0 4 54 9.999999E-01 -4.523081E-04 -3.054136E-09 5.542567E-10 -9.025690E-10 -9.931078E-12 -9.129906E-12 7.396918E-13 -3.795218E-11 5.234799E-13 1.000000E+00 -7.538469E-05 1.000000E+00 -5.803989E-08 8.303586E-07
0 4 55 9.999999E-01 -4.585277E-04 -3.141627E-09 5.552038E-10 -8.989190E-10 -9.401154E-12 -9.732159E-12 1.161974E-12 -3.741319E-11 5.352661E-13 1.000000E+00 -7.642128E-05 1.000000E+00 -5.666738E-08 8.428339E-07
0 4 56 9.999999E-01 -4.645727E-04 -3.227889E-09 5.565807E-10 -8.948173E-10 -8.860546E-12 -1.035527E-11 1.598502E-12 -3.676348E-11 5.451322E-13 1.000000E+00 -7.742878E-05 1.000000E+00 -5.521755E-08 8.550118E-07
0 4 57 9.999999E-01 -4.704344E-04 -3.312699E-09 5.584008E-10 -8.902529E-10 -8.310890E-12 -1.099592E-11 2.047728E-12 -3.599893E-11 5.531921E-13 1.000000E+00 -7.840573E-05 1.000000E+00 -5.368840E-08 8.668753E-07
0 4 58 9.999999E-01 -4.761041E-04 -3.395825E-09 5.606761E-10 -8.852150E-10 -7.754162E-12 -1.165608E-11 2.508003E-12 -3.511680E-11 5.593577E-13 1.000000E+00 -7.935068E-05 1.000000E+00 -5.207800E-08 8.784070E-07
0 4 59 9.999999E-01 -4.815728E-04 -3.477033E-09 5.634168E-10 -8.796943E-10 -7.192174E-12 -1.233149E-11 2.978705E-12 -3.411451E-11 5.630610E-13 1.000000E+00 -8.026214E-05 1.000000E+00 -5.038451E-08 8.895892E-07
0 4 60 9.999999E-01 -4.868315E-04 -3.556080E-09 5.666335E-10 -8.736826E-10 -6.628040E-12 -1.302315E-11 3.459098E-12 -3.298932E-11 5.641432E-13 1.000000E+00 -8.113858E-05 1.000000E+00 -4.860619E-08 9.004034E-07
0 4 61 9.999999E-01 -4.918708E-04 -3.632722E-09 5.703350E-10 -8.671729E-10 -6.063888E-12 -1.372796E-11 3.946547E-12 -3.173925E-11 5.627242E-13 1.000000E+00 -8.197847E-05 1.000000E+00 -4.674141E-08 9.108312E-07
0 4 62 9.999999E-01 -4.966814E-04 -3.706710E-09 5.745266E-10 -8.601602E-10 -5.502592E-12 -1.444522E-11 4.440274E-12 -3.036246E-11 5.582413E-13 1.000000E+00 -8.278024E-05 1.000000E+00 -4.478864E-08 9.208534E-07
0 4 63 9.999999E-01 -5.012538E-04 -3.777792E-09 5.792155E-10 -8.526404E-10 -4.947405E-12 -1.517237E-11 4.938760E-12 -2.885783E-11 5.505138E-13 1.000000E+00 -8.354231E-05 1.000000E+00 -4.274651E-08 9.304508E-07
0 4 64 9.999999E-01 -5.055785E-04 -3.845714E-09 5.844042E-10 -8.446120E-10 -4.401564E-12 -1.590741E-11 5.439414E-12 -2.722429E-11 5.394132E-13 1.000000E+00 -8.426309E-05 1.000000E+00 -4.061377E-08 9.396036E-07
0 4 65 9.999999E-01 -5.096458E-04 -3.910222E-09 5.900943E-10 -8.360751E-10 -3.868579E-12 -1.664856E-11 5.940549E-12 -2.546132E-11 5.248984E-13 1.000000E+00 -8.494097E-05 1.000000E+00 -3.838933E-08 9.482920E-07
0 4 66 9.999998E-01 -5.134459E-04 -3.971061E-09 5.962853E-10 -8.270317E-10 -3.351767E-12 -1.739297E-11 6.440458E-12 -2.356956E-11 5.061591E-13 1.000000E+00 -8.557432E-05 1.000000E+00 -3.607226E-08 9.564957E-07
0 4 67 9.999998E-01 -5.169692E-04 -4.027976E-09 6.029752E-10 -8.174860E-10 -2.856261E-12 -1.813798E-11 6.936479E-12 -2.154909E-11 4.837080E-13 1.000000E+00 -8.616153E-05 1.000000E+00 -3.366180E-08 9.641944E-07
0 4 68 9.999998E-01 -5.202057E-04 -4.080717E-09 6.101582E-10 -8.074452E-10 -2.384351E-12 -1.888129E-11 7.425893E-12 -1.940149E-11 4.571490E-13 1.000000E+00 -8.670096E-05 1.000000E+00 -3.115740E-08 9.713675E-07
0 4 69 9.999998E-01 -5.231459E-04 -4.129035E-09 6.178270E-10 -7.969181E-10 -1.941963E-12 -1.961968E-11 7.906853E-12 -1.712876E-11 4.257637E-13 1.000000E+00 -8.719099E-05 1.000000E+00 -2.855869E-08 9.779942E-07
0 4 70 9.999998E-01 -5.257799E-04 -4.172687E-09 6.259719E-10 -7.859167E-10 -1.532824E-12 -2.035001E-11 8.376377E-12 -1.473323E-11 3.903042E-13 1.000000E+00 -8.762999E-05 1.000000E+00 -2.586551E-08 9.840540E-07
0 4 71 9.999998E-01 -5.280980E-04 -4.211435E-09 6.345798E-10 -7.744554E-10 -1.161354E-12 -2.106961E-11 8.831621E-12 -1.221825E-11 3.499786E-13 1.000000E+00 -8.801634E-05 1.000000E+00 -2.307794E-08 9.895258E-07
0 4 72 9.999998E-01 -5.300907E-04 -4.245049E-09 6.436352E-10 -7.625513E-10 -8.328668E-13 -2.177462E-11 9.270016E-12 -9.587913E-12 3.048545E-13 1.000000E+00 -8.834845E-05 1.000000E+00 -2.019629E-08 9.943890E-07
0 4 73 9.999998E-01 -5.317483E-04 -4.273307E-09 6.531198E-10 -7.502250E-10 -5.516452E-13 -2.246191E-11 9.688619E-12 -6.846709E-12 2.550284E-13 1.000000E+00 -8.862473E-05 1.000000E+00 -1.722110E-08 9.986228E-07
0 4 74 9.999998E-01 -5.330616E-04 -4.295999E-09 6.630124E-10 -7.374992E-10 -3.228101E-13 -2.312794E-11 1.008402E-11 -4.000276E-12 2.000381E-13 1.000000E+00 -8.884360E-05 1.000000E+00 -1.415318E-08 1.002207E-06
0 4 75 9.999998E-01 -5.340212E-04 -4.312924E-09 6.732879E-10 -7.244004E-10 -1.515691E-13 -2.376905E-11 1.045375E-11 -1.054821E-12 1.403148E-13 1.000000E+00 -8.900354E-05 1.000000E+00 -1.099362E-08 1.005120E-06
0 4 76 9.999998E-01 -5.346182E-04 -4.323898E-09 6.839199E-10 -7.109575E-10 -4.218057E-14 -2.438196E-11 1.079465E-11 1.982721E-12 7.562612E-14 1.000000E+00 -8.910303E-05 1.000000E+00 -7.743753E-09 1.007342E-06
0 4 77 9.999998E-01 -5.348436E-04 -4.328748E-09 6.948772E-10 -6.972029E-10 -3.168471E-16 -2.496262E-11 1.110336E-11 5.104243E-12 5.831317E-15 1.000000E+00 -8.914060E-05 1.000000E+00 -4.405235E-09 1.008855E-06
0 4 78 9.999998E-01 -5.346889E-04 -4.327320E-09 7.061266E-10 -6.831719E-10 -3.051793E-14 -2.550745E-11 1.137705E-11 8.301552E-12 -6.850396E-14 1.000000E+00 -8.911482E-05 1.000000E+00 -9.800003E-10 1.009637E-06
0 4 79 9.999998E-01 -5.341457E-04 -4.319478E-09 7.176313E-10 -6.689029E-10 -1.373248E-13 -2.601280E-11 1.161245E-11 1.156475E-11 -1.476980E-13 1.000000E+00 -8.902429E-05 1.000000E+00 2.529711E-09 1.009670E-06
0 4 80 9.999998E-01 -5.332060E-04 -4.305103E-09 7.293515E-10 -6.544372E-10 -3.259140E-13 -2.647569E-11 1.180729E-11 1.488400E-11 -2.315117E-13 1.000000E+00 -8.886768E-05 1.000000E+00 6.121347E-09 1.008935E-06
0 4 81 9.999998E-01 -5.318622E-04 -4.284100E-09 7.412459E-10 -6.398190E-10 -6.003482E-13 -2.689125E-11 1.195773E-11 1.824806E-11 -3.194630E-13 1.000000E+00 -8.864370E-05 1.000000E+00 9.792036E-09 1.007414E-06
0 4 82 9.999998E-01 -5.301068E-04 -4.256395E-09 7.532670E-10 -6.250959E-10 -9.648399E-13 -2.725765E-11 1.206146E-11 2.164546E-11 -4.116530E-13 1.000000E+00 -8.835114E-05 1.000000E+00 1.353858E-08 1.005090E-06
0 4 83 9.999998E-01 -5.279330E-04 -4.221938E-09 7.653688E-10 -6.103172E-10 -1.423654E-12 -2.757040E-11 1.211629E-11 2.506344E-11 -5.075131E-13 1.000000E+00 -8.798884E-05 1.000000E+00 1.735747E-08 1.001946E-06
0 4 84 9.999998E-01 -5.253343E-04 -4.180705E-09 7.774996E-10 -5.955356E-10 -1.979866E-12 -2.782707E-11 1.211879E-11 2.848923E-11 -6.068893E-13 1.000000E+00 -8.755572E-05 1.000000E+00 2.124484E-08 9.979666E-07
0 4 85 9.999998E-01 -5.223045E-04 -4.132697E-09 7.896064E-10 -5.808059E-10 -2.637433E-12 -2.802435E-11 1.206731E-11 3.190879E-11 -7.093012E-13 1.000000E+00 -8.705076E-05 1.000000E+00 2.519652E-08 9.931361E-07
0 4 86 9.999998E-01 -5.188383E-04 -4.077945E-09 8.016342E-10 -5.661850E-10 -3.398468E-12 -2.815994E-11 1.195995E-11 3.530789E-11 -8.142528E-13 1.000000E+00 -8.647305E-05 1.000000E+00 2.920798E-08 9.874407E-07
0 4 87 9.999998E-01 -5.149305E-04 -4.016505E-09 8.135263E-10 -5.517315E-10 -4.265938E-12 -2.823125E-11 1.179434E-11 3.867178E-11 -9.214307E-13 1.000000E+00 -8.582175E-05 1.000000E+00 3.327437E-08 9.808672E-07
0 4 88 9.999998E-01 -5.105767E-04 -3.948468E-09 8.252229E-10 -5.375066E-10 -5.241330E-12 -2.823583E-11 1.156919E-11 4.198493E-11 -1.029993E-12 1.000000E+00 -8.509611E-05 1.000000E+00 3.739052E-08 9.734037E-07
0 4 89 9.999999E-01 -5.057729E-04 -3.873951E-09 8.366646E-10 -5.235718E-10 -6.325923E-12 -2.817276E-11 1.128342E-11 4.523184E-11 -1.139798E-12 1.000000E+00 -8.429549E-05 1.000000E+00 4.155092E-08 9.650393E-07
0 4 90 9.999999E-01 -5.005160E-04 -3.793104E-09 8.477897E-10 -5.099901E-10 -7.520925E-12 -2.803967E-11 1.093610E-11 4.839627E-11 -1.249778E-12 1.000000E+00 -8.341934E-05 1.000000E+00 4.574976E-08 9.557644E-07
0 4 91 9.999999E-01 -4.948033E-04 -3.706108E-09 8.585368E-10 -4.968253E-10 -8.825480E-12 -2.783618E-11 1.052643E-11 5.146222E-11 -1.359583E-12 1.000000E+00 -8.246722E-05 1.000000E+00 4.998088E-08 9.455706E-07
0 4 92 9.999999E-01 -4.886328E-04 -3.613176E-09 8.688426E-10 -4.841415E-10 -1.024009E-11 -2.756133E-11 1.005429E-11 5.441327E-11 -1.468416E-12 1.000000E+00 -8.143881E-05 1.000000E+00 5.423785E-08 9.344510E-07
0 4 93 9.999999E-01 -4.820033E-04 -3.514554E-09 8.786454E-10 -4.720026E-10 -1.176231E-11 -2.721521E-11 9.520356E-12 5.723314E-11 -1.575354E-12 1.000000E+00 -8.033389E-05 1.000000E+00 5.851394E-08 9.224001E-07
0 4 94 9.999999E-01 -4.749143E-04 -3.410520E-09 8.878833E-10 -4.604724E-10 -1.339080E-11 -2.679775E-11 8.924846E-12 5.990527E-11 -1.680276E-12 1.000000E+00 -7.915238E-05 1.000000E+00 6.280213E-08 9.094139E-07
0 4 95 9.999999E-01 -4.673659E-04 -3.301380E-09 8.964951E-10 -4.496132E-10 -1.512286E-11 -2.631013E-11 8.268687E-12 6.241402E-11 -1.781608E-12 1.000000E+00 -7.789432E-05 1.000000E+00 6.709515E-08 8.954900E-07
0 4 96 9.999999E-01 -4.593591E-04 -3.187476E-09 9.044207E-10 -4.394868E-10 -1.695402E-11 -2.575315E-11 7.553629E-12 6.474339E-11 -1.878903E-12 1.000000E+00 -7.655985E-05 1.000000E+00 7.138547E-08 8.806276E-07
0 4 97 9.999999E-01 -4.508957E-04 -3.069178E-09 9.116024E-10 -4.301527E-10 -1.888067E-11 -2.512915E-11 6.782159E-12 6.687787E-11 -1.971876E-12 1.000000E+00 -7.514929E-05 1.000000E+00 7.566532E-08 8.648275E-07
0 4 98 9.999999E-01 -4.419783E-04 -2.946884E-09 9.179850E-10 -4.216678E-10 -2.089777E-11 -2.443992E-11 5.955744E-12 6.880309E-11 -2.058670E-12 1.000000E+00 -7.366305E-05 1.000000E+00 7.992675E-08 8.480925E-07
0 4 99 9.999999E-01 -4.326102E-04 -2.821024E-09 9.235139E-10 -4.140876E-10 -2.299801E-11 -2.368811E-11 5.077556E-12 7.050471E-11 -2.139365E-12 1.000000E+00 -7.210170E-05 1.000000E+00 8.416158E-08 8.304268E-07
0 4 100 9.999999E-01 -4.227957E-04 -2.692049E-09 9.281401E-10 -4.074632E-10 -2.517650E-11 -2.287792E-11 4.151365E-12 7.196914E-11 -2.213097E-12 1.000000E+00 -7.046595E-05 1.000000E+00 8.836150E-08 8.118368E-07
0 4 101 9.999999E-01 -4.125398E-04 -2.560442E-09 9.318166E-10 -4.018428E-10 -2.742420E-11 -2.201199E-11 3.180842E-12 7.318457E-11 -2.278463E-12 1.000000E+00 -6.875663E-05 1.000000E+00 9.251803E-08 7.923306E-07
0 4 102 9.999999E-01 -4.018484E-04 -2.426703E-09 9.345018E-10 -3.972698E-10 -2.973342E-11 -2.109562E-11 2.169586E-12 7.413902E-11 -2.335552E-12 1.000000E+00 -6.697474E-05 1.000000E+00 9.662259E-08 7.719180E-07
0 4 103 9.999999E-01 -3.907284E-04 -2.291356E-09 9.361558E-10 -3.937845E-10 -3.209531E-11 -2.013281E-11 1.122757E-12 7.482254E-11 -2.383228E-12 1.000000E+00 -6.512140E-05 1.000000E+00 1.006665E-07 7.506111E-07
0 4 104 9.999999E-01 -3.791873E-04 -2.154943E-09 9.367473E-10 -3.914209E-10 -3.449988E-11 -1.912938E-11 4.562186E-14 7.522610E-11 -2.420710E-12 1.000000E+00 -6.319789E-05 1.000000E+00 1.046411E-07 7.284237E-07
0 4 105 9.999999E-01 -3.672338E-04 -2.018022E-09 9.362470E-10 -3.902085E-10 -3.693673E-11 -1.809066E-11 -1.057219E-12 7.534180E-11 -2.447930E-12 1.000000E+00 -6.120563E-05 1.000000E+00 1.085375E-07 7.053716E-07
0 4 106 9.999999E-01 -3.548770E-04 -1.881165E-09 9.346329E-10 -3.901712E-10 -3.939574E-11 -1.702268E-11 -2.179255E-12 7.516370E-11 -2.463899E-12 1.000000E+00 -5.914618E-05 1.000000E+00 1.123471E-07 6.814725E-07
0 4 107 9.999999E-01 -3.421274E-04 -1.744953E-09 9.318885E-10 -3.913266E-10 -4.186452E-11 -1.593196E-11 -3.315015E-12 7.468700E-11 -2.468117E-12 1.000000E+00 -5.702123E-05 1.000000E+00 1.160610E-07 6.567461E-07
0 4 108 9.999999E-01 -3.289959E-04 -1.609976E-09 9.280028E-10 -3.936865E-10 -4.433197E-11 -1.482522E-11 -4.457800E-12 7.390854E-11 -2.460730E-12 1.000000E+00 -5.483265E-05 1.000000E+00 1.196708E-07 6.312141E-07
0 4 109 9.999999E-01 -3.154945E-04 -1.476826E-09 9.229729E-10 -3.972555E-10 -4.678598E-11 -1.370936E-11 -5.601287E-12 7.282694E-11 -2.440786E-12 1.000000E+00 -5.258241E-05 1.000000E+00 1.231677E-07 6.049001E-07
0 4 110 9.999999E-01 -3.016358E-04 -1.346100E-09 9.168003E-10 -4.020327E-10 -4.921355E-11 -1.259134E-11 -6.739026E-12 7.144262E-11 -2.408297E-12 1.000000E+00 -5.027264E-05 1.000000E+00 1.265435E-07 5.778294E-07
0 4 111 1.000000E+00 -2.874335E-04 -1.218387E-09 9.094948E-10 -4.080095E-10 -5.160258E-11 -1.147903E-11 -7.863420E-12 6.975745E-11 -2.363349E-12 1.000000E+00 -4.790559E-05 1.000000E+00 1.297899E-07 5.500295E-07
0 4 112 1.000000E+00 -2.729018E-04 -1.094274E-09 9.010734E-10 -4.151702E-10 -5.394024E-11 -1.037943E-11 -8.968513E-12 6.777542E-11 -2.305593E-12 1.000000E+00 -4.548364E-05 1.000000E+00 1.328988E-07 5.215295E-07
0 4 113 1.000000E+00 -2.580559E-04 -9.743367E-10 8.915578E-10 -4.234933E-10 -5.621376E-11 -9.299787E-12 -1.004709E-11 6.550229E-11 -2.235218E-12 1.000000E+00 -4.300932E-05 1.000000E+00 1.358625E-07 4.923603E-07
0 4 114 1.000000E+00 -2.429115E-04 -8.591384E-10 8.809792E-10 -4.329489E-10 -5.841068E-11 -8.248395E-12 -1.109178E-11 6.294541E-11 -2.152281E-12 1.000000E+00 -4.048525E-05 1.000000E+00 1.386734E-07 4.625545E-07
0 4 115 1.000000E+00 -2.274852E-04 -7.492258E-10 8.693743E-10 -4.435013E-10 -6.051832E-11 -7.231583E-12 -1.209642E-11 6.011411E-11 -2.057234E-12 1.000000E+00 -3.791420E-05 1.000000E+00 1.413244E-07 4.321466E-07
0 4 116 1.000000E+00 -2.117941E-04 -6.451249E-10 8.567864E-10 -4.551075E-10 -6.252515E-11 -6.257290E-12 -1.305435E-11 5.701943E-11 -1.950272E-12 1.000000E+00 -3.529901E-05 1.000000E+00 1.438086E-07 4.011722E-07
0 4 117 1.000000E+00 -1.958561E-04 -5.473394E-10 8.432656E-10 -4.677180E-10 -6.441887E-11 -5.332146E-12 -1.395888E-11 5.367419E-11 -1.831799E-12 1.000000E+00 -3.264268E-05 1.000000E+00 1.461194E-07 3.696690E-07
0 4 118 1.000000E+00 -1.796895E-04 -4.563455E-10 8.288686E-10 -4.812774E-10 -6.618875E-11 -4.462742E-12 -1.480399E-11 5.009284E-11 -1.702589E-12 1.000000E+00 -2.994826E-05 1.000000E+00 1.482509E-07 3.376755E-07
0 4 119 1.000000E+00 -1.633135E-04 -3.725898E-10 8.136576E-10 -4.957234E-10 -6.782405E-11 -3.655885E-12 -1.558392E-11 4.629113E-11 -1.563145E-12 1.000000E+00 -2.721891E-05 1.000000E+00 1.501973E-07 3.052321E-07
0 4 120 1.000000E+00 -1.467474E-04 -2.964862E-10 7.977008E-10 -5.109886E-10 -6.931503E-11 -2.916960E-12 -1.629346E-11 4.228691E-11 -1.414160E-12 1.000000E+00 -2.445790E-05 1.000000E+00 1.519534E-07 2.723801E-07
0 4 121 1.000000E+00 -1.300112E-04 -2.284133E-10 7.810707E-10 -5.270006E-10 -7.065237E-11 -2.251745E-12 -1.692706E-11 3.809875E-11 -1.256608E-12 1.000000E+00 -2.166854E-05 1.000000E+00 1.535144E-07 2.391618E-07
0 4 122 1.000000E+00 -1.131254E-04 -1.687108E-10 7.638467E-10 -5.436812E-10 -7.182825E-11 -1.665330E-12 -1.748058E-11 3.374686E-11 -1.091159E-12 1.000000E+00 -1.885423E-05 1.000000E+00 1.548762E-07 2.056210E-07
0 4 123 1.000000E+00 -9.611065E-05 -1.176792E-10 7.461095E-10 -5.609488E-10 -7.283468E-11 -1.161694E-12 -1.795015E-11 2.925264E-11 -9.191202E-13 1.000000E+00 -1.601844E-05 1.000000E+00 1.560351E-07 1.718018E-07
0 4 124 1.000000E+00 -7.898807E-05 -7.557457E-11 7.279464E-10 -5.787175E-10 -7.366649E-11 -7.452292E-13 -1.833175E-11 2.463815E-11 -7.413291E-13 1.000000E+00 -1.316468E-05 1.000000E+00 1.569877E-07 1.377496E-07
0 4 125 1.000000E+00 -6.177902E-05 -4.261108E-11 7.094460E-10 -5.968983E-10 -7.431734E-11 -4.183066E-13 -1.862320E-11 1.992669E-11 -5.586415E-13 1.000000E+00 -1.029650E-05 1.000000E+00 1.577316E-07 1.035101E-07
0 4 126 1.000000E+00 -4.450507E-05 -1.895525E-11 6.907000E-10 -6.153996E-10 -7.478377E-11 -1.844530E-13 -1.882162E-11 1.514172E-11 -3.727845E-13 1.000000E+00 -7.417512E-06 1.000000E+00 1.582647E-07 6.912975E-08
0 4 127 1.000000E+00 -2.718797E-05 -4.727235E-12 6.718028E-10 -6.341275E-10 -7.506291E-11 -4.441810E-14 -1.892594E-11 1.030799E-11 -1.843214E-13 1.000000E+00 -4.531328E-06 1.000000E+00 1.585855E-07 3.465520E-08
0 4 128 1.000000E+00 -9.849564E-06 -7.443945E-17 6.528481E-10 -6.529876E-10 -7.515242E-11 -4.234013E-17 -1.893463E-11 5.449826E-12 5.325722E-15 1.000000E+00 -1.641594E-06 1.000000E+00 1.586932E-07 1.335183E-10
0 4 129 1.000000E+00 7.488232E-06 -4.797401E-12 6.339335E-10 -6.718834E-10 -7.505226E-11 -5.126293E-14 -1.884785E-11 5.920455E-13 1.947492E-13 1.000000E+00 1.248039E-06 1.000000E+00 1.585873E-07 -3.438816E-08
0 4 130 1.000000E+00 2.480352E-05 -1.909508E-11 6.151524E-10 -6.907200E-10 -7.476292E-11 -1.979060E-13 -1.866600E-11 -4.240254E-12 3.831140E-13 1.000000E+00 4.133919E-06 1.000000E+00 1.582683E-07 -6.886267E-08
0 4 131 1.000000E+00 4.207443E-05 -4.282074E-11 5.966015E-10 -7.094018E-10 -7.428603E-11 -4.388482E-13 -1.838951E-11 -9.022635E-12 5.690576E-13 1.000000E+00 7.012406E-06 1.000000E+00 1.577370E-07 -1.032430E-07
0 4 132 1.000000E+00 5.927925E-05 -7.585383E-11 5.783734E-10 -7.278353E-10 -7.362480E-11 -7.720873E-13 -1.802085E-11 -1.373087E-11 7.513701E-13 1.000000E+00 9.879875E-06 1.000000E+00 1.569949E-07 -1.374824E-07
0 4 133 1.000000E+00 7.639638E-05 -1.180272E-10 5.605598E-10 -7.459286E-10 -7.278329E-11 -1.195633E-12 -1.756169E-11 -1.834092E-11 9.290337E-13 1.000000E+00 1.273273E-05 1.000000E+00 1.560440E-07 -1.715345E-07
0 4 134 1.000000E+00 9.340448E-05 -1.691277E-10 5.432500E-10 -7.635926E-10 -7.176674E-11 -1.705475E-12 -1.701544E-11 -2.282980E-11 1.100959E-12 1.000000E+00 1.556741E-05 1.000000E+00 1.548870E-07 -2.053535E-07
0 4 135 1.000000E+00 1.102825E-04 -2.288982E-10 5.265289E-10 -7.807413E-10 -7.058137E-11 -2.298698E-12 -1.638529E-11 -2.717548E-11 1.265904E-12 1.000000E+00 1.838041E-05 1.000000E+00 1.535270E-07 -2.388943E-07
0 4 136 1.000000E+00 1.270096E-04 -2.970384E-10 5.104794E-10 -7.972921E-10 -6.923493E-11 -2.970126E-12 -1.567537E-11 -3.135633E-11 1.423140E-12 1.000000E+00 2.116827E-05 1.000000E+00 1.519677E-07 -2.721123E-07
0 4 137 1.000000E+00 1.435655E-04 -3.732086E-10 4.951782E-10 -8.131674E-10 -6.773509E-11 -3.715444E-12 -1.489072E-11 -3.535244E-11 1.571797E-12 1.000000E+00 2.392758E-05 1.000000E+00 1.502134E-07 -3.049642E-07
0 4 138 1.000000E+00 1.599301E-04 -4.570301E-10 4.806980E-10 -8.282939E-10 -6.609133E-11 -4.528437E-12 -1.403556E-11 -3.914497E-11 1.710892E-12 1.000000E+00 2.665502E-05 1.000000E+00 1.482687E-07 -3.374074E-07
0 4 139 1.000000E+00 1.760841E-04 -5.480891E-10 4.671071E-10 -8.426036E-10 -6.431331E-11 -5.403853E-12 -1.311615E-11 -4.271643E-11 1.839571E-12 1.000000E+00 2.934735E-05 1.000000E+00 1.461390E-07 -3.694006E-07
0 4 140 1.000000E+00 1.920084E-04 -6.459383E-10 4.544657E-10 -8.560344E-10 -6.241219E-11 -6.334862E-12 -1.213810E-11 -4.605067E-11 1.957566E-12 1.000000E+00 3.200139E-05 1.000000E+00 1.438298E-07 -4.009036E-07
0 4 141 1.000000E+00 2.076846E-04 -7.501021E-10 4.428309E-10 -8.685296E-10 -6.039818E-11 -7.315194E-12 -1.110718E-11 -4.913358E-11 2.064051E-12 1.000000E+00 3.461410E-05 1.000000E+00 1.413474E-07 -4.318777E-07
0 4 142 1.000000E+00 2.230949E-04 -8.600763E-10 4.322513E-10 -8.800398E-10 -5.828409E-11 -8.337013E-12 -1.003085E-11 -5.195208E-11 2.158533E-12 1.000000E+00 3.718249E-05 1.000000E+00 1.386981E-07 -4.622854E-07
0 4 143 1.000000E+00 2.382222E-04 -9.753351E-10 4.227692E-10 -8.905212E-10 -5.608111E-11 -9.394363E-12 -8.914673E-12 -5.449540E-11 2.240911E-12 1.000000E+00 3.970369E-05 1.000000E+00 1.358888E-07 -4.920908E-07
0 4 144 1.000000E+00 2.530499E-04 -1.095331E-09 4.144219E-10 -8.999369E-10 -5.380227E-11 -1.047884E-11 -7.766016E-12 -5.675412E-11 2.310717E-12 1.000000E+00 4.217498E-05 1.000000E+00 1.329267E-07 -5.212597E-07
0 4 145 1.000000E+00 2.675622E-04 -1.219502E-09 4.072371E-10 -9.082575E-10 -5.145968E-11 -1.158350E-11 -6.591980E-12 -5.872085E-11 2.367788E-12 1.000000E+00 4.459369E-05 1.000000E+00 1.298195E-07 -5.497594E-07
0 4 146 1.000000E+00 2.817440E-04 -1.347271E-09 4.012380E-10 -9.154595E-10 -4.906669E-11 -1.270085E-11 -5.399043E-12 -6.038991E-11 2.412266E-12 1.000000E+00 4.695734E-05 1.000000E+00 1.265747E-07 -5.775589E-07
0 4 147 9.999999E-01 2.955812E-04 -1.478053E-09 3.964390E-10 -9.215272E-10 -4.663515E-11 -1.382317E-11 -4.194530E-12 -6.175729E-11 2.444098E-12 1.000000E+00 4.926353E-05 1.000000E+00 1.232005E-07 -6.046292E-07
0 4 148 9.999999E-01 3.090600E-04 -1.611256E-09 3.928489E-10 -9.264512E-10 -4.417850E-11 -1.494367E-11 -2.984903E-12 -6.282113E-11 2.463274E-12 1.000000E+00 5.151001E-05 1.000000E+00 1.197051E-07 -6.309428E-07
0 4 149 9.999999E-01 3.221679E-04 -1.746285E-09 3.904692E-10 -9.302292E-10 -4.170860E-11 -1.605438E-11 -1.777528E-12 -6.358124E-11 2.470117E-12 1.000000E+00 5.369466E-05 1.000000E+00 1.160969E-07 -6.564744E-07
0 4 150 9.999999E-01 3.348930E-04 -1.882547E-09 3.892939E-10 -9.328656E-10 -3.923826E-11 -1.714919E-11 -5.782941E-13 -6.403850E-11 2.465260E-12 1.000000E+00 5.581549E-05 1.000000E+00 1.123845E-07 -6.812003E-07
0 4 151 9.999999E-01 3.472240E-04 -2.019453E-09 3.893127E-10 -9.343703E-10 -3.677808E-11 -1.822093E-11 6.063093E-13 -6.419682E-11 2.448644E-12 1.000000E+00 5.787067E-05 1.000000E+00 1.085764E-07 -7.050990E-07
0 4 152 9.999999E-01 3.591510E-04 -2.156420E-09 3.905065E-10 -9.347610E-10 -3.434098E-11 -1.926282E-11 1.769529E-12 -6.406021E-11 2.420806E-12 1.000000E+00 5.985850E-05 1.000000E+00 1.046814E-07 -7.281506E-07
0 4 153 9.999999E-01 3.706645E-04 -2.292878E-09 3.928517E-10 -9.340601E-10 -3.193647E-11 -2.026991E-11 2.906577E-12 -6.363527E-11 2.382711E-12 1.000000E+00 6.177741E-05 1.000000E+00 1.007083E-07 -7.503375E-07
0 4 154 9.999999E-01 3.817560E-04 -2.428269E-09 3.963196E-10 -9.322956E-10 -2.957555E-11 -2.123548E-11 4.011649E-12 -6.292974E-11 2.334329E-12 1.000000E+00 6.362599E-05 1.000000E+00 9.666579E-08 -7.716439E-07
0 4 155 9.999999E-01 3.924179E-04 -2.562049E-09 4.008750E-10 -9.295013E-10 -2.726781E-11 -2.215480E-11 5.079285E-12 -6.195243E-11 2.276726E-12 1.000000E+00 6.540298E-05 1.000000E+00 9.256260E-08 -7.920559E-07
0 4 156 9.999999E-01 4.026434E-04 -2.693696E-09 4.064782E-10 -9.257156E-10 -2.502210E-11 -2.302302E-11 6.105347E-12 -6.071379E-11 2.210596E-12 1.000000E+00 6.710723E-05 1.000000E+00 8.840740E-08 -8.115617E-07
0 4 157 9.999999E-01 4.124267E-04 -2.822708E-09 4.130857E-10 -9.209809E-10 -2.284661E-11 -2.383593E-11 7.085440E-12 -5.922501E-11 2.136604E-12 1.000000E+00 6.873778E-05 1.000000E+00 8.420880E-08 -8.301511E-07
0 4 158 9.999999E-01 4.217627E-04 -2.948605E-09 4.206491E-10 -9.153443E-10 -2.074889E-11 -2.458935E-11 8.015578E-12 -5.749907E-11 2.055121E-12 1.000000E+00 7.029378E-05 1.000000E+00 7.997524E-08 -8.478162E-07
0 4 159 9.999999E-01 4.306471E-04 -3.070932E-09 4.291169E-10 -9.088561E-10 -1.873637E-11 -2.528064E-11 8.892684E-12 -5.554861E-11 1.967676E-12 1.000000E+00 7.177453E-05 1.000000E+00 7.571505E-08 -8.645507E-07
0 4 160 9.999999E-01 4.390768E-04 -3.189263E-09 4.384345E-10 -9.015693E-10 -1.681354E-11 -2.590640E-11 9.713752E-12 -5.338824E-11 1.874600E-12 1.000000E+00 7.317946E-05 1.000000E+00 7.143640E-08 -8.803501E-07
0 4 161 9.999999E-01 4.470490E-04 -3.303197E-09 4.485444E-10 -8.935405E-10 -1.498717E-11 -2.646465E-11 1.047602E-11 -5.103273E-11 1.776464E-12 1.000000E+00 7.450816E-05 1.000000E+00 6.714726E-08 -8.952119E-07
0 4 162 9.999999E-01 4.545620E-04 -3.412365E-09 4.593865E-10 -8.848278E-10 -1.326061E-11 -2.695327E-11 1.117792E-11 -4.849724E-11 1.674711E-12 1.000000E+00 7.576034E-05 1.000000E+00 6.285538E-08 -9.091352E-07
0 4 163 9.999999E-01 4.616150E-04 -3.516426E-09 4.709002E-10 -8.754909E-10 -1.163775E-11 -2.737195E-11 1.181792E-11 -4.579768E-11 1.569612E-12 1.000000E+00 7.693584E-05 1.000000E+00 5.856828E-08 -9.221207E-07
0 4 164 9.999999E-01 4.682077E-04 -3.615073E-09 4.830223E-10 -8.655914E-10 -1.012139E-11 -2.771860E-11 1.239462E-11 -4.295021E-11 1.462028E-12 1.000000E+00 7.803462E-05 1.000000E+00 5.429326E-08 -9.341710E-07
0 4 165 9.999999E-01 4.743407E-04 -3.708027E-09 4.956895E-10 -8.551914E-10 -8.713694E-12 -2.799405E-11 1.290749E-11 -3.997095E-11 1.352859E-12 1.000000E+00 7.905679E-05 1.000000E+00 5.003731E-08 -9.452899E-07
0 4 166 9.999999E-01 4.800153E-04 -3.795044E-09 5.088373E-10 -8.443532E-10 -7.415670E-12 -2.819792E-11 1.335635E-11 -3.687642E-11 1.242863E-12 1.000000E+00 8.000255E-05 1.000000E+00 4.580718E-08 -9.554830E-07
0 4 167 9.999999E-01 4.852334E-04 -3.875910E-09 5.224022E-10 -8.331395E-10 -6.227969E-12 -2.833089E-11 1.374128E-11 -3.368286E-11 1.132397E-12 1.000000E+00 8.087223E-05 1.000000E+00 4.160929E-08 -9.647573E-07
0 4 168 9.999999E-01 4.899977E-04 -3.950444E-09 5.363199E-10 -8.216126E-10 -5.150877E-12 -2.839415E-11 1.406293E-11 -3.040675E-11 1.022465E-12 1.000000E+00 8.166629E-05 1.000000E+00 3.744980E-08 -9.731210E-07
0 4 169 9.999999E-01 4.943115E-04 -4.018497E-09 5.505280E-10 -8.098336E-10 -4.183038E-12 -2.838917E-11 1.432203E-11 -2.706380E-11 9.135403E-13 1.000000E+00 8.238526E-05 1.000000E+00 3.333452E-08 -9.805838E-07
0 4 170 9.999999E-01 4.981788E-04 -4.079950E-09 5.649639E-10 -7.978632E-10 -3.323796E-12 -2.831735E-11 1.451998E-11 -2.366984E-11 8.062936E-13 1.000000E+00 8.302980E-05 1.000000E+00 2.926895E-08 -9.871566E-07
0 4 171 9.999999E-01 5.016039E-04 -4.134714E-09 5.795680E-10 -7.857599E-10 -2.570451E-12 -2.818140E-11 1.465814E-11 -2.024042E-11 7.010734E-13 1.000000E+00 8.360066E-05 1.000000E+00 2.525828E-08 -9.928513E-07
0 4 172 9.999999E-01 5.045920E-04 -4.182732E-09 5.942802E-10 -7.735816E-10 -1.921650E-12 -2.798300E-11 1.473817E-11 -1.679015E-11 5.984927E-13 1.000000E+00 8.409868E-05 1.000000E+00 2.130736E-08 -9.976810E-07
0 4 173 9.999999E-01 5.071487E-04 -4.223974E-09 6.090443E-10 -7.613832E-10 -1.373466E-12 -2.772561E-11 1.476282E-11 -1.333350E-11 4.991160E-13 1.000000E+00 8.452479E-05 1.000000E+00 1.742069E-08 -1.001660E-06
0 4 174 9.999998E-01 5.092800E-04 -4.258437E-09 6.238058E-10 -7.492176E-10 -9.234176E-13 -2.741163E-11 1.473349E-11 -9.884251E-12 4.030978E-13 1.000000E+00 8.488000E-05 1.000000E+00 1.360247E-08 -1.004803E-06
0 4 175 9.999998E-01 5.109924E-04 -4.286147E-09 6.385113E-10 -7.371361E-10 -5.672701E-13 -2.704423E-11 1.465318E-11 -6.455577E-12 3.109264E-13 1.000000E+00 8.516540E-05 1.000000E+00 9.856549E-09 -1.007126E-06
0 4 176 9.999998E-01 5.122928E-04 -4.307153E-09 6.531122E-10 -7.251863E-10 -3.015648E-13 -2.662684E-11 1.452439E-11 -3.059877E-12 2.228306E-13 1.000000E+00 8.538214E-05 1.000000E+00 6.186443E-09 -1.008646E-06
0 4 177 9.999998E-01 5.131888E-04 -4.321530E-09 6.675601E-10 -7.134140E-10 -1.216090E-13 -2.616294E-11 1.434979E-11 2.911128E-13 1.391699E-13 1.000000E+00 8.553147E-05 1.000000E+00 2.595348E-09 -1.009380E-06
0 4 178 9.999998E-01 5.136879E-04 -4.329373E-09 6.818117E-10 -7.018614E-10 -2.322508E-14 -2.565572E-11 1.413261E-11 3.586311E-12 6.002087E-14 1.000000E+00 8.561465E-05 1.000000E+00 -9.138646E-10 -1.009347E-06
0 4 179 9.999998E-01 5.137982E-04 -4.330799E-09 6.958253E-10 -6.905685E-10 -1.567228E-15 -2.510913E-11 1.387534E-11 6.815522E-12 -1.438280E-14 1.000000E+00 8.563304E-05 1.000000E+00 -4.338643E-09 -1.008564E-06
0 4 180 9.999998E-01 5.135281E-04 -4.325946E-09 7.095624E-10 -6.795718E-10 -5.199067E-14 -2.452644E-11 1.358123E-11 9.969351E-12 -8.400180E-14 1.000000E+00 8.558802E-05 1.000000E+00 -7.676747E-09 -1.007051E-06
0 4 181 9.999998E-01 5.128862E-04 -4.314969E-09 7.229878E-10 -6.689047E-10 -1.695708E-13 -2.391217E-11 1.325357E-11 1.303915E-11 -1.484629E-13 1.000000E+00 8.548104E-05 1.000000E+00 -1.092624E-08 -1.004828E-06
0 4 182 9.999998E-01 5.118815E-04 -4.298038E-09 7.360696E-10 -6.585978E-10 -3.489165E-13 -2.326845E-11 1.289506E-11 1.601690E-11 -2.082918E-13 1.000000E+00 8.531358E-05 1.000000E+00 -1.408548E-08 -1.001913E-06
0 4 183 9.999998E-01 5.105228E-04 -4.275339E-09 7.487779E-10 -6.486787E-10 -5.861543E-13 -2.260065E-11 1.250893E-11 1.889578E-11 -2.628979E-13 1.000000E+00 8.508714E-05 1.000000E+00 -1.715311E-08 -9.983289E-07
0 4 184 9.999998E-01 5.088197E-04 -4.247073E-09 7.610874E-10 -6.391714E-10 -8.747123E-13 -2.191095E-11 1.209821E-11 2.166938E-11 -3.126244E-13 1.000000E+00 8.480328E-05 1.000000E+00 -2.012805E-08 -9.940943E-07
0 4 185 9.999999E-01 5.067813E-04 -4.213449E-09 7.729743E-10 -6.300975E-10 -1.211403E-12 -2.120371E-11 1.166583E-11 2.433219E-11 -3.576133E-13 1.000000E+00 8.446356E-05 1.000000E+00 -2.300950E-08 -9.892304E-07
0 4 186 9.999999E-01 5.044174E-04 -4.174691E-09 7.844191E-10 -6.214752E-10 -1.589939E-12 -2.048194E-11 1.121481E-11 2.687966E-11 -3.975045E-13 1.000000E+00 8.406958E-05 1.000000E+00 -2.579691E-08 -9.837578E-07
0 4 187 9.999999E-01 5.017376E-04 -4.131027E-09 7.954039E-10 -6.133202E-10 -2.006412E-12 -1.974915E-11 1.074819E-11 2.930756E-11 -4.330572E-13 1.000000E+00 8.362293E-05 1.000000E+00 -2.848997E-08 -9.776973E-07
0 4 188 9.999999E-01 4.987515E-04 -4.082696E-09 8.059155E-10 -6.056448E-10 -2.456053E-12 -1.900827E-11 1.026790E-11 3.161274E-11 -4.638525E-13 1.000000E+00 8.312525E-05 1.000000E+00 -3.108861E-08 -9.710697E-07
0 4 189 9.999999E-01 4.954689E-04 -4.029941E-09 8.159397E-10 -5.984598E-10 -2.934117E-12 -1.826252E-11 9.777388E-12 3.379267E-11 -4.903086E-13 1.000000E+00 8.257816E-05 1.000000E+00 -3.359298E-08 -9.638958E-07
0 4 190 9.999999E-01 4.918997E-04 -3.973010E-09 8.254702E-10 -5.917716E-10 -3.436671E-12 -1.751504E-11 9.279560E-12 3.584529E-11 -5.125984E-13 1.000000E+00 8.198329E-05 1.000000E+00 -3.600344E-08 -9.561964E-07
0 4 191 9.999999E-01 4.880537E-04 -3.912156E-09 8.344988E-10 -5.855859E-10 -3.959314E-12 -1.676785E-11 8.775242E-12 3.776939E-11 -5.307883E-13 1.000000E+00 8.134228E-05 1.000000E+00 -3.832057E-08 -9.479919E-07
0 4 192 9.999999E-01 4.839406E-04 -3.847631E-09 8.430207E-10 -5.799051E-10 -4.498247E-12 -1.602462E-11 8.268260E-12 3.956428E-11 -5.451407E-13 1.000000E+00 8.065676E-05 1.000000E+00 -4.054510E-08 -9.393028E-07
0 4 193 9.999999E-01 4.795701E-04 -3.779690E-09 8.510354E-10 -5.747295E-10 -5.049595E-12 -1.528642E-11 7.760163E-12 4.122974E-11 -5.559842E-13 1.000000E+00 7.992835E-05 1.000000E+00 -4.267797E-08 -9.301492E-07
0 4 194 9.999999E-01 4.749520E-04 -3.708589E-09 8.585411E-10 -5.700577E-10 -5.610216E-12 -1.455701E-11 7.252915E-12 4.276618E-11 -5.633266E-13 1.000000E+00 7.915866E-05 1.000000E+00 -4.472028E-08 -9.205510E-07
0 4 195 9.999999E-01 4.700958E-04 -3.634582E-09 8.655412E-10 -5.658854E-10 -6.176248E-12 -1.383712E-11 6.748515E-12 4.417449E-11 -5.675797E-13 1.000000E+00 7.834930E-05 1.000000E+00 -4.667325E-08 -9.105280E-07
0 4 196 9.999999E-01 4.650111E-04 -3.557919E-09 8.720381E-10 -5.622083E-10 -6.745375E-12 -1.312943E-11 6.248540E-12 4.545606E-11 -5.686223E-13 1.000000E+00 7.750185E-05 1.000000E+00 -4.853829E-08 -9.000995E-07
0 4 197 9.999999E-01 4.597072E-04 -3.478850E-09 8.780383E-10 -5.590185E-10 -7.313493E-12 -1.243556E-11 5.754907E-12 4.661245E-11 -5.670424E-13 1.000000E+00 7.661788E-05 1.000000E+00 -5.031690E-08 -8.892845E-07
0 4 198 9.999999E-01 4.541935E-04 -3.397620E-09 8.835479E-10 -5.563079E-10 -7.879460E-12 -1.175686E-11 5.268514E-12 4.764563E-11 -5.633963E-13 1.000000E+00 7.569892E-05 1.000000E+00 -5.201073E-08 -8.781016E-07
0 4 199 9.999999E-01 4.484791E-04 -3.314471E-09 8.885753E-10 -5.540663E-10 -8.440285E-12 -1.109502E-11 4.791229E-12 4.855872E-11 -5.566401E-13 1.000000E+00 7.474651E-05 1.000000E+00 -5.362150E-08 -8.665691E-07
0 4 200 9.999999E-01 4.425729E-04 -3.229638E-09 8.931304E-10 -5.522829E-10 -8.992740E-12 -1.045077E-11 4.324067E-12 4.935362E-11 -5.483027E-13 1.000000E+00 7.376215E-05 1.000000E+00 -5.515106E-08 -8.547049E-07
0 4 201 9.999999E-01 4.364837E-04 -3.143350E-09 8.972234E-10 -5.509455E-10 -9.536891E-12 -9.825802E-12 3.867605E-12 5.003381E-11 -5.380991E-13 1.000000E+00 7.274729E-05 1.000000E+00 -5.660134E-08 -8.425262E-07
0 4 202 9.999999E-01 4.302203E-04 -3.055835E-09 9.008656E-10 -5.500407E-10 -1.006894E-11 -9.220685E-12 3.423447E-12 5.060245E-11 -5.261016E-13 1.000000E+00 7.170338E-05 1.000000E+00 -5.797433E-08 -8.300503E-07
0 4 203 9.999999E-01 4.237910E-04 -2.967307E-09 9.040703E-10 -5.495545E-10 -1.058909E-11 -8.636057E-12 2.992068E-12 5.106307E-11 -5.126095E-13 1.000000E+00 7.063183E-05 1.000000E+00 -5.927212E-08 -8.172934E-07
0 4 204 9.999999E-01 4.172041E-04 -2.877980E-09 9.068497E-10 -5.494728E-10 -1.109416E-11 -8.072843E-12 2.573654E-12 5.141903E-11 -4.979359E-13 1.000000E+00 6.953401E-05 1.000000E+00 -6.049682E-08 -8.042718E-07
0 4 205 9.999999E-01 4.104676E-04 -2.788056E-09 9.092176E-10 -5.497798E-10 -1.158497E-11 -7.531409E-12 2.169766E-12 5.167435E-11 -4.822124E-13 1.000000E+00 6.841128E-05 1.000000E+00 -6.165062E-08 -7.910009E-07
0 4 206 9.999999E-01 4.035895E-04 -2.697732E-09 9.111892E-10 -5.504598E-10 -1.205858E-11 -7.012012E-12 1.779818E-12 5.183276E-11 -4.655180E-13 1.000000E+00 6.726492E-05 1.000000E+00 -6.273573E-08 -7.774957E-07
0 4 207 9.999999E-01 3.965773E-04 -2.607195E-09 9.127773E-10 -5.514974E-10 -1.251600E-11 -6.514908E-12 1.405174E-12 5.189830E-11 -4.480087E-13 1.000000E+00 6.609622E-05 1.000000E+00 -6.375441E-08 -7.637710E-07
0 4 208 9.999999E-01 3.894385E-04 -2.516629E-09 9.139996E-10 -5.528750E-10 -1.295460E-11 -6.040459E-12 1.044746E-12 5.187502E-11 -4.298787E-13 1.000000E+00 6.490642E-05 1.000000E+00 -6.470893E-08 -7.498407E-07
0 4 209 9.999999E-01 3.821802E-04 -2.426204E-09 9.148668E-10 -5.545778E-10 -1.337576E-11 -5.587892E-12 6.996532E-13 5.176647E-11 -4.116869E-13 1.000000E+00 6.369670E-05 1.000000E+00 -6.560159E-08 -7.357183E-07
0 4 210 9.999999E-01 3.748094E-04 -2.336087E-09 9.153989E-10 -5.565875E-10 -1.377797E-11 -5.158962E-12 3.703381E-13 5.157772E-11 -3.926688E-13 1.000000E+00 6.246823E-05 1.000000E+00 -6.643471E-08 -7.214170E-07
0 4 211 9.999999E-01 3.673328E-04 -2.246433E-09 9.156074E-10 -5.588888E-10 -1.416110E-11 -4.750579E-12 5.532298E-14 5.131178E-11 -3.737253E-13 1.000000E+00 6.122213E-05 1.000000E+00 -6.721058E-08 -7.069492E-07
0 4 212 9.999999E-01 3.597569E-04 -2.157392E-09 9.155095E-10 -5.614645E-10 -1.452542E-11 -4.365790E-12 -2.441415E-13 5.097336E-11 -3.547053E-13 1.000000E+00 5.995948E-05 1.000000E+00 -6.793152E-08 -6.923270E-07
0 4 213 9.999999E-01 3.520879E-04 -2.069104E-09 9.151192E-10 -5.642987E-10 -1.487051E-11 -4.001011E-12 -5.291017E-13 5.056628E-11 -3.357444E-13 1.000000E+00 5.868132E-05 1.000000E+00 -6.859984E-08 -6.775619E-07
0 4 214 9.999999E-01 3.443319E-04 -1.981704E-09 9.144513E-10 -5.673751E-10 -1.519691E-11 -3.658961E-12 -7.986854E-13 5.009404E-11 -3.168876E-13 1.000000E+00 5.738865E-05 1.000000E+00 -6.921783E-08 -6.626649E-07
0 4 215 9.999999E-01 3.364947E-04 -1.895316E-09 9.135218E-10 -5.706774E-10 -1.550428E-11 -3.336504E-12 -1.054515E-12 4.956138E-11 -2.981371E-13 1.000000E+00 5.608245E-05 1.000000E+00 -6.978775E-08 -6.476464E-07
0 4 216 9.999999E-01 3.285817E-04 -1.810058E-09 9.123423E-10 -5.741911E-10 -1.579319E-11 -3.034720E-12 -1.296081E-12 4.897120E-11 -2.798649E-13 1.000000E+00 5.476362E-05 1.000000E+00 -7.031188E-08 -6.325166E-07
0 4 217 9.999999E-01 3.205984E-04 -1.726041E-09 9.109296E-10 -5.778998E-10 -1.606401E-11 -2.752452E-12 -1.523824E-12 4.832766E-11 -2.619001E-13 1.000000E+00 5.343307E-05 1.000000E+00 -7.079242E-08 -6.172849E-07
0 4 218 9.999999E-01 3.125498E-04 -1.643368E-09 9.092947E-10 -5.817899E-10 -1.631699E-11 -2.489433E-12 -1.738269E-12 4.763426E-11 -2.444803E-13 1.000000E+00 5.209163E-05 1.000000E+00 -7.123159E-08 -6.019603E-07
0 4 219 9.999999E-01 3.044406E-04 -1.562135E-09 9.074531E-10 -5.858460E-10 -1.655297E-11 -2.244685E-12 -1.939468E-12 4.689450E-11 -2.272968E-13 1.000000E+00 5.074011E-05 1.000000E+00 -7.163154E-08 -5.865514E-07
0 4 220 9.999999E-01 2.962757E-04 -1.482432E-09 9.054157E-10 -5.900550E-10 -1.677158E-11 -2.017484E-12 -2.128894E-12 4.611138E-11 -2.110103E-13 1.000000E+00 4.937928E-05 1.000000E+00 -7.199440E-08 -5.710663E-07
0 4 221 1.000000E+00 2.880593E-04 -1.404341E-09 9.031953E-10 -5.944033E-10 -1.697499E-11 -1.807471E-12 -2.305738E-12 4.528863E-11 -1.949185E-13 1.000000E+00 4.800988E-05 1.000000E+00 -7.232225E-08 -5.555126E-07
0 4 222 1.000000E+00 2.797956E-04 -1.327941E-09 9.008042E-10 -5.988778E-10 -1.716142E-11 -1.613624E-12 -2.471465E-12 4.442909E-11 -1.795748E-13 1.000000E+00 4.663260E-05 1.000000E+00 -7.261715E-08 -5.398975E-07
0 4 223 1.000000E+00 2.714886E-04 -1.253300E-09 8.982524E-10 -6.034667E-10 -1.733414E-11 -1.435397E-12 -2.625942E-12 4.353536E-11 -1.652229E-13 1.000000E+00 4.524809E-05 1.000000E+00 -7.288108E-08 -5.242278E-07
0 4 224 1.000000E+00 2.631419E-04 -1.180486E-09 8.955524E-10 -6.081575E-10 -1.749186E-11 -1.272134E-12 -2.769914E-12 4.261109E-11 -1.509889E-13 1.000000E+00 4.385699E-05 1.000000E+00 -7.311601E-08 -5.085096E-07
0 4 225 1.000000E+00 2.547593E-04 -1.109555E-09 8.927125E-10 -6.129399E-10 -1.763612E-11 -1.122452E-12 -2.904561E-12 4.165820E-11 -1.376522E-13 1.000000E+00 4.245988E-05 1.000000E+00 -7.332383E-08 -4.927490E-07
0 4 226 1.000000E+00 2.463438E-04 -1.040564E-09 8.897432E-10 -6.178024E-10 -1.776717E-11 -9.869022E-13 -3.028977E-12 4.067963E-11 -1.250352E-13 1.000000E+00 4.105730E-05 1.000000E+00 -7.350639E-08 -4.769515E-07
0 4 227 1.000000E+00 2.378988E-04 -9.735609E-10 8.866546E-10 -6.227351E-10 -1.788619E-11 -8.629997E-13 -3.144992E-12 3.967733E-11 -1.132291E-13 1.000000E+00 3.964979E-05 1.000000E+00 -7.366550E-08 -4.611220E-07
0 4 228 1.000000E+00 2.294270E-04 -9.085909E-10 8.834533E-10 -6.277290E-10 -1.799363E-11 -7.517219E-13 -3.252640E-12 3.865428E-11 -1.018214E-13 1.000000E+00 3.823783E-05 1.000000E+00 -7.380289E-08 -4.452653E-07
0 4 229 1.000000E+00 2.209312E-04 -8.456945E-10 8.801493E-10 -6.327743E-10 -1.808983E-11 -6.509470E-13 -3.352305E-12 3.761197E-11 -9.122994E-14 1.000000E+00 3.682187E-05 1.000000E+00 -7.392026E-08 -4.293857E-07
0 4 230 1.000000E+00 2.124141E-04 -7.849075E-10 8.767486E-10 -6.378632E-10 -1.817609E-11 -5.609115E-13 -3.445037E-12 3.655256E-11 -8.147233E-14 1.000000E+00 3.540235E-05 1.000000E+00 -7.401924E-08 -4.134873E-07
0 4 231 1.000000E+00 2.038778E-04 -7.262624E-10 8.732592E-10 -6.429874E-10 -1.825278E-11 -4.804547E-13 -3.530476E-12 3.547800E-11 -7.223883E-14 1.000000E+00 3.397964E-05 1.000000E+00 -7.410139E-08 -3.975736E-07
0 4 232 1.000000E+00 1.953248E-04 -6.697881E-10 8.696877E-10 -6.481396E-10 -1.832056E-11 -4.091537E-13 -3.609884E-12 3.438984E-11 -6.366195E-14 1.000000E+00 3.255413E-05 1.000000E+00 -7.416825E-08 -3.816479E-07
0 4 233 1.000000E+00 1.867569E-04 -6.155099E-10 8.660395E-10 -6.533132E-10 -1.838010E-11 -3.457464E-13 -3.683639E-12 3.328999E-11 -5.565215E-14 1.000000E+00 3.112614E-05 1.000000E+00 -7.422126E-08 -3.657132E-07
0 4 234 1.000000E+00 1.781760E-04 -5.634506E-10 8.623204E-10 -6.585017E-10 -1.843187E-11 -2.903274E-13 -3.751744E-12 3.217933E-11 -4.847882E-14 1.000000E+00 2.969600E-05 1.000000E+00 -7.426183E-08 -3.497722E-07
0 4 235 1.000000E+00 1.695838E-04 -5.136290E-10 8.585360E-10 -6.636992E-10 -1.847706E-11 -2.417953E-13 -3.815204E-12 3.105987E-11 -4.182685E-14 1.000000E+00 2.826397E-05 1.000000E+00 -7.429129E-08 -3.338273E-07
0 4 236 1.000000E+00 1.609820E-04 -4.660629E-10 8.546900E-10 -6.689005E-10 -1.851552E-11 -1.999159E-13 -3.874155E-12 2.993226E-11 -3.575453E-14 1.000000E+00 2.683034E-05 1.000000E+00 -7.431092E-08 -3.178805E-07
0 4 237 1.000000E+00 1.523719E-04 -4.207663E-10 8.507877E-10 -6.741004E-10 -1.854857E-11 -1.633988E-13 -3.929037E-12 2.879796E-11 -3.029186E-14 1.000000E+00 2.539532E-05 1.000000E+00 -7.432195E-08 -3.019337E-07
0 4 238 1.000000E+00 1.437548E-04 -3.777522E-10 8.468319E-10 -6.792951E-10 -1.857611E-11 -1.325923E-13 -3.980496E-12 2.765799E-11 -2.516181E-14 1.000000E+00 2.395914E-05 1.000000E+00 -7.432553E-08 -2.859884E-07
0 4 239 1.000000E+00 1.351319E-04 -3.370310E-10 8.428267E-10 -6.844798E-10 -1.859889E-11 -1.062312E-13 -4.028502E-12 2.651290E-11 -2.084792E-14 1.000000E+00 2.252199E-05 1.000000E+00 -7.432276E-08 -2.700459E-07
0 4 240 1.000000E+00 1.265042E-04 -2.986112E-10 8.387749E-10 -6.896511E-10 -1.861780E-11 -8.432108E-14 -4.073649E-12 2.536384E-11 -1.691600E-14 1.000000E+00 2.108403E-05 1.000000E+00 -7.431468E-08 -2.541074E-07
0 4 241 1.000000E+00 1.178726E-04 -2.625007E-10 8.346794E-10 -6.948062E-10 -1.863273E-11 -6.587496E-14 -4.116679E-12 2.421130E-11 -1.337905E-14 1.000000E+00 1.964543E-05 1.000000E+00 -7.430226E-08 -2.381737E-07
0 4 242 1.000000E+00 1.092379E-04 -2.287049E-10 8.305416E-10 -6.999419E-10 -1.864456E-11 -5.102289E-14 -4.157098E-12 2.305610E-11 -1.037371E-14 1.000000E+00 1.820632E-05 1.000000E+00 -7.428643E-08 -2.222455E-07
0 4 243 1.000000E+00 1.006009E-04 -1.972290E-10 8.263652E-10 -7.050554E-10 -1.865347E-11 -3.873063E-14 -4.195576E-12 2.189865E-11 -7.651860E-15 1.000000E+00 1.676681E-05 1.000000E+00 -7.426803E-08 -2.063234E-07
0 4 244 1.000000E+00 9.196206E-05 -1.680766E-10 8.221504E-10 -7.101451E-10 -1.865986E-11 -2.919355E-14 -4.232968E-12 2.073934E-11 -5.524393E-15 1.000000E+00 1.532701E-05 1.000000E+00 -7.424788E-08 -1.904075E-07
0 4 245 1.000000E+00 8.332201E-05 -1.412502E-10 8.178992E-10 -7.152086E-10 -1.866452E-11 -2.140236E-14 -4.268562E-12 1.957871E-11 -3.599684E-15 1.000000E+00 1.388700E-05 1.000000E+00 -7.422669E-08 -1.744980E-07
0 4 246 1.000000E+00 7.468114E-05 -1.167526E-10 8.136133E-10 -7.202445E-10 -1.866706E-11 -1.575030E-14 -4.303114E-12 1.841699E-11 -1.953027E-15 1.000000E+00 1.244686E-05 1.000000E+00 -7.420516E-08 -1.585950E-07
0 4 247 1.000000E+00 6.603983E-05 -9.458473E-11 8.092930E-10 -7.252515E-10 -1.866843E-11 -1.119756E-14 -4.337015E-12 1.725444E-11 -7.576203E-16 1.000000E+00 1.100664E-05 1.000000E+00 -7.418390E-08 -1.426983E-07
0 4 248 1.000000E+00 5.739837E-05 -7.474790E-11 8.049393E-10 -7.302283E-10 -1.866858E-11 -8.205389E-15 -4.369993E-12 1.609137E-11 2.978085E-16 1.000000E+00 9.566395E-06 1.000000E+00 -7.416347E-08 -1.268076E-07
0 4 249 1.000000E+00 4.875698E-05 -5.724269E-11 8.005530E-10 -7.351740E-10 -1.866783E-11 -5.615816E-15 -4.402619E-12 1.492780E-11 1.107467E-15 1.000000E+00 8.126164E-06 1.000000E+00 -7.414436E-08 -1.109226E-07
0 4 250 1.000000E+00 4.011585E-05 -4.206948E-11 7.961340E-10 -7.400883E-10 -1.866636E-11 -4.045464E-15 -4.434820E-12 1.376388E-11 1.548002E-15 1.000000E+00 6.685976E-06 1.000000E+00 -7.412701E-08 -9.504268E-08
0 4 251 1.000000E+00 3.147511E-05 -2.922800E-11 7.916834E-10 -7.449701E-10 -1.866474E-11 -3.011851E-15 -4.466696E-12 1.259962E-11 1.986930E-15 1.000000E+00 5.245852E-06 1.000000E+00 -7.411182E-08 -7.916736E-08
0 4 252 1.000000E+00 2.283483E-05 -1.871897E-11 7.872006E-10 -7.498194E-10 -1.866239E-11 -2.117493E-15 -4.498568E-12 1.143532E-11 2.291046E-15 1.000000E+00 3.805806E-06 1.000000E+00 -7.409909E-08 -6.329597E-08
0 4 253 1.000000E+00 1.419508E-05 -1.054160E-11 7.826863E-10 -7.546357E-10 -1.866015E-11 -1.609035E-15 -4.530373E-12 1.027055E-11 2.279620E-15 1.000000E+00 2.365847E-06 1.000000E+00 -7.408910E-08 -4.742780E-08
0 4 254 1.000000E+00 5.555877E-06 -4.696046E-12 7.781399E-10 -7.594189E-10 -1.865783E-11 -8.854893E-16 -4.562274E-12 9.105778E-12 2.406227E-15 1.000000E+00 9.259796E-07 1.000000E+00 -7.408204E-08 -3.156210E-08
0 4 255 1.000000E+00 -3.082775E-06 -1.182351E-12 7.735617E-10 -7.641692E-10 -1.865534E-11 -5.672226E-16 -4.593999E-12 7.940579E-12 2.301589E-15 1.000000E+00 -5.137959E-07 1.000000E+00 -7.407806E-08 -1.569806E-08
0 5 0 1.000000E+00 -1.170541E-05 -1.763622E-16 7.621848E-10 -7.620999E-10 -2.914514E-11 -1.752024E-16 -5.791810E-12 6.794866E-12 2.764795E-15 1.000000E+00 -1.950901E-06 1.000000E+00 -8.993884E-08 1.656176E-10
0 5 1 1.000000E+00 -2.250241E-05 -1.148738E-12 7.563772E-10 -7.679494E-10 -2.914261E-11 7.897599E-16 -5.823775E-12 5.629219E-12 2.630129E-15 1.000000E+00 -3.750402E-06 1.000000E+00 -8.994165E-08 1.602518E-08
0 5 2 1.000000E+00 -3.329893E-05 -4.629228E-12 7.505372E-10 -7.737665E-10 -2.913988E-11 1.096690E-15 -5.855310E-12 4.463272E-12 2.626116E-15 1.000000E+00 -5.549822E-06 1.000000E+00 -8.994849E-08 3.188563E-08
0 5 3 1.000000E+00 -4.409498E-05 -1.044128E-11 7.446666E-10 -7.795504E-10 -2.913736E-11 1.741481E-15 -5.887264E-12 3.296570E-12 2.417277E-15 1.000000E+00 -7.349163E-06 1.000000E+00 -8.995925E-08 4.774786E-08
0 5 4 1.000000E+00 -5.489057E-05 -1.858501E-11 7.387627E-10 -7.853023E-10 -2.913504E-11 2.541194E-15 -5.919370E-12 2.129635E-12 2.588596E-15 1.000000E+00 -9.148429E-06 1.000000E+00 -8.997375E-08 6.361273E-08
0 5 5 1.000000E+00 -6.568570E-05 -2.906123E-11 7.328279E-10 -7.910212E-10 -2.913218E-11 2.576546E-15 -5.950687E-12 9.621521E-13 2.949231E-15 1.000000E+00 -1.094762E-05 1.000000E+00 -8.999174E-08 7.948106E-08
0 5 6 1.000000E+00 -7.648030E-05 -4.186963E-11 7.268613E-10 -7.967075E-10 -2.912914E-11 2.799492E-15 -5.982264E-12 -2.061556E-13 3.359577E-15 1.000000E+00 -1.274672E-05 1.000000E+00 -9.001291E-08 9.535364E-08
0 5 7 1.000000E+00 -8.727428E-05 -5.701062E-11 7.208633E-10 -8.023611E-10 -2.912546E-11 1.970412E-15 -6.013099E-12 -1.374703E-12 4.125564E-15 1.000000E+00 -1.454571E-05 1.000000E+00 -9.003685E-08 1.112312E-07
0 5 8 1.000000E+00 -9.806751E-05 -7.448425E-11 7.148351E-10 -8.079809E-10 -2.912089E-11 5.887634E-16 -6.043500E-12 -2.543973E-12 5.287838E-15 1.000000E+00 -1.634458E-05 1.000000E+00 -9.006312E-08 1.271143E-07
0 5 9 1.000000E+00 -1.088598E-04 -9.429062E-11 7.087763E-10 -8.135672E-10 -2.911489E-11 -1.818716E-15 -6.072902E-12 -3.713463E-12 6.786705E-15 1.000000E+00 -1.814330E-05 1.000000E+00 -9.009117E-08 1.430035E-07
0 5 10 1.000000E+00 -1.196508E-04 -1.164291E-10 7.026893E-10 -8.191185E-10 -2.910732E-11 -6.027900E-15 -6.100922E-12 -4.883346E-12 8.623814E-15 1.000000E+00 -1.994180E-05 1.000000E+00 -9.012039E-08 1.588994E-07
0 5 11 1.000000E+00 -1.304403E-04 -1.408992E-10 6.965745E-10 -8.246342E-10 -2.909764E-11 -1.152472E-14 -6.128107E-12 -6.053289E-12 1.100940E-14 1.000000E+00 -2.174004E-05 1.000000E+00 -9.015012E-08 1.748022E-07
0 5 12 1.000000E+00 -1.412277E-04 -1.676997E-10 6.904331E-10 -8.301131E-10 -2.908530E-11 -1.945843E-14 -6.153115E-12 -7.223004E-12 1.387083E-14 1.000000E+00 -2.353795E-05 1.000000E+00 -9.017959E-08 1.907121E-07
0 5 13 1.000000E+00 -1.520126E-04 -1.968288E-10 6.842683E-10 -8.355532E-10 -2.906990E-11 -2.986734E-14 -6.176162E-12 -8.392498E-12 1.716702E-14 1.000000E+00 -2.533543E-05 1.000000E+00 -9.020799E-08 2.066292E-07
0 5 14 1.000000E+00 -1.627943E-04 -2.282840E-10 6.780808E-10 -8.409531E-10 -2.905097E-11 -4.343130E-14 -6.197083E-12 -9.560909E-12 2.129572E-14 1.000000E+00 -2.713238E-05 1.000000E+00 -9.023442E-08 2.225535E-07
0 5 15 1.000000E+00 -1.735721E-04 -2.620625E-10 6.718741E-10 -8.463105E-10 -2.902731E-11 -6.023278E-14 -6.214826E-12 -1.072821E-11 2.593585E-14 1.000000E+00 -2.892868E-05 1.000000E+00 -9.025791E-08 2.384846E-07
0 5 16 1.000000E+00 -1.843451E-04 -2.981592E-10 6.656511E-10 -8.516224E-10 -2.899909E-11 -8.149280E-14 -6.229574E-12 -1.189379E-11 3.115120E-14 1.000000E+00 -3.072419E-05 1.000000E+00 -9.027743E-08 2.544222E-07
0 5 17 1.000000E+00 -1.951124E-04 -3.365692E-10 6.594149E-10 -8.568864E-10 -2.896500E-11 -1.069754E-13 -6.240750E-12 -1.305698E-11 3.718383E-14 1.000000E+00 -3.251874E-05 1.000000E+00 -9.029185E-08 2.703657E-07
0 5 18 1.000000E+00 -2.058728E-04 -3.772855E-10 6.531696E-10 -8.620990E-10 -2.892473E-11 -1.378450E-13 -6.247471E-12 -1.421711E-11 4.404436E-14 1.000000E+00 -3.431214E-05 1.000000E+00 -9.029999E-08 2.863142E-07
0 5 19 1.000000E+00 -2.166251E-04 -4.203003E-10 6.469200E-10 -8.672557E-10 -2.887692E-11 -1.748571E-13 -6.250099E-12 -1.537320E-11 5.173435E-14 1.000000E+00 -3.610418E-05 1.000000E+00 -9.030058E-08 3.022668E-07
0 5 20 1.000000E+00 -2.273677E-04 -4.656030E-10 6.406694E-10 -8.723531E-10 -2.882126E-11 -2.178283E-13 -6.247416E-12 -1.652494E-11 6.011332E-14 1.000000E+00 -3.789462E-05 1.000000E+00 -9.029230E-08 3.182221E-07
0 5 21 1.000000E+00 -2.380993E-04 -5.131822E-10 6.344252E-10 -8.773860E-10 -2.875669E-11 -2.684470E-13 -6.238531E-12 -1.767083E-11 6.925840E-14 1.000000E+00 -3.968321E-05 1.000000E+00 -9.027372E-08 3.341787E-07
0 5 22 1.000000E+00 -2.488179E-04 -5.630232E-10 6.281924E-10 -8.823486E-10 -2.868274E-11 -3.271915E-13 -6.224312E-12 -1.880984E-11 7.979257E-14 1.000000E+00 -4.146965E-05 1.000000E+00 -9.024338E-08 3.501348E-07
0 5 23 1.000000E+00 -2.595217E-04 -6.151113E-10 6.219765E-10 -8.872360E-10 -2.859710E-11 -3.938909E-13 -6.202811E-12 -1.994095E-11 9.089662E-14 1.000000E+00 -4.325361E-05 1.000000E+00 -9.019972E-08 3.660883E-07
0 5 24 1.000000E+00 -2.702085E-04 -6.694255E-10 6.157868E-10 -8.920409E-10 -2.850095E-11 -4.711638E-13 -6.173817E-12 -2.106271E-11 1.030023E-13 1.000000E+00 -4.503475E-05 1.000000E+00 -9.014110E-08 3.820371E-07
0 5 25 1.000000E+00 -2.808761E-04 -7.259462E-10 6.096289E-10 -8.967566E-10 -2.839110E-11 -5.578868E-13 -6.137044E-12 -2.217367E-11 1.162225E-13 1.000000E+00 -4.681268E-05 1.000000E+00 -9.006584E-08 3.979784E-07
0 5 26 1.000000E+00 -2.915219E-04 -7.846468E-10 6.035127E-10 -9.013755E-10 -2.826850E-11 -6.562027E-13 -6.091469E-12 -2.327233E-11 1.304587E-13 1.000000E+00 -4.858698E-05 1.000000E+00 -8.997214E-08 4.139094E-07
0 5 27 9.999999E-01 -3.021432E-04 -8.455012E-10 5.974460E-10 -9.058893E-10 -2.813018E-11 -7.664841E-13 -6.036747E-12 -2.435686E-11 1.458391E-13 1.000000E+00 -5.035721E-05 1.000000E+00 -8.985817E-08 4.298269E-07
0 5 28 9.999999E-01 -3.127371E-04 -9.084761E-10 5.914392E-10 -9.102891E-10 -2.797683E-11 -8.899773E-13 -5.971471E-12 -2.542554E-11 1.618573E-13 1.000000E+00 -5.212286E-05 1.000000E+00 -8.972202E-08 4.457272E-07
0 5 29 9.999999E-01 -3.233005E-04 -9.735371E-10 5.855030E-10 -9.145652E-10 -2.780647E-11 -1.026651E-12 -5.896064E-12 -2.647647E-11 1.793664E-13 1.000000E+00 -5.388341E-05 1.000000E+00 -8.956170E-08 4.616064E-07
0 5 30 9.999999E-01 -3.338298E-04 -1.040645E-09 5.796471E-10 -9.187079E-10 -2.761809E-11 -1.178768E-12 -5.809472E-12 -2.750688E-11 1.980810E-13 1.000000E+00 -5.563831E-05 1.000000E+00 -8.937515E-08 4.774604E-07
0 5 31 9.999999E-01 -3.443216E-04 -1.109755E-09 5.738841E-10 -9.227060E-10 -2.741031E-11 -1.346102E-12 -5.709929E-12 -2.851580E-11 2.172354E-13 1.000000E+00 -5.738694E-05 1.000000E+00 -8.916025E-08 4.932844E-07
0 5 32 9.999999E-01 -3.547719E-04 -1.180818E-09 5.682272E-10 -9.265477E-10 -2.718362E-11 -1.530482E-12 -5.598208E-12 -2.949955E-11 2.379909E-13 1.000000E+00 -5.912865E-05 1.000000E+00 -8.891481E-08 5.090735E-07
0 5 33 9.999999E-01 -3.651766E-04 -1.253784E-09 5.626877E-10 -9.302213E-10 -2.693432E-11 -1.732059E-12 -5.473159E-12 -3.045603E-11 2.597846E-13 1.000000E+00 -6.086277E-05 1.000000E+00 -8.863658E-08 5.248221E-07
0 5 34 9.999999E-01 -3.755314E-04 -1.328590E-09 5.572809E-10 -9.337137E-10 -2.666405E-11 -1.952325E-12 -5.333548E-12 -3.138319E-11 2.821002E-13 1.000000E+00 -6.258856E-05 1.000000E+00 -8.832324E-08 5.405245E-07
0 5 35 9.999999E-01 -3.858315E-04 -1.405175E-09 5.520206E-10 -9.370116E-10 -2.637012E-11 -2.191813E-12 -5.179317E-12 -3.227684E-11 3.061767E-13 1.000000E+00 -6.430525E-05 1.000000E+00 -8.797242E-08 5.561744E-07
0 5 36 9.999999E-01 -3.960721E-04 -1.483468E-09 5.469222E-10 -9.401004E-10 -2.605170E-11 -2.452319E-12 -5.009265E-12 -3.313540E-11 3.305334E-13 1.000000E+00 -6.601201E-05 1.000000E+00 -8.758168E-08 5.717651E-07
0 5 37 9.999999E-01 -4.062479E-04 -1.563392E-09 5.420020E-10 -9.429653E-10 -2.570906E-11 -2.733087E-12 -4.823500E-12 -3.395502E-11 3.560873E-13 1.000000E+00 -6.770799E-05 1.000000E+00 -8.714852E-08 5.872895E-07
0 5 38 9.999999E-01 -4.163536E-04 -1.644868E-09 5.372752E-10 -9.455916E-10 -2.533952E-11 -3.036742E-12 -4.620721E-12 -3.473223E-11 3.825544E-13 1.000000E+00 -6.939227E-05 1.000000E+00 -8.667042E-08 6.027400E-07
0 5 39 9.999999E-01 -4.263833E-04 -1.727803E-09 5.327606E-10 -9.479623E-10 -2.494395E-11 -3.363443E-12 -4.399997E-12 -3.546449E-11 4.094944E-13 1.000000E+00 -7.106389E-05 1.000000E+00 -8.614476E-08 6.181086E-07
0 5 40 9.999999E-01 -4.363311E-04 -1.812105E-09 5.284752E-10 -9.500614E-10 -2.452054E-11 -3.713384E-12 -4.162113E-12 -3.614746E-11 4.374312E-13 1.000000E+00 -7.272186E-05 1.000000E+00 -8.556892E-08 6.333867E-07
0 5 41 9.999999E-01 -4.461906E-04 -1.897669E-09 5.244364E-10 -9.518717E-10 -2.406909E-11 -4.088448E-12 -3.905405E-12 -3.677796E-11 4.658747E-13 1.000000E+00 -7.436511E-05 1.000000E+00 -8.494022E-08 6.485654E-07
0 5 42 9.999999E-01 -4.559552E-04 -1.984387E-09 5.206644E-10 -9.533752E-10 -2.358879E-11 -4.488599E-12 -3.629213E-12 -3.735231E-11 4.945300E-13 1.000000E+00 -7.599254E-05 1.000000E+00 -8.425593E-08 6.636352E-07
0 5 43 9.999999E-01 -4.656180E-04 -2.072140E-09 5.171780E-10 -9.545544E-10 -2.308003E-11 -4.914849E-12 -3.334259E-12 -3.786639E-11 5.238415E-13 1.000000E+00 -7.760301E-05 1.000000E+00 -8.351331E-08 6.785861E-07
0 5 44 9.999999E-01 -4.751718E-04 -2.160806E-09 5.139959E-10 -9.553906E-10 -2.254110E-11 -5.367750E-12 -3.018938E-12 -3.831616E-11 5.534759E-13 1.000000E+00 -7.919530E-05 1.000000E+00 -8.270958E-08 6.934076E-07
0 5 45 9.999999E-01 -4.846091E-04 -2.250249E-09 5.111401E-10 -9.558648E-10 -2.197307E-11 -5.847428E-12 -2.683883E-12 -3.869831E-11 5.827382E-13 1.000000E+00 -8.076818E-05 1.000000E+00 -8.184195E-08 7.080887E-07
0 5 46 9.999999E-01 -4.939220E-04 -2.340329E-09 5.086282E-10 -9.559589E-10 -2.137563E-11 -6.354985E-12 -2.328417E-12 -3.900810E-11 6.120813E-13 1.000000E+00 -8.232034E-05 1.000000E+00 -8.090759E-08 7.226179E-07
0 5 47 9.999999E-01 -5.031026E-04 -2.430899E-09 5.064832E-10 -9.556527E-10 -2.074891E-11 -6.890439E-12 -1.951861E-12 -3.924154E-11 6.412586E-13 1.000000E+00 -8.385043E-05 1.000000E+00 -7.990368E-08 7.369833E-07
0 5 48 9.999999E-01 -5.121424E-04 -2.521802E-09 5.047244E-10 -9.549274E-10 -2.009311E-11 -7.453588E-12 -1.555730E-12 -3.939452E-11 6.701236E-13 1.000000E+00 -8.535707E-05 1.000000E+00 -7.882740E-08 7.511722E-07
0 5 49 9.999999E-01 -5.210327E-04 -2.612873E-09 5.033718E-10 -9.537643E-10 -1.940866E-11 -8.045621E-12 -1.138197E-12 -3.946332E-11 6.976510E-13 1.000000E+00 -8.683879E-05 1.000000E+00 -7.767592E-08 7.651717E-07
0 5 50 9.999998E-01 -5.297646E-04 -2.703937E-09 5.024480E-10 -9.521431E-10 -1.869781E-11 -8.665283E-12 -7.007533E-13 -3.944296E-11 7.248484E-13 1.000000E+00 -8.829411E-05 1.000000E+00 -7.644644E-08 7.789681E-07
0 5 51 9.999998E-01 -5.383289E-04 -2.794818E-09 5.019703E-10 -9.500461E-10 -1.795897E-11 -9.313518E-12 -2.431809E-13 -3.932968E-11 7.508702E-13 1.000000E+00 -8.972149E-05 1.000000E+00 -7.513616E-08 7.925474E-07
0 5 52 9.999998E-01 -5.467160E-04 -2.885322E-09 5.019617E-10 -9.474539E-10 -1.719607E-11 -9.989413E-12 2.347826E-13 -3.912002E-11 7.750256E-13 1.000000E+00 -9.111933E-05 1.000000E+00 -7.374234E-08 8.058950E-07
0 5 53 9.999998E-01 -5.549161E-04 -2.975255E-09 5.024398E-10 -9.443489E-10 -1.640892E-11 -1.069260E-11 7.309886E-13 -3.880857E-11 7.979424E-13 1.000000E+00 -9.248602E-05 1.000000E+00 -7.226224E-08 8.189958E-07
0 5 54 9.999998E-01 -5.629192E-04 -3.064412E-09 5.034237E-10 -9.407136E-10 -1.560018E-11 -1.142290E-11 1.246522E-12 -3.839305E-11 8.184390E-13 1.000000E+00 -9.381987E-05 1.000000E+00 -7.069319E-08 8.318342E-07
0 5 55 9.999998E-01 -5.707149E-04 -3.152582E-09 5.049329E-10 -9.365307E-10 -1.477204E-11 -1.217902E-11 1.779668E-12 -3.786830E-11 8.372251E-13 1.000000E+00 -9.511916E-05 1.000000E+00 -6.903260E-08 8.443940E-07
0 5 56 9.999998E-01 -5.782928E-04 -3.239547E-09 5.069830E-10 -9.317851E-10 -1.392573E-11 -1.296038E-11 2.329416E-12 -3.723174E-11 8.528859E-13 1.000000E+00 -9.638214E-05 1.000000E+00 -6.727791E-08 8.566587E-07
0 5 57 9.999998E-01 -5.856420E-04 -3.325079E-09 5.095917E-10 -9.264615E-10 -1.306627E-11 -1.376576E-11 2.895438E-12 -3.647935E-11 8.658974E-13 1.000000E+00 -9.760700E-05 1.000000E+00 -6.542666E-08 8.686113E-07
0 5 58 9.999998E-01 -5.927515E-04 -3.408949E-09 5.127739E-10 -9.205462E-10 -1.219394E-11 -1.459392E-11 3.475527E-12 -3.560819E-11 8.757361E-13 1.000000E+00 -9.879192E-05 1.000000E+00 -6.347649E-08 8.802342E-07
0 5 59 9.999998E-01 -5.996101E-04 -3.490918E-09 5.165428E-10 -9.140274E-10 -1.131479E-11 -1.544286E-11 4.068821E-12 -3.461539E-11 8.815903E-13 1.000000E+00 -9.993502E-05 1.000000E+00 -6.142513E-08 8.915094E-07
0 5 60 9.999998E-01 -6.062064E-04 -3.570745E-09 5.209115E-10 -9.068939E-10 -1.043076E-11 -1.631174E-11 4.673573E-12 -3.349814E-11 8.840004E-13 1.000000E+00 -1.010344E-04 1.000000E+00 -5.927044E-08 9.024187E-07
0 5 61 9.999998E-01 -6.125288E-04 -3.648182E-09 5.258899E-10 -8.991369E-10 -9.546793E-12 -1.719778E-11 5.288029E-12 -3.225442E-11 8.818473E-13 1.000000E+00 -1.020881E-04 1.000000E+00 -5.701039E-08 9.129433E-07
0 5 62 9.999998E-01 -6.185655E-04 -3.722978E-09 5.314876E-10 -8.907492E-10 -8.667062E-12 -1.809929E-11 5.910199E-12 -3.088201E-11 8.752136E-13 1.000000E+00 -1.030943E-04 1.000000E+00 -5.464312E-08 9.230639E-07
0 5 63 9.999998E-01 -6.243047E-04 -3.794880E-09 5.377103E-10 -8.817258E-10 -7.796366E-12 -1.901367E-11 6.537699E-12 -2.937984E-11 8.633749E-13 1.000000E+00 -1.040508E-04 1.000000E+00 -5.216691E-08 9.327612E-07
0 5 64 9.999998E-01 -6.297344E-04 -3.863631E-09 5.445630E-10 -8.720639E-10 -6.940313E-12 -1.993857E-11 7.168914E-12 -2.774645E-11 8.464171E-13 1.000000E+00 -1.049557E-04 1.000000E+00 -4.958022E-08 9.420152E-07
0 5 65 9.999998E-01 -6.348424E-04 -3.928975E-09 5.520481E-10 -8.617629E-10 -6.103532E-12 -2.087095E-11 7.800444E-12 -2.598150E-11 8.238692E-13 1.000000E+00 -1.058071E-04 1.000000E+00 -4.688169E-08 9.508059E-07
0 5 66 9.999998E-01 -6.396166E-04 -3.990653E-09 5.601638E-10 -8.508255E-10 -5.292574E-12 -2.180760E-11 8.430067E-12 -2.408494E-11 7.950372E-13 1.000000E+00 -1.066028E-04 1.000000E+00 -4.407014E-08 9.591129E-07
0 5 67 9.999998E-01 -6.440447E-04 -4.048409E-09 5.689083E-10 -8.392562E-10 -4.513457E-12 -2.274621E-11 9.055204E-12 -2.205734E-11 7.601443E-13 1.000000E+00 -1.073408E-04 1.000000E+00 -4.114465E-08 9.669156E-07
0 5 68 9.999998E-01 -6.481144E-04 -4.101989E-09 5.782743E-10 -8.270631E-10 -3.772286E-12 -2.368194E-11 9.672360E-12 -1.989968E-11 7.186508E-13 1.000000E+00 -1.080191E-04 1.000000E+00 -3.810448E-08 9.741933E-07
0 5 69 9.999998E-01 -6.518136E-04 -4.151140E-09 5.882530E-10 -8.142575E-10 -3.076156E-12 -2.461226E-11 1.027841E-11 -1.761396E-11 6.701744E-13 1.000000E+00 -1.086356E-04 1.000000E+00 -3.494917E-08 9.809250E-07
0 5 70 9.999998E-01 -6.551300E-04 -4.195617E-09 5.988311E-10 -8.008533E-10 -2.431937E-12 -2.553307E-11 1.087036E-11 -1.520243E-11 6.147315E-13 1.000000E+00 -1.091883E-04 1.000000E+00 -3.167849E-08 9.870896E-07
0 5 71 9.999998E-01 -6.580514E-04 -4.235177E-09 6.099937E-10 -7.868684E-10 -1.846693E-12 -2.643994E-11 1.144465E-11 -1.266828E-11 5.519434E-13 1.000000E+00 -1.096752E-04 1.000000E+00 -2.829250E-08 9.926662E-07
0 5 72 9.999998E-01 -6.605658E-04 -4.269587E-09 6.217204E-10 -7.723241E-10 -1.328050E-12 -2.732944E-11 1.199732E-11 -1.001548E-11 4.815634E-13 1.000000E+00 -1.100943E-04 1.000000E+00 -2.479153E-08 9.976337E-07
0 5 73 9.999998E-01 -6.626611E-04 -4.298621E-09 6.339884E-10 -7.572449E-10 -8.835663E-13 -2.819669E-11 1.252542E-11 -7.248551E-12 4.036193E-13 1.000000E+00 -1.104435E-04 1.000000E+00 -2.117623E-08 1.001971E-06
0 5 74 9.999998E-01 -6.643257E-04 -4.322065E-09 6.467712E-10 -7.416597E-10 -5.208114E-13 -2.903747E-11 1.302455E-11 -4.372983E-12 3.179314E-13 1.000000E+00 -1.107210E-04 1.000000E+00 -1.744754E-08 1.005657E-06
0 5 75 9.999998E-01 -6.655478E-04 -4.339715E-09 6.600375E-10 -7.256009E-10 -2.477034E-13 -2.984763E-11 1.349113E-11 -1.394815E-12 2.245164E-13 1.000000E+00 -1.109246E-04 1.000000E+00 -1.360676E-08 1.008672E-06
0 5 76 9.999998E-01 -6.663162E-04 -4.351381E-09 6.737535E-10 -7.091044E-10 -7.177868E-14 -3.062190E-11 1.392149E-11 1.678722E-12 1.233437E-13 1.000000E+00 -1.110527E-04 1.000000E+00 -9.655481E-09 1.010994E-06
0 5 77 9.999998E-01 -6.666196E-04 -4.356887E-09 6.878804E-10 -6.922106E-10 -1.016027E-15 -3.135632E-11 1.431150E-11 4.839946E-12 1.432445E-14 1.000000E+00 -1.111033E-04 1.000000E+00 -5.595689E-09 1.012604E-06
0 5 78 9.999998E-01 -6.664474E-04 -4.356075E-09 7.023765E-10 -6.749631E-10 -4.312979E-14 -3.204603E-11 1.465718E-11 8.080070E-12 -1.023085E-13 1.000000E+00 -1.110746E-04 1.000000E+00 -1.429709E-09 1.013481E-06
0 5 79 9.999998E-01 -6.657889E-04 -4.348804E-09 7.171948E-10 -6.574103E-10 -2.056331E-13 -3.268620E-11 1.495520E-11 1.138989E-11 -2.260246E-13 1.000000E+00 -1.109648E-04 1.000000E+00 2.839758E-09 1.013607E-06
0 5 80 9.999998E-01 -6.646342E-04 -4.334953E-09 7.322869E-10 -6.396032E-10 -4.951791E-13 -3.327284E-11 1.520136E-11 1.475884E-11 -3.572544E-13 1.000000E+00 -1.107724E-04 1.000000E+00 7.209628E-09 1.012962E-06
0 5 81 9.999998E-01 -6.629735E-04 -4.314421E-09 7.475975E-10 -6.215976E-10 -9.201419E-13 -3.380089E-11 1.539215E-11 1.817572E-11 -4.952418E-13 1.000000E+00 -1.104956E-04 1.000000E+00 1.167643E-08 1.011527E-06
0 5 82 9.999998E-01 -6.607977E-04 -4.287131E-09 7.630712E-10 -6.034520E-10 -1.485663E-12 -3.426655E-11 1.552410E-11 2.162932E-11 -6.394488E-13 1.000000E+00 -1.101330E-04 1.000000E+00 1.623630E-08 1.009286E-06
0 5 83 9.999998E-01 -6.580979E-04 -4.253028E-09 7.786457E-10 -5.852292E-10 -2.199040E-12 -3.466528E-11 1.559365E-11 2.510618E-11 -7.898978E-13 1.000000E+00 -1.096830E-04 1.000000E+00 2.088496E-08 1.006220E-06
0 5 84 9.999998E-01 -6.548660E-04 -4.212086E-09 7.942585E-10 -5.669946E-10 -3.065458E-12 -3.499324E-11 1.559817E-11 2.859354E-11 -9.457044E-13 1.000000E+00 -1.091443E-04 1.000000E+00 2.561774E-08 1.002315E-06
0 5 85 9.999998E-01 -6.510944E-04 -4.164303E-09 8.098420E-10 -5.488167E-10 -4.090448E-12 -3.524709E-11 1.553402E-11 3.207729E-11 -1.106297E-12 1.000000E+00 -1.085157E-04 1.000000E+00 3.042957E-08 9.975537E-07
0 5 86 9.999998E-01 -6.467762E-04 -4.109705E-09 8.253265E-10 -5.307673E-10 -5.278052E-12 -3.542275E-11 1.539924E-11 3.554283E-11 -1.270896E-12 1.000000E+00 -1.077960E-04 1.000000E+00 3.531495E-08 9.919224E-07
0 5 87 9.999998E-01 -6.419048E-04 -4.048348E-09 8.406405E-10 -5.129199E-10 -6.632241E-12 -3.551786E-11 1.519104E-11 3.897472E-11 -1.439186E-12 1.000000E+00 -1.069841E-04 1.000000E+00 4.026798E-08 9.854074E-07
0 5 88 9.999998E-01 -6.364748E-04 -3.980318E-09 8.557086E-10 -4.953508E-10 -8.156424E-12 -3.552922E-11 1.490783E-11 4.235778E-11 -1.609694E-12 1.000000E+00 -1.060791E-04 1.000000E+00 4.528236E-08 9.779965E-07
0 5 89 9.999998E-01 -6.304812E-04 -3.905732E-09 8.704562E-10 -4.781376E-10 -9.851628E-12 -3.545471E-11 1.454772E-11 4.567566E-11 -1.781855E-12 1.000000E+00 -1.050802E-04 1.000000E+00 5.035139E-08 9.696784E-07
0 5 90 9.999998E-01 -6.239198E-04 -3.824736E-09 8.848041E-10 -4.613597E-10 -1.172013E-11 -3.529286E-11 1.410959E-11 4.891199E-11 -1.954868E-12 1.000000E+00 -1.039866E-04 1.000000E+00 5.546798E-08 9.604431E-07
0 5 91 9.999998E-01 -6.167873E-04 -3.737512E-09 8.986754E-10 -4.450969E-10 -1.376136E-11 -3.504142E-11 1.359314E-11 5.205019E-11 -2.127263E-12 1.000000E+00 -1.027979E-04 1.000000E+00 6.062464E-08 9.502820E-07
0 5 92 9.999998E-01 -6.090813E-04 -3.644272E-09 9.119903E-10 -4.294301E-10 -1.597466E-11 -3.470085E-11 1.299738E-11 5.507351E-11 -2.298244E-12 1.000000E+00 -1.015135E-04 1.000000E+00 6.581353E-08 9.391878E-07
0 5 93 9.999998E-01 -6.008000E-04 -3.545262E-09 9.246701E-10 -4.144396E-10 -1.835785E-11 -3.426955E-11 1.232301E-11 5.796499E-11 -2.466719E-12 1.000000E+00 -1.001333E-04 1.000000E+00 7.102642E-08 9.271547E-07
0 5 94 9.999998E-01 -5.919428E-04 -3.440757E-09 9.366363E-10 -4.002059E-10 -2.090810E-11 -3.374882E-11 1.157094E-11 6.070809E-11 -2.631248E-12 1.000000E+00 -9.865714E-05 1.000000E+00 7.625476E-08 9.141783E-07
0 5 95 9.999998E-01 -5.825099E-04 -3.331070E-09 9.478120E-10 -3.868074E-10 -2.362035E-11 -3.313941E-11 1.074227E-11 6.328601E-11 -2.790910E-12 1.000000E+00 -9.708498E-05 1.000000E+00 8.148966E-08 9.002560E-07
0 5 96 9.999998E-01 -5.725024E-04 -3.216538E-09 9.581209E-10 -3.743218E-10 -2.648992E-11 -3.244223E-11 9.838801E-12 6.568267E-11 -2.944205E-12 1.000000E+00 -9.541708E-05 1.000000E+00 8.672193E-08 8.853867E-07
0 5 97 9.999998E-01 -5.619226E-04 -3.097537E-09 9.674896E-10 -3.628244E-10 -2.950876E-11 -3.166027E-11 8.862976E-12 6.788227E-11 -3.089907E-12 1.000000E+00 -9.365377E-05 1.000000E+00 9.194209E-08 8.695709E-07
0 5 98 9.999998E-01 -5.507736E-04 -2.974468E-09 9.758468E-10 -3.523873E-10 -3.266973E-11 -3.079624E-11 7.818279E-12 6.986892E-11 -3.227375E-12 1.000000E+00 -9.179560E-05 1.000000E+00 9.714039E-08 8.528113E-07
0 5 99 9.999998E-01 -5.390596E-04 -2.847760E-09 9.831262E-10 -3.430797E-10 -3.596351E-11 -2.985276E-11 6.707829E-12 7.162898E-11 -3.354296E-12 1.000000E+00 -8.984327E-05 1.000000E+00 1.023069E-07 8.351118E-07
0 5 100 9.999998E-01 -5.267858E-04 -2.717873E-09 9.892625E-10 -3.349668E-10 -3.937832E-11 -2.883542E-11 5.536038E-12 7.314779E-11 -3.470134E-12 1.000000E+00 -8.779764E-05 1.000000E+00 1.074313E-07 8.164787E-07
0 5 101 9.999999E-01 -5.139587E-04 -2.585289E-09 9.941982E-10 -3.281088E-10 -4.290377E-11 -2.774777E-11 4.307430E-12 7.441275E-11 -3.573824E-12 1.000000E+00 -8.565978E-05 1.000000E+00 1.125034E-07 7.969198E-07
0 5 102 9.999999E-01 -5.005854E-04 -2.450517E-09 9.978774E-10 -3.225620E-10 -4.652597E-11 -2.659557E-11 3.027299E-12 7.541185E-11 -3.663672E-12 1.000000E+00 -8.343091E-05 1.000000E+00 1.175126E-07 7.764450E-07
0 5 103 9.999999E-01 -4.866747E-04 -2.314084E-09 1.000253E-09 -3.183758E-10 -5.023112E-11 -2.538533E-11 1.702370E-12 7.613459E-11 -3.739042E-12 1.000000E+00 -8.111245E-05 1.000000E+00 1.224484E-07 7.550662E-07
0 5 104 9.999999E-01 -4.722359E-04 -2.176539E-09 1.001282E-09 -3.155940E-10 -5.400406E-11 -2.412298E-11 3.377146E-13 7.657119E-11 -3.798669E-12 1.000000E+00 -7.870598E-05 1.000000E+00 1.272999E-07 7.327972E-07
0 5 105 9.999999E-01 -4.572797E-04 -2.038447E-09 1.000928E-09 -3.142541E-10 -5.782846E-11 -2.281564E-11 -1.059402E-12 7.671390E-11 -3.841670E-12 1.000000E+00 -7.621328E-05 1.000000E+00 1.320566E-07 7.096536E-07
0 5 106 9.999999E-01 -4.418179E-04 -1.900385E-09 9.991633E-10 -3.143860E-10 -6.168740E-11 -2.147161E-11 -2.481570E-12 7.655592E-11 -3.867362E-12 1.000000E+00 -7.363631E-05 1.000000E+00 1.367076E-07 6.856534E-07
0 5 107 9.999999E-01 -4.258631E-04 -1.762942E-09 9.959651E-10 -3.160125E-10 -6.556318E-11 -2.009813E-11 -3.920994E-12 7.609226E-11 -3.874698E-12 1.000000E+00 -7.097719E-05 1.000000E+00 1.412423E-07 6.608163E-07
0 5 108 9.999999E-01 -4.094294E-04 -1.626716E-09 9.913213E-10 -3.191481E-10 -6.943679E-11 -1.870409E-11 -5.370291E-12 7.531971E-11 -3.863235E-12 1.000000E+00 -6.823824E-05 1.000000E+00 1.456502E-07 6.351640E-07
0 5 109 9.999999E-01 -3.925316E-04 -1.492308E-09 9.852245E-10 -3.237998E-10 -7.328965E-11 -1.729846E-11 -6.820942E-12 7.423625E-11 -3.832608E-12 1.000000E+00 -6.542194E-05 1.000000E+00 1.499207E-07 6.087201E-07
0 5 110 9.999999E-01 -3.751857E-04 -1.360319E-09 9.776794E-10 -3.299654E-10 -7.710201E-11 -1.588974E-11 -8.264171E-12 7.284246E-11 -3.782127E-12 1.000000E+00 -6.253095E-05 1.000000E+00 1.540435E-07 5.815104E-07
0 5 111 9.999999E-01 -3.574085E-04 -1.231351E-09 9.686962E-10 -3.376350E-10 -8.085391E-11 -1.448754E-11 -9.691991E-12 7.114011E-11 -3.711737E-12 1.000000E+00 -5.956809E-05 1.000000E+00 1.580085E-07 5.535624E-07
0 5 112 9.999999E-01 -3.392182E-04 -1.105997E-09 9.582954E-10 -3.467891E-10 -8.452548E-11 -1.310133E-11 -1.109514E-11 6.913278E-11 -3.621604E-12 1.000000E+00 -5.653636E-05 1.000000E+00 1.618060E-07 5.249054E-07
0 5 113 9.999999E-01 -3.206334E-04 -9.848409E-10 9.465059E-10 -3.573998E-10 -8.809711E-11 -1.174030E-11 -1.246518E-11 6.682660E-11 -3.511359E-12 1.000000E+00 -5.343891E-05 1.000000E+00 1.654263E-07 4.955707E-07
0 5 114 9.999999E-01 -3.016742E-04 -8.684555E-10 9.333651E-10 -3.694304E-10 -9.154820E-11 -1.041407E-11 -1.379320E-11 6.422889E-11 -3.381470E-12 1.000000E+00 -5.027903E-05 1.000000E+00 1.688602E-07 4.655913E-07
0 5 115 1.000000E+00 -2.823611E-04 -7.573948E-10 9.189195E-10 -3.828355E-10 -9.486005E-11 -9.131590E-12 -1.507084E-11 6.134905E-11 -3.232477E-12 1.000000E+00 -4.706018E-05 1.000000E+00 1.720990E-07 4.350019E-07
0 5 116 1.000000E+00 -2.627157E-04 -6.521940E-10 9.032234E-10 -3.975612E-10 -9.801315E-11 -7.902488E-12 -1.628971E-11 5.819845E-11 -3.064622E-12 1.000000E+00 -4.378596E-05 1.000000E+00 1.751340E-07 4.038386E-07
0 5 117 1.000000E+00 -2.427604E-04 -5.533637E-10 8.863401E-10 -4.135450E-10 -1.009893E-10 -6.735002E-12 -1.744132E-11 5.479003E-11 -2.878976E-12 1.000000E+00 -4.046008E-05 1.000000E+00 1.779575E-07 3.721393E-07
0 5 118 1.000000E+00 -2.225183E-04 -4.613880E-10 8.683408E-10 -4.307165E-10 -1.037711E-10 -5.638036E-12 -1.851852E-11 5.113864E-11 -2.676084E-12 1.000000E+00 -3.708639E-05 1.000000E+00 1.805619E-07 3.399434E-07
0 5 119 1.000000E+00 -2.020132E-04 -3.767210E-10 8.493031E-10 -4.489980E-10 -1.063415E-10 -4.619333E-12 -1.951349E-11 4.726056E-11 -2.457107E-12 1.000000E+00 -3.366887E-05 1.000000E+00 1.829402E-07 3.072914E-07
0 5 120 1.000000E+00 -1.812695E-04 -2.997829E-10 8.293138E-10 -4.683041E-10 -1.086853E-10 -3.686694E-12 -2.041922E-11 4.317374E-11 -2.223355E-12 1.000000E+00 -3.021159E-05 1.000000E+00 1.850860E-07 2.742251E-07
0 5 121 1.000000E+00 -1.603123E-04 -2.309584E-10 8.084646E-10 -4.885429E-10 -1.107882E-10 -2.846762E-12 -2.123005E-11 3.889781E-11 -1.975755E-12 1.000000E+00 -2.671872E-05 1.000000E+00 1.869936E-07 2.407878E-07
0 5 122 1.000000E+00 -1.391672E-04 -1.705937E-10 7.868537E-10 -5.096166E-10 -1.126368E-10 -2.106062E-12 -2.193948E-11 3.445298E-11 -1.716162E-12 1.000000E+00 -2.319453E-05 1.000000E+00 1.886577E-07 2.070233E-07
0 5 123 1.000000E+00 -1.178601E-04 -1.189926E-10 7.645857E-10 -5.314213E-10 -1.142205E-10 -1.469824E-12 -2.254269E-11 2.986164E-11 -1.445736E-12 1.000000E+00 -1.964335E-05 1.000000E+00 1.900738E-07 1.729768E-07
0 5 124 1.000000E+00 -9.641762E-05 -7.641780E-11 7.417683E-10 -5.538490E-10 -1.155283E-10 -9.435411E-13 -2.303551E-11 2.514634E-11 -1.166356E-12 1.000000E+00 -1.606960E-05 1.000000E+00 1.912380E-07 1.386939E-07
0 5 125 1.000000E+00 -7.486646E-05 -4.308461E-11 7.185146E-10 -5.767871E-10 -1.165532E-10 -5.305030E-13 -2.341401E-11 2.033096E-11 -8.796529E-13 1.000000E+00 -1.247774E-05 1.000000E+00 1.921470E-07 1.042212E-07
0 5 126 1.000000E+00 -5.323373E-05 -1.916420E-11 6.949403E-10 -6.001202E-10 -1.172876E-10 -2.341281E-13 -2.367523E-11 1.544018E-11 -5.872561E-13 1.000000E+00 -8.872288E-06 1.000000E+00 1.927983E-07 6.960556E-08
0 5 127 1.000000E+00 -3.154670E-05 -4.777940E-12 6.711642E-10 -6.237295E-10 -1.177277E-10 -5.707424E-14 -2.381747E-11 1.049861E-11 -2.913021E-13 1.000000E+00 -5.257783E-06 1.000000E+00 1.931902E-07 3.489448E-08
0 5 128 1.000000E+00 -9.832782E-06 -8.447605E-17 6.473053E-10 -6.474955E-10 -1.178702E-10 9.178957E-17 -2.383949E-11 5.532241E-12 6.582197E-15 1.000000E+00 -1.638797E-06 1.000000E+00 1.933216E-07 1.356009E-10
0 5 129 1.000000E+00 1.188053E-05 -4.854816E-12 6.234852E-10 -6.712972E-10 -1.177146E-10 -6.392247E-14 -2.374033E-11 5.660363E-13 3.044221E-13 1.000000E+00 1.980088E-06 1.000000E+00 1.931920E-07 -3.462327E-08
0 5 130 1.000000E+00 3.356574E-05 -1.931781E-11 5.998247E-10 -6.950135E-10 -1.172614E-10 -2.480795E-13 -2.352098E-11 -4.373863E-12 6.004015E-13 1.000000E+00 5.594290E-06 1.000000E+00 1.928019E-07 -6.933431E-08
0 5 131 1.000000E+00 5.519544E-05 -4.331500E-11 5.764432E-10 -7.185247E-10 -1.165138E-10 -5.512668E-13 -2.318287E-11 -9.262499E-12 8.924575E-13 1.000000E+00 9.199240E-06 1.000000E+00 1.921523E-07 -1.039499E-07
0 5 132 1.000000E+00 7.674235E-05 -7.672398E-11 5.534589E-10 -7.417123E-10 -1.154765E-10 -9.710278E-13 -2.272757E-11 -1.407450E-11 1.179149E-12 1.000000E+00 1.279039E-05 1.000000E+00 1.912451E-07 -1.384225E-07
0 5 133 1.000000E+00 9.817940E-05 -1.193752E-10 5.309881E-10 -7.644604E-10 -1.141555E-10 -1.504397E-12 -2.215811E-11 -1.878561E-11 1.458156E-12 1.000000E+00 1.636323E-05 1.000000E+00 1.900827E-07 -1.727053E-07
0 5 134 1.000000E+00 1.194798E-04 -1.710508E-10 5.091427E-10 -7.866562E-10 -1.125601E-10 -2.147124E-12 -2.147895E-11 -2.337199E-11 1.728221E-12 1.000000E+00 1.991330E-05 1.000000E+00 1.886684E-07 -2.067518E-07
0 5 135 1.000000E+00 1.406171E-04 -2.314908E-10 4.880302E-10 -8.081916E-10 -1.106990E-10 -2.894405E-12 -2.069375E-11 -2.781050E-11 1.987593E-12 1.000000E+00 2.343618E-05 1.000000E+00 1.870060E-07 -2.405161E-07
0 5 136 1.000000E+00 1.615653E-04 -3.003887E-10 4.677552E-10 -8.289625E-10 -1.085850E-10 -3.741041E-12 -1.980748E-11 -3.207969E-11 2.234609E-12 1.000000E+00 2.692754E-05 1.000000E+00 1.851002E-07 -2.739533E-07
0 5 137 1.000000E+00 1.822987E-04 -3.774000E-10 4.484152E-10 -8.488704E-10 -1.062298E-10 -4.680045E-12 -1.882698E-11 -3.615861E-11 2.467973E-12 1.000000E+00 3.038312E-05 1.000000E+00 1.829561E-07 -3.070193E-07
0 5 138 1.000000E+00 2.027924E-04 -4.621388E-10 4.301013E-10 -8.678234E-10 -1.036490E-10 -5.705083E-12 -1.775792E-11 -4.002792E-11 2.686360E-12 1.000000E+00 3.379874E-05 1.000000E+00 1.805795E-07 -3.396712E-07
0 5 139 1.000000E+00 2.230219E-04 -5.541856E-10 4.128994E-10 -8.857358E-10 -1.008571E-10 -6.808039E-12 -1.660706E-11 -4.366979E-11 2.888737E-12 1.000000E+00 3.717032E-05 1.000000E+00 1.779768E-07 -3.718669E-07
0 5 140 1.000000E+00 2.429635E-04 -6.530857E-10 3.968871E-10 -9.025289E-10 -9.787154E-11 -7.981690E-12 -1.538267E-11 -4.706756E-11 3.073895E-12 1.000000E+00 4.049391E-05 1.000000E+00 1.751551E-07 -4.035659E-07
0 5 141 1.000000E+00 2.625939E-04 -7.583554E-10 3.821340E-10 -9.181322E-10 -9.470929E-11 -9.216546E-12 -1.409165E-11 -5.020700E-11 3.240849E-12 1.000000E+00 4.376566E-05 1.000000E+00 1.721217E-07 -4.347289E-07
0 5 142 1.000000E+00 2.818910E-04 -8.694828E-10 3.687039E-10 -9.324825E-10 -9.138984E-11 -1.050470E-11 -1.274269E-11 -5.307453E-11 3.389359E-12 1.000000E+00 4.698183E-05 1.000000E+00 1.688846E-07 -4.653181E-07
0 5 143 9.999999E-01 3.008331E-04 -9.859348E-10 3.566487E-10 -9.455255E-10 -8.793057E-11 -1.183642E-11 -1.134446E-11 -5.565914E-11 3.518543E-12 1.000000E+00 5.013885E-05 1.000000E+00 1.654523E-07 -4.952973E-07
0 5 144 9.999999E-01 3.193996E-04 -1.107155E-09 3.460149E-10 -9.572150E-10 -8.435275E-11 -1.320278E-11 -9.904731E-12 -5.795173E-11 3.627838E-12 1.000000E+00 5.323326E-05 1.000000E+00 1.618337E-07 -5.246316E-07
0 5 145 9.999999E-01 3.375706E-04 -1.232572E-09 3.368392E-10 -9.675137E-10 -8.067489E-11 -1.459401E-11 -8.433141E-12 -5.994405E-11 3.717570E-12 1.000000E+00 5.626176E-05 1.000000E+00 1.580378E-07 -5.532882E-07
0 5 146 9.999999E-01 3.553272E-04 -1.361602E-09 3.291486E-10 -9.763928E-10 -7.691761E-11 -1.600128E-11 -6.938109E-12 -6.163118E-11 3.786901E-12 1.000000E+00 5.922121E-05 1.000000E+00 1.540743E-07 -5.812359E-07
0 5 147 9.999999E-01 3.726517E-04 -1.493649E-09 3.229630E-10 -9.838325E-10 -7.310109E-11 -1.741428E-11 -5.428176E-12 -6.300871E-11 3.836723E-12 1.000000E+00 6.210861E-05 1.000000E+00 1.499531E-07 -6.084453E-07
0 5 148 9.999999E-01 3.895269E-04 -1.628116E-09 3.182923E-10 -9.898216E-10 -6.924416E-11 -1.882481E-11 -3.912636E-12 -6.407507E-11 3.866574E-12 1.000000E+00 6.492115E-05 1.000000E+00 1.456841E-07 -6.348887E-07
0 5 149 9.999999E-01 4.059370E-04 -1.764398E-09 3.151377E-10 -9.943575E-10 -6.536795E-11 -2.022276E-11 -2.399001E-12 -6.483014E-11 3.877081E-12 1.000000E+00 6.765616E-05 1.000000E+00 1.412778E-07 -6.605407E-07
0 5 150 9.999999E-01 4.218670E-04 -1.901895E-09 3.134943E-10 -9.974457E-10 -6.149000E-11 -2.160045E-11 -8.967537E-13 -6.527504E-11 3.869190E-12 1.000000E+00 7.031117E-05 1.000000E+00 1.367446E-07 -6.853774E-07
0 5 151 9.999999E-01 4.373032E-04 -2.040009E-09 3.133442E-10 -9.991006E-10 -5.762957E-11 -2.294812E-11 5.867626E-13 -6.541416E-11 3.842408E-12 1.000000E+00 7.288387E-05 1.000000E+00 1.320950E-07 -7.093772E-07
0 5 152 9.999999E-01 4.522327E-04 -2.178151E-09 3.146678E-10 -9.993431E-10 -5.380519E-11 -2.425903E-11 2.044318E-12 -6.525158E-11 3.798771E-12 1.000000E+00 7.537212E-05 1.000000E+00 1.273398E-07 -7.325202E-07
0 5 153 9.999999E-01 4.666439E-04 -2.315745E-09 3.174328E-10 -9.982031E-10 -5.003202E-11 -2.552448E-11 3.467566E-12 -6.479429E-11 3.738478E-12 1.000000E+00 7.777399E-05 1.000000E+00 1.224897E-07 -7.547888E-07
0 5 154 9.999999E-01 4.805261E-04 -2.452223E-09 3.216030E-10 -9.957163E-10 -4.632823E-11 -2.673805E-11 4.850666E-12 -6.405067E-11 3.662066E-12 1.000000E+00 8.008769E-05 1.000000E+00 1.175553E-07 -7.761671E-07
0 5 155 9.999999E-01 4.938698E-04 -2.587040E-09 3.271342E-10 -9.919255E-10 -4.270789E-11 -2.789287E-11 6.186445E-12 -6.302962E-11 3.571517E-12 1.000000E+00 8.231164E-05 1.000000E+00 1.125475E-07 -7.966414E-07
0 5 156 9.999999E-01 5.066666E-04 -2.719666E-09 3.339758E-10 -9.868796E-10 -3.918520E-11 -2.898307E-11 7.469815E-12 -6.174224E-11 3.467310E-12 1.000000E+00 8.444444E-05 1.000000E+00 1.074767E-07 -8.161998E-07
0 5 157 9.999999E-01 5.189091E-04 -2.849593E-09 3.420738E-10 -9.806328E-10 -3.577327E-11 -3.000291E-11 8.694794E-12 -6.020062E-11 3.350496E-12 1.000000E+00 8.648485E-05 1.000000E+00 1.023535E-07 -8.348324E-07
0 5 158 9.999998E-01 5.305909E-04 -2.976339E-09 3.513654E-10 -9.732451E-10 -3.248421E-11 -3.094806E-11 9.856827E-12 -5.841715E-11 3.222814E-12 1.000000E+00 8.843183E-05 1.000000E+00 9.718832E-08 -8.525313E-07
0 5 159 9.999998E-01 5.417070E-04 -3.099445E-09 3.617875E-10 -9.647796E-10 -2.932764E-11 -3.181441E-11 1.095201E-11 -5.640611E-11 3.085077E-12 1.000000E+00 9.028450E-05 1.000000E+00 9.199124E-08 -8.692905E-07
0 5 160 9.999998E-01 5.522530E-04 -3.218480E-09 3.732694E-10 -9.553045E-10 -2.631405E-11 -3.259771E-11 1.197621E-11 -5.418213E-11 2.938504E-12 1.000000E+00 9.204217E-05 1.000000E+00 8.677228E-08 -8.851056E-07
0 5 161 9.999998E-01 5.622259E-04 -3.333042E-09 3.857399E-10 -9.448910E-10 -2.345063E-11 -3.329615E-11 1.292663E-11 -5.176045E-11 2.784429E-12 1.000000E+00 9.370432E-05 1.000000E+00 8.154117E-08 -8.999744E-07
0 5 162 9.999998E-01 5.716234E-04 -3.442759E-09 3.991227E-10 -9.336127E-10 -2.074519E-11 -3.390690E-11 1.380065E-11 -4.915687E-11 2.624416E-12 1.000000E+00 9.527057E-05 1.000000E+00 7.630739E-08 -9.138961E-07
0 5 163 9.999998E-01 5.804445E-04 -3.547291E-09 4.133412E-10 -9.215457E-10 -1.820180E-11 -3.442855E-11 1.459673E-11 -4.638778E-11 2.459353E-12 1.000000E+00 9.674076E-05 1.000000E+00 7.108014E-08 -9.268719E-07
0 5 164 9.999998E-01 5.886890E-04 -3.646327E-09 4.283162E-10 -9.087676E-10 -1.582649E-11 -3.486025E-11 1.531319E-11 -4.346987E-11 2.290260E-12 1.000000E+00 9.811483E-05 1.000000E+00 6.586830E-08 -9.389044E-07
0 5 165 9.999998E-01 5.963575E-04 -3.739590E-09 4.439676E-10 -8.953569E-10 -1.362128E-11 -3.520174E-11 1.594906E-11 -4.041965E-11 2.118960E-12 1.000000E+00 9.939292E-05 1.000000E+00 6.068043E-08 -9.499980E-07
0 5 166 9.999998E-01 6.034518E-04 -3.826835E-09 4.602143E-10 -8.813929E-10 -1.158857E-11 -3.545304E-11 1.650470E-11 -3.725421E-11 1.945974E-12 1.000000E+00 1.005753E-04 1.000000E+00 5.552474E-08 -9.601584E-07
0 5 167 9.999998E-01 6.099743E-04 -3.907850E-09 4.769770E-10 -8.669545E-10 -9.729335E-12 -3.561518E-11 1.697982E-11 -3.399027E-11 1.772711E-12 1.000000E+00 1.016624E-04 1.000000E+00 5.040909E-08 -9.693931E-07
0 5 168 9.999998E-01 6.159285E-04 -3.982454E-09 4.941739E-10 -8.521206E-10 -8.043147E-12 -3.568960E-11 1.737513E-11 -3.064437E-11 1.600223E-12 1.000000E+00 1.026548E-04 1.000000E+00 4.534096E-08 -9.777105E-07
0 5 169 9.999998E-01 6.213185E-04 -4.050499E-09 5.117272E-10 -8.369686E-10 -6.528889E-12 -3.567767E-11 1.769238E-11 -2.723310E-11 1.429279E-12 1.000000E+00 1.035531E-04 1.000000E+00 4.032744E-08 -9.851208E-07
0 5 170 9.999998E-01 6.261492E-04 -4.111869E-09 5.295587E-10 -8.215745E-10 -5.184589E-12 -3.558245E-11 1.793224E-11 -2.377237E-11 1.260938E-12 1.000000E+00 1.043582E-04 1.000000E+00 3.537523E-08 -9.916351E-07
0 5 171 9.999998E-01 6.304264E-04 -4.166478E-09 5.475917E-10 -8.060134E-10 -4.007013E-12 -3.540557E-11 1.809732E-11 -2.027810E-11 1.095947E-12 1.000000E+00 1.050711E-04 1.000000E+00 3.049063E-08 -9.972657E-07
0 5 172 9.999998E-01 6.341563E-04 -4.214270E-09 5.657533E-10 -7.903570E-10 -2.992694E-12 -3.515139E-11 1.819001E-11 -1.676513E-11 9.351717E-13 1.000000E+00 1.056927E-04 1.000000E+00 2.567955E-08 -1.002026E-06
0 5 173 9.999998E-01 6.373460E-04 -4.255220E-09 5.839717E-10 -7.746752E-10 -2.136670E-12 -3.482215E-11 1.821235E-11 -1.324834E-11 7.793751E-13 1.000000E+00 1.062243E-04 1.000000E+00 2.094747E-08 -1.005931E-06
0 5 174 9.999998E-01 6.400032E-04 -4.289328E-09 6.021780E-10 -7.590352E-10 -1.433944E-12 -3.442233E-11 1.816758E-11 -9.741785E-12 6.288136E-13 1.000000E+00 1.066672E-04 1.000000E+00 1.629946E-08 -1.008996E-06
0 5 175 9.999998E-01 6.421361E-04 -4.316621E-09 6.203069E-10 -7.435007E-10 -8.790428E-13 -3.395533E-11 1.805902E-11 -6.258509E-12 4.843683E-13 1.000000E+00 1.070227E-04 1.000000E+00 1.174022E-08 -1.011236E-06
0 5 176 9.999998E-01 6.437534E-04 -4.337156E-09 6.382961E-10 -7.281326E-10 -4.652076E-13 -3.342582E-11 1.788982E-11 -2.811405E-12 3.465198E-13 1.000000E+00 1.072922E-04 1.000000E+00 7.273992E-09 -1.012670E-06
0 5 177 9.999998E-01 6.448643E-04 -4.351007E-09 6.560865E-10 -7.129878E-10 -1.860031E-13 -3.283775E-11 1.766333E-11 5.877672E-13 2.153773E-13 1.000000E+00 1.074774E-04 1.000000E+00 2.904658E-09 -1.013315E-06
0 5 178 9.999998E-01 6.454786E-04 -4.358277E-09 6.736227E-10 -6.981203E-10 -3.445296E-14 -3.219569E-11 1.738340E-11 3.927760E-12 9.149033E-14 1.000000E+00 1.075798E-04 1.000000E+00 -1.364314E-09 -1.013188E-06
0 5 179 9.999998E-01 6.456065E-04 -4.359086E-09 6.908533E-10 -6.835799E-10 -3.022461E-15 -3.150423E-11 1.705399E-11 7.198442E-12 -2.500976E-14 1.000000E+00 1.076011E-04 1.000000E+00 -5.529842E-09 -1.012310E-06
0 5 180 9.999998E-01 6.452583E-04 -4.353574E-09 7.077307E-10 -6.694124E-10 -8.447248E-14 -3.076805E-11 1.667857E-11 1.039031E-11 -1.336556E-13 1.000000E+00 1.075431E-04 1.000000E+00 -9.589224E-09 -1.010700E-06
0 5 181 9.999998E-01 6.444450E-04 -4.341903E-09 7.242104E-10 -6.556603E-10 -2.703338E-13 -2.999153E-11 1.626095E-11 1.349451E-11 -2.348987E-13 1.000000E+00 1.074075E-04 1.000000E+00 -1.354013E-08 -1.008377E-06
0 5 182 9.999998E-01 6.431777E-04 -4.324245E-09 7.402526E-10 -6.423619E-10 -5.542699E-13 -2.917933E-11 1.580549E-11 1.650329E-11 -3.281562E-13 1.000000E+00 1.071963E-04 1.000000E+00 -1.738059E-08 -1.005362E-06
0 5 183 9.999998E-01 6.414677E-04 -4.300793E-09 7.558214E-10 -6.295516E-10 -9.266461E-13 -2.833653E-11 1.531577E-11 1.940982E-11 -4.135084E-13 1.000000E+00 1.069113E-04 1.000000E+00 -2.110899E-08 -1.001674E-06
0 5 184 9.999998E-01 6.393268E-04 -4.271747E-09 7.708841E-10 -6.172601E-10 -1.381287E-12 -2.746667E-11 1.479539E-11 2.220745E-11 -4.913679E-13 1.000000E+00 1.065545E-04 1.000000E+00 -2.472405E-08 -9.973364E-07
0 5 185 9.999998E-01 6.367668E-04 -4.237326E-09 7.854122E-10 -6.055140E-10 -1.909382E-12 -2.657526E-11 1.424845E-11 2.489117E-11 -5.613582E-13 1.000000E+00 1.061278E-04 1.000000E+00 -2.822482E-08 -9.923682E-07
0 5 186 9.999998E-01 6.337996E-04 -4.197753E-09 7.993811E-10 -5.943365E-10 -2.504003E-12 -2.566565E-11 1.367863E-11 2.745608E-11 -6.238542E-13 1.000000E+00 1.056333E-04 1.000000E+00 -3.161065E-08 -9.867908E-07
0 5 187 9.999998E-01 6.304373E-04 -4.153262E-09 8.127695E-10 -5.837472E-10 -3.157090E-12 -2.474250E-11 1.308917E-11 2.989848E-11 -6.791019E-13 1.000000E+00 1.050729E-04 1.000000E+00 -3.488121E-08 -9.806254E-07
0 5 188 9.999998E-01 6.266921E-04 -4.104095E-09 8.255594E-10 -5.737618E-10 -3.862207E-12 -2.380981E-11 1.248387E-11 3.221485E-11 -7.272643E-13 1.000000E+00 1.044487E-04 1.000000E+00 -3.803645E-08 -9.738930E-07
0 5 189 9.999998E-01 6.225764E-04 -4.050499E-09 8.377372E-10 -5.643928E-10 -4.611619E-12 -2.287119E-11 1.186609E-11 3.440338E-11 -7.683102E-13 1.000000E+00 1.037627E-04 1.000000E+00 -4.107658E-08 -9.666146E-07
0 5 190 9.999998E-01 6.181023E-04 -3.992725E-09 8.492916E-10 -5.556497E-10 -5.398827E-12 -2.193041E-11 1.123858E-11 3.646148E-11 -8.030633E-13 1.000000E+00 1.030171E-04 1.000000E+00 -4.400209E-08 -9.588112E-07
0 5 191 9.999998E-01 6.132821E-04 -3.931028E-09 8.602144E-10 -5.475386E-10 -6.217746E-12 -2.099092E-11 1.060473E-11 3.838866E-11 -8.312326E-13 1.000000E+00 1.022137E-04 1.000000E+00 -4.681368E-08 -9.505034E-07
0 5 192 9.999998E-01 6.081282E-04 -3.865665E-09 8.705010E-10 -5.400626E-10 -7.061292E-12 -2.005587E-11 9.967445E-12 4.018406E-11 -8.536443E-13 1.000000E+00 1.013547E-04 1.000000E+00 -4.951230E-08 -9.417120E-07
0 5 193 9.999998E-01 6.026527E-04 -3.796892E-09 8.801493E-10 -5.332223E-10 -7.925034E-12 -1.912846E-11 9.329160E-12 4.184764E-11 -8.702288E-13 1.000000E+00 1.004421E-04 1.000000E+00 -5.209912E-08 -9.324572E-07
0 5 194 9.999998E-01 5.968678E-04 -3.724969E-09 8.891593E-10 -5.270156E-10 -8.801750E-12 -1.821132E-11 8.692566E-12 4.338022E-11 -8.814660E-13 1.000000E+00 9.947798E-05 1.000000E+00 -5.457550E-08 -9.227593E-07
0 5 195 9.999998E-01 5.907855E-04 -3.650150E-09 8.975344E-10 -5.214381E-10 -9.687966E-12 -1.730714E-11 8.059894E-12 4.478236E-11 -8.879650E-13 1.000000E+00 9.846426E-05 1.000000E+00 -5.694298E-08 -9.126379E-07
0 5 196 9.999998E-01 5.844177E-04 -3.572690E-09 9.052791E-10 -5.164827E-10 -1.057768E-11 -1.641856E-11 7.433382E-12 4.605613E-11 -8.894609E-13 1.000000E+00 9.740296E-05 1.000000E+00 -5.920327E-08 -9.021126E-07
0 5 197 9.999998E-01 5.777762E-04 -3.492839E-09 9.124012E-10 -5.121407E-10 -1.146689E-11 -1.554681E-11 6.815113E-12 4.720295E-11 -8.869588E-13 1.000000E+00 9.629604E-05 1.000000E+00 -6.135826E-08 -8.912026E-07
0 5 198 9.999998E-01 5.708726E-04 -3.410845E-09 9.189094E-10 -5.084017E-10 -1.235160E-11 -1.469517E-11 6.206647E-12 4.822528E-11 -8.803625E-13 1.000000E+00 9.514543E-05 1.000000E+00 -6.340995E-08 -8.799266E-07
0 5 199 9.999998E-01 5.637183E-04 -3.326949E-09 9.248145E-10 -5.052527E-10 -1.322761E-11 -1.386465E-11 5.609574E-12 4.912561E-11 -8.703041E-13 1.000000E+00 9.395305E-05 1.000000E+00 -6.536049E-08 -8.683030E-07
0 5 200 9.999998E-01 5.563246E-04 -3.241390E-09 9.301285E-10 -5.026805E-10 -1.409221E-11 -1.305618E-11 5.025819E-12 4.990697E-11 -8.569864E-13 1.000000E+00 9.272077E-05 1.000000E+00 -6.721214E-08 -8.563498E-07
0 5 201 9.999998E-01 5.487025E-04 -3.154399E-09 9.348661E-10 -5.006692E-10 -1.494159E-11 -1.227270E-11 4.456210E-12 5.057243E-11 -8.405841E-13 1.000000E+00 9.145042E-05 1.000000E+00 -6.896727E-08 -8.440843E-07
0 5 202 9.999998E-01 5.408629E-04 -3.066202E-09 9.390409E-10 -4.992028E-10 -1.577337E-11 -1.151333E-11 3.901899E-12 5.112552E-11 -8.217737E-13 1.000000E+00 9.014382E-05 1.000000E+00 -7.062835E-08 -8.315238E-07
0 5 203 9.999998E-01 5.328162E-04 -2.977016E-09 9.426699E-10 -4.982634E-10 -1.658513E-11 -1.078120E-11 3.364005E-12 5.156946E-11 -8.006923E-13 1.000000E+00 8.880271E-05 1.000000E+00 -7.219791E-08 -8.186848E-07
0 5 204 9.999998E-01 5.245729E-04 -2.887055E-09 9.457689E-10 -4.978333E-10 -1.737476E-11 -1.007464E-11 2.843401E-12 5.190848E-11 -7.774913E-13 1.000000E+00 8.742882E-05 1.000000E+00 -7.367856E-08 -8.055833E-07
0 5 205 9.999999E-01 5.161430E-04 -2.796521E-09 9.483567E-10 -4.978927E-10 -1.814012E-11 -9.396810E-12 2.340528E-12 5.214628E-11 -7.526712E-13 1.000000E+00 8.602385E-05 1.000000E+00 -7.507298E-08 -7.922351E-07
0 5 206 9.999999E-01 5.075364E-04 -2.705612E-09 9.504500E-10 -4.984225E-10 -1.888010E-11 -8.745688E-12 1.855853E-12 5.228651E-11 -7.265311E-13 1.000000E+00 8.458940E-05 1.000000E+00 -7.638388E-08 -7.786551E-07
0 5 207 9.999999E-01 4.987626E-04 -2.614516E-09 9.520684E-10 -4.994023E-10 -1.959318E-11 -8.123822E-12 1.390520E-12 5.233397E-11 -6.990944E-13 1.000000E+00 8.312710E-05 1.000000E+00 -7.761402E-08 -7.648580E-07
0 5 208 9.999999E-01 4.898307E-04 -2.523416E-09 9.532310E-10 -5.008119E-10 -2.027829E-11 -7.529138E-12 9.434308E-13 5.229173E-11 -6.709601E-13 1.000000E+00 8.163846E-05 1.000000E+00 -7.876620E-08 -7.508579E-07
0 5 209 9.999999E-01 4.807500E-04 -2.432482E-09 9.539553E-10 -5.026311E-10 -2.093510E-11 -6.963621E-12 5.161718E-13 5.216539E-11 -6.416371E-13 1.000000E+00 8.012500E-05 1.000000E+00 -7.984321E-08 -7.366683E-07
0 5 210 9.999999E-01 4.715289E-04 -2.341881E-09 9.542634E-10 -5.048379E-10 -2.156156E-11 -6.425876E-12 1.080792E-13 5.195740E-11 -6.124771E-13 1.000000E+00 7.858816E-05 1.000000E+00 -8.084787E-08 -7.223023E-07
0 5 211 9.999999E-01 4.621760E-04 -2.251768E-09 9.541714E-10 -5.074133E-10 -2.216005E-11 -5.915911E-12 -2.811704E-13 5.167338E-11 -5.826540E-13 1.000000E+00 7.702934E-05 1.000000E+00 -8.178303E-08 -7.077725E-07
0 5 212 9.999999E-01 4.526993E-04 -2.162294E-09 9.537010E-10 -5.103358E-10 -2.272687E-11 -5.434003E-12 -6.505456E-13 5.131652E-11 -5.528654E-13 1.000000E+00 7.544989E-05 1.000000E+00 -8.265149E-08 -6.930907E-07
0 5 213 9.999999E-01 4.431067E-04 -2.073596E-09 9.528703E-10 -5.135849E-10 -2.326578E-11 -4.978655E-12 -1.002030E-12 5.089130E-11 -5.231267E-13 1.000000E+00 7.385112E-05 1.000000E+00 -8.345608E-08 -6.782686E-07
0 5 214 9.999999E-01 4.334057E-04 -1.985811E-09 9.516970E-10 -5.171413E-10 -2.377313E-11 -4.550503E-12 -1.333929E-12 5.040169E-11 -4.934715E-13 1.000000E+00 7.223428E-05 1.000000E+00 -8.419959E-08 -6.633172E-07
0 5 215 9.999999E-01 4.236035E-04 -1.899060E-09 9.502025E-10 -5.209843E-10 -2.425273E-11 -4.148019E-12 -1.647875E-12 4.985120E-11 -4.645773E-13 1.000000E+00 7.060058E-05 1.000000E+00 -8.488479E-08 -6.482468E-07
0 5 216 9.999999E-01 4.137070E-04 -1.813463E-09 9.484012E-10 -5.250955E-10 -2.470228E-11 -3.770862E-12 -1.944607E-12 4.924441E-11 -4.357738E-13 1.000000E+00 6.895116E-05 1.000000E+00 -8.551445E-08 -6.330675E-07
0 5 217 9.999999E-01 4.037228E-04 -1.729128E-09 9.463133E-10 -5.294554E-10 -2.512427E-11 -3.418521E-12 -2.222976E-12 4.858407E-11 -4.077257E-13 1.000000E+00 6.728714E-05 1.000000E+00 -8.609127E-08 -6.177888E-07
0 5 218 9.999999E-01 3.936574E-04 -1.646160E-09 9.439553E-10 -5.340457E-10 -2.551773E-11 -3.090083E-12 -2.484909E-12 4.787495E-11 -3.801608E-13 1.000000E+00 6.560957E-05 1.000000E+00 -8.661793E-08 -6.024197E-07
0 5 219 9.999999E-01 3.835168E-04 -1.564652E-09 9.413434E-10 -5.388486E-10 -2.588460E-11 -2.784582E-12 -2.730622E-12 4.711938E-11 -3.537768E-13 1.000000E+00 6.391946E-05 1.000000E+00 -8.709707E-08 -5.869686E-07
0 5 220 9.999999E-01 3.733066E-04 -1.484693E-09 9.384940E-10 -5.438474E-10 -2.622529E-11 -2.501174E-12 -2.960357E-12 4.632153E-11 -3.280324E-13 1.000000E+00 6.221777E-05 1.000000E+00 -8.753129E-08 -5.714437E-07
0 5 221 9.999999E-01 3.630325E-04 -1.406367E-09 9.354227E-10 -5.490248E-10 -2.654066E-11 -2.239614E-12 -3.174708E-12 4.548448E-11 -3.031531E-13 1.000000E+00 6.050542E-05 1.000000E+00 -8.792312E-08 -5.558525E-07
0 5 222 9.999999E-01 3.526996E-04 -1.329749E-09 9.321446E-10 -5.543651E-10 -2.683159E-11 -1.997475E-12 -3.375253E-12 4.461099E-11 -2.792604E-13 1.000000E+00 5.878327E-05 1.000000E+00 -8.827506E-08 -5.402021E-07
0 5 223 9.999999E-01 3.423128E-04 -1.254908E-09 9.286722E-10 -5.598534E-10 -2.709918E-11 -1.775876E-12 -3.561481E-12 4.370453E-11 -2.563351E-13 1.000000E+00 5.705214E-05 1.000000E+00 -8.858953E-08 -5.244992E-07
0 5 224 9.999999E-01 3.318769E-04 -1.181910E-09 9.250217E-10 -5.654743E-10 -2.734426E-11 -1.572116E-12 -3.734174E-12 4.276739E-11 -2.346072E-13 1.000000E+00 5.531281E-05 1.000000E+00 -8.886893E-08 -5.087501E-07
0 5 225 9.999999E-01 3.213961E-04 -1.110811E-09 9.212039E-10 -5.712147E-10 -2.756840E-11 -1.386422E-12 -3.894717E-12 4.180272E-11 -2.137444E-13 1.000000E+00 5.356602E-05 1.000000E+00 -8.911556E-08 -4.929606E-07
0 5 226 9.999999E-01 3.108747E-04 -1.041668E-09 9.172322E-10 -5.770607E-10 -2.777175E-11 -1.216901E-12 -4.043554E-12 4.081286E-11 -1.940890E-13 1.000000E+00 5.181245E-05 1.000000E+00 -8.933167E-08 -4.771361E-07
0 5 227 9.999999E-01 3.003165E-04 -9.745257E-10 9.131168E-10 -5.830007E-10 -2.795657E-11 -1.063532E-12 -4.180896E-12 3.980007E-11 -1.754765E-13 1.000000E+00 5.005275E-05 1.000000E+00 -8.951945E-08 -4.612817E-07
0 5 228 1.000000E+00 2.897252E-04 -9.094308E-10 9.088704E-10 -5.890220E-10 -2.812270E-11 -9.248721E-13 -4.307426E-12 3.876702E-11 -1.578692E-13 1.000000E+00 4.828753E-05 1.000000E+00 -8.968103E-08 -4.454020E-07
0 5 229 1.000000E+00 2.791041E-04 -8.464213E-10 9.045019E-10 -5.951138E-10 -2.827231E-11 -7.999374E-13 -4.424809E-12 3.771515E-11 -1.415545E-13 1.000000E+00 4.651735E-05 1.000000E+00 -8.981846E-08 -4.295013E-07
0 5 230 1.000000E+00 2.684565E-04 -7.855332E-10 9.000208E-10 -6.012660E-10 -2.840581E-11 -6.880224E-13 -4.532479E-12 3.664711E-11 -1.260597E-13 1.000000E+00 4.474275E-05 1.000000E+00 -8.993372E-08 -4.135834E-07
0 5 231 1.000000E+00 2.577853E-04 -7.267980E-10 8.954369E-10 -6.074684E-10 -2.852443E-11 -5.883968E-13 -4.631655E-12 3.556443E-11 -1.116093E-13 1.000000E+00 4.296422E-05 1.000000E+00 -9.002873E-08 -3.976521E-07
0 5 232 1.000000E+00 2.470932E-04 -6.702438E-10 8.907575E-10 -6.137122E-10 -2.862903E-11 -4.997227E-13 -4.722887E-12 3.446864E-11 -9.847690E-14 1.000000E+00 4.118220E-05 1.000000E+00 -9.010534E-08 -3.817104E-07
0 5 233 1.000000E+00 2.363828E-04 -6.158946E-10 8.859912E-10 -6.199887E-10 -2.872139E-11 -4.216636E-13 -4.806991E-12 3.336164E-11 -8.627526E-14 1.000000E+00 3.939713E-05 1.000000E+00 -9.016531E-08 -3.657612E-07
0 5 234 1.000000E+00 2.256563E-04 -5.637730E-10 8.811435E-10 -6.262908E-10 -2.880158E-11 -3.527066E-13 -4.884127E-12 3.224481E-11 -7.479701E-14 1.000000E+00 3.760939E-05 1.000000E+00 -9.021034E-08 -3.498073E-07
0 5 235 1.000000E+00 2.149160E-04 -5.138974E-10 8.762229E-10 -6.326105E-10 -2.887098E-11 -2.931632E-13 -4.955047E-12 3.111919E-11 -6.446255E-14 1.000000E+00 3.581933E-05 1.000000E+00 -9.024207E-08 -3.338509E-07
0 5 236 1.000000E+00 2.041636E-04 -4.662842E-10 8.712334E-10 -6.389417E-10 -2.893051E-11 -2.410316E-13 -5.020740E-12 2.998636E-11 -5.514949E-14 1.000000E+00 3.402727E-05 1.000000E+00 -9.026204E-08 -3.178940E-07
0 5 237 1.000000E+00 1.934011E-04 -4.209470E-10 8.661814E-10 -6.452783E-10 -2.898128E-11 -1.965891E-13 -5.080955E-12 2.884704E-11 -4.660657E-14 1.000000E+00 3.223352E-05 1.000000E+00 -9.027175E-08 -3.019384E-07
0 5 238 1.000000E+00 1.826300E-04 -3.778984E-10 8.610715E-10 -6.516147E-10 -2.902372E-11 -1.584745E-13 -5.136954E-12 2.770257E-11 -3.888498E-14 1.000000E+00 3.043833E-05 1.000000E+00 -9.027259E-08 -2.859855E-07
0 5 239 1.000000E+00 1.718516E-04 -3.371477E-10 8.559075E-10 -6.579463E-10 -2.905905E-11 -1.261777E-13 -5.188709E-12 2.655366E-11 -3.200114E-14 1.000000E+00 2.864194E-05 1.000000E+00 -9.026590E-08 -2.700367E-07
0 5 240 1.000000E+00 1.610674E-04 -2.987037E-10 8.506941E-10 -6.642685E-10 -2.908772E-11 -9.941621E-14 -5.236809E-12 2.540096E-11 -2.591932E-14 1.000000E+00 2.684457E-05 1.000000E+00 -9.025294E-08 -2.540930E-07
0 5 241 1.000000E+00 1.502784E-04 -2.625726E-10 8.454339E-10 -6.705774E-10 -2.911089E-11 -7.699166E-14 -5.281797E-12 2.424536E-11 -2.055685E-14 1.000000E+00 2.504640E-05 1.000000E+00 -9.023489E-08 -2.381551E-07
0 5 242 1.000000E+00 1.394856E-04 -2.287603E-10 8.401305E-10 -6.768694E-10 -2.912884E-11 -5.897283E-14 -5.324106E-12 2.308747E-11 -1.588538E-14 1.000000E+00 2.324760E-05 1.000000E+00 -9.021288E-08 -2.222238E-07
0 5 243 1.000000E+00 1.286899E-04 -1.972708E-10 8.347857E-10 -6.831416E-10 -2.914266E-11 -4.418040E-14 -5.364151E-12 2.192754E-11 -1.179194E-14 1.000000E+00 2.144832E-05 1.000000E+00 -9.018795E-08 -2.062993E-07
0 5 244 1.000000E+00 1.178921E-04 -1.681078E-10 8.294022E-10 -6.893914E-10 -2.915242E-11 -3.251402E-14 -5.401781E-12 2.076627E-11 -8.421996E-15 1.000000E+00 1.964868E-05 1.000000E+00 -9.016105E-08 -1.903820E-07
0 5 245 1.000000E+00 1.070927E-04 -1.412730E-10 8.239821E-10 -6.956164E-10 -2.915950E-11 -2.371144E-14 -5.437969E-12 1.960381E-11 -5.546180E-15 1.000000E+00 1.784878E-05 1.000000E+00 -9.013309E-08 -1.744719E-07
0 5 246 1.000000E+00 9.629230E-05 -1.167690E-10 8.185263E-10 -7.018147E-10 -2.916351E-11 -1.666340E-14 -5.472910E-12 1.844075E-11 -3.063644E-15 1.000000E+00 1.604872E-05 1.000000E+00 -9.010488E-08 -1.585689E-07
0 5 247 1.000000E+00 8.549136E-05 -9.459638E-11 8.130363E-10 -7.079848E-10 -2.916563E-11 -1.174787E-14 -5.506498E-12 1.727701E-11 -1.151771E-15 1.000000E+00 1.424856E-05 1.000000E+00 -9.007719E-08 -1.426729E-07
0 5 248 1.000000E+00 7.469022E-05 -7.475624E-11 8.075133E-10 -7.141251E-10 -2.916582E-11 -7.979634E-15 -5.539440E-12 1.611296E-11 2.485129E-16 1.000000E+00 1.244837E-05 1.000000E+00 -9.005068E-08 -1.267836E-07
0 5 249 1.000000E+00 6.388915E-05 -5.724827E-11 8.019574E-10 -7.202348E-10 -2.916513E-11 -5.423527E-15 -5.571575E-12 1.494855E-11 1.322225E-15 1.000000E+00 1.064819E-05 1.000000E+00 -9.002595E-08 -1.109003E-07
0 5 250 1.000000E+00 5.308836E-05 -4.207332E-11 7.963701E-10 -7.263132E-10 -2.916317E-11 -3.711960E-15 -5.603371E-12 1.378423E-11 2.339160E-15 1.000000E+00 8.848060E-06 1.000000E+00 -9.000355E-08 -9.502269E-08
0 5 251 1.000000E+00 4.228800E-05 -2.923106E-11 7.907507E-10 -7.323595E-10 -2.916045E-11 -2.687985E-15 -5.634767E-12 1.261964E-11 2.776362E-15 1.000000E+00 7.047999E-06 1.000000E+00 -8.998394E-08 -7.915003E-08
0 5 252 1.000000E+00 3.148815E-05 -1.872092E-11 7.851006E-10 -7.383731E-10 -2.915762E-11 -1.853449E-15 -5.666140E-12 1.145498E-11 3.043591E-15 1.000000E+00 5.248026E-06 1.000000E+00 -8.996750E-08 -6.328162E-08
0 5 253 1.000000E+00 2.068889E-05 -1.054314E-11 7.794184E-10 -7.443543E-10 -2.915437E-11 -1.323390E-15 -5.697585E-12 1.029021E-11 3.098233E-15 1.000000E+00 3.448148E-06 1.000000E+00 -8.995456E-08 -4.741669E-08
0 5 254 1.000000E+00 9.890213E-06 -4.696928E-12 7.737054E-10 -7.503023E-10 -2.915142E-11 -1.004728E-15 -5.728789E-12 9.125294E-12 3.112355E-15 1.000000E+00 1.648369E-06 1.000000E+00 -8.994537E-08 -3.155442E-08
0 5 255 1.000000E+00 -9.078775E-07 -1.182831E-12 7.679608E-10 -7.562176E-10 -2.914814E-11 -3.887704E-16 -5.760312E-12 7.960348E-12 3.142220E-15 1.000000E+00 -1.513129E-07 1.000000E+00 -8.994009E-08 -1.569395E-08
0 6 0 1.000000E+00 -1.168944E-05 -2.881384E-16 7.554012E-10 -7.552962E-10 -4.196850E-11 8.810792E-17 -6.957759E-12 6.810460E-12 3.345577E-15 1.000000E+00 -1.948240E-06 1.000000E+00 -1.057964E-07 1.659951E-10
0 6 1 1.000000E+00 -2.464583E-05 -1.148009E-12 7.484278E-10 -7.623114E-10 -4.196577E-11 5.517631E-16 -6.989016E-12 5.644860E-12 2.959841E-15 1.000000E+00 -4.107639E-06 1.000000E+00 -1.057996E-07 1.602103E-08
0 6 2 1.000000E+00 -3.760176E-05 -4.628023E-12 7.414232E-10 -7.692942E-10 -4.196258E-11 1.244124E-15 -7.020708E-12 4.479210E-12 2.909161E-15 1.000000E+00 -6.266960E-06 1.000000E+00 -1.058079E-07 3.187703E-08
0 6 3 1.000000E+00 -5.055727E-05 -1.043940E-11 7.343863E-10 -7.762450E-10 -4.195996E-11 2.146645E-15 -7.052575E-12 3.312493E-12 2.440951E-15 1.000000E+00 -8.426211E-06 1.000000E+00 -1.058209E-07 4.773496E-08
0 6 4 1.000000E+00 -6.351239E-05 -1.858246E-11 7.273180E-10 -7.831636E-10 -4.195770E-11 2.651417E-15 -7.084065E-12 2.145695E-12 2.564810E-15 1.000000E+00 -1.058540E-05 1.000000E+00 -1.058386E-07 6.359576E-08
0 6 5 1.000000E+00 -7.646713E-05 -2.905836E-11 7.202182E-10 -7.900501E-10 -4.195483E-11 3.143322E-15 -7.116017E-12 9.779450E-13 2.864156E-15 1.000000E+00 -1.274452E-05 1.000000E+00 -1.058606E-07 7.946034E-08
0 6 6 1.000000E+00 -8.942144E-05 -4.186659E-11 7.130860E-10 -7.969050E-10 -4.195197E-11 3.370277E-15 -7.147302E-12 -1.903686E-13 3.486270E-15 1.000000E+00 -1.490357E-05 1.000000E+00 -1.058866E-07 9.532955E-08
0 6 7 1.000000E+00 -1.023752E-04 -5.700850E-11 7.059236E-10 -8.037271E-10 -4.194785E-11 2.584058E-15 -7.178036E-12 -1.359334E-12 4.545783E-15 1.000000E+00 -1.706254E-05 1.000000E+00 -1.059160E-07 1.112042E-07
0 6 8 1.000000E+00 -1.153283E-04 -7.448360E-11 6.987299E-10 -8.105166E-10 -4.194288E-11 1.044640E-15 -7.208390E-12 -2.529246E-12 5.849940E-15 1.000000E+00 -1.922139E-05 1.000000E+00 -1.059484E-07 1.270849E-07
0 6 9 1.000000E+00 -1.282805E-04 -9.429252E-11 6.915068E-10 -8.172726E-10 -4.193615E-11 -1.690206E-15 -7.237520E-12 -3.699458E-12 8.048609E-15 1.000000E+00 -2.138009E-05 1.000000E+00 -1.059831E-07 1.429724E-07
0 6 10 1.000000E+00 -1.412316E-04 -1.164356E-10 6.842549E-10 -8.239943E-10 -4.192678E-11 -6.301569E-15 -7.265609E-12 -4.870439E-12 1.061856E-14 1.000000E+00 -2.353859E-05 1.000000E+00 -1.060195E-07 1.588673E-07
0 6 11 1.000000E+00 -1.541809E-04 -1.409117E-10 6.769756E-10 -8.306807E-10 -4.191492E-11 -1.271712E-14 -7.291801E-12 -6.041816E-12 1.375541E-14 1.000000E+00 -2.569682E-05 1.000000E+00 -1.060566E-07 1.747698E-07
0 6 12 1.000000E+00 -1.671282E-04 -1.677207E-10 6.696713E-10 -8.373299E-10 -4.189927E-11 -2.187935E-14 -7.316313E-12 -7.213177E-12 1.783263E-14 1.000000E+00 -2.785471E-05 1.000000E+00 -1.060936E-07 1.906803E-07
0 6 13 1.000000E+00 -1.800728E-04 -1.968612E-10 6.623430E-10 -8.439406E-10 -4.187925E-11 -3.397184E-14 -7.338310E-12 -8.384598E-12 2.270157E-14 1.000000E+00 -3.001213E-05 1.000000E+00 -1.061297E-07 2.065989E-07
0 6 14 1.000000E+00 -1.930139E-04 -2.283313E-10 6.549947E-10 -8.505099E-10 -4.185387E-11 -4.988367E-14 -7.357393E-12 -9.555563E-12 2.819228E-14 1.000000E+00 -3.216898E-05 1.000000E+00 -1.061636E-07 2.225257E-07
0 6 15 1.000000E+00 -2.059507E-04 -2.621278E-10 6.476282E-10 -8.570357E-10 -4.182287E-11 -6.960205E-14 -7.373769E-12 -1.072559E-11 3.480781E-14 1.000000E+00 -3.432511E-05 1.000000E+00 -1.061943E-07 2.384605E-07
0 6 16 1.000000E+00 -2.188821E-04 -2.982479E-10 6.402471E-10 -8.635150E-10 -4.178425E-11 -9.441262E-14 -7.385813E-12 -1.189450E-11 4.238960E-14 1.000000E+00 -3.648035E-05 1.000000E+00 -1.062205E-07 2.544029E-07
0 6 17 1.000000E+00 -2.318070E-04 -3.366857E-10 6.328566E-10 -8.699438E-10 -4.173809E-11 -1.247450E-13 -7.393611E-12 -1.306134E-11 5.081649E-14 1.000000E+00 -3.863450E-05 1.000000E+00 -1.062410E-07 2.703525E-07
0 6 18 1.000000E+00 -2.447241E-04 -3.774359E-10 6.254599E-10 -8.763182E-10 -4.168262E-11 -1.613267E-13 -7.396949E-12 -1.422549E-11 6.079662E-14 1.000000E+00 -4.078735E-05 1.000000E+00 -1.062543E-07 2.863084E-07
0 6 19 1.000000E+00 -2.576318E-04 -4.204911E-10 6.180627E-10 -8.826335E-10 -4.161649E-11 -2.046418E-13 -7.394858E-12 -1.538679E-11 7.142251E-14 1.000000E+00 -4.293863E-05 1.000000E+00 -1.062590E-07 3.022697E-07
0 6 20 1.000000E+00 -2.705285E-04 -4.658407E-10 6.106702E-10 -8.888849E-10 -4.153978E-11 -2.561773E-13 -7.386341E-12 -1.654354E-11 8.345912E-14 1.000000E+00 -4.508808E-05 1.000000E+00 -1.062534E-07 3.182353E-07
0 6 21 1.000000E+00 -2.834123E-04 -5.134755E-10 6.032900E-10 -8.950662E-10 -4.144958E-11 -3.158764E-13 -7.371195E-12 -1.769516E-11 9.715456E-14 1.000000E+00 -4.723538E-05 1.000000E+00 -1.062359E-07 3.342038E-07
0 6 22 1.000000E+00 -2.962810E-04 -5.633812E-10 5.959278E-10 -9.011711E-10 -4.134547E-11 -3.859052E-13 -7.349115E-12 -1.884096E-11 1.114024E-13 1.000000E+00 -4.938017E-05 1.000000E+00 -1.062049E-07 3.501734E-07
0 6 23 9.999999E-01 -3.091325E-04 -6.155419E-10 5.885918E-10 -9.071925E-10 -4.122677E-11 -4.652394E-13 -7.318761E-12 -1.997895E-11 1.276151E-13 1.000000E+00 -5.152208E-05 1.000000E+00 -1.061584E-07 3.661422E-07
0 6 24 9.999999E-01 -3.219642E-04 -6.699413E-10 5.812903E-10 -9.131228E-10 -4.109024E-11 -5.571932E-13 -7.279580E-12 -2.110848E-11 1.452281E-13 1.000000E+00 -5.366069E-05 1.000000E+00 -1.060945E-07 3.821080E-07
0 6 25 9.999999E-01 -3.347732E-04 -7.265568E-10 5.740326E-10 -9.189533E-10 -4.093631E-11 -6.605064E-13 -7.230724E-12 -2.222793E-11 1.638267E-13 1.000000E+00 -5.579554E-05 1.000000E+00 -1.060112E-07 3.980683E-07
0 6 26 9.999999E-01 -3.475567E-04 -7.853657E-10 5.668288E-10 -9.246749E-10 -4.076258E-11 -7.781697E-13 -7.171767E-12 -2.333563E-11 1.843629E-13 1.000000E+00 -5.792612E-05 1.000000E+00 -1.059065E-07 4.140203E-07
0 6 27 9.999999E-01 -3.603114E-04 -8.463407E-10 5.596891E-10 -9.302777E-10 -4.056759E-11 -9.092887E-13 -7.101644E-12 -2.442997E-11 2.064097E-13 1.000000E+00 -6.005191E-05 1.000000E+00 -1.057781E-07 4.299607E-07
0 6 28 9.999999E-01 -3.730338E-04 -9.094514E-10 5.526255E-10 -9.357510E-10 -4.034976E-11 -1.056761E-12 -7.019915E-12 -2.550913E-11 2.296569E-13 1.000000E+00 -6.217230E-05 1.000000E+00 -1.056239E-07 4.458861E-07
0 6 29 9.999999E-01 -3.857201E-04 -9.746627E-10 5.456492E-10 -9.410832E-10 -4.010828E-11 -1.220530E-12 -6.924910E-12 -2.657128E-11 2.546315E-13 1.000000E+00 -6.428668E-05 1.000000E+00 -1.054414E-07 4.617927E-07
0 6 30 9.999999E-01 -3.983662E-04 -1.041937E-09 5.387757E-10 -9.462617E-10 -3.984050E-11 -1.402085E-12 -6.816617E-12 -2.761399E-11 2.812765E-13 1.000000E+00 -6.639437E-05 1.000000E+00 -1.052283E-07 4.776762E-07
0 6 31 9.999999E-01 -4.109678E-04 -1.111231E-09 5.320160E-10 -9.512743E-10 -3.954572E-11 -1.602075E-12 -6.694190E-12 -2.863513E-11 3.094443E-13 1.000000E+00 -6.849464E-05 1.000000E+00 -1.049820E-07 4.935321E-07
0 6 32 9.999999E-01 -4.235203E-04 -1.182498E-09 5.253873E-10 -9.561060E-10 -3.922161E-11 -1.823142E-12 -6.555805E-12 -2.963267E-11 3.390732E-13 1.000000E+00 -7.058672E-05 1.000000E+00 -1.047000E-07 5.093555E-07
0 6 33 9.999999E-01 -4.360187E-04 -1.255684E-09 5.189044E-10 -9.607426E-10 -3.886758E-11 -2.063821E-12 -6.402531E-12 -3.060348E-11 3.700841E-13 1.000000E+00 -7.266979E-05 1.000000E+00 -1.043796E-07 5.251410E-07
0 6 34 9.999999E-01 -4.484578E-04 -1.330733E-09 5.125823E-10 -9.651690E-10 -3.848144E-11 -2.328099E-12 -6.231195E-12 -3.154523E-11 4.028197E-13 1.000000E+00 -7.474297E-05 1.000000E+00 -1.040181E-07 5.408828E-07
0 6 35 9.999999E-01 -4.608321E-04 -1.407581E-09 5.064420E-10 -9.693673E-10 -3.806194E-11 -2.615163E-12 -6.042043E-12 -3.245485E-11 4.371332E-13 1.000000E+00 -7.680535E-05 1.000000E+00 -1.036127E-07 5.565747E-07
0 6 36 9.999999E-01 -4.731355E-04 -1.486160E-09 5.004982E-10 -9.733221E-10 -3.760718E-11 -2.926429E-12 -5.835645E-12 -3.332965E-11 4.724241E-13 1.000000E+00 -7.885593E-05 1.000000E+00 -1.031604E-07 5.722101E-07
0 6 37 9.999999E-01 -4.853620E-04 -1.566394E-09 4.947707E-10 -9.770147E-10 -3.711709E-11 -3.264206E-12 -5.608590E-12 -3.416642E-11 5.090476E-13 1.000000E+00 -8.089367E-05 1.000000E+00 -1.026585E-07 5.877819E-07
0 6 38 9.999999E-01 -4.975050E-04 -1.648202E-09 4.892810E-10 -9.804260E-10 -3.658908E-11 -3.627707E-12 -5.361800E-12 -3.496138E-11 5.475201E-13 1.000000E+00 -8.291750E-05 1.000000E+00 -1.021037E-07 6.032827E-07
0 6 39 9.999999E-01 -5.095575E-04 -1.731498E-09 4.840471E-10 -9.835373E-10 -3.602205E-11 -4.019639E-12 -5.094250E-12 -3.571193E-11 5.864419E-13 1.000000E+00 -8.492626E-05 1.000000E+00 -1.014932E-07 6.187044E-07
0 6 40 9.999999E-01 -5.215124E-04 -1.816184E-09 4.790925E-10 -9.863279E-10 -3.541620E-11 -4.439914E-12 -4.804886E-12 -3.641404E-11 6.264649E-13 1.000000E+00 -8.691874E-05 1.000000E+00 -1.008238E-07 6.340385E-07
0 6 41 9.999998E-01 -5.333621E-04 -1.902161E-09 4.744373E-10 -9.887775E-10 -3.476912E-11 -4.890025E-12 -4.493759E-12 -3.706399E-11 6.676517E-13 1.000000E+00 -8.889368E-05 1.000000E+00 -1.000922E-07 6.492762E-07
0 6 42 9.999998E-01 -5.450986E-04 -1.989319E-09 4.701050E-10 -9.908645E-10 -3.408089E-11 -5.370343E-12 -4.159459E-12 -3.765811E-11 7.093849E-13 1.000000E+00 -9.084976E-05 1.000000E+00 -9.929542E-08 6.644079E-07
0 6 43 9.999998E-01 -5.567136E-04 -2.077542E-09 4.661184E-10 -9.925670E-10 -3.335035E-11 -5.882784E-12 -3.801498E-12 -3.819280E-11 7.516130E-13 1.000000E+00 -9.278560E-05 1.000000E+00 -9.843005E-08 6.794237E-07
0 6 44 9.999998E-01 -5.681985E-04 -2.166705E-09 4.625020E-10 -9.938623E-10 -3.257767E-11 -6.426523E-12 -3.420290E-12 -3.866348E-11 7.941324E-13 1.000000E+00 -9.469975E-05 1.000000E+00 -9.749284E-08 6.943132E-07
0 6 45 9.999998E-01 -5.795443E-04 -2.256677E-09 4.592778E-10 -9.947283E-10 -3.176208E-11 -7.003231E-12 -3.015055E-12 -3.906661E-11 8.368458E-13 1.000000E+00 -9.659072E-05 1.000000E+00 -9.648049E-08 7.090654E-07
0 6 46 9.999998E-01 -5.907416E-04 -2.347316E-09 4.564719E-10 -9.951415E-10 -3.090398E-11 -7.613529E-12 -2.584571E-12 -3.939750E-11 8.795241E-13 1.000000E+00 -9.845694E-05 1.000000E+00 -9.538966E-08 7.236688E-07
0 6 47 9.999998E-01 -6.017808E-04 -2.438476E-09 4.541087E-10 -9.950786E-10 -3.000304E-11 -8.257267E-12 -2.129658E-12 -3.965241E-11 9.215793E-13 1.000000E+00 -1.002968E-04 1.000000E+00 -9.421702E-08 7.381113E-07
0 6 48 9.999998E-01 -6.126517E-04 -2.529999E-09 4.522126E-10 -9.945160E-10 -2.906082E-11 -8.935229E-12 -1.650413E-12 -3.982704E-11 9.630931E-13 1.000000E+00 -1.021086E-04 1.000000E+00 -9.295920E-08 7.523806E-07
0 6 49 9.999998E-01 -6.233439E-04 -2.621721E-09 4.508079E-10 -9.934308E-10 -2.807685E-11 -9.646780E-12 -1.146320E-12 -3.991651E-11 1.003771E-12 1.000000E+00 -1.038907E-04 1.000000E+00 -9.161288E-08 7.664635E-07
0 6 50 9.999998E-01 -6.338468E-04 -2.713469E-09 4.499199E-10 -9.917992E-10 -2.705328E-11 -1.039371E-11 -6.170095E-13 -3.991764E-11 1.042864E-12 1.000000E+00 -1.056411E-04 1.000000E+00 -9.017471E-08 7.803463E-07
0 6 51 9.999998E-01 -6.441490E-04 -2.805062E-09 4.495739E-10 -9.895980E-10 -2.599112E-11 -1.117341E-11 -6.414103E-14 -3.982502E-11 1.080527E-12 1.000000E+00 -1.073582E-04 1.000000E+00 -8.864139E-08 7.940151E-07
0 6 52 9.999998E-01 -6.542393E-04 -2.896312E-09 4.497916E-10 -9.868053E-10 -2.489222E-11 -1.198784E-11 5.129936E-13 -3.963516E-11 1.116058E-12 1.000000E+00 -1.090399E-04 1.000000E+00 -8.700966E-08 8.074552E-07
0 6 53 9.999998E-01 -6.641059E-04 -2.987019E-09 4.505998E-10 -9.833976E-10 -2.375901E-11 -1.283488E-11 1.113076E-12 -3.934369E-11 1.149167E-12 1.000000E+00 -1.106843E-04 1.000000E+00 -8.527627E-08 8.206514E-07
0 6 54 9.999998E-01 -6.737366E-04 -3.076981E-09 4.520178E-10 -9.793551E-10 -2.259389E-11 -1.371495E-11 1.735600E-12 -3.894647E-11 1.179484E-12 1.000000E+00 -1.122894E-04 1.000000E+00 -8.343806E-08 8.335881E-07
0 6 55 9.999998E-01 -6.831191E-04 -3.165985E-09 4.540710E-10 -9.746556E-10 -2.140004E-11 -1.462684E-11 2.380406E-12 -3.843982E-11 1.206513E-12 1.000000E+00 -1.138532E-04 1.000000E+00 -8.149192E-08 8.462491E-07
0 6 56 9.999997E-01 -6.922407E-04 -3.253810E-09 4.567786E-10 -9.692808E-10 -2.018086E-11 -1.556836E-11 3.044706E-12 -3.781967E-11 1.229842E-12 1.000000E+00 -1.153735E-04 1.000000E+00 -7.943482E-08 8.586177E-07
0 6 57 9.999997E-01 -7.010883E-04 -3.340231E-09 4.601605E-10 -9.632116E-10 -1.894035E-11 -1.654054E-11 3.728462E-12 -3.708265E-11 1.249041E-12 1.000000E+00 -1.168481E-04 1.000000E+00 -7.726385E-08 8.706768E-07
0 6 58 9.999997E-01 -7.096489E-04 -3.425013E-09 4.642355E-10 -9.564314E-10 -1.768278E-11 -1.753905E-11 4.430080E-12 -3.622540E-11 1.263355E-12 1.000000E+00 -1.182748E-04 1.000000E+00 -7.497617E-08 8.824088E-07
0 6 59 9.999997E-01 -7.179087E-04 -3.507919E-09 4.690206E-10 -9.489251E-10 -1.641364E-11 -1.856434E-11 5.147330E-12 -3.524458E-11 1.272759E-12 1.000000E+00 -1.196515E-04 1.000000E+00 -7.256908E-08 8.937956E-07
0 6 60 9.999997E-01 -7.258543E-04 -3.588704E-09 4.745302E-10 -9.406789E-10 -1.513726E-11 -1.961309E-11 5.878518E-12 -3.413768E-11 1.276457E-12 1.000000E+00 -1.209757E-04 1.000000E+00 -7.004003E-08 9.048187E-07
0 6 61 9.999997E-01 -7.334715E-04 -3.667118E-09 4.807777E-10 -9.316817E-10 -1.386073E-11 -2.068323E-11 6.621734E-12 -3.290206E-11 1.273860E-12 1.000000E+00 -1.222453E-04 1.000000E+00 -6.738660E-08 9.154592E-07
0 6 62 9.999997E-01 -7.407462E-04 -3.742909E-09 4.877736E-10 -9.219243E-10 -1.258954E-11 -2.177245E-11 7.374307E-12 -3.153574E-11 1.264731E-12 1.000000E+00 -1.234577E-04 1.000000E+00 -6.460654E-08 9.256977E-07
0 6 63 9.999997E-01 -7.476642E-04 -3.815819E-09 4.955263E-10 -9.114001E-10 -1.133127E-11 -2.287750E-11 8.133777E-12 -3.003682E-11 1.248384E-12 1.000000E+00 -1.246107E-04 1.000000E+00 -6.169780E-08 9.355147E-07
0 6 64 9.999997E-01 -7.542109E-04 -3.885591E-09 5.040412E-10 -9.001049E-10 -1.009278E-11 -2.399581E-11 8.897359E-12 -2.840421E-11 1.224412E-12 1.000000E+00 -1.257018E-04 1.000000E+00 -5.865852E-08 9.448900E-07
0 6 65 9.999997E-01 -7.603719E-04 -3.951964E-09 5.133210E-10 -8.880381E-10 -8.882445E-12 -2.512322E-11 9.662158E-12 -2.663733E-11 1.192053E-12 1.000000E+00 -1.267287E-04 1.000000E+00 -5.548705E-08 9.538034E-07
0 6 66 9.999997E-01 -7.661323E-04 -4.014676E-09 5.233655E-10 -8.752016E-10 -7.708669E-12 -2.625684E-11 1.042467E-11 -2.473543E-11 1.151390E-12 1.000000E+00 -1.276887E-04 1.000000E+00 -5.218198E-08 9.622343E-07
0 6 67 9.999997E-01 -7.714775E-04 -4.073468E-09 5.341703E-10 -8.616007E-10 -6.579665E-12 -2.739252E-11 1.118170E-11 -2.269946E-11 1.101480E-12 1.000000E+00 -1.285796E-04 1.000000E+00 -4.874217E-08 9.701619E-07
0 6 68 9.999997E-01 -7.763928E-04 -4.128081E-09 5.457289E-10 -8.472445E-10 -5.505710E-12 -2.852576E-11 1.192960E-11 -2.053006E-11 1.041848E-12 1.000000E+00 -1.293988E-04 1.000000E+00 -4.516671E-08 9.775650E-07
0 6 69 9.999997E-01 -7.808632E-04 -4.178260E-09 5.580295E-10 -8.321460E-10 -4.495969E-12 -2.965282E-11 1.266429E-11 -1.822885E-11 9.726656E-13 1.000000E+00 -1.301439E-04 1.000000E+00 -4.145502E-08 9.844226E-07
0 6 70 9.999997E-01 -7.848742E-04 -4.223753E-09 5.710575E-10 -8.163215E-10 -3.560379E-12 -3.076845E-11 1.338214E-11 -1.579808E-11 8.929460E-13 1.000000E+00 -1.308124E-04 1.000000E+00 -3.760678E-08 9.907132E-07
0 6 71 9.999997E-01 -7.884109E-04 -4.264315E-09 5.847938E-10 -7.997919E-10 -2.710077E-12 -3.186834E-11 1.407879E-11 -1.324104E-11 8.027283E-13 1.000000E+00 -1.314018E-04 1.000000E+00 -3.362202E-08 9.964157E-07
0 6 72 9.999997E-01 -7.914589E-04 -4.299708E-09 5.992151E-10 -7.825823E-10 -1.954922E-12 -3.294707E-11 1.474979E-11 -1.056106E-11 7.017471E-13 1.000000E+00 -1.319098E-04 1.000000E+00 -2.950111E-08 1.001508E-06
0 6 73 9.999997E-01 -7.940038E-04 -4.329700E-09 6.142934E-10 -7.647221E-10 -1.306583E-12 -3.399981E-11 1.539081E-11 -7.763004E-12 5.894428E-13 1.000000E+00 -1.323340E-04 1.000000E+00 -2.524474E-08 1.005970E-06
0 6 74 9.999997E-01 -7.960312E-04 -4.354074E-09 6.299967E-10 -7.462452E-10 -7.760364E-13 -3.502102E-11 1.599760E-11 -4.852006E-12 4.662460E-13 1.000000E+00 -1.326719E-04 1.000000E+00 -2.085401E-08 1.009780E-06
0 6 75 9.999997E-01 -7.975272E-04 -4.372619E-09 6.462886E-10 -7.271901E-10 -3.740906E-13 -3.600525E-11 1.656499E-11 -1.834201E-12 3.316133E-13 1.000000E+00 -1.329212E-04 1.000000E+00 -1.633038E-08 1.012916E-06
0 6 76 9.999997E-01 -7.984781E-04 -4.385142E-09 6.631267E-10 -7.076001E-10 -1.128097E-13 -3.694703E-11 1.708856E-11 1.283203E-12 1.856149E-13 1.000000E+00 -1.330797E-04 1.000000E+00 -1.167573E-08 1.015358E-06
0 6 77 9.999997E-01 -7.988704E-04 -4.391461E-09 6.804657E-10 -6.875230E-10 -2.860837E-15 -3.784066E-11 1.756366E-11 4.492781E-12 2.864103E-14 1.000000E+00 -1.331451E-04 1.000000E+00 -6.892330E-09 1.017085E-06
0 6 78 9.999997E-01 -7.986911E-04 -4.391412E-09 6.982540E-10 -6.670117E-10 -5.552768E-14 -3.868073E-11 1.798547E-11 7.785370E-12 -1.395572E-13 1.000000E+00 -1.331152E-04 1.000000E+00 -1.982903E-09 1.018077E-06
0 6 79 9.999997E-01 -7.979275E-04 -4.384850E-09 7.164366E-10 -6.461231E-10 -2.819752E-13 -3.946167E-11 1.834961E-11 1.115194E-11 -3.183595E-13 1.000000E+00 -1.329879E-04 1.000000E+00 3.049401E-09 1.018315E-06
0 6 80 9.999997E-01 -7.965674E-04 -4.371649E-09 7.349532E-10 -6.249195E-10 -6.922467E-13 -4.017732E-11 1.865077E-11 1.458158E-11 -5.077183E-13 1.000000E+00 -1.327612E-04 1.000000E+00 8.200977E-09 1.017777E-06
0 6 81 9.999997E-01 -7.945991E-04 -4.351702E-09 7.537381E-10 -6.034675E-10 -1.297412E-12 -4.082347E-11 1.888553E-11 1.806364E-11 -7.069236E-13 1.000000E+00 -1.324332E-04 1.000000E+00 1.346776E-08 1.016447E-06
0 6 82 9.999997E-01 -7.920115E-04 -4.324928E-09 7.727243E-10 -5.818373E-10 -2.106094E-12 -4.139361E-11 1.904890E-11 2.158554E-11 -9.155234E-13 1.000000E+00 -1.320019E-04 1.000000E+00 1.884521E-08 1.014305E-06
0 6 83 9.999997E-01 -7.887939E-04 -4.291269E-09 7.918359E-10 -5.601048E-10 -3.128459E-12 -4.188343E-11 1.913663E-11 2.513485E-11 -1.133026E-12 1.000000E+00 -1.314657E-04 1.000000E+00 2.432832E-08 1.011335E-06
0 6 84 9.999997E-01 -7.849366E-04 -4.250692E-09 8.109975E-10 -5.383485E-10 -4.372146E-12 -4.228783E-11 1.914568E-11 2.869793E-11 -1.358098E-12 1.000000E+00 -1.308228E-04 1.000000E+00 2.991160E-08 1.007519E-06
0 6 85 9.999997E-01 -7.804301E-04 -4.203191E-09 8.301273E-10 -5.166513E-10 -5.844656E-12 -4.260254E-11 1.907179E-11 3.226029E-11 -1.590529E-12 1.000000E+00 -1.300717E-04 1.000000E+00 3.558907E-08 1.002841E-06
0 6 86 9.999997E-01 -7.752662E-04 -4.148790E-09 8.491411E-10 -4.950993E-10 -7.553204E-12 -4.282307E-11 1.891176E-11 3.580732E-11 -1.828929E-12 1.000000E+00 -1.292110E-04 1.000000E+00 4.135426E-08 9.972876E-07
0 6 87 9.999997E-01 -7.694370E-04 -4.087541E-09 8.679508E-10 -4.737821E-10 -9.502514E-12 -4.294569E-11 1.866307E-11 3.932318E-11 -2.072194E-12 1.000000E+00 -1.282395E-04 1.000000E+00 4.720023E-08 9.908435E-07
0 6 88 9.999997E-01 -7.629357E-04 -4.019527E-09 8.864672E-10 -4.527911E-10 -1.169759E-11 -4.296769E-11 1.832325E-11 4.279213E-11 -2.319359E-12 1.000000E+00 -1.271560E-04 1.000000E+00 5.311955E-08 9.834964E-07
0 6 89 9.999997E-01 -7.557563E-04 -3.944860E-09 9.045973E-10 -4.322204E-10 -1.414123E-11 -4.288510E-11 1.788997E-11 4.619739E-11 -2.568666E-12 1.000000E+00 -1.259594E-04 1.000000E+00 5.910431E-08 9.752346E-07
0 6 90 9.999997E-01 -7.478938E-04 -3.863689E-09 9.222472E-10 -4.121661E-10 -1.683493E-11 -4.269691E-11 1.736209E-11 4.952226E-11 -2.819327E-12 1.000000E+00 -1.246490E-04 1.000000E+00 6.514613E-08 9.660477E-07
0 6 91 9.999997E-01 -7.393440E-04 -3.776191E-09 9.393215E-10 -3.927249E-10 -1.977989E-11 -4.240055E-11 1.673862E-11 5.274953E-11 -3.069270E-12 1.000000E+00 -1.232240E-04 1.000000E+00 7.123619E-08 9.559265E-07
0 6 92 9.999997E-01 -7.301040E-04 -3.682578E-09 9.557244E-10 -3.739945E-10 -2.297347E-11 -4.199528E-11 1.601912E-11 5.586190E-11 -3.317213E-12 1.000000E+00 -1.216840E-04 1.000000E+00 7.736520E-08 9.448635E-07
0 6 93 9.999997E-01 -7.201717E-04 -3.583094E-09 9.713598E-10 -3.560727E-10 -2.641431E-11 -4.148076E-11 1.520383E-11 5.884190E-11 -3.561597E-12 1.000000E+00 -1.200286E-04 1.000000E+00 8.352345E-08 9.328524E-07
0 6 94 9.999997E-01 -7.095461E-04 -3.478017E-09 9.861321E-10 -3.390562E-10 -3.009666E-11 -4.085750E-11 1.429374E-11 6.167244E-11 -3.800198E-12 1.000000E+00 -1.182577E-04 1.000000E+00 8.970083E-08 9.198886E-07
0 6 95 9.999997E-01 -6.982275E-04 -3.367659E-09 9.999473E-10 -3.230412E-10 -3.401471E-11 -4.012595E-11 1.329050E-11 6.433588E-11 -4.032061E-12 1.000000E+00 -1.163713E-04 1.000000E+00 9.588681E-08 9.059689E-07
0 6 96 9.999997E-01 -6.862172E-04 -3.252361E-09 1.012713E-09 -3.081215E-10 -3.816078E-11 -3.928875E-11 1.219614E-11 6.681579E-11 -4.254760E-12 1.000000E+00 -1.143695E-04 1.000000E+00 1.020705E-07 8.910920E-07
0 6 97 9.999998E-01 -6.735178E-04 -3.132498E-09 1.024340E-09 -2.943882E-10 -4.252423E-11 -3.834773E-11 1.101334E-11 6.909538E-11 -4.466476E-12 1.000000E+00 -1.122530E-04 1.000000E+00 1.082407E-07 8.752582E-07
0 6 98 9.999998E-01 -6.601330E-04 -3.008476E-09 1.034740E-09 -2.819299E-10 -4.709373E-11 -3.730672E-11 9.746584E-12 7.115883E-11 -4.665993E-12 1.000000E+00 -1.100222E-04 1.000000E+00 1.143859E-07 8.584697E-07
0 6 99 9.999998E-01 -6.460678E-04 -2.880729E-09 1.043833E-09 -2.708297E-10 -5.185621E-11 -3.617031E-11 8.399556E-12 7.299079E-11 -4.850801E-12 1.000000E+00 -1.076780E-04 1.000000E+00 1.204942E-07 8.407304E-07
0 6 100 9.999998E-01 -6.313285E-04 -2.749720E-09 1.051539E-09 -2.611677E-10 -5.679533E-11 -3.494208E-11 6.977080E-12 7.457695E-11 -5.019364E-12 1.000000E+00 -1.052214E-04 1.000000E+00 1.265535E-07 8.220462E-07
0 6 101 9.999998E-01 -6.159227E-04 -2.615937E-09 1.057787E-09 -2.530173E-10 -6.189494E-11 -3.362961E-11 5.485576E-12 7.590325E-11 -5.170416E-12 1.000000E+00 -1.026538E-04 1.000000E+00 1.325517E-07 8.024248E-07
0 6 102 9.999998E-01 -5.998592E-04 -2.479894E-09 1.062510E-09 -2.464461E-10 -6.713617E-11 -3.223795E-11 3.931235E-12 7.695794E-11 -5.301381E-12 1.000000E+00 -9.997653E-05 1.000000E+00 1.384762E-07 7.818760E-07
0 6 103 9.999998E-01 -5.831481E-04 -2.342126E-09 1.065649E-09 -2.415153E-10 -7.249770E-11 -3.077512E-11 2.320736E-12 7.772932E-11 -5.411196E-12 1.000000E+00 -9.719135E-05 1.000000E+00 1.443144E-07 7.604115E-07
0 6 104 9.999998E-01 -5.658009E-04 -2.203189E-09 1.067151E-09 -2.382785E-10 -7.795856E-11 -2.924886E-11 6.621403E-13 7.820711E-11 -5.498750E-12 1.000000E+00 -9.430016E-05 1.000000E+00 1.500536E-07 7.380450E-07
0 6 105 9.999998E-01 -5.478304E-04 -2.063654E-09 1.066974E-09 -2.367807E-10 -8.349520E-11 -2.766785E-11 -1.036251E-12 7.838333E-11 -5.561883E-12 1.000000E+00 -9.130507E-05 1.000000E+00 1.556812E-07 7.147923E-07
0 6 106 9.999998E-01 -5.292506E-04 -1.924108E-09 1.065079E-09 -2.370594E-10 -8.908232E-11 -2.604105E-11 -2.766066E-12 7.825057E-11 -5.599718E-12 1.000000E+00 -8.820844E-05 1.000000E+00 1.611844E-07 6.906712E-07
0 6 107 9.999999E-01 -5.100770E-04 -1.785149E-09 1.061441E-09 -2.391421E-10 -9.469464E-11 -2.437893E-11 -4.517555E-12 7.780339E-11 -5.611392E-12 1.000000E+00 -8.501284E-05 1.000000E+00 1.665505E-07 6.657016E-07
0 6 108 9.999999E-01 -4.903262E-04 -1.647384E-09 1.056044E-09 -2.430471E-10 -1.003051E-10 -2.269071E-11 -6.281452E-12 7.703812E-11 -5.595528E-12 1.000000E+00 -8.172103E-05 1.000000E+00 1.717669E-07 6.399052E-07
0 6 109 9.999999E-01 -4.700161E-04 -1.511423E-09 1.048879E-09 -2.487830E-10 -1.058857E-10 -2.098809E-11 -8.047486E-12 7.595309E-11 -5.551743E-12 1.000000E+00 -7.833601E-05 1.000000E+00 1.768213E-07 6.133059E-07
0 6 110 9.999999E-01 -4.491659E-04 -1.377879E-09 1.039949E-09 -2.563478E-10 -1.114086E-10 -1.928138E-11 -9.805300E-12 7.454762E-11 -5.479581E-12 1.000000E+00 -7.486098E-05 1.000000E+00 1.817012E-07 5.859296E-07
0 6 111 9.999999E-01 -4.277960E-04 -1.247362E-09 1.029268E-09 -2.657293E-10 -1.168449E-10 -1.758215E-11 -1.154484E-11 7.282418E-11 -5.378298E-12 1.000000E+00 -7.129933E-05 1.000000E+00 1.863948E-07 5.578041E-07
0 6 112 9.999999E-01 -4.059280E-04 -1.120477E-09 1.016859E-09 -2.769047E-10 -1.221652E-10 -1.590158E-11 -1.325503E-11 7.078614E-11 -5.248055E-12 1.000000E+00 -6.765466E-05 1.000000E+00 1.908904E-07 5.289590E-07
0 6 113 9.999999E-01 -3.835846E-04 -9.978173E-10 1.002758E-09 -2.898401E-10 -1.273410E-10 -1.425162E-11 -1.492515E-11 6.843923E-11 -5.088977E-12 1.000000E+00 -6.393077E-05 1.000000E+00 1.951765E-07 4.994259E-07
0 6 114 9.999999E-01 -3.607898E-04 -8.799665E-10 9.870089E-10 -3.044911E-10 -1.323431E-10 -1.264299E-11 -1.654514E-11 6.579120E-11 -4.901411E-12 1.000000E+00 -6.013163E-05 1.000000E+00 1.992423E-07 4.692381E-07
0 6 115 9.999999E-01 -3.375684E-04 -7.674890E-10 9.696676E-10 -3.208032E-10 -1.371438E-10 -1.108760E-11 -1.810422E-11 6.285162E-11 -4.685800E-12 1.000000E+00 -5.626140E-05 1.000000E+00 2.030772E-07 4.384309E-07
0 6 116 9.999999E-01 -3.139464E-04 -6.609299E-10 9.508005E-10 -3.387106E-10 -1.417147E-10 -9.596240E-12 -1.959191E-11 5.963197E-11 -4.443038E-12 1.000000E+00 -5.232441E-05 1.000000E+00 2.066711E-07 4.070408E-07
0 6 117 1.000000E+00 -2.899508E-04 -5.608094E-10 9.304838E-10 -3.581380E-10 -1.460299E-10 -8.179714E-12 -2.099876E-11 5.614572E-11 -4.174207E-12 1.000000E+00 -4.832513E-05 1.000000E+00 2.100146E-07 3.751063E-07
0 6 118 1.000000E+00 -2.656093E-04 -4.676215E-10 9.088030E-10 -3.790001E-10 -1.500632E-10 -6.848380E-12 -2.231521E-11 5.240778E-11 -3.880489E-12 1.000000E+00 -4.426822E-05 1.000000E+00 2.130989E-07 3.426672E-07
0 6 119 1.000000E+00 -2.409507E-04 -3.818285E-10 8.858534E-10 -4.012022E-10 -1.537908E-10 -5.611897E-12 -2.353196E-11 4.843535E-11 -3.563377E-12 1.000000E+00 -4.015845E-05 1.000000E+00 2.159155E-07 3.097647E-07
0 6 120 1.000000E+00 -2.160044E-04 -3.038596E-10 8.617391E-10 -4.246411E-10 -1.571899E-10 -4.479523E-12 -2.464067E-11 4.424683E-11 -3.224520E-12 1.000000E+00 -3.600073E-05 1.000000E+00 2.184570E-07 2.764413E-07
0 6 121 1.000000E+00 -1.908005E-04 -2.341068E-10 8.365720E-10 -4.492050E-10 -1.602399E-10 -3.459769E-12 -2.563414E-11 3.986201E-11 -2.865997E-12 1.000000E+00 -3.180009E-05 1.000000E+00 2.207163E-07 2.427407E-07
0 6 122 1.000000E+00 -1.653700E-04 -1.729229E-10 8.104708E-10 -4.747752E-10 -1.629219E-10 -2.560006E-12 -2.650466E-11 3.530264E-11 -2.489694E-12 1.000000E+00 -2.756167E-05 1.000000E+00 2.226872E-07 2.087077E-07
0 6 123 1.000000E+00 -1.397442E-04 -1.206188E-10 7.835627E-10 -5.012255E-10 -1.652193E-10 -1.787660E-12 -2.724600E-11 3.059111E-11 -2.097728E-12 1.000000E+00 -2.329070E-05 1.000000E+00 2.243645E-07 1.743879E-07
0 6 124 1.000000E+00 -1.139550E-04 -7.746165E-11 7.559788E-10 -5.284248E-10 -1.671174E-10 -1.147660E-12 -2.785354E-11 2.575126E-11 -1.692633E-12 1.000000E+00 -1.899249E-05 1.000000E+00 2.257433E-07 1.398280E-07
0 6 125 1.000000E+00 -8.803462E-05 -4.367209E-11 7.278556E-10 -5.562364E-10 -1.686045E-10 -6.460200E-13 -2.832200E-11 2.080750E-11 -1.277083E-12 1.000000E+00 -1.467244E-05 1.000000E+00 2.268200E-07 1.050750E-07
0 6 126 1.000000E+00 -6.201583E-05 -1.942351E-11 6.993348E-10 -5.845192E-10 -1.696715E-10 -2.856158E-13 -2.864824E-11 1.578558E-11 -8.531611E-13 1.000000E+00 -1.033597E-05 1.000000E+00 2.275914E-07 7.017675E-08
0 6 127 1.000000E+00 -3.593144E-05 -4.841384E-12 6.705591E-10 -6.131302E-10 -1.703109E-10 -6.977673E-14 -2.882966E-11 1.071110E-11 -4.239958E-13 1.000000E+00 -5.988574E-06 1.000000E+00 2.280555E-07 3.518147E-08
0 6 128 1.000000E+00 -9.814529E-06 1.091397E-16 6.416754E-10 -6.419231E-10 -1.705195E-10 1.588081E-17 -2.886493E-11 5.610657E-12 7.918286E-15 1.000000E+00 -1.635755E-06 1.000000E+00 2.282109E-07 1.375892E-10
0 6 129 1.000000E+00 1.630178E-05 -4.925246E-12 6.128293E-10 -6.707513E-10 -1.702950E-10 -7.694967E-14 -2.875334E-11 5.106237E-13 4.398662E-13 1.000000E+00 2.716963E-06 1.000000E+00 2.280572E-07 -3.490628E-08
0 6 130 1.000000E+00 4.238433E-05 -1.959124E-11 5.841688E-10 -6.994677E-10 -1.696398E-10 -2.997652E-13 -2.849533E-11 -4.562505E-12 8.689051E-13 1.000000E+00 7.064056E-06 1.000000E+00 2.275949E-07 -6.990153E-08
0 6 131 1.000000E+00 6.840009E-05 -4.392328E-11 5.558386E-10 -7.279268E-10 -1.685572E-10 -6.672029E-13 -2.809298E-11 -9.582234E-12 1.292547E-12 1.000000E+00 1.140002E-05 1.000000E+00 2.268253E-07 -1.047997E-07
0 6 132 1.000000E+00 9.431617E-05 -7.779589E-11 5.279828E-10 -7.559843E-10 -1.670547E-10 -1.176140E-12 -2.754828E-11 -1.452274E-11 1.708014E-12 1.000000E+00 1.571936E-05 1.000000E+00 2.257504E-07 -1.395526E-07
0 6 133 1.000000E+00 1.200999E-04 -1.210360E-10 5.007421E-10 -7.834999E-10 -1.651412E-10 -1.822569E-12 -2.686527E-11 -1.935855E-11 2.112770E-12 1.000000E+00 2.001666E-05 1.000000E+00 2.243733E-07 -1.741125E-07
0 6 134 1.000000E+00 1.457191E-04 -1.734219E-10 4.742523E-10 -8.103366E-10 -1.628292E-10 -2.602354E-12 -2.604821E-11 -2.406534E-11 2.504146E-12 1.000000E+00 2.428651E-05 1.000000E+00 2.226978E-07 -2.084322E-07
0 6 135 1.000000E+00 1.711417E-04 -2.346870E-10 4.486456E-10 -8.363623E-10 -1.601329E-10 -3.508418E-12 -2.510261E-11 -2.861880E-11 2.880195E-12 1.000000E+00 2.852362E-05 1.000000E+00 2.207285E-07 -2.424651E-07
0 6 136 1.000000E+00 1.963365E-04 -3.045205E-10 4.240470E-10 -8.614515E-10 -1.570688E-10 -4.535218E-12 -2.403482E-11 -3.299690E-11 3.238226E-12 1.000000E+00 3.272275E-05 1.000000E+00 2.184709E-07 -2.761655E-07
0 6 137 1.000000E+00 2.212726E-04 -3.825687E-10 4.005760E-10 -8.854846E-10 -1.536564E-10 -5.673854E-12 -2.285173E-11 -3.717802E-11 3.576432E-12 1.000000E+00 3.687876E-05 1.000000E+00 2.159312E-07 -3.094887E-07
0 6 138 1.000000E+00 2.459198E-04 -4.684403E-10 3.783436E-10 -9.083498E-10 -1.499159E-10 -6.917036E-12 -2.156161E-11 -4.114204E-11 3.892871E-12 1.000000E+00 4.098663E-05 1.000000E+00 2.131163E-07 -3.423911E-07
0 6 139 1.000000E+00 2.702487E-04 -5.617052E-10 3.574528E-10 -9.299431E-10 -1.458707E-10 -8.254496E-12 -2.017223E-11 -4.487067E-11 4.185946E-12 1.000000E+00 4.504144E-05 1.000000E+00 2.100338E-07 -3.748300E-07
0 6 140 1.000000E+00 2.942305E-04 -6.619016E-10 3.379991E-10 -9.501695E-10 -1.415440E-10 -9.677243E-12 -1.869327E-11 -4.834696E-11 4.454128E-12 1.000000E+00 4.903842E-05 1.000000E+00 2.066919E-07 -4.067643E-07
0 6 141 9.999999E-01 3.178376E-04 -7.685352E-10 3.200662E-10 -9.689436E-10 -1.369624E-10 -1.117432E-11 -1.713417E-11 -5.155564E-11 4.695993E-12 1.000000E+00 5.297293E-05 1.000000E+00 2.030996E-07 -4.381541E-07
0 6 142 9.999999E-01 3.410429E-04 -8.810857E-10 3.037308E-10 -9.861888E-10 -1.321520E-10 -1.273600E-11 -1.550430E-11 -5.448364E-11 4.910846E-12 1.000000E+00 5.684048E-05 1.000000E+00 1.992664E-07 -4.689611E-07
0 6 143 9.999999E-01 3.638205E-04 -9.990080E-10 2.890576E-10 -1.001840E-09 -1.271408E-10 -1.434957E-11 -1.381500E-11 -5.711912E-11 5.097594E-12 1.000000E+00 6.063676E-05 1.000000E+00 1.952023E-07 -4.991485E-07
0 6 144 9.999999E-01 3.861456E-04 -1.121737E-09 2.761008E-10 -1.015840E-09 -1.219568E-10 -1.600548E-11 -1.207578E-11 -5.945272E-11 5.255738E-12 1.000000E+00 6.435760E-05 1.000000E+00 1.909177E-07 -5.286813E-07
0 6 145 9.999999E-01 4.079942E-04 -1.248691E-09 2.649061E-10 -1.028146E-09 -1.166293E-10 -1.769101E-11 -1.029762E-11 -6.147673E-11 5.385135E-12 1.000000E+00 6.799903E-05 1.000000E+00 1.864238E-07 -5.575261E-07
0 6 146 9.999999E-01 4.293436E-04 -1.379274E-09 2.555055E-10 -1.038722E-09 -1.111866E-10 -1.939508E-11 -8.491720E-12 -6.318549E-11 5.485307E-12 1.000000E+00 7.155726E-05 1.000000E+00 1.817317E-07 -5.856514E-07
0 6 147 9.999999E-01 4.501722E-04 -1.512882E-09 2.479226E-10 -1.047545E-09 -1.056587E-10 -2.110685E-11 -6.667911E-12 -6.457523E-11 5.556745E-12 1.000000E+00 7.502870E-05 1.000000E+00 1.768533E-07 -6.130273E-07
0 6 148 9.999999E-01 4.704597E-04 -1.648905E-09 2.421697E-10 -1.054601E-09 -1.000731E-10 -2.281365E-11 -4.837439E-12 -6.564425E-11 5.599511E-12 1.000000E+00 7.840995E-05 1.000000E+00 1.718005E-07 -6.396262E-07
0 6 149 9.999999E-01 4.901869E-04 -1.786730E-09 2.382478E-10 -1.059889E-09 -9.445964E-11 -2.450636E-11 -3.009967E-12 -6.639239E-11 5.614275E-12 1.000000E+00 8.169781E-05 1.000000E+00 1.665856E-07 -6.654222E-07
0 6 150 9.999999E-01 5.093358E-04 -1.925748E-09 2.361498E-10 -1.063416E-09 -8.884452E-11 -2.617266E-11 -1.196339E-12 -6.682200E-11 5.601835E-12 1.000000E+00 8.488930E-05 1.000000E+00 1.612210E-07 -6.903915E-07
0 6 151 9.999998E-01 5.278898E-04 -2.065349E-09 2.358551E-10 -1.065199E-09 -8.325597E-11 -2.780279E-11 5.941672E-13 -6.693639E-11 5.562857E-12 1.000000E+00 8.798165E-05 1.000000E+00 1.557192E-07 -7.145122E-07
0 6 152 9.999998E-01 5.458337E-04 -2.204938E-09 2.373381E-10 -1.065264E-09 -7.771881E-11 -2.938807E-11 2.352791E-12 -6.674143E-11 5.498719E-12 1.000000E+00 9.097228E-05 1.000000E+00 1.500931E-07 -7.377644E-07
0 6 153 9.999998E-01 5.631532E-04 -2.343927E-09 2.405607E-10 -1.063649E-09 -7.225854E-11 -3.091697E-11 4.069173E-12 -6.624379E-11 5.410457E-12 1.000000E+00 9.385887E-05 1.000000E+00 1.443552E-07 -7.601305E-07
0 6 154 9.999998E-01 5.798357E-04 -2.481745E-09 2.454764E-10 -1.060397E-09 -6.689790E-11 -3.238320E-11 5.736566E-12 -6.545241E-11 5.299614E-12 1.000000E+00 9.663928E-05 1.000000E+00 1.385184E-07 -7.815945E-07
0 6 155 9.999998E-01 5.958696E-04 -2.617835E-09 2.520338E-10 -1.055561E-09 -6.165931E-11 -3.377762E-11 7.346986E-12 -6.437701E-11 5.167557E-12 1.000000E+00 9.931161E-05 1.000000E+00 1.325952E-07 -8.021429E-07
0 6 156 9.999998E-01 6.112450E-04 -2.751662E-09 2.601704E-10 -1.049200E-09 -5.656278E-11 -3.509276E-11 8.892207E-12 -6.302913E-11 5.015800E-12 1.000000E+00 1.018742E-04 1.000000E+00 1.265984E-07 -8.217638E-07
0 6 157 9.999998E-01 6.259530E-04 -2.882714E-09 2.698182E-10 -1.041382E-09 -5.162771E-11 -3.632298E-11 1.036723E-11 -6.142137E-11 4.846263E-12 1.000000E+00 1.043255E-04 1.000000E+00 1.205403E-07 -8.404475E-07
0 6 158 9.999998E-01 6.399859E-04 -3.010501E-09 2.809049E-10 -1.032179E-09 -4.687025E-11 -3.746193E-11 1.176565E-11 -5.956670E-11 4.660695E-12 1.000000E+00 1.066643E-04 1.000000E+00 1.144333E-07 -8.581863E-07
0 6 159 9.999998E-01 6.533377E-04 -3.134561E-09 2.933495E-10 -1.021668E-09 -4.230632E-11 -3.850444E-11 1.308196E-11 -5.748055E-11 4.460410E-12 1.000000E+00 1.088896E-04 1.000000E+00 1.082893E-07 -8.749743E-07
0 6 160 9.999998E-01 6.660033E-04 -3.254458E-09 3.070688E-10 -1.009934E-09 -3.794943E-11 -3.944709E-11 1.431270E-11 -5.517744E-11 4.247740E-12 1.000000E+00 1.110006E-04 1.000000E+00 1.021203E-07 -8.908076E-07
0 6 161 9.999998E-01 6.779789E-04 -3.369789E-09 3.219749E-10 -9.970614E-10 -3.381084E-11 -4.028557E-11 1.545357E-11 -5.267371E-11 4.024411E-12 1.000000E+00 1.129965E-04 1.000000E+00 9.593775E-08 -9.056839E-07
0 6 162 9.999997E-01 6.892621E-04 -3.480179E-09 3.379759E-10 -9.831416E-10 -2.990061E-11 -4.101844E-11 1.650188E-11 -4.998580E-11 3.792013E-12 1.000000E+00 1.148770E-04 1.000000E+00 8.975288E-08 -9.196030E-07
0 6 163 9.999997E-01 6.998515E-04 -3.585283E-09 3.549787E-10 -9.682665E-10 -2.622681E-11 -4.164237E-11 1.745524E-11 -4.713062E-11 3.552520E-12 1.000000E+00 1.166419E-04 1.000000E+00 8.357658E-08 -9.325663E-07
0 6 164 9.999997E-01 7.097470E-04 -3.684793E-09 3.728864E-10 -9.525312E-10 -2.279557E-11 -4.215768E-11 1.831195E-11 -4.412537E-11 3.307713E-12 1.000000E+00 1.182912E-04 1.000000E+00 7.741937E-08 -9.445768E-07
0 6 165 9.999997E-01 7.189494E-04 -3.778430E-09 3.916026E-10 -9.360307E-10 -1.961139E-11 -4.256331E-11 1.907158E-11 -4.098754E-11 3.059147E-12 1.000000E+00 1.198249E-04 1.000000E+00 7.129137E-08 -9.556393E-07
0 6 166 9.999997E-01 7.274609E-04 -3.865950E-09 4.110296E-10 -9.188616E-10 -1.667728E-11 -4.285981E-11 1.973353E-11 -3.773426E-11 2.808631E-12 1.000000E+00 1.212435E-04 1.000000E+00 6.520228E-08 -9.657598E-07
0 6 167 9.999997E-01 7.352845E-04 -3.947140E-09 4.310696E-10 -9.011200E-10 -1.399412E-11 -4.304825E-11 2.029799E-11 -3.438319E-11 2.557762E-12 1.000000E+00 1.225474E-04 1.000000E+00 5.916138E-08 -9.749461E-07
0 6 168 9.999997E-01 7.424244E-04 -4.021823E-09 4.516256E-10 -8.829013E-10 -1.156175E-11 -4.313034E-11 2.076616E-11 -3.095128E-11 2.307731E-12 1.000000E+00 1.237374E-04 1.000000E+00 5.317751E-08 -9.832073E-07
0 6 169 9.999997E-01 7.488856E-04 -4.089852E-09 4.726019E-10 -8.642998E-10 -9.378661E-12 -4.310824E-11 2.113945E-11 -2.745548E-11 2.060447E-12 1.000000E+00 1.248143E-04 1.000000E+00 4.725905E-08 -9.905538E-07
0 6 170 9.999997E-01 7.546741E-04 -4.151115E-09 4.939045E-10 -8.454080E-10 -7.440860E-12 -4.298486E-11 2.141964E-11 -2.391242E-11 1.816715E-12 1.000000E+00 1.257790E-04 1.000000E+00 4.141389E-08 -9.969972E-07
0 6 171 9.999997E-01 7.597969E-04 -4.205525E-09 5.154412E-10 -8.263162E-10 -5.745231E-12 -4.276356E-11 2.160950E-11 -2.033800E-11 1.578088E-12 1.000000E+00 1.266328E-04 1.000000E+00 3.564947E-08 -1.002550E-06
0 6 172 9.999997E-01 7.642616E-04 -4.253035E-09 5.371235E-10 -8.071119E-10 -4.284684E-12 -4.244810E-11 2.171160E-11 -1.674780E-11 1.345681E-12 1.000000E+00 1.273770E-04 1.000000E+00 2.997274E-08 -1.007227E-06
0 6 173 9.999997E-01 7.680768E-04 -4.293618E-09 5.588644E-10 -7.878799E-10 -3.053869E-12 -4.204256E-11 2.172911E-11 -1.315697E-11 1.120114E-12 1.000000E+00 1.280128E-04 1.000000E+00 2.439016E-08 -1.011043E-06
0 6 174 9.999997E-01 7.712517E-04 -4.327282E-09 5.805817E-10 -7.687011E-10 -2.044457E-12 -4.155141E-11 2.166592E-11 -9.579493E-12 9.026616E-13 1.000000E+00 1.285420E-04 1.000000E+00 1.890770E-08 -1.014012E-06
0 6 175 9.999997E-01 7.737963E-04 -4.354058E-09 6.021962E-10 -7.496531E-10 -1.248546E-12 -4.097983E-11 2.152548E-11 -6.029155E-12 6.939686E-13 1.000000E+00 1.289661E-04 1.000000E+00 1.353086E-08 -1.016153E-06
0 6 176 9.999997E-01 7.757211E-04 -4.374005E-09 6.236326E-10 -7.308091E-10 -6.565196E-13 -4.033247E-11 2.131225E-11 -2.518741E-12 4.947905E-13 1.000000E+00 1.292869E-04 1.000000E+00 8.264649E-09 -1.017483E-06
0 6 177 9.999997E-01 7.770374E-04 -4.387205E-09 6.448207E-10 -7.122384E-10 -2.589647E-13 -3.961480E-11 2.103041E-11 9.396245E-13 3.054260E-13 1.000000E+00 1.295062E-04 1.000000E+00 3.113605E-09 -1.018020E-06
0 6 178 9.999997E-01 7.777568E-04 -4.393764E-09 6.656935E-10 -6.940059E-10 -4.566752E-14 -3.883223E-11 2.068412E-11 4.334829E-12 1.266057E-13 1.000000E+00 1.296261E-04 1.000000E+00 -1.918209E-09 -1.017782E-06
0 6 179 9.999997E-01 7.778916E-04 -4.393808E-09 6.861890E-10 -6.761716E-10 -5.753248E-15 -3.799032E-11 2.027840E-11 7.656545E-12 -4.127575E-14 1.000000E+00 1.296486E-04 1.000000E+00 -6.827188E-09 -1.016789E-06
0 6 180 9.999997E-01 7.774546E-04 -4.387482E-09 7.062503E-10 -6.587912E-10 -1.282190E-13 -3.709472E-11 1.981782E-11 1.089489E-11 -1.983137E-13 1.000000E+00 1.295758E-04 1.000000E+00 -1.161018E-08 -1.015061E-06
0 6 181 9.999997E-01 7.764587E-04 -4.374952E-09 7.258246E-10 -6.419157E-10 -4.023807E-13 -3.615055E-11 1.930666E-11 1.404144E-11 -3.441050E-13 1.000000E+00 1.294098E-04 1.000000E+00 -1.626447E-08 -1.012618E-06
0 6 182 9.999997E-01 7.749174E-04 -4.356397E-09 7.448636E-10 -6.255912E-10 -8.164291E-13 -3.516450E-11 1.875020E-11 1.708836E-11 -4.783707E-13 1.000000E+00 1.291529E-04 1.000000E+00 -2.078777E-08 -1.009481E-06
0 6 183 9.999997E-01 7.728445E-04 -4.332012E-09 7.633250E-10 -6.098591E-10 -1.359122E-12 -3.414073E-11 1.815289E-11 2.002852E-11 -6.015186E-13 1.000000E+00 1.288074E-04 1.000000E+00 -2.517822E-08 -1.005671E-06
0 6 184 9.999997E-01 7.702540E-04 -4.302006E-09 7.811694E-10 -5.947565E-10 -2.019466E-12 -3.308583E-11 1.751930E-11 2.285581E-11 -7.133533E-13 1.000000E+00 1.283757E-04 1.000000E+00 -2.943434E-08 -1.001209E-06
0 6 185 9.999997E-01 7.671603E-04 -4.266600E-09 7.983636E-10 -5.803151E-10 -2.785829E-12 -3.200459E-11 1.685414E-11 2.556495E-11 -8.140863E-13 1.000000E+00 1.278601E-04 1.000000E+00 -3.355506E-08 -9.961152E-07
0 6 186 9.999997E-01 7.635777E-04 -4.226022E-09 8.148776E-10 -5.665630E-10 -3.647639E-12 -3.090232E-11 1.616166E-11 2.815125E-11 -9.040809E-13 1.000000E+00 1.272630E-04 1.000000E+00 -3.753966E-08 -9.904121E-07
0 6 187 9.999997E-01 7.595208E-04 -4.180512E-09 8.306869E-10 -5.535233E-10 -4.593990E-12 -2.978392E-11 1.544627E-11 3.061111E-11 -9.832983E-13 1.000000E+00 1.265868E-04 1.000000E+00 -4.138778E-08 -9.841207E-07
0 6 188 9.999997E-01 7.550043E-04 -4.130316E-09 8.457702E-10 -5.412151E-10 -5.614235E-12 -2.865455E-11 1.471257E-11 3.294150E-11 -1.052209E-12 1.000000E+00 1.258341E-04 1.000000E+00 -4.509940E-08 -9.772624E-07
0 6 189 9.999997E-01 7.500430E-04 -4.075683E-09 8.601120E-10 -5.296530E-10 -6.698408E-12 -2.751850E-11 1.396389E-11 3.513997E-11 -1.111322E-12 1.000000E+00 1.250072E-04 1.000000E+00 -4.867482E-08 -9.698586E-07
0 6 190 9.999997E-01 7.446518E-04 -4.016871E-09 8.736980E-10 -5.188487E-10 -7.836879E-12 -2.638018E-11 1.320417E-11 3.720502E-11 -1.160818E-12 1.000000E+00 1.241086E-04 1.000000E+00 -5.211464E-08 -9.619304E-07
0 6 191 9.999997E-01 7.388453E-04 -3.954137E-09 8.865204E-10 -5.088086E-10 -9.020044E-12 -2.524417E-11 1.243787E-11 3.913568E-11 -1.201231E-12 1.000000E+00 1.231409E-04 1.000000E+00 -5.541975E-08 -9.534988E-07
0 6 192 9.999997E-01 7.326384E-04 -3.887742E-09 8.985737E-10 -4.995370E-10 -1.023934E-11 -2.411348E-11 1.166734E-11 4.093157E-11 -1.232899E-12 1.000000E+00 1.221064E-04 1.000000E+00 -5.859131E-08 -9.445847E-07
0 6 193 9.999997E-01 7.260458E-04 -3.817947E-09 9.098551E-10 -4.910342E-10 -1.148584E-11 -2.299307E-11 1.089645E-11 4.259279E-11 -1.256520E-12 1.000000E+00 1.210076E-04 1.000000E+00 -6.163072E-08 -9.352086E-07
0 6 194 9.999997E-01 7.190820E-04 -3.745012E-09 9.203666E-10 -4.832972E-10 -1.275238E-11 -2.188478E-11 1.012821E-11 4.412021E-11 -1.272460E-12 1.000000E+00 1.198470E-04 1.000000E+00 -6.453963E-08 -9.253910E-07
0 6 195 9.999997E-01 7.117616E-04 -3.669196E-09 9.301115E-10 -4.763207E-10 -1.403076E-11 -2.079325E-11 9.365136E-12 4.551511E-11 -1.280959E-12 1.000000E+00 1.186270E-04 1.000000E+00 -6.731989E-08 -9.151517E-07
0 6 196 9.999997E-01 7.040990E-04 -3.590756E-09 9.390969E-10 -4.700960E-10 -1.531430E-11 -1.972005E-11 8.610163E-12 4.677892E-11 -1.283214E-12 1.000000E+00 1.173498E-04 1.000000E+00 -6.997357E-08 -9.045106E-07
0 6 197 9.999997E-01 6.961082E-04 -3.509944E-09 9.473318E-10 -4.646126E-10 -1.659719E-11 -1.866863E-11 7.865252E-12 4.791390E-11 -1.279023E-12 1.000000E+00 1.160180E-04 1.000000E+00 -7.250291E-08 -8.934868E-07
0 6 198 9.999997E-01 6.878032E-04 -3.427011E-09 9.548274E-10 -4.598573E-10 -1.787235E-11 -1.764092E-11 7.132965E-12 4.892264E-11 -1.269011E-12 1.000000E+00 1.146339E-04 1.000000E+00 -7.491032E-08 -8.820993E-07
0 6 199 9.999998E-01 6.791979E-04 -3.342200E-09 9.615978E-10 -4.558151E-10 -1.913521E-11 -1.663902E-11 6.415302E-12 4.980754E-11 -1.254345E-12 1.000000E+00 1.131997E-04 1.000000E+00 -7.719836E-08 -8.703667E-07
0 6 200 9.999998E-01 6.703057E-04 -3.255750E-09 9.676580E-10 -4.524689E-10 -2.038104E-11 -1.566496E-11 5.713155E-12 5.057216E-11 -1.234502E-12 1.000000E+00 1.117176E-04 1.000000E+00 -7.936974E-08 -8.583069E-07
0 6 201 9.999998E-01 6.611398E-04 -3.167896E-09 9.730241E-10 -4.498006E-10 -2.160422E-11 -1.472006E-11 5.029185E-12 5.121935E-11 -1.210880E-12 1.000000E+00 1.101900E-04 1.000000E+00 -8.142727E-08 -8.459376E-07
0 6 202 9.999998E-01 6.517134E-04 -3.078861E-09 9.777163E-10 -4.477896E-10 -2.280280E-11 -1.380582E-11 4.364047E-12 5.175324E-11 -1.183219E-12 1.000000E+00 1.086189E-04 1.000000E+00 -8.337388E-08 -8.332760E-07
0 6 203 9.999998E-01 6.420391E-04 -2.988869E-09 9.817522E-10 -4.464156E-10 -2.397066E-11 -1.292313E-11 3.718784E-12 5.217701E-11 -1.152515E-12 1.000000E+00 1.070065E-04 1.000000E+00 -8.521260E-08 -8.203387E-07
0 6 204 9.999998E-01 6.321293E-04 -2.898129E-09 9.851539E-10 -4.456558E-10 -2.510783E-11 -1.207336E-11 3.095216E-12 5.249509E-11 -1.118933E-12 1.000000E+00 1.053549E-04 1.000000E+00 -8.694654E-08 -8.071418E-07
0 6 205 9.999998E-01 6.219962E-04 -2.806849E-09 9.879426E-10 -4.454873E-10 -2.620852E-11 -1.125659E-11 2.492792E-12 5.271107E-11 -1.082851E-12 1.000000E+00 1.036660E-04 1.000000E+00 -8.857886E-08 -7.937011E-07
0 6 206 9.999998E-01 6.116515E-04 -2.715223E-09 9.901395E-10 -4.458868E-10 -2.727353E-11 -1.047368E-11 1.913274E-12 5.282946E-11 -1.044881E-12 1.000000E+00 1.019419E-04 1.000000E+00 -9.011279E-08 -7.800317E-07
0 6 207 9.999998E-01 6.011067E-04 -2.623443E-09 9.917691E-10 -4.468295E-10 -2.829829E-11 -9.725094E-12 1.356440E-12 5.285427E-11 -1.005131E-12 1.000000E+00 1.001845E-04 1.000000E+00 -9.155161E-08 -7.661482E-07
0 6 208 9.999998E-01 5.903729E-04 -2.531688E-09 9.928524E-10 -4.482915E-10 -2.928379E-11 -9.010483E-12 8.232654E-13 5.278965E-11 -9.642794E-13 1.000000E+00 9.839549E-05 1.000000E+00 -9.289862E-08 -7.520647E-07
0 6 209 9.999998E-01 5.794610E-04 -2.440132E-09 9.934157E-10 -4.502470E-10 -3.022684E-11 -8.330470E-12 3.131784E-13 5.264041E-11 -9.221343E-13 1.000000E+00 9.657683E-05 1.000000E+00 -9.415716E-08 -7.377948E-07
0 6 210 9.999998E-01 5.683813E-04 -2.348938E-09 9.934787E-10 -4.526727E-10 -3.112806E-11 -7.683721E-12 -1.736307E-13 5.240967E-11 -8.798429E-13 1.000000E+00 9.473022E-05 1.000000E+00 -9.533056E-08 -7.233517E-07
0 6 211 9.999998E-01 5.571440E-04 -2.258265E-09 9.930684E-10 -4.555421E-10 -3.198653E-11 -7.071844E-12 -6.364223E-13 5.210319E-11 -8.365713E-13 1.000000E+00 9.285733E-05 1.000000E+00 -9.642217E-08 -7.087477E-07
0 6 212 9.999998E-01 5.457587E-04 -2.168260E-09 9.922059E-10 -4.588315E-10 -3.280120E-11 -6.492201E-12 -1.076356E-12 5.172398E-11 -7.936207E-13 1.000000E+00 9.095979E-05 1.000000E+00 -9.743534E-08 -6.939949E-07
0 6 213 9.999998E-01 5.342349E-04 -2.079062E-09 9.909157E-10 -4.625160E-10 -3.357377E-11 -5.946458E-12 -1.493131E-12 5.127659E-11 -7.507211E-13 1.000000E+00 8.903916E-05 1.000000E+00 -9.837340E-08 -6.791049E-07
0 6 214 9.999999E-01 5.225816E-04 -1.990805E-09 9.892196E-10 -4.665717E-10 -3.430264E-11 -5.431560E-12 -1.887715E-12 5.076545E-11 -7.079079E-13 1.000000E+00 8.709694E-05 1.000000E+00 -9.923965E-08 -6.640885E-07
0 6 215 9.999999E-01 5.108075E-04 -1.903612E-09 9.871403E-10 -4.709750E-10 -3.498959E-11 -4.949386E-12 -2.259448E-12 5.019360E-11 -6.661258E-13 1.000000E+00 8.513459E-05 1.000000E+00 -1.000374E-07 -6.489562E-07
0 6 216 9.999999E-01 4.989208E-04 -1.817600E-09 9.847007E-10 -4.757023E-10 -3.563490E-11 -4.496692E-12 -2.610116E-12 4.956610E-11 -6.247003E-13 1.000000E+00 8.315347E-05 1.000000E+00 -1.007699E-07 -6.337180E-07
0 6 217 9.999999E-01 4.869296E-04 -1.732878E-09 9.819200E-10 -4.807317E-10 -3.623899E-11 -4.074753E-12 -2.939233E-12 4.888597E-11 -5.840103E-13 1.000000E+00 8.115493E-05 1.000000E+00 -1.014403E-07 -6.183833E-07
0 6 218 9.999999E-01 4.748413E-04 -1.649548E-09 9.788223E-10 -4.860400E-10 -3.680292E-11 -3.680608E-12 -3.247913E-12 4.815682E-11 -5.447280E-13 1.000000E+00 7.914022E-05 1.000000E+00 -1.020518E-07 -6.029611E-07
0 6 219 9.999999E-01 4.626633E-04 -1.567704E-09 9.754242E-10 -4.916072E-10 -3.732844E-11 -3.314658E-12 -3.537506E-12 4.738268E-11 -5.064626E-13 1.000000E+00 7.711056E-05 1.000000E+00 -1.026075E-07 -5.874598E-07
0 6 220 9.999999E-01 4.504026E-04 -1.487434E-09 9.717473E-10 -4.974119E-10 -3.781584E-11 -2.975583E-12 -3.806993E-12 4.656672E-11 -4.691456E-13 1.000000E+00 7.506709E-05 1.000000E+00 -1.031106E-07 -5.718875E-07
0 6 221 9.999999E-01 4.380655E-04 -1.408820E-09 9.678102E-10 -5.034344E-10 -3.826674E-11 -2.662003E-12 -4.058649E-12 4.571203E-11 -4.336535E-13 1.000000E+00 7.301092E-05 1.000000E+00 -1.035639E-07 -5.562516E-07
0 6 222 9.999999E-01 4.256585E-04 -1.331936E-09 9.636300E-10 -5.096559E-10 -3.868315E-11 -2.372947E-12 -4.292670E-12 4.482194E-11 -3.991751E-13 1.000000E+00 7.094308E-05 1.000000E+00 -1.039704E-07 -5.405592E-07
0 6 223 9.999999E-01 4.131873E-04 -1.256852E-09 9.592249E-10 -5.160577E-10 -3.906509E-11 -2.107465E-12 -4.509847E-12 4.389947E-11 -3.662310E-13 1.000000E+00 6.886455E-05 1.000000E+00 -1.043331E-07 -5.248169E-07
0 6 224 9.999999E-01 4.006576E-04 -1.183630E-09 9.546103E-10 -5.226228E-10 -3.941561E-11 -1.864037E-12 -4.711387E-12 4.294720E-11 -3.348478E-13 1.000000E+00 6.677626E-05 1.000000E+00 -1.046546E-07 -5.090310E-07
0 6 225 9.999999E-01 3.880746E-04 -1.112328E-09 9.498021E-10 -5.293344E-10 -3.973478E-11 -1.642002E-12 -4.897240E-12 4.196813E-11 -3.050059E-13 1.000000E+00 6.467910E-05 1.000000E+00 -1.049378E-07 -4.932072E-07
0 6 226 9.999999E-01 3.754433E-04 -1.042998E-09 9.448158E-10 -5.361767E-10 -4.002562E-11 -1.439918E-12 -5.068791E-12 4.096439E-11 -2.767903E-13 1.000000E+00 6.257388E-05 1.000000E+00 -1.051853E-07 -4.773508E-07
0 6 227 9.999999E-01 3.627683E-04 -9.756880E-10 9.396645E-10 -5.431350E-10 -4.028836E-11 -1.256869E-12 -5.227135E-12 3.993904E-11 -2.498563E-13 1.000000E+00 6.046139E-05 1.000000E+00 -1.053996E-07 -4.614669E-07
0 6 228 9.999999E-01 3.500540E-04 -9.104406E-10 9.343615E-10 -5.501950E-10 -4.052533E-11 -1.091152E-12 -5.372878E-12 3.889359E-11 -2.247741E-13 1.000000E+00 5.834234E-05 1.000000E+00 -1.055833E-07 -4.455599E-07
0 6 229 9.999999E-01 3.373045E-04 -8.472944E-10 9.289188E-10 -5.573440E-10 -4.073791E-11 -9.426174E-13 -5.506172E-12 3.783049E-11 -2.012463E-13 1.000000E+00 5.621742E-05 1.000000E+00 -1.057388E-07 -4.296341E-07
0 6 230 9.999999E-01 3.245235E-04 -7.862836E-10 9.233492E-10 -5.645689E-10 -4.092783E-11 -8.094287E-13 -5.628423E-12 3.675192E-11 -1.790587E-13 1.000000E+00 5.408726E-05 1.000000E+00 -1.058685E-07 -4.136933E-07
0 6 231 9.999999E-01 3.117146E-04 -7.274392E-10 9.176619E-10 -5.718585E-10 -4.109603E-11 -6.906819E-13 -5.740947E-12 3.565921E-11 -1.585592E-13 1.000000E+00 5.195244E-05 1.000000E+00 -1.059745E-07 -3.977410E-07
0 6 232 1.000000E+00 2.988810E-04 -6.707875E-10 9.118673E-10 -5.792023E-10 -4.124495E-11 -5.852204E-13 -5.843310E-12 3.455445E-11 -1.395132E-13 1.000000E+00 4.981350E-05 1.000000E+00 -1.060591E-07 -3.817803E-07
0 6 233 1.000000E+00 2.860258E-04 -6.163533E-10 9.059753E-10 -5.865900E-10 -4.137505E-11 -4.926363E-13 -5.936863E-12 3.343882E-11 -1.220348E-13 1.000000E+00 4.767096E-05 1.000000E+00 -1.061243E-07 -3.658142E-07
0 6 234 1.000000E+00 2.731516E-04 -5.641560E-10 8.999936E-10 -5.940121E-10 -4.148902E-11 -4.111776E-13 -6.022826E-12 3.231427E-11 -1.057745E-13 1.000000E+00 4.552527E-05 1.000000E+00 -1.061722E-07 -3.498450E-07
0 6 235 1.000000E+00 2.602611E-04 -5.142153E-10 8.939297E-10 -6.014609E-10 -4.158660E-11 -3.402268E-13 -6.100623E-12 3.118155E-11 -9.093678E-14 1.000000E+00 4.337684E-05 1.000000E+00 -1.062046E-07 -3.338751E-07
0 6 236 1.000000E+00 2.473565E-04 -4.665450E-10 8.877923E-10 -6.089278E-10 -4.167089E-11 -2.788786E-13 -6.172140E-12 3.004216E-11 -7.764619E-14 1.000000E+00 4.122608E-05 1.000000E+00 -1.062234E-07 -3.179063E-07
0 6 237 1.000000E+00 2.344399E-04 -4.211594E-10 8.815854E-10 -6.164064E-10 -4.174190E-11 -2.262686E-13 -6.237880E-12 2.889710E-11 -6.532483E-14 1.000000E+00 3.907332E-05 1.000000E+00 -1.062304E-07 -3.019404E-07
0 6 238 1.000000E+00 2.215133E-04 -3.780691E-10 8.753165E-10 -6.238899E-10 -4.180154E-11 -1.814508E-13 -6.297243E-12 2.774720E-11 -5.451649E-14 1.000000E+00 3.691888E-05 1.000000E+00 -1.062272E-07 -2.859788E-07
0 6 239 1.000000E+00 2.085783E-04 -3.372834E-10 8.689909E-10 -6.313724E-10 -4.185093E-11 -1.436673E-13 -6.352383E-12 2.659355E-11 -4.466000E-14 1.000000E+00 3.476304E-05 1.000000E+00 -1.062153E-07 -2.700226E-07
0 6 240 1.000000E+00 1.956364E-04 -2.988100E-10 8.626118E-10 -6.388492E-10 -4.189086E-11 -1.121195E-13 -6.403348E-12 2.543666E-11 -3.604420E-14 1.000000E+00 3.260606E-05 1.000000E+00 -1.061963E-07 -2.540728E-07
0 6 241 1.000000E+00 1.826890E-04 -2.626547E-10 8.561842E-10 -6.463155E-10 -4.192302E-11 -8.608381E-14 -6.449836E-12 2.427745E-11 -2.836610E-14 1.000000E+00 3.044816E-05 1.000000E+00 -1.061715E-07 -2.381302E-07
0 6 242 1.000000E+00 1.697372E-04 -2.288229E-10 8.497121E-10 -6.537669E-10 -4.194759E-11 -6.498545E-14 -6.493497E-12 2.311609E-11 -2.177877E-14 1.000000E+00 2.828954E-05 1.000000E+00 -1.061423E-07 -2.221952E-07
0 6 243 1.000000E+00 1.567821E-04 -1.973174E-10 8.431972E-10 -6.612003E-10 -4.196657E-11 -4.816197E-14 -6.534419E-12 2.195340E-11 -1.623914E-14 1.000000E+00 2.613036E-05 1.000000E+00 -1.061098E-07 -2.062682E-07
0 6 244 1.000000E+00 1.438246E-04 -1.681416E-10 8.366433E-10 -6.686125E-10 -4.198007E-11 -3.458297E-14 -6.572601E-12 2.078975E-11 -1.117721E-14 1.000000E+00 2.397077E-05 1.000000E+00 -1.060753E-07 -1.903494E-07
0 6 245 1.000000E+00 1.308654E-04 -1.412976E-10 8.300520E-10 -6.760010E-10 -4.198893E-11 -2.476485E-14 -6.608799E-12 1.962530E-11 -7.246629E-15 1.000000E+00 2.181089E-05 1.000000E+00 -1.060397E-07 -1.744387E-07
0 6 246 1.000000E+00 1.179050E-04 -1.167859E-10 8.234257E-10 -6.833630E-10 -4.199456E-11 -1.673743E-14 -6.643693E-12 1.846055E-11 -3.918984E-15 1.000000E+00 1.965084E-05 1.000000E+00 -1.060041E-07 -1.585360E-07
0 6 247 1.000000E+00 1.049441E-04 -9.460822E-11 8.167646E-10 -6.906974E-10 -4.199677E-11 -1.137283E-14 -6.677145E-12 1.729543E-11 -1.280078E-15 1.000000E+00 1.749068E-05 1.000000E+00 -1.059693E-07 -1.426411E-07
0 6 248 1.000000E+00 9.198301E-05 -7.476386E-11 8.100714E-10 -6.980024E-10 -4.199712E-11 -7.158849E-15 -6.709318E-12 1.613023E-11 6.314761E-16 1.000000E+00 1.533050E-05 1.000000E+00 -1.059361E-07 -1.267534E-07
0 6 249 1.000000E+00 7.902205E-05 -5.725354E-11 8.033460E-10 -7.052769E-10 -4.199550E-11 -4.873686E-15 -6.740991E-12 1.496520E-11 2.290696E-15 1.000000E+00 1.317034E-05 1.000000E+00 -1.059052E-07 -1.108726E-07
0 6 250 1.000000E+00 6.606145E-05 -4.207690E-11 7.965894E-10 -7.125198E-10 -4.199254E-11 -3.036583E-15 -6.772195E-12 1.380009E-11 3.315607E-15 1.000000E+00 1.101024E-05 1.000000E+00 -1.058773E-07 -9.499783E-08
0 6 251 1.000000E+00 5.310138E-05 -2.923338E-11 7.898016E-10 -7.197309E-10 -4.198887E-11 -2.029463E-15 -6.803186E-12 1.263525E-11 3.906280E-15 1.000000E+00 8.850229E-06 1.000000E+00 -1.058529E-07 -7.912854E-08
0 6 252 1.000000E+00 4.014192E-05 -1.872268E-11 7.829830E-10 -7.269094E-10 -4.198473E-11 -1.406328E-15 -6.833770E-12 1.147026E-11 4.164596E-15 1.000000E+00 6.690319E-06 1.000000E+00 -1.058324E-07 -6.326389E-08
0 6 253 1.000000E+00 2.718312E-05 -1.054424E-11 7.761340E-10 -7.340552E-10 -4.198054E-11 -1.080377E-15 -6.864519E-12 1.030556E-11 4.277994E-15 1.000000E+00 4.530519E-06 1.000000E+00 -1.058163E-07 -4.740304E-08
0 6 254 1.000000E+00 1.422498E-05 -4.698056E-12 7.692540E-10 -7.411683E-10 -4.197617E-11 -8.968037E-16 -6.895382E-12 9.140616E-12 4.039404E-15 1.000000E+00 2.370830E-06 1.000000E+00 -1.058048E-07 -3.154507E-08
0 6 255 1.000000E+00 1.267477E-06 -1.183129E-12 7.623433E-10 -7.482485E-10 -4.197246E-11 -4.422010E-16 -6.926391E-12 7.975672E-12 3.835399E-15 1.000000E+00 2.112462E-07 1.000000E+00 -1.057981E-07 -1.568904E-08
0 7 0 1.000000E+00 -1.167299E-05 -1.463509E-19 7.486052E-10 -7.484790E-10 -5.712329E-11 2.192790E-16 -8.123302E-12 6.821810E-12 3.950872E-15 1.000000E+00 -1.945498E-06 1.000000E+00 -1.216489E-07 1.662714E-10
0 7 1 1.000000E+00 -2.678871E-05 -1.147634E-12 7.404661E-10 -7.566597E-10 -5.711964E-11 3.561782E-16 -8.154250E-12 5.656693E-12 3.374175E-15 1.000000E+00 -4.464785E-06 1.000000E+00 -1.216527E-07 1.601580E-08
0 7 2 1.000000E+00 -4.190399E-05 -4.626740E-12 7.322967E-10 -7.648081E-10 -5.711654E-11 1.527091E-15 -8.185948E-12 4.490882E-12 2.608052E-15 1.000000E+00 -6.983999E-06 1.000000E+00 -1.216624E-07 3.186638E-08
0 7 3 1.000000E+00 -5.701894E-05 -1.043699E-11 7.240942E-10 -7.729254E-10 -5.711443E-11 2.338671E-15 -8.217765E-12 3.324733E-12 2.175970E-15 1.000000E+00 -9.503156E-06 1.000000E+00 -1.216780E-07 4.771908E-08
0 7 4 1.000000E+00 -7.213359E-05 -1.857971E-11 7.158612E-10 -7.810109E-10 -5.711219E-11 3.195537E-15 -8.249308E-12 2.157924E-12 2.215153E-15 1.000000E+00 -1.202227E-05 1.000000E+00 -1.216991E-07 6.357492E-08
0 7 5 1.000000E+00 -8.724799E-05 -2.905495E-11 7.075956E-10 -7.890654E-10 -5.711000E-11 3.911238E-15 -8.281221E-12 9.899841E-13 2.134589E-15 1.000000E+00 -1.454133E-05 1.000000E+00 -1.217255E-07 7.943489E-08
0 7 6 1.000000E+00 -1.023621E-04 -4.186289E-11 6.992987E-10 -7.970883E-10 -5.710792E-11 4.164447E-15 -8.312739E-12 -1.783045E-13 2.883429E-15 1.000000E+00 -1.706035E-05 1.000000E+00 -1.217567E-07 9.529994E-08
0 7 7 1.000000E+00 -1.174758E-04 -5.700545E-11 6.909702E-10 -8.050798E-10 -5.710423E-11 3.823652E-15 -8.344048E-12 -1.347842E-12 4.211186E-15 1.000000E+00 -1.957931E-05 1.000000E+00 -1.217922E-07 1.111709E-07
0 7 8 1.000000E+00 -1.325891E-04 -7.448216E-11 6.826106E-10 -8.130394E-10 -5.709950E-11 2.281129E-15 -8.374133E-12 -2.518245E-12 5.808165E-15 1.000000E+00 -2.209818E-05 1.000000E+00 -1.218314E-07 1.270487E-07
0 7 9 1.000000E+00 -1.477015E-04 -9.429400E-11 6.742219E-10 -8.209661E-10 -5.709261E-11 -8.085672E-16 -8.403486E-12 -3.689422E-12 8.511400E-15 1.000000E+00 -2.461692E-05 1.000000E+00 -1.218735E-07 1.429340E-07
0 7 10 1.000000E+00 -1.628129E-04 -1.164417E-10 6.658037E-10 -8.288594E-10 -5.708247E-11 -5.260501E-15 -8.431747E-12 -4.861694E-12 1.176368E-14 1.000000E+00 -2.713548E-05 1.000000E+00 -1.219177E-07 1.588273E-07
0 7 11 1.000000E+00 -1.779227E-04 -1.409246E-10 6.573584E-10 -8.367178E-10 -5.706909E-11 -1.271867E-14 -8.457730E-12 -6.034494E-12 1.599240E-14 1.000000E+00 -2.965379E-05 1.000000E+00 -1.219631E-07 1.747293E-07
0 7 12 1.000000E+00 -1.930305E-04 -1.677435E-10 6.488882E-10 -8.445394E-10 -5.705049E-11 -2.261802E-14 -8.481650E-12 -7.207920E-12 2.133672E-14 1.000000E+00 -3.217175E-05 1.000000E+00 -1.220087E-07 1.906402E-07
0 7 13 1.000000E+00 -2.081355E-04 -1.968968E-10 6.403951E-10 -8.523223E-10 -5.702641E-11 -3.639426E-14 -8.503293E-12 -8.381551E-12 2.765808E-14 1.000000E+00 -3.468925E-05 1.000000E+00 -1.220534E-07 2.065604E-07
0 7 14 1.000000E+00 -2.232368E-04 -2.283838E-10 6.318816E-10 -8.600642E-10 -5.699517E-11 -5.375269E-14 -8.521408E-12 -9.555431E-12 3.511402E-14 1.000000E+00 -3.720614E-05 1.000000E+00 -1.220960E-07 2.224899E-07
0 7 15 1.000000E+00 -2.383336E-04 -2.622017E-10 6.233523E-10 -8.677617E-10 -5.695619E-11 -7.668076E-14 -8.535959E-12 -1.072889E-11 4.373642E-14 1.000000E+00 -3.972226E-05 1.000000E+00 -1.221351E-07 2.384286E-07
0 7 16 1.000000E+00 -2.534245E-04 -2.983480E-10 6.148097E-10 -8.754114E-10 -5.690770E-11 -1.046384E-13 -8.546276E-12 -1.190131E-11 5.398812E-14 1.000000E+00 -4.223742E-05 1.000000E+00 -1.221694E-07 2.543764E-07
0 7 17 1.000000E+00 -2.685084E-04 -3.368187E-10 6.062597E-10 -8.830091E-10 -5.684821E-11 -1.392075E-13 -8.551559E-12 -1.307261E-11 6.551014E-14 1.000000E+00 -4.475140E-05 1.000000E+00 -1.221973E-07 2.703327E-07
0 7 18 1.000000E+00 -2.835837E-04 -3.776082E-10 5.977066E-10 -8.905499E-10 -5.677668E-11 -1.811757E-13 -8.551958E-12 -1.424200E-11 7.832496E-14 1.000000E+00 -4.726394E-05 1.000000E+00 -1.222173E-07 2.862970E-07
0 7 19 1.000000E+00 -2.986486E-04 -4.207095E-10 5.891558E-10 -8.980293E-10 -5.669156E-11 -2.305902E-13 -8.545309E-12 -1.540855E-11 9.315174E-14 1.000000E+00 -4.977476E-05 1.000000E+00 -1.222275E-07 3.022683E-07
0 7 20 9.999999E-01 -3.137011E-04 -4.661154E-10 5.806160E-10 -9.054402E-10 -5.659037E-11 -2.901299E-13 -8.531924E-12 -1.657171E-11 1.092679E-13 1.000000E+00 -5.228352E-05 1.000000E+00 -1.222264E-07 3.182456E-07
0 7 21 9.999999E-01 -3.287392E-04 -5.138139E-10 5.720920E-10 -9.127763E-10 -5.647302E-11 -3.588034E-13 -8.511600E-12 -1.773038E-11 1.273889E-13 1.000000E+00 -5.478987E-05 1.000000E+00 -1.222118E-07 3.342276E-07
0 7 22 9.999999E-01 -3.437605E-04 -5.637951E-10 5.635928E-10 -9.200306E-10 -5.633560E-11 -4.387709E-13 -8.482010E-12 -1.888350E-11 1.471309E-13 1.000000E+00 -5.729341E-05 1.000000E+00 -1.221818E-07 3.502127E-07
0 7 23 9.999999E-01 -3.587622E-04 -6.160418E-10 5.551279E-10 -9.271939E-10 -5.617876E-11 -5.315458E-13 -8.443249E-12 -2.003016E-11 1.687839E-13 1.000000E+00 -5.979369E-05 1.000000E+00 -1.221344E-07 3.661990E-07
0 7 24 9.999999E-01 -3.737414E-04 -6.705399E-10 5.467063E-10 -9.342578E-10 -5.599803E-11 -6.366177E-13 -8.394697E-12 -2.116874E-11 1.925067E-13 1.000000E+00 -6.229023E-05 1.000000E+00 -1.220672E-07 3.821844E-07
0 7 25 9.999999E-01 -3.886950E-04 -7.272672E-10 5.383385E-10 -9.412124E-10 -5.579375E-11 -7.568159E-13 -8.334966E-12 -2.229809E-11 2.180526E-13 1.000000E+00 -6.478249E-05 1.000000E+00 -1.219780E-07 3.981665E-07
0 7 26 9.999999E-01 -4.036194E-04 -7.862031E-10 5.300363E-10 -9.480467E-10 -5.556192E-11 -8.925026E-13 -8.263264E-12 -2.341673E-11 2.456546E-13 1.000000E+00 -6.726990E-05 1.000000E+00 -1.218645E-07 4.141425E-07
0 7 27 9.999999E-01 -4.185110E-04 -8.473198E-10 5.218120E-10 -9.547492E-10 -5.530244E-11 -1.044940E-12 -8.178568E-12 -2.452255E-11 2.753154E-13 1.000000E+00 -6.975183E-05 1.000000E+00 -1.217240E-07 4.301094E-07
0 7 28 9.999999E-01 -4.333656E-04 -9.105897E-10 5.136792E-10 -9.613074E-10 -5.501129E-11 -1.215417E-12 -8.080521E-12 -2.561425E-11 3.073349E-13 1.000000E+00 -7.222760E-05 1.000000E+00 -1.215540E-07 4.460637E-07
0 7 29 9.999999E-01 -4.481788E-04 -9.759782E-10 5.056510E-10 -9.677078E-10 -5.468777E-11 -1.405678E-12 -7.967715E-12 -2.668963E-11 3.411312E-13 1.000000E+00 -7.469647E-05 1.000000E+00 -1.213518E-07 4.620018E-07
0 7 30 9.999999E-01 -4.629460E-04 -1.043449E-09 4.977438E-10 -9.739359E-10 -5.432903E-11 -1.616198E-12 -7.838270E-12 -2.774682E-11 3.770982E-13 1.000000E+00 -7.715768E-05 1.000000E+00 -1.211146E-07 4.779195E-07
0 7 31 9.999999E-01 -4.776621E-04 -1.112959E-09 4.899744E-10 -9.799762E-10 -5.393357E-11 -1.849153E-12 -7.693268E-12 -2.878293E-11 4.155978E-13 1.000000E+00 -7.961036E-05 1.000000E+00 -1.208396E-07 4.938123E-07
0 7 32 9.999999E-01 -4.923218E-04 -1.184465E-09 4.823572E-10 -9.858130E-10 -5.349784E-11 -2.104887E-12 -7.530309E-12 -2.979642E-11 4.556605E-13 1.000000E+00 -8.205363E-05 1.000000E+00 -1.205236E-07 5.096754E-07
0 7 33 9.999999E-01 -5.069191E-04 -1.257912E-09 4.749138E-10 -9.914283E-10 -5.302225E-11 -2.385940E-12 -7.347941E-12 -3.078436E-11 4.980508E-13 1.000000E+00 -8.448653E-05 1.000000E+00 -1.201638E-07 5.255034E-07
0 7 34 9.999999E-01 -5.214482E-04 -1.333246E-09 4.676613E-10 -9.968042E-10 -5.250173E-11 -2.692783E-12 -7.146610E-12 -3.174345E-11 5.428890E-13 1.000000E+00 -8.690804E-05 1.000000E+00 -1.197569E-07 5.412908E-07
0 7 35 9.999998E-01 -5.359024E-04 -1.410405E-09 4.606206E-10 -1.001921E-09 -5.193647E-11 -3.026965E-12 -6.924321E-12 -3.267235E-11 5.888362E-13 1.000000E+00 -8.931708E-05 1.000000E+00 -1.192997E-07 5.570314E-07
0 7 36 9.999998E-01 -5.502750E-04 -1.489321E-09 4.538127E-10 -1.006760E-09 -5.132406E-11 -3.389664E-12 -6.680633E-12 -3.356638E-11 6.375284E-13 1.000000E+00 -9.171251E-05 1.000000E+00 -1.187889E-07 5.727186E-07
0 7 37 9.999998E-01 -5.645587E-04 -1.569921E-09 4.472593E-10 -1.011298E-09 -5.066142E-11 -3.782777E-12 -6.413870E-12 -3.442326E-11 6.876802E-13 1.000000E+00 -9.409312E-05 1.000000E+00 -1.182211E-07 5.883454E-07
0 7 38 9.999998E-01 -5.787458E-04 -1.652123E-09 4.409850E-10 -1.015514E-09 -4.994870E-11 -4.207120E-12 -6.123917E-12 -3.523985E-11 7.394081E-13 1.000000E+00 -9.645764E-05 1.000000E+00 -1.175929E-07 6.039044E-07
0 7 39 9.999998E-01 -5.928284E-04 -1.735842E-09 4.350115E-10 -1.019386E-09 -4.918260E-11 -4.663309E-12 -5.810031E-12 -3.601195E-11 7.929820E-13 1.000000E+00 -9.880474E-05 1.000000E+00 -1.169006E-07 6.193876E-07
0 7 40 9.999998E-01 -6.067980E-04 -1.820985E-09 4.293649E-10 -1.022889E-09 -4.836274E-11 -5.154093E-12 -5.470344E-12 -3.673679E-11 8.477272E-13 1.000000E+00 -1.011330E-04 1.000000E+00 -1.161407E-07 6.347867E-07
0 7 41 9.999998E-01 -6.206457E-04 -1.907449E-09 4.240708E-10 -1.026000E-09 -4.748715E-11 -5.679029E-12 -5.104411E-12 -3.741006E-11 9.036334E-13 1.000000E+00 -1.034410E-04 1.000000E+00 -1.153096E-07 6.500928E-07
0 7 42 9.999998E-01 -6.343624E-04 -1.995128E-09 4.191561E-10 -1.028691E-09 -4.655547E-11 -6.240322E-12 -4.712854E-12 -3.802817E-11 9.608569E-13 1.000000E+00 -1.057271E-04 1.000000E+00 -1.144035E-07 6.652964E-07
0 7 43 9.999998E-01 -6.479382E-04 -2.083906E-09 4.146451E-10 -1.030940E-09 -4.556543E-11 -6.837751E-12 -4.293303E-12 -3.858691E-11 1.018680E-12 1.000000E+00 -1.079897E-04 1.000000E+00 -1.134186E-07 6.803876E-07
0 7 44 9.999998E-01 -6.613633E-04 -2.173659E-09 4.105695E-10 -1.032718E-09 -4.451811E-11 -7.473766E-12 -3.845606E-12 -3.908287E-11 1.076566E-12 1.000000E+00 -1.102272E-04 1.000000E+00 -1.123512E-07 6.953560E-07
0 7 45 9.999998E-01 -6.746270E-04 -2.264255E-09 4.069539E-10 -1.033998E-09 -4.341230E-11 -8.147538E-12 -3.370349E-12 -3.951081E-11 1.135313E-12 1.000000E+00 -1.124378E-04 1.000000E+00 -1.111975E-07 7.101908E-07
0 7 46 9.999998E-01 -6.877184E-04 -2.355556E-09 4.038288E-10 -1.034754E-09 -4.224748E-11 -8.860963E-12 -2.865505E-12 -3.986740E-11 1.193609E-12 1.000000E+00 -1.146197E-04 1.000000E+00 -1.099536E-07 7.248803E-07
0 7 47 9.999997E-01 -7.006262E-04 -2.447414E-09 4.012229E-10 -1.034957E-09 -4.102508E-11 -9.613639E-12 -2.332664E-12 -4.014795E-11 1.251435E-12 1.000000E+00 -1.167711E-04 1.000000E+00 -1.086155E-07 7.394126E-07
0 7 48 9.999997E-01 -7.133387E-04 -2.539673E-09 3.991634E-10 -1.034582E-09 -3.974462E-11 -1.040686E-11 -1.769802E-12 -4.034807E-11 1.308229E-12 1.000000E+00 -1.188898E-04 1.000000E+00 -1.071795E-07 7.537753E-07
0 7 49 9.999997E-01 -7.258436E-04 -2.632166E-09 3.976833E-10 -1.033597E-09 -3.840862E-11 -1.124003E-11 -1.178326E-12 -4.046338E-11 1.364058E-12 1.000000E+00 -1.209739E-04 1.000000E+00 -1.056417E-07 7.679551E-07
0 7 50 9.999997E-01 -7.381285E-04 -2.724725E-09 3.968068E-10 -1.031978E-09 -3.701650E-11 -1.211356E-11 -5.582898E-13 -4.048930E-11 1.418032E-12 1.000000E+00 -1.230214E-04 1.000000E+00 -1.039981E-07 7.819386E-07
0 7 51 9.999997E-01 -7.501802E-04 -2.817164E-09 3.965667E-10 -1.029696E-09 -3.557256E-11 -1.302745E-11 9.121078E-14 -4.042198E-11 1.469565E-12 1.000000E+00 -1.250300E-04 1.000000E+00 -1.022450E-07 7.957115E-07
0 7 52 9.999997E-01 -7.619855E-04 -2.909297E-09 3.969892E-10 -1.026724E-09 -3.407737E-11 -1.398111E-11 7.678941E-13 -4.025621E-11 1.518589E-12 1.000000E+00 -1.269976E-04 1.000000E+00 -1.003786E-07 8.092592E-07
0 7 53 9.999997E-01 -7.735306E-04 -3.000925E-09 3.981025E-10 -1.023036E-09 -3.253538E-11 -1.497412E-11 1.472507E-12 -3.998849E-11 1.564291E-12 1.000000E+00 -1.289218E-04 1.000000E+00 -9.839513E-08 8.225665E-07
0 7 54 9.999997E-01 -7.848013E-04 -3.091842E-09 3.999342E-10 -1.018607E-09 -3.094879E-11 -1.600576E-11 2.203652E-12 -3.961358E-11 1.606504E-12 1.000000E+00 -1.308002E-04 1.000000E+00 -9.629085E-08 8.356177E-07
0 7 55 9.999997E-01 -7.957832E-04 -3.181836E-09 4.025098E-10 -1.013410E-09 -2.932237E-11 -1.707477E-11 2.960092E-12 -3.912881E-11 1.643487E-12 1.000000E+00 -1.326306E-04 1.000000E+00 -9.406219E-08 8.483965E-07
0 7 56 9.999997E-01 -8.064615E-04 -3.270683E-09 4.058544E-10 -1.007424E-09 -2.766181E-11 -1.818026E-11 3.740870E-12 -3.852866E-11 1.676181E-12 1.000000E+00 -1.344103E-04 1.000000E+00 -9.170562E-08 8.608861E-07
0 7 57 9.999996E-01 -8.168209E-04 -3.358160E-09 4.099915E-10 -1.000627E-09 -2.597001E-11 -1.932029E-11 4.544200E-12 -3.781026E-11 1.703062E-12 1.000000E+00 -1.361368E-04 1.000000E+00 -8.921774E-08 8.730694E-07
0 7 58 9.999996E-01 -8.268459E-04 -3.444027E-09 4.149428E-10 -9.929970E-10 -2.425569E-11 -2.049328E-11 5.368474E-12 -3.697000E-11 1.723201E-12 1.000000E+00 -1.378077E-04 1.000000E+00 -8.659526E-08 8.849285E-07
0 7 59 9.999996E-01 -8.365208E-04 -3.528047E-09 4.207285E-10 -9.845166E-10 -2.252361E-11 -2.169723E-11 6.211707E-12 -3.600408E-11 1.736962E-12 1.000000E+00 -1.394201E-04 1.000000E+00 -8.383501E-08 8.964453E-07
0 7 60 9.999996E-01 -8.458295E-04 -3.609971E-09 4.273662E-10 -9.751693E-10 -2.078177E-11 -2.292933E-11 7.071835E-12 -3.490992E-11 1.742505E-12 1.000000E+00 -1.409716E-04 1.000000E+00 -8.093401E-08 9.076011E-07
0 7 61 9.999996E-01 -8.547557E-04 -3.689548E-09 4.348721E-10 -9.649410E-10 -1.903860E-11 -2.418746E-11 7.945835E-12 -3.368461E-11 1.739896E-12 1.000000E+00 -1.424593E-04 1.000000E+00 -7.788943E-08 9.183768E-07
0 7 62 9.999996E-01 -8.632827E-04 -3.766523E-09 4.432579E-10 -9.538206E-10 -1.730198E-11 -2.546799E-11 8.831376E-12 -3.232577E-11 1.728245E-12 1.000000E+00 -1.438805E-04 1.000000E+00 -7.469864E-08 9.287530E-07
0 7 63 9.999996E-01 -8.713939E-04 -3.840635E-09 4.525349E-10 -9.417994E-10 -1.558211E-11 -2.676823E-11 9.725739E-12 -3.083157E-11 1.706734E-12 1.000000E+00 -1.452323E-04 1.000000E+00 -7.135923E-08 9.387097E-07
0 7 64 9.999996E-01 -8.790724E-04 -3.911623E-09 4.627094E-10 -9.288723E-10 -1.388851E-11 -2.808388E-11 1.062474E-11 -2.920060E-11 1.674716E-12 1.000000E+00 -1.465121E-04 1.000000E+00 -6.786899E-08 9.482267E-07
0 7 65 9.999996E-01 -8.863009E-04 -3.979221E-09 4.737844E-10 -9.150375E-10 -1.223268E-11 -2.941162E-11 1.152585E-11 -2.743159E-11 1.631591E-12 1.000000E+00 -1.477168E-04 1.000000E+00 -6.422600E-08 9.572834E-07
0 7 66 9.999996E-01 -8.930624E-04 -4.043167E-09 4.857611E-10 -9.002964E-10 -1.062533E-11 -3.074679E-11 1.242480E-11 -2.552436E-11 1.576870E-12 1.000000E+00 -1.488437E-04 1.000000E+00 -6.042857E-08 9.658590E-07
0 7 67 9.999996E-01 -8.993395E-04 -4.103194E-09 4.986340E-10 -8.846551E-10 -9.078937E-12 -3.208492E-11 1.331744E-11 -2.347894E-11 1.509367E-12 1.000000E+00 -1.498899E-04 1.000000E+00 -5.647532E-08 9.739324E-07
0 7 68 9.999996E-01 -9.051149E-04 -4.159041E-09 5.123960E-10 -8.681232E-10 -7.606595E-12 -3.342113E-11 1.419965E-11 -2.129610E-11 1.429132E-12 1.000000E+00 -1.508525E-04 1.000000E+00 -5.236518E-08 9.814822E-07
0 7 69 9.999996E-01 -9.103714E-04 -4.210446E-09 5.270333E-10 -8.507152E-10 -6.220672E-12 -3.475055E-11 1.506727E-11 -1.897718E-11 1.335219E-12 1.000000E+00 -1.517286E-04 1.000000E+00 -4.809741E-08 9.884870E-07
0 7 70 9.999996E-01 -9.150916E-04 -4.257154E-09 5.425305E-10 -8.324494E-10 -4.936157E-12 -3.606710E-11 1.591514E-11 -1.652429E-11 1.227252E-12 1.000000E+00 -1.525153E-04 1.000000E+00 -4.367159E-08 9.949250E-07
0 7 71 9.999996E-01 -9.192582E-04 -4.298914E-09 5.588636E-10 -8.133504E-10 -3.766168E-12 -3.736604E-11 1.673822E-11 -1.394030E-11 1.104869E-12 1.000000E+00 -1.532097E-04 1.000000E+00 -3.908771E-08 1.000775E-06
0 7 72 9.999996E-01 -9.228543E-04 -4.335481E-09 5.760069E-10 -7.934462E-10 -2.726419E-12 -3.864053E-11 1.753224E-11 -1.122888E-11 9.674708E-13 1.000000E+00 -1.538091E-04 1.000000E+00 -3.434613E-08 1.006014E-06
0 7 73 9.999995E-01 -9.258629E-04 -4.366621E-09 5.939280E-10 -7.727709E-10 -1.831226E-12 -3.988505E-11 1.829089E-11 -8.394177E-12 8.151363E-13 1.000000E+00 -1.543105E-04 1.000000E+00 -2.944762E-08 1.010622E-06
0 7 74 9.999995E-01 -9.282672E-04 -4.392107E-09 6.125887E-10 -7.513638E-10 -1.096146E-12 -4.109332E-11 1.900957E-11 -5.441676E-12 6.472236E-13 1.000000E+00 -1.547112E-04 1.000000E+00 -2.439337E-08 1.014576E-06
0 7 75 9.999995E-01 -9.300509E-04 -4.411725E-09 6.319472E-10 -7.292693E-10 -5.367789E-13 -4.225844E-11 1.968259E-11 -2.377308E-12 4.639431E-13 1.000000E+00 -1.550085E-04 1.000000E+00 -1.918504E-08 1.017854E-06
0 7 76 9.999995E-01 -9.311977E-04 -4.425275E-09 6.519539E-10 -7.065380E-10 -1.682601E-13 -4.337442E-11 2.030425E-11 7.920647E-13 2.651543E-13 1.000000E+00 -1.551996E-04 1.000000E+00 -1.382472E-08 1.020437E-06
0 7 77 9.999995E-01 -9.316919E-04 -4.432568E-09 6.725557E-10 -6.832251E-10 -6.470370E-15 -4.443436E-11 2.086911E-11 4.058359E-12 5.093888E-14 1.000000E+00 -1.552820E-04 1.000000E+00 -8.315001E-09 1.022302E-06
0 7 78 9.999995E-01 -9.315182E-04 -4.433437E-09 6.936921E-10 -6.593924E-10 -6.638236E-14 -4.543159E-11 2.137170E-11 7.413241E-12 -1.782497E-13 1.000000E+00 -1.552531E-04 1.000000E+00 -2.658973E-09 1.023429E-06
0 7 79 9.999995E-01 -9.306616E-04 -4.427727E-09 7.152991E-10 -6.351064E-10 -3.629697E-13 -4.635976E-11 2.180619E-11 1.084671E-11 -4.225491E-13 1.000000E+00 -1.551103E-04 1.000000E+00 3.139773E-09 1.023797E-06
0 7 80 9.999995E-01 -9.291079E-04 -4.415308E-09 7.373045E-10 -6.104400E-10 -9.114806E-13 -4.721184E-11 2.216746E-11 1.434853E-11 -6.809567E-13 1.000000E+00 -1.548513E-04 1.000000E+00 9.077121E-09 1.023386E-06
0 7 81 9.999995E-01 -9.268432E-04 -4.396068E-09 7.596340E-10 -5.854703E-10 -1.724883E-12 -4.798214E-11 2.245011E-11 1.790753E-11 -9.530309E-13 1.000000E+00 -1.544739E-04 1.000000E+00 1.514842E-08 1.022178E-06
0 7 82 9.999996E-01 -9.238543E-04 -4.369918E-09 7.822047E-10 -5.602809E-10 -2.817542E-12 -4.866346E-11 2.264879E-11 2.151082E-11 -1.238339E-12 1.000000E+00 -1.539757E-04 1.000000E+00 2.134847E-08 1.020154E-06
0 7 83 9.999996E-01 -9.201289E-04 -4.336795E-09 8.049316E-10 -5.349595E-10 -4.201562E-12 -4.925074E-11 2.275913E-11 2.514609E-11 -1.535486E-12 1.000000E+00 -1.533548E-04 1.000000E+00 2.767153E-08 1.017295E-06
0 7 84 9.999996E-01 -9.156553E-04 -4.296662E-09 8.277230E-10 -5.095987E-10 -5.888513E-12 -4.973762E-11 2.277588E-11 2.879901E-11 -1.843565E-12 1.000000E+00 -1.526092E-04 1.000000E+00 3.411127E-08 1.013584E-06
0 7 85 9.999996E-01 -9.104225E-04 -4.249508E-09 8.504833E-10 -4.842962E-10 -7.888691E-12 -5.011870E-11 2.269540E-11 3.245521E-11 -2.161474E-12 1.000000E+00 -1.517371E-04 1.000000E+00 4.066085E-08 1.009005E-06
0 7 86 9.999996E-01 -9.044205E-04 -4.195351E-09 8.731138E-10 -4.591527E-10 -1.021146E-11 -5.038953E-11 2.251325E-11 3.609911E-11 -2.487955E-12 1.000000E+00 -1.507368E-04 1.000000E+00 4.731280E-08 1.003543E-06
0 7 87 9.999996E-01 -8.976403E-04 -4.134240E-09 8.955098E-10 -4.342736E-10 -1.286460E-11 -5.054499E-11 2.222651E-11 3.971511E-11 -2.821022E-12 1.000000E+00 -1.496067E-04 1.000000E+00 5.405914E-08 9.971826E-07
0 7 88 9.999996E-01 -8.900737E-04 -4.066253E-09 9.175668E-10 -4.097665E-10 -1.585351E-11 -5.058151E-11 2.183193E-11 4.328634E-11 -3.159594E-12 1.000000E+00 -1.483456E-04 1.000000E+00 6.089130E-08 9.899110E-07
0 7 89 9.999996E-01 -8.817136E-04 -3.991502E-09 9.391737E-10 -3.857428E-10 -1.918379E-11 -5.049554E-11 2.132695E-11 4.679599E-11 -3.501543E-12 1.000000E+00 -1.469523E-04 1.000000E+00 6.780016E-08 9.817158E-07
0 7 90 9.999996E-01 -8.725540E-04 -3.910130E-09 9.602207E-10 -3.623152E-10 -2.285659E-11 -5.028403E-11 2.071030E-11 5.022658E-11 -3.844850E-12 1.000000E+00 -1.454257E-04 1.000000E+00 7.477605E-08 9.725863E-07
0 7 91 9.999996E-01 -8.625901E-04 -3.822313E-09 9.805943E-10 -3.395978E-10 -2.687349E-11 -4.994581E-11 1.998023E-11 5.356016E-11 -4.187985E-12 1.000000E+00 -1.437650E-04 1.000000E+00 8.180878E-08 9.625128E-07
0 7 92 9.999996E-01 -8.518182E-04 -3.728263E-09 1.000181E-09 -3.177063E-10 -3.123256E-11 -4.947833E-11 1.913662E-11 5.677904E-11 -4.528170E-12 1.000000E+00 -1.419697E-04 1.000000E+00 8.888763E-08 9.514872E-07
0 7 93 9.999996E-01 -8.402357E-04 -3.628223E-09 1.018868E-09 -2.967558E-10 -3.592983E-11 -4.888225E-11 1.817962E-11 5.986504E-11 -4.863299E-12 1.000000E+00 -1.400393E-04 1.000000E+00 9.600137E-08 9.395029E-07
0 7 94 9.999996E-01 -8.278416E-04 -3.522472E-09 1.036540E-09 -2.768611E-10 -4.095916E-11 -4.815696E-11 1.711000E-11 6.280001E-11 -5.191406E-12 1.000000E+00 -1.379736E-04 1.000000E+00 1.031383E-07 9.265546E-07
0 7 95 9.999997E-01 -8.146359E-04 -3.411321E-09 1.053088E-09 -2.581356E-10 -4.631264E-11 -4.730421E-11 1.592986E-11 6.556606E-11 -5.509735E-12 1.000000E+00 -1.357727E-04 1.000000E+00 1.102862E-07 9.126389E-07
0 7 96 9.999997E-01 -8.006203E-04 -3.295116E-09 1.068400E-09 -2.406903E-10 -5.197863E-11 -4.632596E-11 1.464147E-11 6.814571E-11 -5.815723E-12 1.000000E+00 -1.334367E-04 1.000000E+00 1.174326E-07 8.977542E-07
0 7 97 9.999997E-01 -7.857974E-04 -3.174233E-09 1.082370E-09 -2.246336E-10 -5.794409E-11 -4.522505E-11 1.324859E-11 7.052137E-11 -6.107272E-12 1.000000E+00 -1.309663E-04 1.000000E+00 1.245644E-07 8.819002E-07
0 7 98 9.999997E-01 -7.701718E-04 -3.049081E-09 1.094897E-09 -2.100696E-10 -6.419317E-11 -4.400543E-11 1.175509E-11 7.267680E-11 -6.381294E-12 1.000000E+00 -1.283620E-04 1.000000E+00 1.316682E-07 8.650789E-07
0 7 99 9.999997E-01 -7.537492E-04 -2.920100E-09 1.105881E-09 -1.970981E-10 -7.070668E-11 -4.267246E-11 1.016614E-11 7.459513E-11 -6.636084E-12 1.000000E+00 -1.256249E-04 1.000000E+00 1.387304E-07 8.472939E-07
0 7 100 9.999997E-01 -7.365369E-04 -2.787757E-09 1.115230E-09 -1.858129E-10 -7.746534E-11 -4.123115E-11 8.487837E-12 7.626210E-11 -6.868442E-12 1.000000E+00 -1.227562E-04 1.000000E+00 1.457370E-07 8.285508E-07
0 7 101 9.999997E-01 -7.185436E-04 -2.652548E-09 1.122856E-09 -1.763023E-10 -8.444356E-11 -3.968879E-11 6.726813E-12 7.766275E-11 -7.076175E-12 1.000000E+00 -1.197573E-04 1.000000E+00 1.526736E-07 8.088571E-07
0 7 102 9.999997E-01 -6.997796E-04 -2.514993E-09 1.128683E-09 -1.686461E-10 -9.161769E-11 -3.805331E-11 4.890955E-12 7.878392E-11 -7.257509E-12 1.000000E+00 -1.166299E-04 1.000000E+00 1.595260E-07 7.882225E-07
0 7 103 9.999998E-01 -6.802567E-04 -2.375634E-09 1.132638E-09 -1.629172E-10 -9.895858E-11 -3.633238E-11 2.987505E-12 7.961389E-11 -7.409445E-12 1.000000E+00 -1.133761E-04 1.000000E+00 1.662793E-07 7.666586E-07
0 7 104 9.999998E-01 -6.599884E-04 -2.235037E-09 1.134658E-09 -1.591798E-10 -1.064366E-10 -3.453590E-11 1.026549E-12 8.014178E-11 -7.530362E-12 1.000000E+00 -1.099981E-04 1.000000E+00 1.729190E-07 7.441789E-07
0 7 105 9.999998E-01 -6.389895E-04 -2.093783E-09 1.134691E-09 -1.574875E-10 -1.140193E-10 -3.267446E-11 -9.819044E-13 8.035838E-11 -7.618484E-12 1.000000E+00 -1.064983E-04 1.000000E+00 1.794303E-07 7.207993E-07
0 7 106 9.999998E-01 -6.172764E-04 -1.952467E-09 1.132694E-09 -1.578849E-10 -1.216735E-10 -3.075797E-11 -3.028453E-12 8.025626E-11 -7.671650E-12 1.000000E+00 -1.028794E-04 1.000000E+00 1.857983E-07 6.965375E-07
0 7 107 9.999998E-01 -5.948672E-04 -1.811700E-09 1.128634E-09 -1.604057E-10 -1.293626E-10 -2.879885E-11 -5.102060E-12 7.982935E-11 -7.688805E-12 1.000000E+00 -9.914454E-05 1.000000E+00 1.920084E-07 6.714135E-07
0 7 108 9.999998E-01 -5.717813E-04 -1.672098E-09 1.122490E-09 -1.650718E-10 -1.370512E-10 -2.680878E-11 -7.190141E-12 7.907349E-11 -7.668529E-12 1.000000E+00 -9.529689E-05 1.000000E+00 1.980458E-07 6.454492E-07
[truncated: 13,436,352 more chars]
