# Supplementary material for: Collective epithelial migration mediated by the unbinding of hexatic defects
Source: eLife. 2026 May 5;14:RP105397. doi: 10.7554/eLife.105397 (PMC13143286; doi:10.7554/eLife.105397)
Supplement: Figure 2—source data 1. [file elife-105397-fig2-data1.zip › Figure 2/Fig2_Panel_b_iv.dat]

VARIABLES = 
 "X             ",
 "Y             ",
 "Z             ",
 "PsiR            ",
 "PsiI            ",
 "s11            ",
 "s12            ",
 "s21            ",
 "s22            ",
 "dxs11            ",
 "dys12            ",
 "dxs21            ",
 "dys22            ",
 "Vx           ",
 "Vy           ",
 "PsiMag           ",
 "uy            ",
 "uz            ",
 ZONE T="   1",   I= 1 ,J= 256 ,K= 256 ,F=POINT 
0 0 0 1.000000E+00 -1.173677E-05 2.448292E-16 7.930015E-10 -7.930015E-10 -2.855756E-16 1.861443E-16 2.773612E-14 6.457527E-12 -3.370221E-17 1.000000E+00 -1.956128E-06 1.000000E+00 -1.655256E-08 6.358414E-10
0 0 1 1.000000E+00 -1.173658E-05 -1.152050E-12 7.930124E-10 -7.930120E-10 -8.923289E-18 6.119086E-16 -5.928809E-15 5.236410E-12 1.025908E-16 1.000000E+00 -1.956097E-06 1.000000E+00 -1.655645E-08 3.319994E-08
0 0 2 1.000000E+00 -1.173587E-05 -4.635604E-12 7.929897E-10 -7.929874E-10 -8.039405E-17 1.353214E-15 -3.980367E-14 4.010609E-12 9.292789E-18 1.000000E+00 -1.955979E-06 1.000000E+00 -1.656099E-08 6.576652E-08
0 0 3 1.000000E+00 -1.173464E-05 -1.045092E-11 7.929328E-10 -7.929282E-10 9.662289E-18 1.762631E-15 -7.306728E-14 2.778120E-12 -4.496366E-17 1.000000E+00 -1.955773E-06 1.000000E+00 -1.656618E-08 9.833805E-08
0 0 4 1.000000E+00 -1.173288E-05 -1.859755E-11 7.928436E-10 -7.928348E-10 -1.703214E-16 2.302773E-15 -1.046482E-13 1.540099E-12 -4.343706E-17 1.000000E+00 -1.955479E-06 1.000000E+00 -1.657196E-08 1.309170E-07
0 0 5 1.000000E+00 -1.173059E-05 -2.907595E-11 7.927235E-10 -7.927101E-10 -7.721184E-17 3.121999E-15 -1.337207E-13 3.031948E-13 2.407259E-17 1.000000E+00 -1.955099E-06 1.000000E+00 -1.657829E-08 1.635058E-07
0 0 6 1.000000E+00 -1.172779E-05 -4.188555E-11 7.925761E-10 -7.925575E-10 -1.221762E-16 3.306407E-15 -1.583896E-13 -9.218346E-13 -2.425188E-16 1.000000E+00 -1.954631E-06 1.000000E+00 -1.658510E-08 1.961066E-07
0 0 7 1.000000E+00 -1.172446E-05 -5.702579E-11 7.924067E-10 -7.923805E-10 -5.622495E-16 3.896886E-15 -1.790507E-13 -2.118698E-12 -8.687780E-17 1.000000E+00 -1.954077E-06 1.000000E+00 -1.659231E-08 2.287218E-07
0 0 8 1.000000E+00 -1.172062E-05 -7.449727E-11 7.922180E-10 -7.921845E-10 -2.959318E-16 4.571336E-15 -1.960774E-13 -3.270021E-12 -1.576385E-16 1.000000E+00 -1.953437E-06 1.000000E+00 -1.659985E-08 2.613533E-07
0 0 9 1.000000E+00 -1.171626E-05 -9.429766E-11 7.920146E-10 -7.919722E-10 -8.775265E-16 4.808388E-15 -2.099680E-13 -4.357420E-12 -2.202821E-17 1.000000E+00 -1.952710E-06 1.000000E+00 -1.660761E-08 2.940030E-07
0 0 10 1.000000E+00 -1.171138E-05 -1.164278E-10 7.917981E-10 -7.917454E-10 -3.399882E-16 5.658209E-15 -2.238643E-13 -5.366788E-12 3.721627E-16 1.000000E+00 -1.951897E-06 1.000000E+00 -1.661547E-08 3.266726E-07
0 0 11 1.000000E+00 -1.170599E-05 -1.408847E-10 7.915669E-10 -7.915027E-10 -1.332010E-16 5.933807E-15 -2.417050E-13 -6.290956E-12 4.460144E-16 1.000000E+00 -1.950999E-06 1.000000E+00 -1.662332E-08 3.593635E-07
0 0 12 1.000000E+00 -1.170010E-05 -1.676669E-10 7.913147E-10 -7.912379E-10 5.520406E-16 6.703480E-15 -2.674193E-13 -7.132825E-12 9.388968E-16 1.000000E+00 -1.950016E-06 1.000000E+00 -1.663102E-08 3.920769E-07
0 0 13 1.000000E+00 -1.169369E-05 -1.967719E-10 7.910320E-10 -7.909405E-10 1.744593E-15 7.418352E-15 -3.063568E-13 -7.909698E-12 1.327397E-15 1.000000E+00 -1.948949E-06 1.000000E+00 -1.663844E-08 4.248136E-07
0 0 14 1.000000E+00 -1.168678E-05 -2.281956E-10 7.907020E-10 -7.905950E-10 3.206834E-15 7.821377E-15 -3.627887E-13 -8.653000E-12 1.612613E-15 1.000000E+00 -1.947797E-06 1.000000E+00 -1.664543E-08 4.575741E-07
0 0 15 1.000000E+00 -1.167937E-05 -2.619337E-10 7.903064E-10 -7.901812E-10 4.969819E-15 8.760000E-15 -4.403922E-13 -9.409857E-12 1.774003E-15 1.000000E+00 -1.946562E-06 1.000000E+00 -1.665181E-08 4.903586E-07
0 0 16 1.000000E+00 -1.167146E-05 -2.979802E-10 7.898212E-10 -7.896767E-10 6.754840E-15 9.419764E-15 -5.412897E-13 -1.024019E-11 1.479167E-15 1.000000E+00 -1.945244E-06 1.000000E+00 -1.665741E-08 5.231666E-07
0 0 17 1.000000E+00 -1.166306E-05 -3.363277E-10 7.892239E-10 -7.890588E-10 7.928153E-15 1.050678E-14 -6.629583E-13 -1.121247E-11 9.851399E-16 1.000000E+00 -1.943844E-06 1.000000E+00 -1.666203E-08 5.559976E-07
0 0 18 1.000000E+00 -1.165417E-05 -3.769681E-10 7.884953E-10 -7.883078E-10 8.725119E-15 1.123573E-14 -8.011845E-13 -1.239777E-11 6.218511E-17 1.000000E+00 -1.942362E-06 1.000000E+00 -1.666546E-08 5.888502E-07
0 0 19 1.000000E+00 -1.164480E-05 -4.198905E-10 7.876215E-10 -7.874114E-10 8.052524E-15 1.219821E-14 -9.464160E-13 -1.386149E-11 -1.345528E-15 1.000000E+00 -1.940799E-06 1.000000E+00 -1.666743E-08 6.217229E-07
0 0 20 1.000000E+00 -1.163494E-05 -4.650834E-10 7.866024E-10 -7.863683E-10 6.034064E-15 1.339771E-14 -1.085985E-12 -1.565369E-11 -3.344973E-15 1.000000E+00 -1.939157E-06 1.000000E+00 -1.666770E-08 6.546135E-07
0 0 21 1.000000E+00 -1.162461E-05 -5.125320E-10 7.854495E-10 -7.851931E-10 1.362577E-15 1.449552E-14 -1.202735E-12 -1.779867E-11 -5.424608E-15 1.000000E+00 -1.937435E-06 1.000000E+00 -1.666596E-08 6.875194E-07
0 0 22 1.000000E+00 -1.161381E-05 -5.622214E-10 7.841970E-10 -7.839172E-10 -4.815152E-15 1.535904E-14 -1.277920E-12 -2.028696E-11 -7.526874E-15 1.000000E+00 -1.935635E-06 1.000000E+00 -1.666189E-08 7.204376E-07
0 0 23 1.000000E+00 -1.160255E-05 -6.141323E-10 7.828937E-10 -7.825935E-10 -1.369117E-14 1.680881E-14 -1.292125E-12 -2.306623E-11 -9.561601E-15 1.000000E+00 -1.933758E-06 1.000000E+00 -1.665514E-08 7.533646E-07
0 0 24 1.000000E+00 -1.159083E-05 -6.682452E-10 7.816127E-10 -7.812925E-10 -2.393835E-14 1.766484E-14 -1.226946E-12 -2.603744E-11 -1.106968E-14 1.000000E+00 -1.931805E-06 1.000000E+00 -1.664535E-08 7.862963E-07
0 0 25 1.000000E+00 -1.157866E-05 -7.245361E-10 7.804398E-10 -7.801023E-10 -3.583054E-14 1.887401E-14 -1.069162E-12 -2.905325E-11 -1.176304E-14 1.000000E+00 -1.929776E-06 1.000000E+00 -1.663213E-08 8.192283E-07
0 0 26 1.000000E+00 -1.156604E-05 -7.829800E-10 7.794744E-10 -7.791213E-10 -4.746444E-14 1.986322E-14 -8.109012E-13 -3.192200E-11 -1.078551E-14 1.000000E+00 -1.927673E-06 1.000000E+00 -1.661510E-08 8.521558E-07
0 0 27 1.000000E+00 -1.155298E-05 -8.435482E-10 7.788180E-10 -7.784504E-10 -5.740155E-14 2.034742E-14 -4.552490E-13 -3.441751E-11 -8.569502E-15 1.000000E+00 -1.925497E-06 1.000000E+00 -1.659387E-08 8.850733E-07
0 0 28 1.000000E+00 -1.153949E-05 -9.062079E-10 7.785639E-10 -7.781835E-10 -6.460345E-14 2.123447E-14 -1.499968E-14 -3.629178E-11 -4.674326E-15 1.000000E+00 -1.923249E-06 1.000000E+00 -1.656806E-08 9.179749E-07
0 0 29 1.000000E+00 -1.152558E-05 -9.709239E-10 7.787880E-10 -7.783937E-10 -6.675020E-14 2.114012E-14 4.836103E-13 -3.729470E-11 1.517409E-15 1.000000E+00 -1.920930E-06 1.000000E+00 -1.653733E-08 9.508538E-07
0 0 30 1.000000E+00 -1.151124E-05 -1.037657E-09 7.795311E-10 -7.791225E-10 -6.156863E-14 2.118639E-14 1.002253E-12 -3.719773E-11 9.101872E-15 1.000000E+00 -1.918541E-06 1.000000E+00 -1.650135E-08 9.837030E-07
0 0 31 1.000000E+00 -1.149650E-05 -1.106360E-09 7.807925E-10 -7.803658E-10 -4.854646E-14 2.039228E-14 1.491153E-12 -3.581739E-11 1.808345E-14 1.000000E+00 -1.916083E-06 1.000000E+00 -1.645983E-08 1.016514E-06
0 0 32 1.000000E+00 -1.148135E-05 -1.176987E-09 7.825134E-10 -7.820652E-10 -2.540172E-14 1.962950E-14 1.891379E-12 -3.304133E-11 2.852609E-14 1.000000E+00 -1.913558E-06 1.000000E+00 -1.641251E-08 1.049279E-06
0 0 33 1.000000E+00 -1.146579E-05 -1.249480E-09 7.845753E-10 -7.840991E-10 8.505716E-15 1.782078E-14 2.139141E-12 -2.885381E-11 3.837988E-14 1.000000E+00 -1.910966E-06 1.000000E+00 -1.635915E-08 1.081986E-06
0 0 34 1.000000E+00 -1.144985E-05 -1.323779E-09 7.867917E-10 -7.862810E-10 5.135803E-14 1.593439E-14 2.170124E-12 -2.335268E-11 4.792518E-14 1.000000E+00 -1.908308E-06 1.000000E+00 -1.629956E-08 1.114625E-06
0 0 35 1.000000E+00 -1.143351E-05 -1.399818E-09 7.889155E-10 -7.883615E-10 1.043561E-13 1.372600E-14 1.925320E-12 -1.676587E-11 5.549086E-14 1.000000E+00 -1.905586E-06 1.000000E+00 -1.623351E-08 1.147184E-06
0 0 36 1.000000E+00 -1.141680E-05 -1.477519E-09 7.906423E-10 -7.900379E-10 1.623398E-13 1.149638E-14 1.357754E-12 -9.455586E-12 6.000324E-14 1.000000E+00 -1.902800E-06 1.000000E+00 -1.616082E-08 1.179648E-06
0 0 37 1.000000E+00 -1.139972E-05 -1.556803E-09 7.916310E-10 -7.909671E-10 2.243626E-13 8.894459E-15 4.383116E-13 -1.913737E-12 6.086963E-14 1.000000E+00 -1.899953E-06 1.000000E+00 -1.608124E-08 1.212003E-06
0 0 38 1.000000E+00 -1.138227E-05 -1.637581E-09 7.915190E-10 -7.907885E-10 2.840790E-13 7.200341E-15 -8.395855E-13 5.250617E-12 5.613681E-14 1.000000E+00 -1.897044E-06 1.000000E+00 -1.599447E-08 1.244232E-06
0 0 39 1.000000E+00 -1.136446E-05 -1.719757E-09 7.899518E-10 -7.891491E-10 3.366362E-13 5.808397E-15 -2.454065E-12 1.134017E-11 4.598405E-14 1.000000E+00 -1.894077E-06 1.000000E+00 -1.590017E-08 1.276317E-06
0 0 40 1.000000E+00 -1.134631E-05 -1.803226E-09 7.866108E-10 -7.857328E-10 3.760471E-13 5.791557E-15 -4.352879E-12 1.560185E-11 2.965076E-14 1.000000E+00 -1.891052E-06 1.000000E+00 -1.579788E-08 1.308237E-06
0 0 41 1.000000E+00 -1.132782E-05 -1.887879E-09 7.812461E-10 -7.802916E-10 3.959377E-13 7.054666E-15 -6.452548E-12 1.727345E-11 7.079832E-15 1.000000E+00 -1.887971E-06 1.000000E+00 -1.568704E-08 1.339973E-06
0 0 42 1.000000E+00 -1.130901E-05 -1.973598E-09 7.737057E-10 -7.726769E-10 3.902068E-13 1.034283E-14 -8.641054E-12 1.563420E-11 -2.125221E-14 1.000000E+00 -1.884836E-06 1.000000E+00 -1.556696E-08 1.371503E-06
0 0 43 1.000000E+00 -1.128989E-05 -2.060258E-09 7.639640E-10 -7.628679E-10 3.534333E-13 1.562722E-14 -1.077874E-11 1.005907E-11 -5.423903E-14 1.000000E+00 -1.881649E-06 1.000000E+00 -1.543686E-08 1.402802E-06
0 0 44 1.000000E+00 -1.127047E-05 -2.147730E-09 7.521483E-10 -7.509926E-10 2.817287E-13 2.348828E-14 -1.270835E-11 7.520468E-14 -9.078255E-14 1.000000E+00 -1.878412E-06 1.000000E+00 -1.529581E-08 1.433846E-06
0 0 45 1.000000E+00 -1.125077E-05 -2.235875E-09 7.385473E-10 -7.373456E-10 1.718682E-13 3.363401E-14 -1.426084E-11 -1.458759E-11 -1.288668E-13 1.000000E+00 -1.875129E-06 1.000000E+00 -1.514278E-08 1.464612E-06
0 0 46 1.000000E+00 -1.123081E-05 -2.324553E-09 7.236266E-10 -7.223919E-10 2.399511E-14 4.677213E-14 -1.526677E-11 -3.394975E-11 -1.658475E-13 1.000000E+00 -1.871801E-06 1.000000E+00 -1.497666E-08 1.495073E-06
0 0 47 1.000000E+00 -1.121059E-05 -2.413614E-09 7.080137E-10 -7.067646E-10 -1.598268E-13 6.185960E-14 -1.556625E-11 -5.774963E-11 -1.998772E-13 1.000000E+00 -1.868432E-06 1.000000E+00 -1.479630E-08 1.525203E-06
0 0 48 1.000000E+00 -1.119014E-05 -2.502907E-09 6.924941E-10 -6.912457E-10 -3.757593E-13 7.897300E-14 -1.502080E-11 -8.541972E-11 -2.280520E-13 1.000000E+00 -1.865023E-06 1.000000E+00 -1.460050E-08 1.554978E-06
0 0 49 1.000000E+00 -1.116947E-05 -2.592272E-09 6.779721E-10 -6.767422E-10 -6.159308E-13 9.765844E-14 -1.352624E-11 -1.160821E-10 -2.474561E-13 1.000000E+00 -1.861579E-06 1.000000E+00 -1.438813E-08 1.584370E-06
0 0 50 1.000000E+00 -1.114860E-05 -2.681545E-09 6.654416E-10 -6.642462E-10 -8.706715E-13 1.169347E-13 -1.101774E-11 -1.485598E-10 -2.560680E-13 1.000000E+00 -1.858100E-06 1.000000E+00 -1.415810E-08 1.613354E-06
0 0 51 1.000000E+00 -1.112754E-05 -2.770559E-09 6.559367E-10 -6.547875E-10 -1.128067E-12 1.358257E-13 -7.483808E-12 -1.814060E-10 -2.516910E-13 1.000000E+00 -1.854591E-06 1.000000E+00 -1.390943E-08 1.641904E-06
0 0 52 1.000000E+00 -1.110631E-05 -2.859138E-09 6.504740E-10 -6.493822E-10 -1.374054E-12 1.536029E-13 -2.967086E-12 -2.129495E-10 -2.327857E-13 1.000000E+00 -1.851052E-06 1.000000E+00 -1.364131E-08 1.669995E-06
0 0 53 1.000000E+00 -1.108492E-05 -2.947101E-09 6.500025E-10 -6.489718E-10 -1.593638E-12 1.686711E-13 2.430626E-12 -2.413581E-10 -1.984508E-13 1.000000E+00 -1.847487E-06 1.000000E+00 -1.335311E-08 1.697600E-06
0 0 54 1.000000E+00 -1.106338E-05 -3.034260E-09 6.553352E-10 -6.543674E-10 -1.770955E-12 1.804368E-13 8.549396E-12 -2.647119E-10 -1.483201E-13 1.000000E+00 -1.843896E-06 1.000000E+00 -1.304444E-08 1.724694E-06
0 0 55 1.000000E+00 -1.104169E-05 -3.120422E-09 6.671013E-10 -6.661914E-10 -1.890278E-12 1.870699E-13 1.517687E-11 -2.810899E-10 -8.337831E-14 1.000000E+00 -1.840282E-06 1.000000E+00 -1.271512E-08 1.751250E-06
0 0 56 1.000000E+00 -1.101987E-05 -3.205383E-09 6.856890E-10 -6.848277E-10 -1.937712E-12 1.880414E-13 2.205240E-11 -2.886599E-10 -5.051080E-15 1.000000E+00 -1.836645E-06 1.000000E+00 -1.236521E-08 1.777241E-06
0 0 57 1.000000E+00 -1.099792E-05 -3.288934E-09 7.112061E-10 -7.103792E-10 -1.900380E-12 1.820917E-13 2.887977E-11 -2.857703E-10 8.465136E-14 1.000000E+00 -1.832986E-06 1.000000E+00 -1.199504E-08 1.802639E-06
0 0 58 1.000000E+00 -1.097584E-05 -3.370856E-09 7.434485E-10 -7.426382E-10 -1.768409E-12 1.688031E-13 3.533847E-11 -2.710401E-10 1.824934E-13 1.000000E+00 -1.829306E-06 1.000000E+00 -1.160511E-08 1.827415E-06
0 0 59 1.000000E+00 -1.095363E-05 -3.450924E-09 7.818830E-10 -7.810690E-10 -1.535393E-12 1.475802E-13 4.109871E-11 -2.434392E-10 2.849467E-13 1.000000E+00 -1.825605E-06 1.000000E+00 -1.119615E-08 1.851538E-06
0 0 60 1.000000E+00 -1.093130E-05 -3.528903E-09 8.256459E-10 -8.248057E-10 -1.198516E-12 1.183692E-13 4.583592E-11 -2.023593E-10 3.878867E-13 1.000000E+00 -1.821883E-06 1.000000E+00 -1.076901E-08 1.874974E-06
0 0 61 1.000000E+00 -1.090884E-05 -3.604548E-09 8.735549E-10 -8.726661E-10 -7.596201E-13 8.120628E-14 4.924635E-11 -1.476666E-10 4.869193E-13 1.000000E+00 -1.818140E-06 1.000000E+00 -1.032465E-08 1.897688E-06
0 0 62 1.000000E+00 -1.088626E-05 -3.677611E-09 9.241386E-10 -9.231800E-10 -2.246770E-13 3.711890E-14 5.106252E-11 -7.973818E-11 5.777765E-13 1.000000E+00 -1.814376E-06 1.000000E+00 -9.864071E-09 1.919642E-06
0 0 63 1.000000E+00 -1.086355E-05 -3.747834E-09 9.756799E-10 -9.746332E-10 3.959329E-13 -1.317333E-14 5.106603E-11 5.221970E-13 6.559480E-13 1.000000E+00 -1.810591E-06 1.000000E+00 -9.388255E-09 1.940797E-06
0 0 64 1.000000E+00 -1.084071E-05 -3.814954E-09 1.026271E-09 -1.025122E-09 1.087219E-12 -6.860852E-14 4.910016E-11 9.169084E-11 7.175300E-13 1.000000E+00 -1.806786E-06 1.000000E+00 -8.898123E-09 1.961108E-06
0 0 65 1.000000E+00 -1.081776E-05 -3.878704E-09 1.073880E-09 -1.072619E-09 1.830993E-12 -1.272145E-13 4.507595E-11 1.918507E-10 7.590208E-13 1.000000E+00 -1.802960E-06 1.000000E+00 -8.394470E-09 1.980529E-06
0 0 66 1.000000E+00 -1.079469E-05 -3.938813E-09 1.116423E-09 -1.115049E-09 2.605261E-12 -1.872306E-13 3.898123E-11 2.986403E-10 7.777308E-13 1.000000E+00 -1.799115E-06 1.000000E+00 -7.877922E-09 1.999011E-06
0 0 67 1.000000E+00 -1.077151E-05 -3.995012E-09 1.151843E-09 -1.150358E-09 3.386454E-12 -2.471896E-13 3.088092E-11 4.093182E-10 7.715036E-13 1.000000E+00 -1.795251E-06 1.000000E+00 -7.348893E-09 2.016503E-06
0 0 68 1.000000E+00 -1.074823E-05 -4.047029E-09 1.178184E-09 -1.176601E-09 4.148268E-12 -3.037808E-13 2.091522E-11 5.208475E-10 7.393835E-13 1.000000E+00 -1.791371E-06 1.000000E+00 -6.807562E-09 2.032950E-06
0 0 69 1.000000E+00 -1.072486E-05 -4.094597E-09 1.193673E-09 -1.192008E-09 4.865221E-12 -3.563596E-13 9.298276E-12 6.299880E-10 6.815725E-13 1.000000E+00 -1.787477E-06 1.000000E+00 -6.253850E-09 2.048297E-06
0 0 70 1.000000E+00 -1.070143E-05 -4.137454E-09 1.196781E-09 -1.195059E-09 5.511413E-12 -4.017057E-13 -3.692723E-12 7.333999E-10 5.981855E-13 1.000000E+00 -1.783572E-06 1.000000E+00 -5.687423E-09 2.062484E-06
0 0 71 1.000000E+00 -1.067795E-05 -4.175345E-09 1.186288E-09 -1.184539E-09 6.061592E-12 -4.383778E-13 -1.772549E-11 8.277525E-10 4.920240E-13 1.000000E+00 -1.779658E-06 1.000000E+00 -5.107698E-09 2.075455E-06
0 0 72 1.000000E+00 -1.065444E-05 -4.208026E-09 1.161330E-09 -1.159588E-09 6.495461E-12 -4.646360E-13 -3.242555E-11 9.098288E-10 3.652669E-13 1.000000E+00 -1.775740E-06 1.000000E+00 -4.513861E-09 2.087147E-06
0 0 73 1.000000E+00 -1.063093E-05 -4.235262E-09 1.121437E-09 -1.119740E-09 6.792126E-12 -4.789022E-13 -4.738953E-11 9.766318E-10 2.213721E-13 1.000000E+00 -1.771822E-06 1.000000E+00 -3.904906E-09 2.097503E-06
0 0 74 1.000000E+00 -1.060745E-05 -4.256835E-09 1.066551E-09 -1.064938E-09 6.938205E-12 -4.804101E-13 -6.220061E-11 1.025478E-09 6.481385E-14 1.000000E+00 -1.767908E-06 1.000000E+00 -3.279674E-09 2.106461E-06
0 0 75 1.000000E+00 -1.058403E-05 -4.272540E-09 9.970354E-10 -9.955446E-10 6.921754E-12 -4.682150E-13 -7.644269E-11 1.054081E-09 -1.004821E-13 1.000000E+00 -1.764005E-06 1.000000E+00 -2.636903E-09 2.113964E-06
0 0 76 1.000000E+00 -1.056070E-05 -4.282192E-09 9.136656E-10 -9.123339E-10 6.737241E-12 -4.421491E-13 -8.971476E-11 1.060626E-09 -2.686885E-13 1.000000E+00 -1.760117E-06 1.000000E+00 -1.975285E-09 2.119954E-06
0 0 77 1.000000E+00 -1.053750E-05 -4.285626E-09 8.176059E-10 -8.164666E-10 6.384377E-12 -4.022536E-13 -1.016450E-10 1.043817E-09 -4.356450E-13 1.000000E+00 -1.756251E-06 1.000000E+00 -1.293523E-09 2.124376E-06
0 0 78 1.000000E+00 -1.051446E-05 -4.282695E-09 7.103756E-10 -7.094566E-10 5.865951E-12 -3.493046E-13 -1.119026E-10 1.002919E-09 -5.962728E-13 1.000000E+00 -1.752411E-06 1.000000E+00 -5.903941E-10 2.127178E-06
0 0 79 1.000000E+00 -1.049162E-05 -4.273279E-09 5.938006E-10 -5.931244E-10 5.191831E-12 -2.839925E-13 -1.202072E-10 9.377733E-10 -7.456674E-13 1.000000E+00 -1.748603E-06 1.000000E+00 1.351994E-10 2.128308E-06
0 0 80 1.000000E+00 -1.046901E-05 -4.257276E-09 4.699613E-10 -4.695411E-10 4.374616E-12 -2.083500E-13 -1.263374E-10 8.487956E-10 -8.800822E-13 1.000000E+00 -1.744834E-06 1.000000E+00 8.841712E-10 2.127722E-06
0 0 81 1.000000E+00 -1.044665E-05 -4.234614E-09 3.411259E-10 -3.409686E-10 3.431667E-12 -1.226635E-13 -1.301362E-10 7.369610E-10 -9.953580E-13 1.000000E+00 -1.741109E-06 1.000000E+00 1.657206E-09 2.125375E-06
0 0 82 1.000000E+00 -1.042459E-05 -4.205244E-09 2.096889E-10 -2.097907E-10 2.383900E-12 -3.066997E-14 -1.315141E-10 6.037671E-10 -1.088783E-12 1.000000E+00 -1.737432E-06 1.000000E+00 2.454719E-09 2.121227E-06
0 0 83 1.000000E+00 -1.040285E-05 -4.169144E-09 7.809766E-11 -7.844765E-11 1.254100E-12 6.743098E-14 -1.304494E-10 4.511872E-10 -1.157894E-12 1.000000E+00 -1.733809E-06 1.000000E+00 3.276824E-09 2.115243E-06
0 0 84 1.000000E+00 -1.038146E-05 -4.126318E-09 -5.120992E-11 5.063213E-11 6.811198E-14 1.677802E-13 -1.269853E-10 2.816078E-10 -1.201341E-12 1.000000E+00 -1.730244E-06 1.000000E+00 4.123312E-09 2.107390E-06
0 0 85 1.000000E+00 -1.036044E-05 -4.076798E-09 -1.758729E-10 1.750967E-10 -1.148582E-12 2.692650E-13 -1.212290E-10 9.775924E-11 -1.218266E-12 1.000000E+00 -1.726740E-06 1.000000E+00 4.993641E-09 2.097641E-06
0 0 86 1.000000E+00 -1.033981E-05 -4.020644E-09 -2.936678E-10 2.927286E-10 -2.368420E-12 3.688798E-13 -1.133433E-10 -9.736221E-11 -1.208664E-12 1.000000E+00 -1.723301E-06 1.000000E+00 5.886927E-09 2.085972E-06
0 0 87 1.000000E+00 -1.031958E-05 -3.957944E-09 -4.025594E-10 4.014990E-10 -3.565909E-12 4.651628E-13 -1.035389E-10 -3.005753E-10 -1.173426E-12 1.000000E+00 -1.719930E-06 1.000000E+00 6.801960E-09 2.072360E-06
0 0 88 1.000000E+00 -1.029977E-05 -3.888814E-09 -5.007457E-10 4.996131E-10 -4.715272E-12 5.547689E-13 -9.206949E-11 -5.085968E-10 -1.113936E-12 1.000000E+00 -1.716629E-06 1.000000E+00 7.737210E-09 2.056790E-06
0 0 89 1.000000E+00 -1.028039E-05 -3.813398E-09 -5.866984E-10 5.855438E-10 -5.793780E-12 6.378873E-13 -7.921968E-11 -7.181224E-10 -1.032477E-12 1.000000E+00 -1.713399E-06 1.000000E+00 8.690855E-09 2.039247E-06
0 0 90 1.000000E+00 -1.026146E-05 -3.731869E-09 -6.591850E-10 6.580619E-10 -6.780226E-12 7.105293E-13 -6.529490E-11 -9.259041E-10 -9.311432E-13 1.000000E+00 -1.710243E-06 1.000000E+00 9.660808E-09 2.019722E-06
0 0 91 1.000000E+00 -1.024296E-05 -3.644428E-09 -7.172882E-10 7.162513E-10 -7.656067E-12 7.735243E-13 -5.061472E-11 -1.128823E-09 -8.133003E-13 1.000000E+00 -1.707160E-06 1.000000E+00 1.064475E-08 1.998207E-06
0 0 92 1.000000E+00 -1.022490E-05 -3.551304E-09 -7.604145E-10 7.595170E-10 -8.406826E-12 8.241438E-13 -3.550171E-11 -1.323952E-09 -6.821692E-13 1.000000E+00 -1.704151E-06 1.000000E+00 1.164016E-08 1.974698E-06
0 0 93 1.000000E+00 -1.020730E-05 -3.452756E-09 -7.882917E-10 7.875843E-10 -9.020405E-12 8.626052E-13 -2.027186E-11 -1.508614E-09 -5.407597E-13 1.000000E+00 -1.701216E-06 1.000000E+00 1.264438E-08 1.949193E-06
0 0 94 1.000000E+00 -1.019013E-05 -3.349068E-09 -8.009582E-10 8.004897E-10 -9.488346E-12 8.877798E-13 -5.229095E-12 -1.680423E-09 -3.929701E-13 1.000000E+00 -1.698355E-06 1.000000E+00 1.365461E-08 1.921694E-06
0 0 95 1.000000E+00 -1.017340E-05 -3.240554E-09 -7.987498E-10 7.985626E-10 -9.806345E-12 9.004912E-13 9.342854E-12 -1.837325E-09 -2.417821E-13 1.000000E+00 -1.695567E-06 1.000000E+00 1.466800E-08 1.892204E-06
0 0 96 1.000000E+00 -1.015711E-05 -3.127553E-09 -7.822725E-10 7.824029E-10 -9.971910E-12 8.995128E-13 2.318833E-11 -1.977616E-09 -9.095945E-14 1.000000E+00 -1.692852E-06 1.000000E+00 1.568164E-08 1.860730E-06
0 0 97 1.000000E+00 -1.014125E-05 -3.010431E-09 -7.523732E-10 7.528533E-10 -9.988264E-12 8.861170E-13 3.608018E-11 -2.099963E-09 5.672749E-14 1.000000E+00 -1.690208E-06 1.000000E+00 1.669261E-08 1.827281E-06
0 0 98 1.000000E+00 -1.012581E-05 -2.889581E-09 -7.101121E-10 7.109644E-10 -9.858455E-12 8.610261E-13 4.782565E-11 -2.203404E-09 1.987572E-13 1.000000E+00 -1.687635E-06 1.000000E+00 1.769805E-08 1.791869E-06
0 0 99 1.000000E+00 -1.011079E-05 -2.765418E-09 -6.567219E-10 6.579618E-10 -9.590750E-12 8.244765E-13 5.826995E-11 -2.287340E-09 3.322173E-13 1.000000E+00 -1.685132E-06 1.000000E+00 1.869513E-08 1.754507E-06
0 0 100 1.000000E+00 -1.009619E-05 -2.638382E-09 -5.935722E-10 5.952085E-10 -9.194020E-12 7.776368E-13 6.729354E-11 -2.351530E-09 4.553631E-13 1.000000E+00 -1.682698E-06 1.000000E+00 1.968109E-08 1.715211E-06
0 0 101 1.000000E+00 -1.008200E-05 -2.508936E-09 -5.221348E-10 5.241670E-10 -8.680024E-12 7.218242E-13 7.481482E-11 -2.396061E-09 5.664432E-13 1.000000E+00 -1.680333E-06 1.000000E+00 2.065329E-08 1.674002E-06
0 0 102 1.000000E+00 -1.006821E-05 -2.377562E-09 -4.439426E-10 4.463633E-10 -8.061134E-12 6.582857E-13 8.078893E-11 -2.421326E-09 6.641853E-13 1.000000E+00 -1.678035E-06 1.000000E+00 2.160920E-08 1.630901E-06
0 0 103 1.000000E+00 -1.005483E-05 -2.244761E-09 -3.605569E-10 3.633516E-10 -7.351653E-12 5.877928E-13 8.520445E-11 -2.427988E-09 7.479194E-13 1.000000E+00 -1.675805E-06 1.000000E+00 2.254642E-08 1.585932E-06
0 0 104 1.000000E+00 -1.004186E-05 -2.111053E-09 -2.735337E-10 2.766806E-10 -6.565295E-12 5.122722E-13 8.808223E-11 -2.416948E-09 8.169930E-13 1.000000E+00 -1.673643E-06 1.000000E+00 2.346266E-08 1.539125E-06
0 0 105 1.000000E+00 -1.002928E-05 -1.976970E-09 -1.843925E-10 1.878639E-10 -5.717667E-12 4.324415E-13 8.947225E-11 -2.389306E-09 8.712011E-13 1.000000E+00 -1.671547E-06 1.000000E+00 2.435579E-08 1.490509E-06
0 0 106 1.000000E+00 -1.001712E-05 -1.843058E-09 -9.458921E-11 9.835258E-11 -4.822893E-12 3.500857E-13 8.944900E-11 -2.346316E-09 9.111525E-13 1.000000E+00 -1.669520E-06 1.000000E+00 2.522381E-08 1.440121E-06
0 0 107 1.000000E+00 -1.000536E-05 -1.709873E-09 -5.494479E-12 9.511143E-12 -3.895362E-12 2.660847E-13 8.810942E-11 -2.289355E-09 9.368321E-13 1.000000E+00 -1.667560E-06 1.000000E+00 2.606487E-08 1.387997E-06
0 0 108 1.000000E+00 -9.994019E-06 -1.577977E-09 8.162962E-11 -7.740037E-11 -2.949229E-12 1.811413E-13 8.556810E-11 -2.219876E-09 9.495792E-13 1.000000E+00 -1.665670E-06 1.000000E+00 2.687721E-08 1.334180E-06
0 0 109 1.000000E+00 -9.983094E-06 -1.447940E-09 1.656417E-10 -1.612449E-10 -1.996204E-12 9.766859E-14 8.195349E-11 -2.139376E-09 9.498045E-13 1.000000E+00 -1.663849E-06 1.000000E+00 2.765926E-08 1.278715E-06
0 0 110 1.000000E+00 -9.972594E-06 -1.320328E-09 2.455366E-10 -2.410187E-10 -1.049620E-12 1.468771E-14 7.740476E-11 -2.049359E-09 9.387456E-13 1.000000E+00 -1.662099E-06 1.000000E+00 2.840952E-08 1.221651E-06
0 0 111 1.000000E+00 -9.962525E-06 -1.195709E-09 3.204512E-10 -3.158608E-10 -1.187125E-13 -6.530047E-14 7.206816E-11 -1.951302E-09 9.178366E-13 1.000000E+00 -1.660421E-06 1.000000E+00 2.912662E-08 1.163042E-06
0 0 112 1.000000E+00 -9.952898E-06 -1.074644E-09 3.896729E-10 -3.850576E-10 7.860536E-13 -1.429948E-13 6.609316E-11 -1.846630E-09 8.880078E-13 1.000000E+00 -1.658816E-06 1.000000E+00 2.980930E-08 1.102945E-06
0 0 113 1.000000E+00 -9.943720E-06 -9.576863E-10 4.526375E-10 -4.480464E-10 1.657303E-12 -2.163805E-13 5.962985E-11 -1.736690E-09 8.506229E-13 1.000000E+00 -1.657287E-06 1.000000E+00 3.045640E-08 1.041421E-06
0 0 114 1.000000E+00 -9.935001E-06 -8.453768E-10 5.089326E-10 -5.044137E-10 2.487299E-12 -2.863942E-13 5.282800E-11 -1.622730E-09 8.068971E-13 1.000000E+00 -1.655834E-06 1.000000E+00 3.106685E-08 9.785365E-07
0 0 115 1.000000E+00 -9.926752E-06 -7.382421E-10 5.582935E-10 -5.538915E-10 3.271097E-12 -3.518825E-13 4.583090E-11 -1.505880E-09 7.582154E-13 1.000000E+00 -1.654459E-06 1.000000E+00 3.163966E-08 9.143600E-07
0 0 116 1.000000E+00 -9.918984E-06 -6.367888E-10 6.005944E-10 -5.963554E-10 4.003730E-12 -4.127411E-13 3.877790E-11 -1.387144E-09 7.053443E-13 1.000000E+00 -1.653164E-06 1.000000E+00 3.217393E-08 8.489650E-07
0 0 117 1.000000E+00 -9.911707E-06 -5.415024E-10 6.358494E-10 -6.318134E-10 4.681786E-12 -4.687488E-13 3.179995E-11 -1.267388E-09 6.495723E-13 1.000000E+00 -1.651951E-06 1.000000E+00 3.266882E-08 7.824287E-07
0 0 118 1.000000E+00 -9.904932E-06 -4.528432E-10 6.641943E-10 -6.604020E-10 5.302875E-12 -5.200111E-13 2.501935E-11 -1.147336E-09 5.915494E-13 1.000000E+00 -1.650822E-06 1.000000E+00 3.312359E-08 7.148318E-07
0 0 119 1.000000E+00 -9.898670E-06 -3.712424E-10 6.858880E-10 -6.823735E-10 5.864885E-12 -5.663745E-13 1.854882E-11 -1.027568E-09 5.323266E-13 1.000000E+00 -1.649778E-06 1.000000E+00 3.353754E-08 6.462586E-07
0 0 120 1.000000E+00 -9.892932E-06 -2.971012E-10 7.012920E-10 -6.980897E-10 6.367528E-12 -6.075940E-13 1.249087E-11 -9.085255E-10 4.723082E-13 1.000000E+00 -1.648822E-06 1.000000E+00 3.391006E-08 5.767966E-07
0 0 121 1.000000E+00 -9.887729E-06 -2.307853E-10 7.108698E-10 -7.080072E-10 6.809501E-12 -6.444479E-13 6.937600E-12 -7.905120E-10 4.119554E-13 1.000000E+00 -1.647955E-06 1.000000E+00 3.424058E-08 5.065366E-07
0 0 122 1.000000E+00 -9.883070E-06 -1.726249E-10 7.151672E-10 -7.126702E-10 7.191439E-12 -6.763537E-13 1.969241E-12 -6.737044E-10 3.519448E-13 1.000000E+00 -1.647178E-06 1.000000E+00 3.452861E-08 4.355718E-07
0 0 123 1.000000E+00 -9.878966E-06 -1.229107E-10 7.148083E-10 -7.126978E-10 7.513390E-12 -7.033008E-13 -2.344146E-12 -5.581636E-10 2.921152E-13 1.000000E+00 -1.646494E-06 1.000000E+00 3.477373E-08 3.639981E-07
0 0 124 1.000000E+00 -9.875426E-06 -8.189216E-11 7.104789E-10 -7.087734E-10 7.775669E-12 -7.262709E-13 -5.943540E-12 -4.438454E-10 2.327626E-13 1.000000E+00 -1.645904E-06 1.000000E+00 3.497557E-08 2.919136E-07
0 0 125 1.000000E+00 -9.872460E-06 -4.977615E-11 7.029212E-10 -7.016328E-10 7.978916E-12 -7.444684E-13 -8.781150E-12 -3.306164E-10 1.741104E-13 1.000000E+00 -1.645410E-06 1.000000E+00 3.513383E-08 2.194183E-07
0 0 126 1.000000E+00 -9.870076E-06 -2.672537E-11 6.929166E-10 -6.920557E-10 8.123890E-12 -7.583103E-13 -1.082042E-11 -2.182701E-10 1.157957E-13 1.000000E+00 -1.645013E-06 1.000000E+00 3.524828E-08 1.466134E-07
0 0 127 1.000000E+00 -9.868282E-06 -1.285619E-11 6.812804E-10 -6.808519E-10 8.210507E-12 -7.680741E-13 -1.203437E-11 -1.065439E-10 5.771283E-14 1.000000E+00 -1.644714E-06 1.000000E+00 3.531875E-08 7.360160E-08
0 0 128 1.000000E+00 -9.867088E-06 -8.239340E-12 6.688479E-10 -6.688533E-10 8.239316E-12 -7.732173E-13 -1.240796E-11 4.863516E-12 -4.234377E-17 1.000000E+00 -1.644515E-06 1.000000E+00 3.534514E-08 4.861703E-10
0 0 129 1.000000E+00 -9.866499E-06 -1.289836E-11 6.564644E-10 -6.569020E-10 8.210422E-12 -7.745072E-13 -1.193514E-11 1.162713E-10 -5.769564E-14 1.000000E+00 -1.644416E-06 1.000000E+00 3.532741E-08 -7.262921E-08
0 0 130 1.000000E+00 -9.866522E-06 -2.680987E-11 6.449776E-10 -6.458392E-10 8.123925E-12 -7.713320E-13 -1.062166E-11 2.279996E-10 -1.156784E-13 1.000000E+00 -1.644420E-06 1.000000E+00 3.526559E-08 -1.456408E-07
0 0 131 1.000000E+00 -9.867165E-06 -4.990289E-11 6.352211E-10 -6.364970E-10 7.979066E-12 -7.638894E-13 -8.483962E-12 3.403485E-10 -1.741454E-13 1.000000E+00 -1.644528E-06 1.000000E+00 3.515977E-08 -2.184454E-07
0 0 132 1.000000E+00 -9.868434E-06 -8.206073E-11 6.280097E-10 -6.296854E-10 7.775634E-12 -7.518298E-13 -5.547373E-12 4.535816E-10 -2.327871E-13 1.000000E+00 -1.644739E-06 1.000000E+00 3.501012E-08 -2.909404E-07
0 0 133 1.000000E+00 -9.870333E-06 -1.231213E-10 6.241264E-10 -6.261828E-10 7.513491E-12 -7.356444E-13 -1.849550E-12 5.679050E-10 -2.921128E-13 1.000000E+00 -1.645056E-06 1.000000E+00 3.481687E-08 -3.630244E-07
0 0 134 1.000000E+00 -9.872869E-06 -1.728770E-10 6.243106E-10 -6.267257E-10 7.191408E-12 -7.146022E-13 2.561470E-12 6.834523E-10 -3.518433E-13 1.000000E+00 -1.645478E-06 1.000000E+00 3.458030E-08 -4.345975E-07
0 0 135 1.000000E+00 -9.876045E-06 -2.310791E-10 6.292493E-10 -6.319965E-10 6.809805E-12 -6.890039E-13 7.626908E-12 8.002674E-10 -4.119591E-13 1.000000E+00 -1.646007E-06 1.000000E+00 3.430077E-08 -5.055616E-07
0 0 136 1.000000E+00 -9.879866E-06 -2.974359E-10 6.395644E-10 -6.426140E-10 6.367490E-12 -6.582664E-13 1.327652E-11 9.182894E-10 -4.724205E-13 1.000000E+00 -1.646644E-06 1.000000E+00 3.397870E-08 -5.758209E-07
0 0 137 1.000000E+00 -9.884336E-06 -3.716180E-10 6.558024E-10 -6.591213E-10 5.864964E-12 -6.231221E-13 1.943020E-11 1.037343E-09 -5.321484E-13 1.000000E+00 -1.647389E-06 1.000000E+00 3.361459E-08 -6.452819E-07
0 0 138 1.000000E+00 -9.889457E-06 -4.532595E-10 6.784248E-10 -6.819748E-10 5.303193E-12 -5.824814E-13 2.599516E-11 1.157121E-09 -5.916260E-13 1.000000E+00 -1.648243E-06 1.000000E+00 3.320897E-08 -7.138541E-07
0 0 139 1.000000E+00 -9.895233E-06 -5.419585E-10 7.077927E-10 -7.115350E-10 4.681712E-12 -5.371990E-13 3.286894E-11 1.277186E-09 -6.495881E-13 1.000000E+00 -1.649205E-06 1.000000E+00 3.276246E-08 -7.814499E-07
0 0 140 1.000000E+00 -9.901664E-06 -6.372849E-10 7.441627E-10 -7.480536E-10 4.004017E-12 -4.865496E-13 3.993928E-11 1.396955E-09 -7.052270E-13 1.000000E+00 -1.650277E-06 1.000000E+00 3.227574E-08 -8.479850E-07
0 0 141 1.000000E+00 -9.908751E-06 -7.387773E-10 7.876712E-10 -7.916650E-10 3.271258E-12 -4.314768E-13 4.708277E-11 1.515706E-09 -7.582889E-13 1.000000E+00 -1.651459E-06 1.000000E+00 3.174957E-08 -9.133787E-07
0 0 142 1.000000E+00 -9.916495E-06 -8.459508E-10 8.383282E-10 -8.423773E-10 2.487439E-12 -3.709479E-13 5.416875E-11 1.632571E-09 -8.069273E-13 1.000000E+00 -1.652749E-06 1.000000E+00 3.118476E-08 -9.775538E-07
0 0 143 1.000000E+00 -9.924894E-06 -9.582984E-10 8.960087E-10 -9.000634E-10 1.657403E-12 -3.064994E-13 6.105825E-11 1.746549E-09 -8.505191E-13 1.000000E+00 -1.654149E-06 1.000000E+00 3.058222E-08 -1.040437E-06
0 0 144 1.000000E+00 -9.933946E-06 -1.075294E-09 9.604447E-10 -9.644545E-10 7.864009E-13 -2.378333E-13 6.760671E-11 1.856507E-09 -8.880565E-13 1.000000E+00 -1.655658E-06 1.000000E+00 2.994291E-08 -1.101959E-06
0 0 145 1.000000E+00 -9.943648E-06 -1.196396E-09 1.031222E-09 -1.035135E-09 -1.187099E-13 -1.650696E-13 7.366511E-11 1.961198E-09 -9.178176E-13 1.000000E+00 -1.657275E-06 1.000000E+00 2.926792E-08 -1.162054E-06
0 0 146 1.000000E+00 -9.953994E-06 -1.321051E-09 1.107775E-09 -1.111541E-09 -1.049234E-12 -8.947030E-14 7.908265E-11 2.059275E-09 -9.387257E-13 1.000000E+00 -1.658999E-06 1.000000E+00 2.855839E-08 -1.220662E-06
0 0 147 1.000000E+00 -9.964978E-06 -1.448699E-09 1.189387E-09 -1.192955E-09 -1.996161E-12 -1.135958E-14 8.371007E-11 2.149315E-09 -9.498698E-13 1.000000E+00 -1.660830E-06 1.000000E+00 2.781557E-08 -1.277723E-06
0 0 148 1.000000E+00 -9.976592E-06 -1.578772E-09 1.275195E-09 -1.278516E-09 -2.948974E-12 6.844976E-14 8.740061E-11 2.229837E-09 -9.494901E-13 1.000000E+00 -1.662765E-06 1.000000E+00 2.704084E-08 -1.333187E-06
0 0 149 1.000000E+00 -9.988825E-06 -1.710701E-09 1.364189E-09 -1.367217E-09 -3.895142E-12 1.489815E-13 9.001519E-11 2.299340E-09 -9.368261E-13 1.000000E+00 -1.664804E-06 1.000000E+00 2.623567E-08 -1.387002E-06
0 0 150 1.000000E+00 -1.000167E-05 -1.843920E-09 1.455225E-09 -1.457918E-09 -4.822626E-12 2.292839E-13 9.142508E-11 2.356327E-09 -9.111991E-13 1.000000E+00 -1.666945E-06 1.000000E+00 2.540166E-08 -1.439123E-06
0 0 151 1.000000E+00 -1.001510E-05 -1.977865E-09 1.547039E-09 -1.549356E-09 -5.717540E-12 3.080259E-13 9.151560E-11 2.399343E-09 -8.712294E-13 1.000000E+00 -1.669184E-06 1.000000E+00 2.454053E-08 -1.489510E-06
0 0 152 1.000000E+00 -1.002912E-05 -2.111980E-09 1.638257E-09 -1.640165E-09 -6.565085E-12 3.845634E-13 9.018955E-11 2.427013E-09 -8.169341E-13 1.000000E+00 -1.671520E-06 1.000000E+00 2.365414E-08 -1.538123E-06
0 0 153 1.000000E+00 -1.004370E-05 -2.245720E-09 1.727418E-09 -1.728890E-09 -7.351408E-12 4.568342E-13 8.737245E-11 2.438081E-09 -7.479347E-13 1.000000E+00 -1.673949E-06 1.000000E+00 2.274449E-08 -1.584928E-06
0 0 154 1.000000E+00 -1.005881E-05 -2.378551E-09 1.813002E-09 -1.814014E-09 -8.060954E-12 5.245305E-13 8.301416E-11 2.431449E-09 -6.641962E-13 1.000000E+00 -1.676469E-06 1.000000E+00 2.181370E-08 -1.629894E-06
0 0 155 1.000000E+00 -1.007445E-05 -2.509954E-09 1.893446E-09 -1.893986E-09 -8.679800E-12 5.851007E-13 7.709400E-11 2.406215E-09 -5.664567E-13 1.000000E+00 -1.679076E-06 1.000000E+00 2.086406E-08 -1.672992E-06
0 0 156 1.000000E+00 -1.009059E-05 -2.639429E-09 1.967190E-09 -1.967248E-09 -9.193867E-12 6.385359E-13 6.962266E-11 2.361715E-09 -4.554318E-13 1.000000E+00 -1.681765E-06 1.000000E+00 1.989795E-08 -1.714199E-06
0 0 157 1.000000E+00 -1.010720E-05 -2.766492E-09 2.032692E-09 -2.032271E-09 -9.590664E-12 6.832841E-13 6.064532E-11 2.297558E-09 -3.321711E-13 1.000000E+00 -1.684533E-06 1.000000E+00 1.891792E-08 -1.753492E-06
0 0 158 1.000000E+00 -1.012426E-05 -2.890682E-09 2.088480E-09 -2.087588E-09 -9.858210E-12 7.171696E-13 5.024445E-11 2.213655E-09 -1.987215E-13 1.000000E+00 -1.687376E-06 1.000000E+00 1.792660E-08 -1.790851E-06
0 0 159 1.000000E+00 -1.014173E-05 -3.011558E-09 2.133180E-09 -2.131833E-09 -9.988107E-12 7.411931E-13 3.853751E-11 2.110249E-09 -5.686449E-14 1.000000E+00 -1.690289E-06 1.000000E+00 1.692674E-08 -1.826261E-06
0 0 160 1.000000E+00 -1.015960E-05 -3.128705E-09 2.165555E-09 -2.163779E-09 -9.971939E-12 7.525482E-13 2.568144E-11 1.987937E-09 9.094106E-14 1.000000E+00 -1.693266E-06 1.000000E+00 1.592117E-08 -1.859707E-06
0 0 161 1.000000E+00 -1.017783E-05 -3.241729E-09 2.184543E-09 -2.182369E-09 -9.806225E-12 7.518655E-13 1.186838E-11 1.847681E-09 2.419442E-13 1.000000E+00 -1.696304E-06 1.000000E+00 1.491275E-08 -1.891177E-06
0 0 162 1.000000E+00 -1.019639E-05 -3.350267E-09 2.189292E-09 -2.186760E-09 -9.488050E-12 7.383598E-13 -2.675651E-12 1.690816E-09 3.928865E-13 1.000000E+00 -1.699398E-06 1.000000E+00 1.390441E-08 -1.920664E-06
0 0 163 1.000000E+00 -1.021525E-05 -3.453976E-09 2.179192E-09 -2.176347E-09 -9.020452E-12 7.120446E-13 -1.769283E-11 1.519044E-09 5.407030E-13 1.000000E+00 -1.702542E-06 1.000000E+00 1.289903E-08 -1.948160E-06
0 0 164 1.000000E+00 -1.023440E-05 -3.552546E-09 2.153906E-09 -2.150797E-09 -8.406644E-12 6.727877E-13 -3.290032E-11 1.334420E-09 6.821482E-13 1.000000E+00 -1.705733E-06 1.000000E+00 1.189949E-08 -1.973662E-06
0 0 165 1.000000E+00 -1.025379E-05 -3.645689E-09 2.113391E-09 -2.110073E-09 -7.656155E-12 6.213410E-13 -4.799442E-11 1.139329E-09 8.133158E-13 1.000000E+00 -1.708965E-06 1.000000E+00 1.090857E-08 -1.997168E-06
0 0 166 1.000000E+00 -1.027341E-05 -3.733149E-09 2.057917E-09 -2.054446E-09 -6.780013E-12 5.583157E-13 -6.265778E-11 9.364486E-10 9.311762E-13 1.000000E+00 -1.712234E-06 1.000000E+00 9.928942E-09 -2.018680E-06
0 0 167 1.000000E+00 -1.029322E-05 -3.814695E-09 1.988076E-09 -1.984508E-09 -5.793803E-12 4.849689E-13 -7.656856E-11 7.287056E-10 1.032330E-12 1.000000E+00 -1.715537E-06 1.000000E+00 8.963114E-09 -2.038202E-06
0 0 168 1.000000E+00 -1.031322E-05 -3.890128E-09 1.904780E-09 -1.901173E-09 -4.715353E-12 4.022904E-13 -8.940683E-11 5.192194E-10 1.114028E-12 1.000000E+00 -1.718870E-06 1.000000E+00 8.013409E-09 -2.055741E-06
0 0 169 1.000000E+00 -1.033337E-05 -3.959274E-09 1.809262E-09 -1.805670E-09 -3.565747E-12 3.124291E-13 -1.008661E-10 3.112373E-10 1.173490E-12 1.000000E+00 -1.722228E-06 1.000000E+00 7.081915E-09 -2.071308E-06
0 0 170 1.000000E+00 -1.035367E-05 -4.021989E-09 1.703048E-09 -1.699522E-09 -2.368373E-12 2.165461E-13 -1.106618E-10 1.080635E-10 1.208515E-12 1.000000E+00 -1.725611E-06 1.000000E+00 6.170454E-09 -2.084916E-06
0 0 171 1.000000E+00 -1.037409E-05 -4.078156E-09 1.587939E-09 -1.584524E-09 -1.148718E-12 1.172566E-13 -1.185406E-10 -8.701818E-11 1.218229E-12 1.000000E+00 -1.729015E-06 1.000000E+00 5.280555E-09 -2.096583E-06
0 0 172 1.000000E+00 -1.039464E-05 -4.127689E-09 1.465967E-09 -1.462704E-09 6.808499E-14 1.670217E-14 -1.242910E-10 -2.708273E-10 1.201415E-12 1.000000E+00 -1.732439E-06 1.000000E+00 4.413431E-09 -2.106328E-06
0 0 173 1.000000E+00 -1.041529E-05 -4.170526E-09 1.339357E-09 -1.336277E-09 1.254113E-12 -8.342545E-14 -1.277493E-10 -4.403671E-10 1.157911E-12 1.000000E+00 -1.735882E-06 1.000000E+00 3.569965E-09 -2.114177E-06
0 0 174 1.000000E+00 -1.043605E-05 -4.206637E-09 1.210468E-09 -1.207597E-09 2.383907E-12 -1.799303E-13 -1.288092E-10 -5.929075E-10 1.088743E-12 1.000000E+00 -1.739342E-06 1.000000E+00 2.750699E-09 -2.120157E-06
0 0 175 1.000000E+00 -1.045692E-05 -4.236016E-09 1.081738E-09 -1.079090E-09 3.431600E-12 -2.716644E-13 -1.274260E-10 -7.260622E-10 9.953103E-13 1.000000E+00 -1.742819E-06 1.000000E+00 1.955843E-09 -2.124301E-06
0 0 176 1.000000E+00 -1.047788E-05 -4.258686E-09 9.556164E-10 -9.531981E-10 4.374528E-12 -3.555671E-13 -1.236221E-10 -8.378575E-10 8.801311E-13 1.000000E+00 -1.746314E-06 1.000000E+00 1.185283E-09 -2.126645E-06
0 0 177 1.000000E+00 -1.049896E-05 -4.274696E-09 8.344943E-10 -8.323051E-10 5.191862E-12 -4.303190E-13 -1.174860E-10 -9.267965E-10 7.456778E-13 1.000000E+00 -1.749827E-06 1.000000E+00 4.386045E-10 -2.127228E-06
0 0 178 1.000000E+00 -1.052015E-05 -4.284119E-09 7.206445E-10 -7.186723E-10 5.865884E-12 -4.941185E-13 -1.091751E-10 -9.919038E-10 5.961611E-13 1.000000E+00 -1.753358E-06 1.000000E+00 -2.848783E-10 -2.126094E-06
0 0 179 1.000000E+00 -1.054145E-05 -4.287054E-09 6.161442E-10 -6.143729E-10 6.384184E-12 -5.455311E-13 -9.891070E-11 -1.032763E-09 4.357930E-13 1.000000E+00 -1.756909E-06 1.000000E+00 -9.860791E-10 -2.123289E-06
0 0 180 1.000000E+00 -1.056288E-05 -4.283625E-09 5.228230E-10 -5.212276E-10 6.737470E-12 -5.838384E-13 -8.697210E-11 -1.049534E-09 2.686539E-13 1.000000E+00 -1.760480E-06 1.000000E+00 -1.666095E-09 -2.118863E-06
0 0 181 1.000000E+00 -1.058444E-05 -4.273975E-09 4.422000E-10 -4.407514E-10 6.921492E-12 -6.081284E-13 -7.369103E-11 -1.042951E-09 1.002882E-13 1.000000E+00 -1.764073E-06 1.000000E+00 -2.326150E-09 -2.112869E-06
0 0 182 1.000000E+00 -1.060613E-05 -4.258272E-09 3.754410E-10 -3.741062E-10 6.938046E-12 -6.186631E-13 -5.943886E-11 -1.014310E-09 -6.462587E-14 1.000000E+00 -1.767688E-06 1.000000E+00 -2.967542E-09 -2.105363E-06
0 0 183 1.000000E+00 -1.062796E-05 -4.236701E-09 3.233222E-10 -3.220666E-10 6.792240E-12 -6.150698E-13 -4.461693E-11 -9.654276E-10 -2.215027E-13 1.000000E+00 -1.771326E-06 1.000000E+00 -3.591580E-09 -2.096401E-06
0 0 184 1.000000E+00 -1.064993E-05 -4.209465E-09 2.862071E-10 -2.849961E-10 6.495041E-12 -5.991223E-13 -2.964079E-11 -8.985878E-10 -3.651227E-13 1.000000E+00 -1.774988E-06 1.000000E+00 -4.199527E-09 -2.086042E-06
0 0 185 1.000000E+00 -1.067204E-05 -4.176784E-09 2.640406E-10 -2.628394E-10 6.061995E-12 -5.706206E-13 -1.492810E-11 -8.164749E-10 -4.920324E-13 1.000000E+00 -1.778673E-06 1.000000E+00 -4.792541E-09 -2.074345E-06
0 0 186 1.000000E+00 -1.069429E-05 -4.138890E-09 2.563509E-10 -2.551301E-10 5.510976E-12 -5.317519E-13 -8.821376E-13 -7.220862E-10 -5.983486E-13 1.000000E+00 -1.782382E-06 1.000000E+00 -5.371633E-09 -2.061371E-06
0 0 187 1.000000E+00 -1.071668E-05 -4.096031E-09 2.622764E-10 -2.610088E-10 4.865298E-12 -4.843183E-13 1.212250E-11 -6.186380E-10 -6.814092E-13 1.000000E+00 -1.786114E-06 1.000000E+00 -5.937614E-09 -2.047180E-06
0 0 188 1.000000E+00 -1.073920E-05 -4.048459E-09 2.805959E-10 -2.792617E-10 4.148157E-12 -4.296943E-13 2.375337E-11 -5.094618E-10 -7.394273E-13 1.000000E+00 -1.789866E-06 1.000000E+00 -6.491069E-09 -2.031830E-06
0 0 189 1.000000E+00 -1.076183E-05 -3.996438E-09 3.097831E-10 -3.083667E-10 3.386443E-12 -3.704392E-13 3.373220E-11 -3.978970E-10 -7.714826E-13 1.000000E+00 -1.793638E-06 1.000000E+00 -7.032336E-09 -2.015379E-06
0 0 190 1.000000E+00 -1.078456E-05 -3.940234E-09 3.480603E-10 -3.465554E-10 2.605192E-12 -3.083887E-13 4.184557E-11 -2.871835E-10 -7.778165E-13 1.000000E+00 -1.797426E-06 1.000000E+00 -7.561491E-09 -1.997883E-06
0 0 191 1.000000E+00 -1.080737E-05 -3.880118E-09 3.934743E-10 -3.918790E-10 1.830810E-12 -2.460455E-13 4.795233E-11 -1.803586E-10 -7.589417E-13 1.000000E+00 -1.801229E-06 1.000000E+00 -8.078358E-09 -1.979398E-06
0 0 192 1.000000E+00 -1.083025E-05 -3.816362E-09 4.439650E-10 -4.422861E-10 1.087309E-12 -1.846120E-13 5.198694E-11 -8.016356E-11 -7.174597E-13 1.000000E+00 -1.805042E-06 1.000000E+00 -8.582521E-09 -1.959973E-06
0 0 193 1.000000E+00 -1.085317E-05 -3.749234E-09 4.974481E-10 -4.956973E-10 3.958905E-13 -1.273925E-13 5.396230E-11 1.103996E-11 -6.560620E-13 1.000000E+00 -1.808862E-06 1.000000E+00 -9.073357E-09 -1.939658E-06
0 0 194 1.000000E+00 -1.087611E-05 -3.679002E-09 5.518896E-10 -5.500839E-10 -2.248152E-13 -7.395618E-14 5.396532E-11 9.133553E-11 -5.777137E-13 1.000000E+00 -1.812685E-06 1.000000E+00 -9.550070E-09 -1.918500E-06
0 0 195 1.000000E+00 -1.089904E-05 -3.605930E-09 6.053788E-10 -6.035404E-10 -7.595368E-13 -2.778093E-14 5.215401E-11 1.592988E-10 -4.869142E-13 1.000000E+00 -1.816506E-06 1.000000E+00 -1.001174E-08 -1.896542E-06
0 0 196 1.000000E+00 -1.092193E-05 -3.530274E-09 6.561976E-10 -6.543486E-10 -1.198644E-12 1.186082E-14 4.874569E-11 2.140264E-10 -3.878914E-13 1.000000E+00 -1.820321E-06 1.000000E+00 -1.045738E-08 -1.873824E-06
0 0 197 1.000000E+00 -1.094476E-05 -3.452285E-09 7.028702E-10 -7.010370E-10 -1.535320E-12 4.384856E-14 4.400739E-11 2.551412E-10 -2.849166E-13 1.000000E+00 -1.824126E-06 1.000000E+00 -1.088599E-08 -1.850385E-06
0 0 198 1.000000E+00 -1.096750E-05 -3.372205E-09 7.442124E-10 -7.424192E-10 -1.768477E-12 6.723157E-14 3.824329E-11 2.827767E-10 -1.825463E-13 1.000000E+00 -1.827916E-06 1.000000E+00 -1.129661E-08 -1.826259E-06
0 0 199 1.000000E+00 -1.099013E-05 -3.290270E-09 7.793567E-10 -7.776262E-10 -1.900412E-12 8.344693E-14 3.177691E-11 2.975416E-10 -8.458214E-14 1.000000E+00 -1.831688E-06 1.000000E+00 -1.168838E-08 -1.801479E-06
0 0 200 1.000000E+00 -1.101261E-05 -3.206706E-09 8.077662E-10 -8.061189E-10 -1.937641E-12 9.160680E-14 2.493883E-11 3.004659E-10 5.013781E-15 1.000000E+00 -1.835436E-06 1.000000E+00 -1.206059E-08 -1.776078E-06
0 0 201 1.000000E+00 -1.103494E-05 -3.121731E-09 8.292344E-10 -8.276853E-10 -1.890385E-12 9.326314E-14 1.804892E-11 2.929304E-10 8.336991E-14 1.000000E+00 -1.839157E-06 1.000000E+00 -1.241270E-08 -1.750083E-06
0 0 202 1.000000E+00 -1.105709E-05 -3.035555E-09 8.438641E-10 -8.424257E-10 -1.770901E-12 8.899903E-14 1.140352E-11 2.765867E-10 1.483749E-13 1.000000E+00 -1.842849E-06 1.000000E+00 -1.274441E-08 -1.723524E-06
0 0 203 1.000000E+00 -1.107904E-05 -2.948380E-09 8.520414E-10 -8.507195E-10 -1.593635E-12 7.994651E-14 5.263376E-12 2.532671E-10 1.983786E-13 1.000000E+00 -1.846507E-06 1.000000E+00 -1.305565E-08 -1.696426E-06
0 0 204 1.000000E+00 -1.110078E-05 -2.860402E-09 8.543908E-10 -8.531861E-10 -1.374144E-12 6.712679E-14 -1.590150E-13 2.248928E-10 2.328572E-13 1.000000E+00 -1.850129E-06 1.000000E+00 -1.334658E-08 -1.668818E-06
0 0 205 1.000000E+00 -1.112228E-05 -2.771807E-09 8.517234E-10 -8.506325E-10 -1.127920E-12 5.184864E-14 -4.703546E-12 1.933829E-10 2.516774E-13 1.000000E+00 -1.853714E-06 1.000000E+00 -1.361760E-08 -1.640724E-06
0 0 206 1.000000E+00 -1.114355E-05 -2.682776E-09 8.449837E-10 -8.439978E-10 -8.707891E-13 3.543554E-14 -8.268558E-12 1.605703E-10 2.560332E-13 1.000000E+00 -1.857258E-06 1.000000E+00 -1.386934E-08 -1.612171E-06
0 0 207 1.000000E+00 -1.116456E-05 -2.593485E-09 8.351863E-10 -8.342946E-10 -6.158539E-13 1.850033E-14 -1.081040E-11 1.281258E-10 2.475080E-13 1.000000E+00 -1.860761E-06 1.000000E+00 -1.410260E-08 -1.583183E-06
0 0 208 1.000000E+00 -1.118532E-05 -2.504102E-09 8.233629E-10 -8.225499E-10 -3.757732E-13 2.001156E-15 -1.234107E-11 9.749625E-11 2.279814E-13 1.000000E+00 -1.864220E-06 1.000000E+00 -1.431835E-08 -1.553788E-06
0 0 209 1.000000E+00 -1.120581E-05 -2.414791E-09 8.105042E-10 -8.097537E-10 -1.598912E-13 -1.242211E-14 -1.292469E-11 6.985879E-11 1.999274E-13 1.000000E+00 -1.867635E-06 1.000000E+00 -1.451767E-08 -1.524010E-06
0 0 210 1.000000E+00 -1.122603E-05 -2.325711E-09 7.975135E-10 -7.968105E-10 2.408173E-14 -2.559915E-14 -1.266535E-11 4.609092E-11 1.659205E-13 1.000000E+00 -1.871005E-06 1.000000E+00 -1.470172E-08 -1.493877E-06
0 0 211 1.000000E+00 -1.124597E-05 -2.237014E-09 7.851735E-10 -7.845008E-10 1.719497E-13 -3.618306E-14 -1.170097E-11 2.676024E-11 1.287025E-13 1.000000E+00 -1.874329E-06 1.000000E+00 -1.487165E-08 -1.463413E-06
0 0 212 1.000000E+00 -1.126563E-05 -2.148848E-09 7.741116E-10 -7.734558E-10 2.814867E-13 -4.435029E-14 -1.019142E-11 1.212864E-11 9.081168E-14 1.000000E+00 -1.877606E-06 1.000000E+00 -1.502864E-08 -1.432644E-06
0 0 213 1.000000E+00 -1.128500E-05 -2.061357E-09 7.647906E-10 -7.641395E-10 3.535731E-13 -4.988548E-14 -8.305756E-12 2.175366E-12 5.437135E-14 1.000000E+00 -1.880834E-06 1.000000E+00 -1.517379E-08 -1.401597E-06
0 0 214 1.000000E+00 -1.130408E-05 -1.974676E-09 7.575001E-10 -7.568452E-10 3.902294E-13 -5.306644E-14 -6.212742E-12 -3.369950E-12 2.110879E-14 1.000000E+00 -1.884013E-06 1.000000E+00 -1.530812E-08 -1.370295E-06
0 0 215 1.000000E+00 -1.132285E-05 -1.888935E-09 7.523651E-10 -7.517004E-10 3.957907E-13 -5.417068E-14 -4.069753E-12 -4.979660E-12 -7.053358E-15 1.000000E+00 -1.887142E-06 1.000000E+00 -1.543255E-08 -1.338763E-06
0 0 216 1.000000E+00 -1.134132E-05 -1.804261E-09 7.493606E-10 -7.486833E-10 3.761227E-13 -5.352092E-14 -2.015749E-12 -3.279294E-12 -2.954552E-14 1.000000E+00 -1.890220E-06 1.000000E+00 -1.554788E-08 -1.307024E-06
0 0 217 1.000000E+00 -1.135947E-05 -1.720769E-09 7.483336E-10 -7.476448E-10 3.366996E-13 -5.120983E-14 -1.632207E-13 1.010545E-12 -4.606782E-14 1.000000E+00 -1.893245E-06 1.000000E+00 -1.565477E-08 -1.275100E-06
0 0 218 1.000000E+00 -1.137730E-05 -1.638572E-09 7.490341E-10 -7.483367E-10 2.839870E-13 -4.808849E-14 1.404831E-12 7.127463E-12 -5.625179E-14 1.000000E+00 -1.896216E-06 1.000000E+00 -1.575380E-08 -1.243013E-06
0 0 219 1.000000E+00 -1.139479E-05 -1.557771E-09 7.511433E-10 -7.504427E-10 2.241961E-13 -4.412941E-14 2.635807E-12 1.431892E-11 -6.069643E-14 1.000000E+00 -1.899131E-06 1.000000E+00 -1.584541E-08 -1.210782E-06
0 0 220 1.000000E+00 -1.141193E-05 -1.478464E-09 7.543058E-10 -7.536088E-10 1.625942E-13 -3.996324E-14 3.508603E-12 2.188681E-11 -6.003381E-14 1.000000E+00 -1.901989E-06 1.000000E+00 -1.592995E-08 -1.178424E-06
0 0 221 1.000000E+00 -1.142873E-05 -1.400739E-09 7.581605E-10 -7.574740E-10 1.041284E-13 -3.550144E-14 4.028400E-12 2.922273E-11 -5.550130E-14 1.000000E+00 -1.904788E-06 1.000000E+00 -1.600772E-08 -1.145957E-06
0 0 222 1.000000E+00 -1.144516E-05 -1.324677E-09 7.623626E-10 -7.616958E-10 5.159157E-14 -3.151669E-14 4.225338E-12 3.583450E-11 -4.792563E-14 1.000000E+00 -1.907526E-06 1.000000E+00 -1.607894E-08 -1.113396E-06
0 0 223 1.000000E+00 -1.146122E-05 -1.250354E-09 7.666112E-10 -7.659695E-10 8.277174E-15 -2.774330E-14 4.146363E-12 4.135978E-11 -3.843966E-14 1.000000E+00 -1.910203E-06 1.000000E+00 -1.614383E-08 -1.080754E-06
0 0 224 1.000000E+00 -1.147689E-05 -1.177837E-09 7.706553E-10 -7.700460E-10 -2.528776E-14 -2.439811E-14 3.849406E-12 4.557114E-11 -2.835853E-14 1.000000E+00 -1.912815E-06 1.000000E+00 -1.620258E-08 -1.048045E-06
0 0 225 1.000000E+00 -1.149217E-05 -1.107186E-09 7.743100E-10 -7.737376E-10 -4.843988E-14 -2.161280E-14 3.399593E-12 4.836985E-11 -1.829987E-14 1.000000E+00 -1.915362E-06 1.000000E+00 -1.625541E-08 -1.015278E-06
0 0 226 1.000000E+00 -1.150705E-05 -1.038457E-09 7.774545E-10 -7.769222E-10 -6.188749E-14 -1.917844E-14 2.860212E-12 4.977268E-11 -8.995786E-15 1.000000E+00 -1.917842E-06 1.000000E+00 -1.630253E-08 -9.824647E-07
0 0 227 1.000000E+00 -1.152152E-05 -9.717004E-10 7.800304E-10 -7.795399E-10 -6.643146E-14 -1.746285E-14 2.290089E-12 4.989129E-11 -1.458598E-15 1.000000E+00 -1.920253E-06 1.000000E+00 -1.634420E-08 -9.496134E-07
0 0 228 1.000000E+00 -1.153557E-05 -9.069589E-10 7.820346E-10 -7.815863E-10 -6.480468E-14 -1.570014E-14 1.738983E-12 4.890922E-11 4.552586E-15 1.000000E+00 -1.922595E-06 1.000000E+00 -1.638073E-08 -9.167324E-07
0 0 229 1.000000E+00 -1.154919E-05 -8.442742E-10 7.835084E-10 -7.831009E-10 -5.732628E-14 -1.519532E-14 1.245584E-12 4.705540E-11 8.716931E-15 1.000000E+00 -1.924866E-06 1.000000E+00 -1.641242E-08 -8.838288E-07
0 0 230 1.000000E+00 -1.156238E-05 -7.836805E-10 7.845258E-10 -7.841563E-10 -4.737082E-14 -1.375863E-14 8.350185E-13 4.457958E-11 1.071275E-14 1.000000E+00 -1.927064E-06 1.000000E+00 -1.643962E-08 -8.509094E-07
0 0 231 1.000000E+00 -1.157513E-05 -7.252108E-10 7.851784E-10 -7.848454E-10 -3.590078E-14 -1.337776E-14 5.213562E-13 4.172973E-11 1.171112E-14 1.000000E+00 -1.929189E-06 1.000000E+00 -1.646271E-08 -8.179800E-07
0 0 232 1.000000E+00 -1.158743E-05 -6.688942E-10 7.855685E-10 -7.852671E-10 -2.394859E-14 -1.292985E-14 3.067570E-13 3.873236E-11 1.110059E-14 1.000000E+00 -1.931239E-06 1.000000E+00 -1.648207E-08 -7.850462E-07
0 0 233 1.000000E+00 -1.159928E-05 -6.147553E-10 7.857919E-10 -7.855196E-10 -1.369959E-14 -1.240446E-14 1.838103E-13 3.577873E-11 9.531309E-15 1.000000E+00 -1.933214E-06 1.000000E+00 -1.649809E-08 -7.521127E-07
0 0 234 1.000000E+00 -1.161067E-05 -5.628182E-10 7.859361E-10 -7.856891E-10 -4.885973E-15 -1.216581E-14 1.392835E-13 3.301644E-11 7.617301E-15 1.000000E+00 -1.935112E-06 1.000000E+00 -1.651113E-08 -7.191841E-07
0 0 235 1.000000E+00 -1.162160E-05 -5.131028E-10 7.860705E-10 -7.858460E-10 1.535009E-15 -1.179837E-14 1.547839E-13 3.054445E-11 5.386521E-15 1.000000E+00 -1.936934E-06 1.000000E+00 -1.652156E-08 -6.862644E-07
0 0 236 1.000000E+00 -1.163206E-05 -4.656276E-10 7.862457E-10 -7.860413E-10 5.887069E-15 -1.143272E-14 2.112232E-13 2.841497E-11 3.316748E-15 1.000000E+00 -1.938677E-06 1.000000E+00 -1.652974E-08 -6.533569E-07
0 0 237 1.000000E+00 -1.164205E-05 -4.204084E-10 7.864929E-10 -7.863063E-10 8.168505E-15 -1.109831E-14 2.892289E-13 2.663766E-11 1.393484E-15 1.000000E+00 -1.940341E-06 1.000000E+00 -1.653597E-08 -6.204649E-07
0 0 238 1.000000E+00 -1.165155E-05 -3.774592E-10 7.868242E-10 -7.866544E-10 8.674036E-15 -1.072585E-14 3.726700E-13 2.518796E-11 -1.213525E-16 1.000000E+00 -1.941926E-06 1.000000E+00 -1.654055E-08 -5.875908E-07
0 0 239 1.000000E+00 -1.166058E-05 -3.367920E-10 7.872383E-10 -7.870837E-10 7.925800E-15 -1.018306E-14 4.484107E-13 2.401617E-11 -9.134801E-16 1.000000E+00 -1.943430E-06 1.000000E+00 -1.654375E-08 -5.547368E-07
0 0 240 1.000000E+00 -1.166912E-05 -2.984178E-10 7.877210E-10 -7.875813E-10 6.847076E-15 -9.879052E-15 5.069596E-13 2.305647E-11 -1.458641E-15 1.000000E+00 -1.944853E-06 1.000000E+00 -1.654580E-08 -5.219046E-07
0 0 241 1.000000E+00 -1.167716E-05 -2.623443E-10 7.882522E-10 -7.881273E-10 5.008517E-15 -9.322924E-15 5.443823E-13 2.223799E-11 -1.863407E-15 1.000000E+00 -1.946193E-06 1.000000E+00 -1.654693E-08 -4.890954E-07
0 0 242 1.000000E+00 -1.168471E-05 -2.285791E-10 7.888098E-10 -7.886981E-10 3.120261E-15 -8.673143E-15 5.580527E-13 2.149236E-11 -1.637007E-15 1.000000E+00 -1.947452E-06 1.000000E+00 -1.654732E-08 -4.563099E-07
0 0 243 1.000000E+00 -1.169176E-05 -1.971284E-10 7.893683E-10 -7.892711E-10 1.734503E-15 -8.240536E-15 5.501857E-13 2.075939E-11 -1.219593E-15 1.000000E+00 -1.948627E-06 1.000000E+00 -1.654715E-08 -4.235483E-07
0 0 244 1.000000E+00 -1.169831E-05 -1.679964E-10 7.899101E-10 -7.898256E-10 6.810748E-16 -7.423885E-15 5.247488E-13 1.999222E-11 -1.015668E-15 1.000000E+00 -1.949719E-06 1.000000E+00 -1.654659E-08 -3.908107E-07
0 0 245 1.000000E+00 -1.170436E-05 -1.411866E-10 7.904178E-10 -7.903461E-10 -2.968330E-16 -6.905029E-15 4.854519E-13 1.915910E-11 -4.616551E-16 1.000000E+00 -1.950726E-06 1.000000E+00 -1.654579E-08 -3.580964E-07
0 0 246 1.000000E+00 -1.170989E-05 -1.167027E-10 7.908810E-10 -7.908215E-10 -2.422354E-16 -6.130628E-15 4.380652E-13 1.824308E-11 -3.780520E-16 1.000000E+00 -1.951648E-06 1.000000E+00 -1.654487E-08 -3.254047E-07
0 0 247 1.000000E+00 -1.171491E-05 -9.454499E-11 7.912939E-10 -7.912453E-10 -1.052937E-15 -5.707376E-15 3.867868E-13 1.724118E-11 5.157359E-17 1.000000E+00 -1.952485E-06 1.000000E+00 -1.654398E-08 -2.927344E-07
0 0 248 1.000000E+00 -1.171942E-05 -7.471755E-11 7.916546E-10 -7.916160E-10 -1.390883E-16 -4.736694E-15 3.352791E-13 1.616022E-11 1.938506E-16 1.000000E+00 -1.953237E-06 1.000000E+00 -1.654322E-08 -2.600840E-07
0 0 249 1.000000E+00 -1.172341E-05 -5.721838E-11 7.919645E-10 -7.919350E-10 -6.652358E-16 -4.147909E-15 2.860071E-13 1.501469E-11 -1.110044E-17 1.000000E+00 -1.953902E-06 1.000000E+00 -1.654270E-08 -2.274520E-07
0 0 250 1.000000E+00 -1.172689E-05 -4.205074E-11 7.922266E-10 -7.922053E-10 -1.612892E-16 -3.628509E-15 2.407386E-13 1.382290E-11 3.541314E-16 1.000000E+00 -1.954481E-06 1.000000E+00 -1.654253E-08 -1.948363E-07
0 0 251 1.000000E+00 -1.172984E-05 -2.921381E-11 7.924460E-10 -7.924309E-10 4.302711E-17 -2.783667E-15 1.995284E-13 1.260213E-11 -8.484083E-17 1.000000E+00 -1.954974E-06 1.000000E+00 -1.654278E-08 -1.622350E-07
0 0 252 1.000000E+00 -1.173227E-05 -1.870761E-11 7.926257E-10 -7.926163E-10 -3.309708E-16 -2.380362E-15 1.619299E-13 1.136865E-11 7.880096E-17 1.000000E+00 -1.955379E-06 1.000000E+00 -1.654354E-08 -1.296459E-07
0 0 253 1.000000E+00 -1.173418E-05 -1.053380E-11 7.927698E-10 -7.927644E-10 2.006290E-16 -1.464310E-15 1.271869E-13 1.013343E-11 5.616779E-17 1.000000E+00 -1.955697E-06 1.000000E+00 -1.654485E-08 -9.706672E-08
0 0 254 1.000000E+00 -1.173557E-05 -4.690596E-12 7.928800E-10 -7.928775E-10 -2.186353E-16 -1.168984E-15 9.356365E-14 8.902821E-12 -7.107395E-17 1.000000E+00 -1.955928E-06 1.000000E+00 -1.654677E-08 -6.449499E-08
0 0 255 1.000000E+00 -1.173643E-05 -1.179685E-12 7.929570E-10 -7.929566E-10 5.848114E-17 -3.460871E-16 6.075024E-14 7.678080E-12 -3.347015E-17 1.000000E+00 -1.956072E-06 1.000000E+00 -1.654933E-08 -3.192830E-08
0 1 0 1.000000E+00 -1.172374E-05 1.712140E-16 7.865396E-10 -7.865250E-10 -1.166099E-12 -1.649579E-16 -1.082998E-12 6.493566E-12 6.530463E-16 1.000000E+00 -1.953956E-06 1.000000E+00 -4.911634E-08 6.392154E-10
0 1 1 1.000000E+00 -1.388300E-05 -1.151381E-12 7.854396E-10 -7.877577E-10 -1.165428E-12 6.969333E-16 -1.114644E-12 5.267892E-12 5.760411E-16 1.000000E+00 -2.313833E-06 1.000000E+00 -4.912145E-08 3.320137E-08
0 1 2 1.000000E+00 -1.604173E-05 -4.634351E-12 7.843103E-10 -7.889602E-10 -1.164947E-12 1.161437E-15 -1.142110E-12 4.038545E-12 5.736713E-16 1.000000E+00 -2.673622E-06 1.000000E+00 -4.912973E-08 6.576603E-08
0 1 3 1.000000E+00 -1.819994E-05 -1.044911E-11 7.831553E-10 -7.901345E-10 -1.164281E-12 1.739821E-15 -1.168688E-12 2.804346E-12 6.961744E-16 1.000000E+00 -3.033324E-06 1.000000E+00 -4.914112E-08 9.833570E-08
0 1 4 1.000000E+00 -2.035762E-05 -1.859552E-11 7.819729E-10 -7.912806E-10 -1.163554E-12 2.149553E-15 -1.197435E-12 1.566975E-12 4.233528E-16 1.000000E+00 -3.392937E-06 1.000000E+00 -4.915553E-08 1.309129E-07
0 1 5 1.000000E+00 -2.251476E-05 -2.907283E-11 7.807605E-10 -7.923939E-10 -1.163434E-12 2.706076E-15 -1.232208E-12 3.336217E-13 5.591422E-16 1.000000E+00 -3.752461E-06 1.000000E+00 -4.917284E-08 1.635000E-07
0 1 6 1.000000E+00 -2.467135E-05 -4.188238E-11 7.795085E-10 -7.934669E-10 -1.162436E-12 3.046026E-15 -1.276533E-12 -8.843048E-13 7.845057E-16 1.000000E+00 -4.111891E-06 1.000000E+00 -4.919289E-08 1.960993E-07
0 1 7 1.000000E+00 -2.682735E-05 -5.702257E-11 7.782074E-10 -7.944874E-10 -1.161865E-12 3.036112E-15 -1.333388E-12 -2.072200E-12 4.036422E-16 1.000000E+00 -4.471226E-06 1.000000E+00 -4.921547E-08 2.287131E-07
0 1 8 1.000000E+00 -2.898274E-05 -7.449300E-11 7.768418E-10 -7.954418E-10 -1.161629E-12 3.353036E-15 -1.404698E-12 -3.211868E-12 7.138975E-16 1.000000E+00 -4.830457E-06 1.000000E+00 -4.924033E-08 2.613434E-07
0 1 9 1.000000E+00 -3.113747E-05 -9.429420E-11 7.753980E-10 -7.963151E-10 -1.160437E-12 2.767961E-15 -1.489655E-12 -4.286889E-12 8.968455E-16 1.000000E+00 -5.189579E-06 1.000000E+00 -4.926720E-08 2.939922E-07
0 1 10 1.000000E+00 -3.329149E-05 -1.164235E-10 7.738624E-10 -7.970942E-10 -1.159835E-12 2.448727E-15 -1.585818E-12 -5.284281E-12 1.159324E-15 1.000000E+00 -5.548581E-06 1.000000E+00 -4.929574E-08 3.266611E-07
0 1 11 1.000000E+00 -3.544470E-05 -1.408811E-10 7.722264E-10 -7.977701E-10 -1.158119E-12 1.667100E-15 -1.687242E-12 -6.198355E-12 1.595854E-15 1.000000E+00 -5.907450E-06 1.000000E+00 -4.932556E-08 3.593515E-07
0 1 12 1.000000E+00 -3.759703E-05 -1.676635E-10 7.704880E-10 -7.983398E-10 -1.156643E-12 1.349962E-16 -1.786746E-12 -7.034300E-12 1.872983E-15 1.000000E+00 -6.266172E-06 1.000000E+00 -4.935625E-08 3.920648E-07
0 1 13 1.000000E+00 -3.974837E-05 -1.967689E-10 7.686529E-10 -7.988100E-10 -1.154373E-12 -1.271775E-15 -1.874413E-12 -7.810870E-12 2.513533E-15 1.000000E+00 -6.624728E-06 1.000000E+00 -4.938732E-08 4.248016E-07
0 1 14 1.000000E+00 -4.189858E-05 -2.281935E-10 7.667391E-10 -7.991973E-10 -1.151616E-12 -3.622293E-15 -1.938867E-12 -8.561303E-12 2.905567E-15 1.000000E+00 -6.983097E-06 1.000000E+00 -4.941827E-08 4.575626E-07
0 1 15 1.000000E+00 -4.404752E-05 -2.619326E-10 7.647752E-10 -7.995295E-10 -1.148562E-12 -6.328388E-15 -1.969368E-12 -9.334519E-12 3.073656E-15 1.000000E+00 -7.341253E-06 1.000000E+00 -4.944853E-08 4.903479E-07
0 1 16 1.000000E+00 -4.619500E-05 -2.979804E-10 7.628004E-10 -7.998456E-10 -1.145469E-12 -9.859757E-15 -1.955675E-12 -1.019087E-11 2.905327E-15 1.000000E+00 -7.699166E-06 1.000000E+00 -4.947749E-08 5.231571E-07
0 1 17 1.000000E+00 -4.834082E-05 -3.363297E-10 7.608638E-10 -8.001932E-10 -1.142751E-12 -1.437433E-14 -1.889641E-12 -1.119927E-11 2.664720E-15 1.000000E+00 -8.056804E-06 1.000000E+00 -4.950450E-08 5.559896E-07
0 1 18 1.000000E+00 -5.048477E-05 -3.769724E-10 7.590211E-10 -8.006259E-10 -1.140140E-12 -1.953048E-14 -1.767609E-12 -1.243041E-11 2.027060E-15 1.000000E+00 -8.414128E-06 1.000000E+00 -4.952890E-08 5.888443E-07
0 1 19 1.000000E+00 -5.262658E-05 -4.198977E-10 7.573286E-10 -8.011990E-10 -1.138697E-12 -2.619736E-14 -1.590742E-12 -1.394748E-11 7.018954E-16 1.000000E+00 -8.771096E-06 1.000000E+00 -4.954996E-08 6.217194E-07
0 1 20 1.000000E+00 -5.476596E-05 -4.650936E-10 7.558396E-10 -8.019637E-10 -1.138736E-12 -3.387388E-14 -1.365245E-12 -1.579752E-11 -8.472712E-16 1.000000E+00 -9.127660E-06 1.000000E+00 -4.956695E-08 6.546129E-07
0 1 21 1.000000E+00 -5.690260E-05 -5.125466E-10 7.545981E-10 -8.029600E-10 -1.140391E-12 -4.373193E-14 -1.105202E-12 -1.800037E-11 -2.228049E-15 1.000000E+00 -9.483766E-06 1.000000E+00 -4.957911E-08 6.875223E-07
0 1 22 1.000000E+00 -5.903614E-05 -5.622412E-10 7.536292E-10 -8.042115E-10 -1.143192E-12 -5.478238E-14 -8.306573E-13 -2.054150E-11 -4.054949E-15 1.000000E+00 -9.839356E-06 1.000000E+00 -4.958565E-08 7.204444E-07
0 1 23 1.000000E+00 -6.116619E-05 -6.141580E-10 7.529368E-10 -8.057175E-10 -1.148501E-12 -6.829249E-14 -5.677590E-13 -2.336086E-11 -5.457240E-15 1.000000E+00 -1.019437E-05 1.000000E+00 -4.958578E-08 7.533760E-07
0 1 24 1.000000E+00 -6.329234E-05 -6.682783E-10 7.524937E-10 -8.074483E-10 -1.154106E-12 -8.397677E-14 -3.477878E-13 -2.635239E-11 -6.047008E-15 1.000000E+00 -1.054872E-05 1.000000E+00 -4.957866E-08 7.863129E-07
0 1 25 1.000000E+00 -6.541410E-05 -7.245778E-10 7.522412E-10 -8.093405E-10 -1.160595E-12 -1.022619E-13 -2.041877E-13 -2.936060E-11 -5.929868E-15 1.000000E+00 -1.090235E-05 1.000000E+00 -4.956345E-08 8.192508E-07
0 1 26 1.000000E+00 -6.753099E-05 -7.830318E-10 7.520853E-10 -8.112955E-10 -1.165966E-12 -1.233417E-13 -1.725159E-13 -3.218629E-11 -4.126456E-15 1.000000E+00 -1.125517E-05 1.000000E+00 -4.953929E-08 8.521850E-07
0 1 27 1.000000E+00 -6.964246E-05 -8.436115E-10 7.518962E-10 -8.131807E-10 -1.168848E-12 -1.469481E-13 -2.850382E-13 -3.459648E-11 -1.037295E-15 1.000000E+00 -1.160708E-05 1.000000E+00 -4.950524E-08 8.851099E-07
0 1 28 1.000000E+00 -7.174791E-05 -9.062843E-10 7.515153E-10 -8.148328E-10 -1.168041E-12 -1.738747E-13 -5.676105E-13 -3.633824E-11 4.070180E-15 1.000000E+00 -1.195798E-05 1.000000E+00 -4.946038E-08 9.180198E-07
0 1 29 1.000000E+00 -7.384671E-05 -9.710155E-10 7.507610E-10 -8.160656E-10 -1.160708E-12 -2.038449E-13 -1.038386E-12 -3.716031E-11 1.103428E-14 1.000000E+00 -1.230779E-05 1.000000E+00 -4.940369E-08 9.509079E-07
0 1 30 1.000000E+00 -7.593819E-05 -1.037764E-09 7.494385E-10 -8.166814E-10 -1.145972E-12 -2.363736E-13 -1.702566E-12 -3.683512E-11 1.961642E-14 1.000000E+00 -1.265637E-05 1.000000E+00 -4.933410E-08 9.837672E-07
0 1 31 1.000000E+00 -7.802163E-05 -1.106487E-09 7.473558E-10 -8.164839E-10 -1.121475E-12 -2.725703E-13 -2.550163E-12 -3.518608E-11 2.961359E-14 1.000000E+00 -1.300360E-05 1.000000E+00 -4.925047E-08 1.016590E-06
0 1 32 1.000000E+00 -8.009624E-05 -1.177133E-09 7.443382E-10 -8.152946E-10 -1.086745E-12 -3.110677E-13 -3.554792E-12 -3.211246E-11 4.041851E-14 1.000000E+00 -1.334937E-05 1.000000E+00 -4.915158E-08 1.049366E-06
0 1 33 1.000000E+00 -8.216121E-05 -1.249648E-09 7.402462E-10 -8.129717E-10 -1.040638E-12 -3.522672E-13 -4.671385E-12 -2.761485E-11 5.137297E-14 1.000000E+00 -1.369353E-05 1.000000E+00 -4.903610E-08 1.082086E-06
0 1 34 1.000000E+00 -8.421566E-05 -1.323970E-09 7.349954E-10 -8.094264E-10 -9.839990E-13 -3.966392E-13 -5.837060E-12 -2.181392E-11 6.109313E-14 1.000000E+00 -1.403594E-05 1.000000E+00 -4.890262E-08 1.114740E-06
0 1 35 1.000000E+00 -8.625866E-05 -1.400033E-09 7.285721E-10 -8.046420E-10 -9.184518E-13 -4.426087E-13 -6.973619E-12 -1.496463E-11 6.881427E-14 1.000000E+00 -1.437644E-05 1.000000E+00 -4.874961E-08 1.147313E-06
0 1 36 1.000000E+00 -8.828925E-05 -1.477760E-09 7.210482E-10 -7.986876E-10 -8.463705E-13 -4.917592E-13 -7.988369E-12 -7.459297E-12 7.365662E-14 1.000000E+00 -1.471487E-05 1.000000E+00 -4.857548E-08 1.179794E-06
0 1 37 1.000000E+00 -9.030638E-05 -1.557071E-09 7.125954E-10 -7.917291E-10 -7.711386E-13 -5.425209E-13 -8.781199E-12 1.758959E-13 7.398825E-14 1.000000E+00 -1.505106E-05 1.000000E+00 -4.837852E-08 1.212165E-06
0 1 38 1.000000E+00 -9.230897E-05 -1.637877E-09 7.034858E-10 -7.840373E-10 -6.983940E-13 -5.958415E-13 -9.248214E-12 7.299886E-12 6.923553E-14 1.000000E+00 -1.538483E-05 1.000000E+00 -4.815694E-08 1.244412E-06
0 1 39 1.000000E+00 -9.429589E-05 -1.720081E-09 6.940990E-10 -7.759838E-10 -6.326675E-13 -6.519018E-13 -9.289037E-12 1.318311E-11 5.859618E-14 1.000000E+00 -1.571598E-05 1.000000E+00 -4.790892E-08 1.276514E-06
0 1 40 1.000000E+00 -9.626592E-05 -1.803580E-09 6.849077E-10 -7.680375E-10 -5.812016E-13 -7.105267E-13 -8.815539E-12 1.704702E-11 4.166941E-14 1.000000E+00 -1.604432E-05 1.000000E+00 -4.763258E-08 1.308453E-06
0 1 41 1.000000E+00 -9.821782E-05 -1.888263E-09 6.764679E-10 -7.607472E-10 -5.493287E-13 -7.726317E-13 -7.756160E-12 1.811035E-11 1.866096E-14 1.000000E+00 -1.636964E-05 1.000000E+00 -4.732604E-08 1.340208E-06
0 1 42 1.000000E+00 -1.001503E-04 -1.974013E-09 6.693954E-10 -7.547199E-10 -5.438797E-13 -8.385671E-13 -6.067292E-12 1.564414E-11 -9.980679E-15 1.000000E+00 -1.669171E-05 1.000000E+00 -4.698745E-08 1.371757E-06
0 1 43 1.000000E+00 -1.020619E-04 -2.060706E-09 6.643333E-10 -7.505923E-10 -5.692900E-13 -9.092664E-13 -3.735821E-12 9.028646E-12 -4.310972E-14 1.000000E+00 -1.701031E-05 1.000000E+00 -4.661498E-08 1.403075E-06
0 1 44 1.000000E+00 -1.039512E-04 -2.148211E-09 6.619237E-10 -7.489941E-10 -6.300991E-13 -9.854912E-13 -7.865220E-13 -2.190258E-12 -7.929205E-14 1.000000E+00 -1.732521E-05 1.000000E+00 -4.620690E-08 1.434140E-06
0 1 45 1.000000E+00 -1.058169E-04 -2.236393E-09 6.627602E-10 -7.505109E-10 -7.278741E-13 -1.068520E-12 2.714869E-12 -1.824553E-11 -1.165734E-13 1.000000E+00 -1.763614E-05 1.000000E+00 -4.576156E-08 1.464925E-06
0 1 46 1.000000E+00 -1.076572E-04 -2.325108E-09 6.673535E-10 -7.556395E-10 -8.632460E-13 -1.159338E-12 6.661487E-12 -3.910614E-11 -1.525401E-13 1.000000E+00 -1.794286E-05 1.000000E+00 -4.527744E-08 1.495407E-06
0 1 47 1.000000E+00 -1.094706E-04 -2.414211E-09 6.760832E-10 -7.647499E-10 -1.032954E-12 -1.258488E-12 1.090491E-11 -6.443947E-11 -1.842031E-13 1.000000E+00 -1.824510E-05 1.000000E+00 -4.475317E-08 1.525558E-06
0 1 48 1.000000E+00 -1.112554E-04 -2.503550E-09 6.891633E-10 -7.780432E-10 -1.231652E-12 -1.368225E-12 1.526078E-11 -9.359534E-11 -2.096130E-13 1.000000E+00 -1.854257E-05 1.000000E+00 -4.418750E-08 1.555354E-06
0 1 49 1.000000E+00 -1.130099E-04 -2.592965E-09 7.066048E-10 -7.955181E-10 -1.452180E-12 -1.488323E-12 1.951348E-11 -1.255989E-10 -2.256911E-13 1.000000E+00 -1.883499E-05 1.000000E+00 -4.357934E-08 1.584768E-06
0 1 50 1.000000E+00 -1.147323E-04 -2.682294E-09 7.281902E-10 -8.169456E-10 -1.683034E-12 -1.620154E-12 2.342441E-11 -1.591682E-10 -2.297751E-13 1.000000E+00 -1.912206E-05 1.000000E+00 -4.292772E-08 1.613775E-06
0 1 51 1.000000E+00 -1.164208E-04 -2.771370E-09 7.534536E-10 -8.418505E-10 -1.911730E-12 -1.764096E-12 2.674457E-11 -1.927481E-10 -2.204332E-13 1.000000E+00 -1.940347E-05 1.000000E+00 -4.223182E-08 1.642350E-06
0 1 52 1.000000E+00 -1.180735E-04 -2.860017E-09 7.816794E-10 -8.695046E-10 -2.123901E-12 -1.920495E-12 2.922403E-11 -2.245595E-10 -1.958062E-13 1.000000E+00 -1.967891E-05 1.000000E+00 -4.149087E-08 1.670468E-06
0 1 53 1.000000E+00 -1.196883E-04 -2.948057E-09 8.119017E-10 -8.989362E-10 -2.303343E-12 -2.089127E-12 3.062536E-11 -2.526703E-10 -1.553272E-13 1.000000E+00 -1.994805E-05 1.000000E+00 -4.070420E-08 1.698102E-06
0 1 54 1.000000E+00 -1.212634E-04 -3.035300E-09 8.429301E-10 -9.289458E-10 -2.434555E-12 -2.269743E-12 3.073787E-11 -2.750738E-10 -9.894607E-14 1.000000E+00 -2.021056E-05 1.000000E+00 -3.987114E-08 1.725227E-06
0 1 55 1.000000E+00 -1.227966E-04 -3.121554E-09 8.733774E-10 -9.581419E-10 -2.501235E-12 -2.460903E-12 2.938802E-11 -2.897813E-10 -2.750235E-14 1.000000E+00 -2.046610E-05 1.000000E+00 -3.899101E-08 1.751818E-06
0 1 56 1.000000E+00 -1.242859E-04 -3.206615E-09 9.017061E-10 -9.849837E-10 -2.489560E-12 -2.662064E-12 2.645341E-11 -2.949174E-10 5.705888E-14 1.000000E+00 -2.071431E-05 1.000000E+00 -3.806308E-08 1.777847E-06
0 1 57 1.000000E+00 -1.257291E-04 -3.290274E-09 9.262842E-10 -1.007835E-09 -2.387117E-12 -2.871212E-12 2.186903E-11 -2.888175E-10 1.523207E-13 1.000000E+00 -2.095485E-05 1.000000E+00 -3.708652E-08 1.803288E-06
0 1 58 1.000000E+00 -1.271240E-04 -3.372312E-09 9.454442E-10 -1.025031E-09 -2.184918E-12 -3.086210E-12 1.563705E-11 -2.701198E-10 2.549001E-13 1.000000E+00 -2.118733E-05 1.000000E+00 -3.606037E-08 1.828109E-06
0 1 59 1.000000E+00 -1.284684E-04 -3.452500E-09 9.575583E-10 -1.034942E-09 -1.877317E-12 -3.304993E-12 7.830467E-12 -2.378497E-10 3.610548E-13 1.000000E+00 -2.141141E-05 1.000000E+00 -3.498350E-08 1.852282E-06
0 1 60 1.000000E+00 -1.297601E-04 -3.530604E-09 9.611051E-10 -1.036051E-09 -1.462809E-12 -3.524899E-12 -1.407259E-12 -1.914896E-10 4.662930E-13 1.000000E+00 -2.162669E-05 1.000000E+00 -3.385460E-08 1.875772E-06
0 1 61 1.000000E+00 -1.309967E-04 -3.606379E-09 9.547438E-10 -1.027018E-09 -9.447310E-13 -3.743252E-12 -1.186276E-11 -1.310331E-10 5.659349E-13 1.000000E+00 -2.183279E-05 1.000000E+00 -3.267218E-08 1.898543E-06
0 1 62 1.000000E+00 -1.321760E-04 -3.679573E-09 9.373796E-10 -1.006755E-09 -3.309388E-13 -3.957525E-12 -2.325864E-11 -5.701723E-11 6.555107E-13 1.000000E+00 -2.202934E-05 1.000000E+00 -3.143455E-08 1.920559E-06
0 1 63 1.000000E+00 -1.332956E-04 -3.749926E-09 9.082265E-10 -9.744766E-10 3.662904E-13 -4.164600E-12 -3.526226E-11 2.946507E-11 7.305296E-13 1.000000E+00 -2.221593E-05 1.000000E+00 -3.013985E-08 1.941778E-06
0 1 64 1.000000E+00 -1.343531E-04 -3.817174E-09 8.668551E-10 -9.297594E-10 1.130120E-12 -4.362559E-12 -4.749746E-11 1.267774E-10 7.869064E-13 1.000000E+00 -2.239218E-05 1.000000E+00 -2.878606E-08 1.962156E-06
0 1 65 1.000000E+00 -1.353462E-04 -3.881048E-09 8.132316E-10 -8.725733E-10 1.940103E-12 -4.548286E-12 -5.955603E-11 2.327726E-10 8.212252E-13 1.000000E+00 -2.255770E-05 1.000000E+00 -2.737103E-08 1.981646E-06
0 1 66 1.000000E+00 -1.362724E-04 -3.941276E-09 7.477430E-10 -8.033072E-10 2.772571E-12 -4.720683E-12 -7.101551E-11 3.448503E-10 8.308187E-13 1.000000E+00 -2.271207E-05 1.000000E+00 -2.589257E-08 2.000198E-06
0 1 67 1.000000E+00 -1.371294E-04 -3.997585E-09 6.712006E-10 -7.227770E-10 3.601741E-12 -4.877238E-12 -8.145263E-11 4.600292E-10 8.136109E-13 1.000000E+00 -2.285490E-05 1.000000E+00 -2.434846E-08 2.017759E-06
0 1 68 1.000000E+00 -1.379148E-04 -4.049702E-09 5.848378E-10 -6.322160E-10 4.399792E-12 -5.017682E-12 -9.046035E-11 5.750397E-10 7.691175E-13 1.000000E+00 -2.298580E-05 1.000000E+00 -2.273653E-08 2.034275E-06
0 1 69 1.000000E+00 -1.386261E-04 -4.097359E-09 4.902799E-10 -5.332516E-10 5.139976E-12 -5.140681E-12 -9.766484E-11 6.864259E-10 6.975429E-13 1.000000E+00 -2.310435E-05 1.000000E+00 -2.105473E-08 2.049689E-06
0 1 70 1.000000E+00 -1.392610E-04 -4.140293E-09 3.895081E-10 -4.278666E-10 5.794878E-12 -5.246091E-12 -1.027363E-10 7.906572E-10 5.997627E-13 1.000000E+00 -2.321017E-05 1.000000E+00 -1.930118E-08 2.063940E-06
0 1 71 1.000000E+00 -1.398171E-04 -4.178248E-09 2.848074E-10 -3.183438E-10 6.339501E-12 -5.335038E-12 -1.054059E-10 8.842426E-10 4.783102E-13 1.000000E+00 -2.330286E-05 1.000000E+00 -1.747426E-08 2.076970E-06
0 1 72 1.000000E+00 -1.402921E-04 -4.210978E-09 1.786962E-10 -2.072048E-10 6.751499E-12 -5.406988E-12 -1.054732E-10 9.638449E-10 3.362422E-13 1.000000E+00 -2.338202E-05 1.000000E+00 -1.557267E-08 2.088717E-06
0 1 73 1.000000E+00 -1.406835E-04 -4.238250E-09 7.386096E-11 -9.713376E-11 7.011986E-12 -5.464560E-12 -1.028142E-10 1.026389E-09 1.774887E-13 1.000000E+00 -2.344726E-05 1.000000E+00 -1.359548E-08 2.099121E-06
0 1 74 1.000000E+00 -1.409892E-04 -4.259845E-09 -2.693218E-11 9.099621E-12 7.106476E-12 -5.508185E-12 -9.738671E-11 1.069160E-09 6.477986E-15 1.000000E+00 -2.349820E-05 1.000000E+00 -1.154218E-08 2.108121E-06
0 1 75 1.000000E+00 -1.412067E-04 -4.275560E-09 -1.209125E-10 1.087244E-10 7.024941E-12 -5.540636E-12 -8.923123E-11 1.089892E-09 -1.718093E-13 1.000000E+00 -2.353445E-05 1.000000E+00 -9.412717E-09 2.115658E-06
0 1 76 1.000000E+00 -1.413340E-04 -4.285210E-09 -2.053946E-10 1.990500E-10 6.762857E-12 -5.563792E-12 -7.847006E-11 1.086834E-09 -3.523570E-13 1.000000E+00 -2.355566E-05 1.000000E+00 -7.207549E-09 2.121675E-06
0 1 77 1.000000E+00 -1.413687E-04 -4.288630E-09 -2.778526E-10 2.775457E-10 6.320227E-12 -5.579250E-12 -6.530165E-11 1.058807E-09 -5.295692E-13 1.000000E+00 -2.356145E-05 1.000000E+00 -4.927635E-09 2.126115E-06
0 1 78 1.000000E+00 -1.413089E-04 -4.285676E-09 -3.359979E-10 3.419145E-10 5.703719E-12 -5.590397E-12 -4.999542E-11 1.005233E-09 -6.986187E-13 1.000000E+00 -2.355148E-05 1.000000E+00 -2.574456E-09 2.128926E-06
0 1 79 1.000000E+00 -1.411523E-04 -4.276228E-09 -3.778434E-10 3.901584E-10 4.922990E-12 -5.598294E-12 -3.288067E-11 9.261530E-10 -8.545970E-13 1.000000E+00 -2.352539E-05 1.000000E+00 -1.500091E-10 2.130059E-06
0 1 80 1.000000E+00 -1.408971E-04 -4.260189E-09 -4.017593E-10 4.206333E-10 3.994525E-12 -5.605717E-12 -1.433582E-11 8.222156E-10 -9.934646E-13 1.000000E+00 -2.348285E-05 1.000000E+00 2.343210E-09 2.129466E-06
0 1 81 1.000000E+00 -1.405414E-04 -4.237485E-09 -4.065151E-10 4.320931E-10 2.936061E-12 -5.614170E-12 5.222899E-12 6.946567E-10 -1.111138E-12 1.000000E+00 -2.342356E-05 1.000000E+00 4.902231E-09 2.127104E-06
0 1 82 1.000000E+00 -1.400833E-04 -4.208072E-09 -3.913135E-10 4.237181E-10 1.772249E-12 -5.625003E-12 2.535613E-11 5.452546E-10 -1.204910E-12 1.000000E+00 -2.334721E-05 1.000000E+00 7.523640E-09 2.122935E-06
0 1 83 1.000000E+00 -1.395210E-04 -4.171926E-09 -3.558028E-10 3.951340E-10 5.262398E-13 -5.639590E-12 4.561489E-11 3.762756E-10 -1.272782E-12 1.000000E+00 -2.325351E-05 1.000000E+00 1.020362E-08 2.116924E-06
0 1 84 1.000000E+00 -1.388531E-04 -4.129056E-09 -3.000837E-10 3.464137E-10 -7.733145E-13 -5.658070E-12 6.555255E-11 1.904036E-10 -1.312872E-12 1.000000E+00 -2.314219E-05 1.000000E+00 1.293800E-08 2.109038E-06
0 1 85 1.000000E+00 -1.380780E-04 -4.079493E-09 -2.246977E-10 2.780680E-10 -2.099503E-12 -5.681491E-12 8.473911E-11 -9.337686E-12 -1.325240E-12 1.000000E+00 -2.301300E-05 1.000000E+00 1.572230E-08 2.099251E-06
0 1 86 1.000000E+00 -1.371943E-04 -4.023300E-09 -1.306055E-10 1.910242E-10 -3.423794E-12 -5.708939E-12 1.027722E-10 -2.196696E-10 -1.310075E-12 1.000000E+00 -2.286571E-05 1.000000E+00 1.855177E-08 2.087540E-06
0 1 87 1.000000E+00 -1.362007E-04 -3.960563E-09 -1.915332E-11 8.659319E-11 -4.719653E-12 -5.740288E-12 1.192862E-10 -4.371462E-10 -1.267896E-12 1.000000E+00 -2.270012E-05 1.000000E+00 2.142144E-08 2.073884E-06
0 1 88 1.000000E+00 -1.350962E-04 -3.891403E-09 1.079669E-10 -3.357319E-11 -5.959586E-12 -5.773876E-12 1.339619E-10 -6.582450E-10 -1.201463E-12 1.000000E+00 -2.251603E-05 1.000000E+00 2.432620E-08 2.058268E-06
0 1 89 1.000000E+00 -1.338798E-04 -3.815959E-09 2.487705E-10 -1.675298E-10 -7.122580E-12 -5.809302E-12 1.465335E-10 -8.794507E-10 -1.112504E-12 1.000000E+00 -2.231330E-05 1.000000E+00 2.726078E-08 2.040679E-06
0 1 90 1.000000E+00 -1.325507E-04 -3.734409E-09 4.010339E-10 -3.130941E-10 -8.184595E-12 -5.843957E-12 1.567907E-10 -1.097339E-09 -1.003732E-12 1.000000E+00 -2.209178E-05 1.000000E+00 3.021985E-08 2.021107E-06
0 1 91 1.000000E+00 -1.311082E-04 -3.646950E-09 5.623520E-10 -4.679047E-10 -9.130044E-12 -5.876223E-12 1.645838E-10 -1.308650E-09 -8.791612E-13 1.000000E+00 -2.185136E-05 1.000000E+00 3.319801E-08 1.999547E-06
0 1 92 1.000000E+00 -1.295518E-04 -3.553814E-09 7.302014E-10 -6.294805E-10 -9.942917E-12 -5.903937E-12 1.698231E-10 -1.510357E-09 -7.413301E-13 1.000000E+00 -2.159197E-05 1.000000E+00 3.618983E-08 1.975994E-06
0 1 93 1.000000E+00 -1.278813E-04 -3.455255E-09 9.019982E-10 -7.952805E-10 -1.061270E-11 -5.925223E-12 1.724783E-10 -1.699718E-09 -5.944013E-13 1.000000E+00 -2.131355E-05 1.000000E+00 3.918988E-08 1.950447E-06
0 1 94 1.000000E+00 -1.260966E-04 -3.351560E-09 1.075158E-09 -9.627620E-10 -1.113172E-11 -5.936891E-12 1.725753E-10 -1.874327E-09 -4.422407E-13 1.000000E+00 -2.101609E-05 1.000000E+00 4.219274E-08 1.922910E-06
0 1 95 1.000000E+00 -1.241976E-04 -3.243039E-09 1.247149E-09 -1.129434E-09 -1.149719E-11 -5.937744E-12 1.701915E-10 -2.032141E-09 -2.878262E-13 1.000000E+00 -2.069960E-05 1.000000E+00 4.519299E-08 1.893385E-06
0 1 96 1.000000E+00 -1.221846E-04 -3.130032E-09 1.415541E-09 -1.292906E-09 -1.170737E-11 -5.924455E-12 1.654521E-10 -2.171510E-09 -1.344812E-13 1.000000E+00 -2.036411E-05 1.000000E+00 4.818527E-08 1.861880E-06
0 1 97 1.000000E+00 -1.200582E-04 -3.012904E-09 1.578053E-09 -1.450932E-09 -1.176615E-11 -5.896563E-12 1.585221E-10 -2.291180E-09 1.384680E-14 1.000000E+00 -2.000970E-05 1.000000E+00 5.116420E-08 1.828403E-06
0 1 98 1.000000E+00 -1.178189E-04 -2.892044E-09 1.732585E-09 -1.601449E-09 -1.167968E-11 -5.850658E-12 1.496006E-10 -2.390302E-09 1.551122E-13 1.000000E+00 -1.963649E-05 1.000000E+00 5.412445E-08 1.792966E-06
0 1 99 1.000000E+00 -1.154677E-04 -2.767869E-09 1.877254E-09 -1.742603E-09 -1.145592E-11 -5.786652E-12 1.389126E-10 -2.468416E-09 2.872274E-13 1.000000E+00 -1.924462E-05 1.000000E+00 5.706070E-08 1.755582E-06
0 1 100 1.000000E+00 -1.130056E-04 -2.640817E-09 2.010411E-09 -1.872775E-09 -1.110522E-11 -5.702332E-12 1.267018E-10 -2.525435E-09 4.073627E-13 1.000000E+00 -1.883426E-05 1.000000E+00 5.996764E-08 1.716269E-06
0 1 101 1.000000E+00 -1.104338E-04 -2.511348E-09 2.130658E-09 -1.990593E-09 -1.064120E-11 -5.597882E-12 1.132253E-10 -2.561621E-09 5.143779E-13 1.000000E+00 -1.840564E-05 1.000000E+00 6.283994E-08 1.675045E-06
0 1 102 1.000000E+00 -1.077540E-04 -2.379945E-09 2.236861E-09 -2.094942E-09 -1.007647E-11 -5.471984E-12 9.874331E-11 -2.577550E-09 6.075084E-13 1.000000E+00 -1.795900E-05 1.000000E+00 6.567230E-08 1.631930E-06
0 1 103 1.000000E+00 -1.049677E-04 -2.247109E-09 2.328144E-09 -2.184967E-09 -9.426181E-12 -5.325523E-12 8.351506E-11 -2.574080E-09 6.856006E-13 1.000000E+00 -1.749462E-05 1.000000E+00 6.845939E-08 1.586951E-06
0 1 104 1.000000E+00 -1.020770E-04 -2.113357E-09 2.403891E-09 -2.260063E-09 -8.705267E-12 -5.157834E-12 6.779313E-11 -2.552305E-09 7.486776E-13 1.000000E+00 -1.701283E-05 1.000000E+00 7.119584E-08 1.540134E-06
0 1 105 1.000000E+00 -9.908394E-05 -1.979223E-09 2.463731E-09 -2.319872E-09 -7.928826E-12 -4.970794E-12 5.181719E-11 -2.513516E-09 7.965769E-13 1.000000E+00 -1.651399E-05 1.000000E+00 7.387631E-08 1.491509E-06
0 1 106 1.000000E+00 -9.599092E-05 -1.845252E-09 2.507526E-09 -2.364261E-09 -7.112113E-12 -4.764731E-12 3.581046E-11 -2.459158E-09 8.300274E-13 1.000000E+00 -1.599849E-05 1.000000E+00 7.649541E-08 1.441111E-06
0 1 107 1.000000E+00 -9.280050E-05 -1.712001E-09 2.535352E-09 -2.393311E-09 -6.268771E-12 -4.541485E-12 1.997638E-11 -2.390784E-09 8.497927E-13 1.000000E+00 -1.546675E-05 1.000000E+00 7.904775E-08 1.388978E-06
0 1 108 1.000000E+00 -8.951547E-05 -1.580032E-09 2.547478E-09 -2.407290E-09 -5.412528E-12 -4.303176E-12 4.496410E-12 -2.310018E-09 8.561541E-13 1.000000E+00 -1.491925E-05 1.000000E+00 8.152792E-08 1.335149E-06
0 1 109 1.000000E+00 -8.613881E-05 -1.449913E-09 2.544344E-09 -2.406631E-09 -4.556463E-12 -4.050843E-12 -1.047315E-11 -2.218509E-09 8.511362E-13 1.000000E+00 -1.435647E-05 1.000000E+00 8.393052E-08 1.279671E-06
0 1 110 1.000000E+00 -8.267371E-05 -1.322214E-09 2.526532E-09 -2.391912E-09 -3.710255E-12 -3.788460E-12 -2.479905E-11 -2.117898E-09 8.355113E-13 1.000000E+00 -1.377895E-05 1.000000E+00 8.625019E-08 1.222591E-06
0 1 111 1.000000E+00 -7.912355E-05 -1.197502E-09 2.494746E-09 -2.363822E-09 -2.885440E-12 -3.517210E-12 -3.837456E-11 -2.009785E-09 8.106231E-13 1.000000E+00 -1.318726E-05 1.000000E+00 8.848159E-08 1.163964E-06
0 1 112 1.000000E+00 -7.549193E-05 -1.076341E-09 2.449783E-09 -2.323145E-09 -2.089009E-12 -3.240597E-12 -5.111733E-11 -1.895698E-09 7.780185E-13 1.000000E+00 -1.258199E-05 1.000000E+00 9.061944E-08 1.103845E-06
0 1 113 1.000000E+00 -7.178261E-05 -9.592830E-10 2.392512E-09 -2.270734E-09 -1.329404E-12 -2.961273E-12 -6.296662E-11 -1.777065E-09 7.387834E-13 1.000000E+00 -1.196377E-05 1.000000E+00 9.265856E-08 1.042295E-06
0 1 114 1.000000E+00 -6.799953E-05 -8.468718E-10 2.323850E-09 -2.207483E-09 -6.114423E-13 -2.682318E-12 -7.388519E-11 -1.655199E-09 6.948974E-13 1.000000E+00 -1.133326E-05 1.000000E+00 9.459385E-08 9.793803E-07
0 1 115 1.000000E+00 -6.414682E-05 -7.396344E-10 2.244741E-09 -2.134314E-09 6.039127E-14 -2.406600E-12 -8.385490E-11 -1.531276E-09 6.468149E-13 1.000000E+00 -1.069114E-05 1.000000E+00 9.642038E-08 9.151694E-07
0 1 116 1.000000E+00 -6.022876E-05 -6.380789E-10 2.156140E-09 -2.052155E-09 6.821876E-13 -2.137143E-12 -9.287393E-11 -1.406326E-09 5.960256E-13 1.000000E+00 -1.003813E-05 1.000000E+00 9.813336E-08 8.497355E-07
0 1 117 1.000000E+00 -5.624980E-05 -5.426926E-10 2.058993E-09 -1.961924E-09 1.252442E-12 -1.877031E-12 -1.009561E-10 -1.281222E-09 5.437883E-13 1.000000E+00 -9.374966E-06 1.000000E+00 9.972822E-08 7.831557E-07
0 1 118 1.000000E+00 -5.221452E-05 -4.539368E-10 1.954228E-09 -1.864516E-09 1.769764E-12 -1.628863E-12 -1.081268E-10 -1.156680E-09 4.905990E-13 1.000000E+00 -8.702419E-06 1.000000E+00 1.012006E-07 7.155109E-07
0 1 119 1.000000E+00 -4.812764E-05 -3.722444E-10 1.842740E-09 -1.760795E-09 2.233640E-12 -1.395782E-12 -1.144207E-10 -1.033255E-09 4.372537E-13 1.000000E+00 -8.021273E-06 1.000000E+00 1.025464E-07 6.468854E-07
0 1 120 1.000000E+00 -4.399402E-05 -2.980172E-10 1.725387E-09 -1.651583E-09 2.644272E-12 -1.179781E-12 -1.198787E-10 -9.113473E-10 3.846405E-13 1.000000E+00 -7.332336E-06 1.000000E+00 1.037619E-07 5.773670E-07
0 1 121 1.000000E+00 -3.981861E-05 -2.316233E-10 1.602982E-09 -1.537656E-09 3.002921E-12 -9.839244E-13 -1.245453E-10 -7.912083E-10 3.328663E-13 1.000000E+00 -6.636436E-06 1.000000E+00 1.048434E-07 5.070465E-07
0 1 122 1.000000E+00 -3.560650E-05 -1.733930E-10 1.476296E-09 -1.419745E-09 3.310004E-12 -8.097747E-13 -1.284675E-10 -6.729492E-10 2.819285E-13 1.000000E+00 -5.934416E-06 1.000000E+00 1.057880E-07 4.360177E-07
0 1 123 1.000000E+00 -3.136283E-05 -1.236179E-10 1.346048E-09 -1.298530E-09 3.566778E-12 -6.596191E-13 -1.316891E-10 -5.565536E-10 2.326829E-13 1.000000E+00 -5.227138E-06 1.000000E+00 1.065927E-07 3.643769E-07
0 1 124 1.000000E+00 -2.709285E-05 -8.254949E-11 1.212918E-09 -1.174649E-09 3.775370E-12 -5.350891E-13 -1.342521E-10 -4.418921E-10 1.846842E-13 1.000000E+00 -4.515474E-06 1.000000E+00 1.072552E-07 2.922224E-07
0 1 125 1.000000E+00 -2.280185E-05 -5.039442E-11 1.077543E-09 -1.048698E-09 3.936147E-12 -4.374377E-13 -1.361941E-10 -3.287385E-10 1.375375E-13 1.000000E+00 -3.800309E-06 1.000000E+00 1.077736E-07 2.196548E-07
0 1 126 1.000000E+00 -1.849520E-05 -2.731594E-11 9.405296E-10 -9.212377E-10 4.050445E-12 -3.677786E-13 -1.375445E-10 -2.167862E-10 9.161954E-14 1.000000E+00 -3.082534E-06 1.000000E+00 1.081462E-07 1.467761E-07
0 1 127 1.000000E+00 -1.417830E-05 -1.343164E-11 8.024544E-10 -7.928027E-10 4.119386E-12 -3.269718E-13 -1.383257E-10 -1.056688E-10 4.626633E-14 1.000000E+00 -2.363050E-06 1.000000E+00 1.083719E-07 7.368916E-08
0 1 128 1.000000E+00 -9.856561E-06 -8.811709E-12 6.638782E-10 -6.639077E-10 4.142977E-12 -3.156547E-13 -1.385522E-10 5.021479E-12 1.329238E-15 1.000000E+00 -1.642760E-06 1.000000E+00 1.084501E-07 4.980317E-10
0 1 129 1.000000E+00 -5.535428E-06 -1.348042E-11 5.253500E-10 -5.350590E-10 4.122044E-12 -3.336285E-13 -1.382283E-10 1.157131E-10 -4.364636E-14 1.000000E+00 -9.225714E-07 1.000000E+00 1.083805E-07 -7.269304E-08
0 1 130 1.000000E+00 -1.220338E-06 -2.741338E-11 3.874217E-10 -4.067622E-10 4.055685E-12 -3.806999E-13 -1.373494E-10 2.268342E-10 -8.895917E-14 1.000000E+00 -2.033896E-07 1.000000E+00 1.081633E-07 -1.457798E-07
0 1 131 1.000000E+00 3.083288E-06 -5.054060E-11 2.506512E-10 -2.795325E-10 3.944126E-12 -4.568973E-13 -1.359019E-10 3.387926E-10 -1.351259E-13 1.000000E+00 5.138814E-07 1.000000E+00 1.077992E-07 -2.186583E-07
0 1 132 1.000000E+00 7.370055E-06 -8.274363E-11 1.156179E-10 -1.539034E-10 3.785433E-12 -5.609379E-13 -1.338631E-10 4.519549E-10 -1.820708E-13 1.000000E+00 1.228342E-06 1.000000E+00 1.072894E-07 -2.912255E-07
0 1 133 1.000000E+00 1.163461E-05 -1.238609E-10 -1.707503E-11 -3.043663E-11 3.579984E-12 -6.919485E-13 -1.312033E-10 5.666273E-10 -2.301118E-13 1.000000E+00 1.939101E-06 1.000000E+00 1.066353E-07 -3.633795E-07
0 1 134 1.000000E+00 1.587165E-05 -1.736835E-10 -1.467888E-10 9.027274E-11 3.325209E-12 -8.484253E-13 -1.278854E-10 6.830362E-10 -2.796872E-13 1.000000E+00 2.645274E-06 1.000000E+00 1.058390E-07 -4.350197E-07
0 1 135 1.000000E+00 2.007594E-05 -2.319616E-10 -2.728458E-10 2.075881E-10 3.020610E-12 -1.028504E-12 -1.238685E-10 8.013110E-10 -3.305066E-13 1.000000E+00 3.345989E-06 1.000000E+00 1.049029E-07 -5.060479E-07
0 1 136 1.000000E+00 2.424233E-05 -2.984027E-10 -3.945258E-10 3.208279E-10 2.664196E-12 -1.230881E-12 -1.191065E-10 9.214678E-10 -3.822787E-13 1.000000E+00 4.040388E-06 1.000000E+00 1.038297E-07 -5.763676E-07
0 1 137 1.000000E+00 2.836576E-05 -3.726770E-10 -5.110588E-10 4.292644E-10 2.256052E-12 -1.452772E-12 -1.135546E-10 1.043395E-09 -4.351502E-13 1.000000E+00 4.727626E-06 1.000000E+00 1.026225E-07 -6.458851E-07
0 1 138 1.000000E+00 3.244127E-05 -4.544154E-10 -6.216351E-10 5.321200E-10 1.793896E-12 -1.691556E-12 -1.071681E-10 1.166842E-09 -4.885932E-13 1.000000E+00 5.406878E-06 1.000000E+00 1.012849E-07 -7.145096E-07
0 1 139 1.000000E+00 3.646402E-05 -5.432175E-10 -7.253951E-10 6.285743E-10 1.278866E-12 -1.945868E-12 -9.990520E-11 1.291408E-09 -5.417802E-13 1.000000E+00 6.077336E-06 1.000000E+00 9.982071E-08 -7.821533E-07
0 1 140 1.000000E+00 4.042929E-05 -6.386490E-10 -8.214455E-10 7.177649E-10 7.103353E-13 -2.211349E-12 -9.173254E-11 1.416538E-09 -5.942862E-13 1.000000E+00 6.738215E-06 1.000000E+00 9.823393E-08 -8.487319E-07
0 1 141 1.000000E+00 4.433252E-05 -7.402492E-10 -9.088602E-10 7.987972E-10 9.029362E-14 -2.486437E-12 -8.262419E-11 1.541516E-09 -6.451380E-13 1.000000E+00 7.388753E-06 1.000000E+00 9.652894E-08 -9.141645E-07
0 1 142 1.000000E+00 4.816926E-05 -8.475306E-10 -9.866939E-10 8.707542E-10 -5.799407E-13 -2.767487E-12 -7.256686E-11 1.665468E-09 -6.932589E-13 1.000000E+00 8.028209E-06 1.000000E+00 9.471032E-08 -9.783740E-07
0 1 143 1.000000E+00 5.193524E-05 -9.599854E-10 -1.053994E-09 9.327099E-10 -1.296224E-12 -3.051599E-12 -6.156216E-11 1.787365E-09 -7.374286E-13 1.000000E+00 8.655873E-06 1.000000E+00 9.278284E-08 -1.041287E-06
0 1 144 1.000000E+00 5.562636E-05 -1.077086E-09 -1.109818E-09 9.837444E-10 -2.054798E-12 -3.335906E-12 -4.962854E-11 1.906030E-09 -7.767478E-13 1.000000E+00 9.271060E-06 1.000000E+00 9.075143E-08 -1.102835E-06
0 1 145 1.000000E+00 5.923868E-05 -1.198289E-09 -1.153251E-09 1.022963E-09 -2.849720E-12 -3.617459E-12 -3.680376E-11 2.020150E-09 -8.095810E-13 1.000000E+00 9.873114E-06 1.000000E+00 8.862117E-08 -1.162953E-06
0 1 146 1.000000E+00 6.276845E-05 -1.323042E-09 -1.183426E-09 1.049517E-09 -3.673960E-12 -3.893109E-12 -2.314831E-11 2.128297E-09 -8.345305E-13 1.000000E+00 1.046141E-05 1.000000E+00 8.639726E-08 -1.221579E-06
0 1 147 1.000000E+00 6.621210E-05 -1.450781E-09 -1.199548E-09 1.062624E-09 -4.518781E-12 -4.160196E-12 -8.744441E-12 2.228942E-09 -8.503140E-13 1.000000E+00 1.103535E-05 1.000000E+00 8.408494E-08 -1.278657E-06
0 1 148 1.000000E+00 6.956625E-05 -1.580939E-09 -1.200915E-09 1.061596E-09 -5.374588E-12 -4.416587E-12 6.300270E-12 2.320487E-09 -8.556694E-13 1.000000E+00 1.159438E-05 1.000000E+00 8.168957E-08 -1.334133E-06
0 1 149 1.000000E+00 7.282774E-05 -1.712946E-09 -1.186947E-09 1.045858E-09 -6.230119E-12 -4.659005E-12 2.185256E-11 2.401289E-09 -8.492004E-13 1.000000E+00 1.213796E-05 1.000000E+00 7.921650E-08 -1.387960E-06
0 1 150 1.000000E+00 7.599359E-05 -1.846235E-09 -1.157209E-09 1.014979E-09 -7.072989E-12 -4.885944E-12 3.775626E-11 2.469699E-09 -8.297109E-13 1.000000E+00 1.266560E-05 1.000000E+00 7.667113E-08 -1.440091E-06
0 1 151 1.000000E+00 7.906105E-05 -1.980243E-09 -1.111435E-09 9.686939E-10 -7.889541E-12 -5.095775E-12 5.382996E-11 2.524094E-09 -7.965421E-13 1.000000E+00 1.317684E-05 1.000000E+00 7.405884E-08 -1.490487E-06
0 1 152 1.000000E+00 8.202755E-05 -2.114412E-09 -1.049550E-09 9.069254E-10 -8.666073E-12 -5.286187E-12 6.986948E-11 2.562919E-09 -7.486344E-13 1.000000E+00 1.367126E-05 1.000000E+00 7.138504E-08 -1.539109E-06
0 1 153 1.000000E+00 8.489077E-05 -2.248198E-09 -9.716956E-10 8.298073E-10 -9.386810E-12 -5.456852E-12 8.565170E-11 2.584731E-09 -6.858791E-13 1.000000E+00 1.414846E-05 1.000000E+00 6.865510E-08 -1.585924E-06
0 1 154 1.000000E+00 8.764856E-05 -2.381067E-09 -8.782462E-10 7.377028E-10 -1.003783E-11 -5.606515E-12 1.009369E-10 2.588237E-09 -6.077603E-13 1.000000E+00 1.460809E-05 1.000000E+00 6.587437E-08 -1.630901E-06
0 1 155 1.000000E+00 9.029904E-05 -2.512503E-09 -7.698218E-10 6.312181E-10 -1.060233E-11 -5.734927E-12 1.154725E-10 2.572342E-09 -5.147964E-13 1.000000E+00 1.504984E-05 1.000000E+00 6.304821E-08 -1.674013E-06
0 1 156 1.000000E+00 9.284050E-05 -2.642003E-09 -6.473011E-10 5.112128E-10 -1.106742E-11 -5.841988E-12 1.289994E-10 2.536191E-09 -4.081794E-13 1.000000E+00 1.547342E-05 1.000000E+00 6.018194E-08 -1.715235E-06
0 1 157 1.000000E+00 9.527146E-05 -2.769085E-09 -5.118231E-10 3.788049E-10 -1.141869E-11 -5.928675E-12 1.412564E-10 2.479205E-09 -2.877426E-13 1.000000E+00 1.587858E-05 1.000000E+00 5.728087E-08 -1.754546E-06
0 1 158 1.000000E+00 9.759067E-05 -2.893289E-09 -3.647883E-10 2.353688E-10 -1.164291E-11 -5.994578E-12 1.519873E-10 2.401124E-09 -1.561834E-13 1.000000E+00 1.626511E-05 1.000000E+00 5.435031E-08 -1.791927E-06
0 1 159 1.000000E+00 9.979707E-05 -3.014176E-09 -2.078485E-10 8.252757E-11 -1.173106E-11 -6.042341E-12 1.609484E-10 2.302033E-09 -1.507528E-14 1.000000E+00 1.663284E-05 1.000000E+00 5.139558E-08 -1.827361E-06
0 1 160 1.000000E+00 1.018898E-04 -3.131331E-09 -4.289144E-11 -7.786218E-11 -1.167306E-11 -6.072083E-12 1.679144E-10 2.182393E-09 1.336855E-13 1.000000E+00 1.698164E-05 1.000000E+00 4.842200E-08 -1.860835E-06
0 1 161 1.000000E+00 1.038683E-04 -3.244364E-09 1.279804E-10 -2.437329E-10 -1.146369E-11 -6.086602E-12 1.726859E-10 2.043053E-09 2.864312E-13 1.000000E+00 1.731138E-05 1.000000E+00 4.543489E-08 -1.892338E-06
0 1 162 1.000000E+00 1.057320E-04 -3.352908E-09 3.024804E-10 -4.128362E-10 -1.110020E-11 -6.086896E-12 1.750985E-10 1.885266E-09 4.406549E-13 1.000000E+00 1.762200E-05 1.000000E+00 4.243963E-08 -1.921860E-06
0 1 163 1.000000E+00 1.074808E-04 -3.456627E-09 4.781774E-10 -5.827786E-10 -1.058238E-11 -6.076316E-12 1.750278E-10 1.710683E-09 5.930238E-13 1.000000E+00 1.791347E-05 1.000000E+00 3.944158E-08 -1.949395E-06
0 1 164 1.000000E+00 1.091146E-04 -3.555207E-09 6.525361E-10 -7.510661E-10 -9.914150E-12 -6.055818E-12 1.723951E-10 1.521346E-09 7.398101E-13 1.000000E+00 1.818577E-05 1.000000E+00 3.644616E-08 -1.974939E-06
0 1 165 1.000000E+00 1.106336E-04 -3.648364E-09 8.229676E-10 -9.151531E-10 -9.102755E-12 -6.028860E-12 1.671753E-10 1.319663E-09 8.773632E-13 1.000000E+00 1.843893E-05 1.000000E+00 3.345879E-08 -1.998489E-06
0 1 166 1.000000E+00 1.120380E-04 -3.735841E-09 9.868866E-10 -1.072496E-09 -8.159423E-12 -5.996757E-12 1.593994E-10 1.108373E-09 1.002105E-12 1.000000E+00 1.867300E-05 1.000000E+00 3.048489E-08 -2.020046E-06
0 1 167 1.000000E+00 1.133284E-04 -3.817410E-09 1.141766E-09 -1.220611E-09 -7.098544E-12 -5.962380E-12 1.491568E-10 8.905045E-10 1.110570E-12 1.000000E+00 1.888807E-05 1.000000E+00 2.752991E-08 -2.039615E-06
0 1 168 1.000000E+00 1.145055E-04 -3.892869E-09 1.285200E-09 -1.357135E-09 -5.938283E-12 -5.927288E-12 1.365978E-10 6.693177E-10 1.199527E-12 1.000000E+00 1.908425E-05 1.000000E+00 2.459922E-08 -2.057201E-06
0 1 169 1.000000E+00 1.155701E-04 -3.962047E-09 1.414962E-09 -1.479884E-09 -4.699491E-12 -5.893149E-12 1.219320E-10 4.482367E-10 1.266181E-12 1.000000E+00 1.926168E-05 1.000000E+00 2.169818E-08 -2.072814E-06
0 1 170 1.000000E+00 1.165232E-04 -4.024797E-09 1.529064E-09 -1.586910E-09 -3.405921E-12 -5.861686E-12 1.054272E-10 2.307766E-10 1.308008E-12 1.000000E+00 1.942053E-05 1.000000E+00 1.883204E-08 -2.086467E-06
0 1 171 1.000000E+00 1.173659E-04 -4.081003E-09 1.625816E-09 -1.676560E-09 -2.083475E-12 -5.833822E-12 8.740163E-11 2.046048E-11 1.323143E-12 1.000000E+00 1.956099E-05 1.000000E+00 1.600593E-08 -2.098175E-06
0 1 172 1.000000E+00 1.180995E-04 -4.130577E-09 1.703868E-09 -1.747523E-09 -7.596349E-13 -5.809887E-12 6.822120E-11 -1.792656E-10 1.310938E-12 1.000000E+00 1.968326E-05 1.000000E+00 1.322481E-08 -2.107959E-06
0 1 173 1.000000E+00 1.187255E-04 -4.173459E-09 1.762259E-09 -1.798870E-09 5.384012E-13 -5.790339E-12 4.828954E-11 -3.651232E-10 1.270623E-12 1.000000E+00 1.978758E-05 1.000000E+00 1.049342E-08 -2.115841E-06
0 1 174 1.000000E+00 1.192452E-04 -4.209614E-09 1.800447E-09 -1.830090E-09 1.781611E-12 -5.775002E-12 2.803574E-11 -5.340881E-10 1.202878E-12 1.000000E+00 1.987421E-05 1.000000E+00 7.816246E-09 -2.121850E-06
0 1 175 1.000000E+00 1.196605E-04 -4.239036E-09 1.818330E-09 -1.841110E-09 2.944157E-12 -5.763169E-12 7.907785E-12 -6.834759E-10 1.109127E-12 1.000000E+00 1.994342E-05 1.000000E+00 5.197466E-09 -2.126015E-06
0 1 176 1.000000E+00 1.199730E-04 -4.261746E-09 1.816262E-09 -1.832304E-09 3.999866E-12 -5.753456E-12 -1.164570E-11 -8.110209E-10 9.912490E-13 1.000000E+00 1.999550E-05 1.000000E+00 2.640895E-09 -2.128374E-06
0 1 177 1.000000E+00 1.201845E-04 -4.277792E-09 1.795039E-09 -1.804493E-09 4.926655E-12 -5.744789E-12 -3.018506E-11 -9.149433E-10 8.526497E-13 1.000000E+00 2.003076E-05 1.000000E+00 1.499441E-10 -2.128963E-06
0 1 178 1.000000E+00 1.202971E-04 -4.287244E-09 1.755892E-09 -1.758922E-09 5.705166E-12 -5.735335E-12 -4.729362E-11 -9.940087E-10 6.965212E-13 1.000000E+00 2.004952E-05 1.000000E+00 -2.272415E-09 -2.127828E-06
0 1 179 1.000000E+00 1.203127E-04 -4.290201E-09 1.700451E-09 -1.697236E-09 6.319698E-12 -5.722929E-12 -6.259332E-11 -1.047566E-09 5.275511E-13 1.000000E+00 2.005212E-05 1.000000E+00 -4.623685E-09 -2.125013E-06
0 1 180 1.000000E+00 1.202334E-04 -4.286784E-09 1.630705E-09 -1.621436E-09 6.760268E-12 -5.705398E-12 -7.575381E-11 -1.075577E-09 3.502591E-13 1.000000E+00 2.003890E-05 1.000000E+00 -6.901872E-09 -2.120569E-06
0 1 181 1.000000E+00 1.200613E-04 -4.277136E-09 1.548944E-09 -1.533817E-09 7.020216E-12 -5.680933E-12 -8.650664E-11 -1.078616E-09 1.698888E-13 1.000000E+00 2.001022E-05 1.000000E+00 -9.105494E-09 -2.114549E-06
0 1 182 1.000000E+00 1.197987E-04 -4.261422E-09 1.457692E-09 -1.436912E-09 7.100045E-12 -5.646539E-12 -9.465260E-11 -1.057865E-09 -8.439469E-15 1.000000E+00 1.996645E-05 1.000000E+00 -1.123359E-08 -2.107009E-06
0 1 183 1.000000E+00 1.194478E-04 -4.239825E-09 1.359639E-09 -1.333412E-09 7.003337E-12 -5.600803E-12 -1.000698E-10 -1.015073E-09 -1.793437E-13 1.000000E+00 1.990797E-05 1.000000E+00 -1.328571E-08 -2.098005E-06
0 1 184 1.000000E+00 1.190110E-04 -4.212552E-09 1.257553E-09 -1.226089E-09 6.741358E-12 -5.541594E-12 -1.027175E-10 -9.525063E-10 -3.380946E-13 1.000000E+00 1.983516E-05 1.000000E+00 -1.526190E-08 -2.087598E-06
0 1 185 1.000000E+00 1.184905E-04 -4.179818E-09 1.154204E-09 -1.117713E-09 6.327148E-12 -5.467035E-12 -1.026384E-10 -8.728798E-10 -4.803123E-13 1.000000E+00 1.974841E-05 1.000000E+00 -1.716268E-08 -2.075847E-06
0 1 186 1.000000E+00 1.178887E-04 -4.141860E-09 1.052276E-09 -1.010970E-09 5.780733E-12 -5.376501E-12 -9.995627E-11 -7.792681E-10 -6.014807E-13 1.000000E+00 1.964811E-05 1.000000E+00 -1.898897E-08 -2.062814E-06
0 1 187 1.000000E+00 1.172080E-04 -4.098921E-09 9.542910E-10 -9.083811E-10 5.124186E-12 -5.268538E-12 -9.487184E-11 -6.750090E-10 -6.991493E-13 1.000000E+00 1.953467E-05 1.000000E+00 -2.074207E-08 -2.048559E-06
0 1 188 1.000000E+00 1.164508E-04 -4.051258E-09 8.625321E-10 -8.122294E-10 4.382435E-12 -5.143365E-12 -8.765484E-11 -5.635930E-10 -7.708796E-13 1.000000E+00 1.940847E-05 1.000000E+00 -2.242362E-08 -2.033142E-06
0 1 189 1.000000E+00 1.156196E-04 -3.999134E-09 7.789813E-10 -7.244971E-10 3.582427E-12 -5.000649E-12 -7.863420E-11 -4.485510E-10 -8.152803E-13 1.000000E+00 1.926994E-05 1.000000E+00 -2.403549E-08 -2.016623E-06
0 1 190 1.000000E+00 1.147168E-04 -3.942818E-09 7.052637E-10 -6.468116E-10 2.751874E-12 -4.841600E-12 -6.818504E-11 -3.333388E-10 -8.322492E-13 1.000000E+00 1.911946E-05 1.000000E+00 -2.557972E-08 -1.999058E-06
0 1 191 1.000000E+00 1.137447E-04 -3.882581E-09 6.426112E-10 -5.804052E-10 1.917929E-12 -4.667132E-12 -5.671439E-11 -2.212267E-10 -8.228360E-13 1.000000E+00 1.895745E-05 1.000000E+00 -2.705849E-08 -1.980502E-06
0 1 192 1.000000E+00 1.127059E-04 -3.818698E-09 5.918349E-10 -5.260928E-10 1.106202E-12 -4.478545E-12 -4.464574E-11 -1.151949E-10 -7.882627E-13 1.000000E+00 1.878431E-05 1.000000E+00 -2.847401E-08 -1.961009E-06
0 1 193 1.000000E+00 1.116027E-04 -3.751440E-09 5.533197E-10 -4.842618E-10 3.414031E-13 -4.278334E-12 -3.240206E-11 -1.784526E-11 -7.319302E-13 1.000000E+00 1.860044E-05 1.000000E+00 -2.982850E-08 -1.940628E-06
0 1 194 1.000000E+00 1.104375E-04 -3.681075E-09 5.270308E-10 -4.548802E-10 -3.576585E-13 -4.068776E-12 -2.039189E-11 6.867563E-11 -6.568261E-13 1.000000E+00 1.840625E-05 1.000000E+00 -3.112408E-08 -1.919405E-06
0 1 195 1.000000E+00 1.092128E-04 -3.607870E-09 5.125360E-10 -4.375214E-10 -9.722492E-13 -3.851984E-12 -8.991781E-12 1.427311E-10 -5.669944E-13 1.000000E+00 1.820213E-05 1.000000E+00 -3.236278E-08 -1.897386E-06
0 1 196 1.000000E+00 1.079309E-04 -3.532082E-09 5.090472E-10 -4.313996E-10 -1.491647E-12 -3.631061E-12 1.465412E-12 2.032275E-10 -4.675696E-13 1.000000E+00 1.798848E-05 1.000000E+00 -3.354646E-08 -1.874611E-06
0 1 197 1.000000E+00 1.065941E-04 -3.453964E-09 5.154668E-10 -4.354219E-10 -1.907388E-12 -3.408678E-12 1.070206E-11 2.496283E-10 -3.620252E-13 1.000000E+00 1.776568E-05 1.000000E+00 -3.467681E-08 -1.851117E-06
0 1 198 1.000000E+00 1.052048E-04 -3.373762E-09 5.304514E-10 -4.482468E-10 -2.215698E-12 -3.187305E-12 1.850471E-11 2.819392E-10 -2.559124E-13 1.000000E+00 1.753413E-05 1.000000E+00 -3.575531E-08 -1.826942E-06
0 1 199 1.000000E+00 1.037652E-04 -3.291709E-09 5.524762E-10 -4.683526E-10 -2.419213E-12 -2.969835E-12 2.472921E-11 3.006775E-10 -1.532961E-13 1.000000E+00 1.729420E-05 1.000000E+00 -3.678329E-08 -1.802117E-06
0 1 200 1.000000E+00 1.022776E-04 -3.208034E-09 5.799098E-10 -4.941076E-10 -2.522290E-12 -2.758067E-12 2.930292E-11 3.068181E-10 -5.782449E-14 1.000000E+00 1.704627E-05 1.000000E+00 -3.776185E-08 -1.776673E-06
0 1 201 1.000000E+00 1.007442E-04 -3.122957E-09 6.110821E-10 -5.238424E-10 -2.534862E-12 -2.554562E-12 3.222357E-11 3.017219E-10 2.680548E-14 1.000000E+00 1.679071E-05 1.000000E+00 -3.869195E-08 -1.750640E-06
0 1 202 1.000000E+00 9.916725E-05 -3.036686E-09 6.443569E-10 -5.559177E-10 -2.468679E-12 -2.360667E-12 3.355577E-11 2.870539E-10 9.820953E-14 1.000000E+00 1.652787E-05 1.000000E+00 -3.957444E-08 -1.724046E-06
0 1 203 1.000000E+00 9.754874E-05 -2.949425E-09 6.781936E-10 -5.887893E-10 -2.338443E-12 -2.177747E-12 3.342260E-11 2.646891E-10 1.547310E-13 1.000000E+00 1.625812E-05 1.000000E+00 -4.041003E-08 -1.696918E-06
0 1 204 1.000000E+00 9.589082E-05 -2.861368E-09 7.112021E-10 -6.210615E-10 -2.159217E-12 -2.006596E-12 3.199690E-11 2.366161E-10 1.953567E-13 1.000000E+00 1.598180E-05 1.000000E+00 -4.119940E-08 -1.669280E-06
0 1 205 1.000000E+00 9.419549E-05 -2.772701E-09 7.421874E-10 -6.515326E-10 -1.947730E-12 -1.847613E-12 2.949047E-11 2.048413E-10 2.199236E-13 1.000000E+00 1.569925E-05 1.000000E+00 -4.194321E-08 -1.641160E-06
0 1 206 1.000000E+00 9.246475E-05 -2.683606E-09 7.701831E-10 -6.792264E-10 -1.719370E-12 -1.701527E-12 2.614026E-11 1.712972E-10 2.294644E-13 1.000000E+00 1.541079E-05 1.000000E+00 -4.264214E-08 -1.612582E-06
0 1 207 1.000000E+00 9.070050E-05 -2.594257E-09 7.944679E-10 -7.034129E-10 -1.488801E-12 -1.567086E-12 2.219597E-11 1.377623E-10 2.254810E-13 1.000000E+00 1.511675E-05 1.000000E+00 -4.329693E-08 -1.583571E-06
0 1 208 1.000000E+00 8.890461E-05 -2.504822E-09 8.145750E-10 -7.236138E-10 -1.268408E-12 -1.444582E-12 1.790839E-11 1.057919E-10 2.093034E-13 1.000000E+00 1.481743E-05 1.000000E+00 -4.390843E-08 -1.554154E-06
0 1 209 1.000000E+00 8.707890E-05 -2.415463E-09 8.302847E-10 -7.395973E-10 -1.070194E-12 -1.332809E-12 1.351507E-11 7.666832E-11 1.841460E-13 1.000000E+00 1.451315E-05 1.000000E+00 -4.447759E-08 -1.524355E-06
0 1 210 1.000000E+00 8.522511E-05 -2.326339E-09 8.416051E-10 -7.513604E-10 -9.001158E-13 -1.231062E-12 9.232227E-12 5.136583E-11 1.524898E-13 1.000000E+00 1.420418E-05 1.000000E+00 -4.500550E-08 -1.494201E-06
0 1 211 1.000000E+00 8.334493E-05 -2.237601E-09 8.487491E-10 -7.591024E-10 -7.652145E-13 -1.138043E-12 5.244858E-12 3.053515E-11 1.165392E-13 1.000000E+00 1.389082E-05 1.000000E+00 -4.549339E-08 -1.463717E-06
0 1 212 1.000000E+00 8.144001E-05 -2.149397E-09 8.520949E-10 -7.631911E-10 -6.670374E-13 -1.053003E-12 1.701307E-12 1.450864E-11 7.944643E-14 1.000000E+00 1.357333E-05 1.000000E+00 -4.594264E-08 -1.432928E-06
0 1 213 1.000000E+00 7.951190E-05 -2.061870E-09 8.521517E-10 -7.641225E-10 -6.063217E-13 -9.743594E-13 -1.291370E-12 3.317758E-12 4.322259E-14 1.000000E+00 1.325198E-05 1.000000E+00 -4.635477E-08 -1.401861E-06
0 1 214 1.000000E+00 7.756214E-05 -1.975154E-09 8.495121E-10 -7.624815E-10 -5.805922E-13 -9.014817E-13 -3.666819E-12 -3.270709E-12 1.023031E-14 1.000000E+00 1.292702E-05 1.000000E+00 -4.673141E-08 -1.370540E-06
0 1 215 1.000000E+00 7.559215E-05 -1.889380E-09 8.448181E-10 -7.588960E-10 -5.858611E-13 -8.336204E-13 -5.400326E-12 -5.710667E-12 -1.843560E-14 1.000000E+00 1.259869E-05 1.000000E+00 -4.707431E-08 -1.338989E-06
0 1 216 1.000000E+00 7.360335E-05 -1.804673E-09 8.387115E-10 -7.540025E-10 -6.174634E-13 -7.693245E-13 -6.505008E-12 -4.621633E-12 -4.137335E-14 1.000000E+00 1.226723E-05 1.000000E+00 -4.738528E-08 -1.307231E-06
0 1 217 1.000000E+00 7.159706E-05 -1.721151E-09 8.318081E-10 -7.484077E-10 -6.686078E-13 -7.084982E-13 -7.024263E-12 -7.328324E-13 -5.816224E-14 1.000000E+00 1.193284E-05 1.000000E+00 -4.766617E-08 -1.275289E-06
0 1 218 1.000000E+00 6.957457E-05 -1.638922E-09 8.246629E-10 -7.426597E-10 -7.337879E-13 -6.507186E-13 -7.029166E-12 5.174928E-12 -6.883842E-14 1.000000E+00 1.159576E-05 1.000000E+00 -4.791886E-08 -1.243184E-06
0 1 219 1.000000E+00 6.753708E-05 -1.558092E-09 8.177498E-10 -7.372264E-10 -8.062846E-13 -5.953670E-13 -6.608364E-12 1.232300E-11 -7.347076E-14 1.000000E+00 1.125618E-05 1.000000E+00 -4.814523E-08 -1.210935E-06
0 1 220 1.000000E+00 6.548576E-05 -1.478756E-09 8.114462E-10 -7.324803E-10 -8.807294E-13 -5.424232E-13 -5.862280E-12 1.998193E-11 -7.309724E-14 1.000000E+00 1.091429E-05 1.000000E+00 -4.834710E-08 -1.178561E-06
0 1 221 1.000000E+00 6.342171E-05 -1.401003E-09 8.060252E-10 -7.286906E-10 -9.524791E-13 -4.916613E-13 -4.894274E-12 2.751025E-11 -6.838430E-14 1.000000E+00 1.057028E-05 1.000000E+00 -4.852625E-08 -1.146078E-06
0 1 222 1.000000E+00 6.134598E-05 -1.324916E-09 8.016577E-10 -7.260230E-10 -1.017498E-12 -4.435024E-13 -3.805192E-12 3.438283E-11 -6.045439E-14 1.000000E+00 1.022433E-05 1.000000E+00 -4.868437E-08 -1.113502E-06
0 1 223 1.000000E+00 5.925957E-05 -1.250568E-09 7.984148E-10 -7.245464E-10 -1.073388E-12 -3.976442E-13 -2.687264E-12 4.020614E-11 -5.062236E-14 1.000000E+00 9.876595E-06 1.000000E+00 -4.882309E-08 -1.080847E-06
0 1 224 1.000000E+00 5.716341E-05 -1.178027E-09 7.962831E-10 -7.242430E-10 -1.118743E-12 -3.544917E-13 -1.619068E-12 4.472611E-11 -3.972931E-14 1.000000E+00 9.527236E-06 1.000000E+00 -4.894390E-08 -1.048124E-06
0 1 225 1.000000E+00 5.505841E-05 -1.107354E-09 7.951767E-10 -7.250237E-10 -1.152846E-12 -3.140382E-13 -6.637364E-13 4.782147E-11 -2.897416E-14 1.000000E+00 9.176401E-06 1.000000E+00 -4.904824E-08 -1.015345E-06
0 1 226 1.000000E+00 5.294539E-05 -1.038605E-09 7.949557E-10 -7.267453E-10 -1.176691E-12 -2.766436E-13 1.339736E-13 4.949211E-11 -1.887226E-14 1.000000E+00 8.824231E-06 1.000000E+00 -4.913740E-08 -9.825209E-07
0 1 227 1.000000E+00 5.082514E-05 -9.718301E-10 7.954446E-10 -7.292289E-10 -1.190591E-12 -2.417473E-13 7.471942E-13 4.983818E-11 -1.029130E-14 1.000000E+00 8.470856E-06 1.000000E+00 -4.921262E-08 -9.496596E-07
0 1 228 1.000000E+00 4.869840E-05 -9.070721E-10 7.964501E-10 -7.322770E-10 -1.197274E-12 -2.106617E-13 1.166127E-12 4.903680E-11 -3.108060E-15 1.000000E+00 8.116401E-06 1.000000E+00 -4.927505E-08 -9.167694E-07
0 1 229 1.000000E+00 4.656588E-05 -8.443728E-10 7.977769E-10 -7.356906E-10 -1.196807E-12 -1.818457E-13 1.396176E-12 4.731487E-11 1.855270E-15 1.000000E+00 7.760979E-06 1.000000E+00 -4.932573E-08 -8.838577E-07
0 1 230 1.000000E+00 4.442820E-05 -7.837656E-10 7.992424E-10 -7.392826E-10 -1.193563E-12 -1.566163E-13 1.454279E-12 4.492400E-11 4.876015E-15 1.000000E+00 7.404700E-06 1.000000E+00 -4.936568E-08 -8.509309E-07
0 1 231 1.000000E+00 4.228598E-05 -7.252847E-10 8.006854E-10 -7.428886E-10 -1.187055E-12 -1.342017E-13 1.367698E-12 4.211736E-11 6.922887E-15 1.000000E+00 7.047663E-06 1.000000E+00 -4.939584E-08 -8.179949E-07
0 1 232 1.000000E+00 4.013977E-05 -6.689577E-10 8.019778E-10 -7.463746E-10 -1.179717E-12 -1.141558E-13 1.168476E-12 3.912703E-11 6.976023E-15 1.000000E+00 6.689961E-06 1.000000E+00 -4.941712E-08 -7.850552E-07
0 1 233 1.000000E+00 3.799008E-05 -6.148101E-10 8.030224E-10 -7.496413E-10 -1.173103E-12 -9.710944E-14 8.910039E-13 3.615303E-11 6.280273E-15 1.000000E+00 6.331680E-06 1.000000E+00 -4.943039E-08 -7.521166E-07
0 1 234 1.000000E+00 3.583740E-05 -5.628654E-10 8.037598E-10 -7.526239E-10 -1.167157E-12 -8.216794E-14 5.702650E-13 3.335019E-11 5.085180E-15 1.000000E+00 5.972900E-06 1.000000E+00 -4.943649E-08 -7.191835E-07
0 1 235 1.000000E+00 3.368216E-05 -5.131435E-10 8.041629E-10 -7.552917E-10 -1.162933E-12 -6.947450E-14 2.367472E-13 3.082521E-11 3.274529E-15 1.000000E+00 5.613694E-06 1.000000E+00 -4.943624E-08 -6.862598E-07
0 1 236 1.000000E+00 3.152476E-05 -4.656624E-10 8.042333E-10 -7.576434E-10 -1.160608E-12 -5.843322E-14 -8.318628E-14 2.863735E-11 1.726346E-15 1.000000E+00 5.254127E-06 1.000000E+00 -4.943045E-08 -6.533490E-07
0 1 237 1.000000E+00 2.936556E-05 -4.204386E-10 8.039966E-10 -7.597014E-10 -1.159480E-12 -4.912523E-14 -3.689940E-13 2.680177E-11 2.995968E-16 1.000000E+00 4.894261E-06 1.000000E+00 -4.941989E-08 -6.204541E-07
0 1 238 1.000000E+00 2.720490E-05 -3.774852E-10 8.034953E-10 -7.615052E-10 -1.160009E-12 -4.136353E-14 -6.071377E-13 2.529831E-11 -9.668618E-16 1.000000E+00 4.534150E-06 1.000000E+00 -4.940532E-08 -5.875776E-07
0 1 239 1.000000E+00 2.504306E-05 -3.368146E-10 8.027823E-10 -7.631051E-10 -1.161414E-12 -3.471050E-14 -7.910408E-13 2.408012E-11 -1.584970E-15 1.000000E+00 4.173843E-06 1.000000E+00 -4.938747E-08 -5.547217E-07
0 1 240 1.000000E+00 2.288032E-05 -2.984371E-10 8.019132E-10 -7.645559E-10 -1.163178E-12 -2.880167E-14 -9.194032E-13 2.308366E-11 -1.906386E-15 1.000000E+00 3.813386E-06 1.000000E+00 -4.936706E-08 -5.218880E-07
0 1 241 1.000000E+00 2.071690E-05 -2.623611E-10 8.009435E-10 -7.659108E-10 -1.165226E-12 -2.407034E-14 -9.957542E-13 2.223878E-11 -2.048353E-15 1.000000E+00 3.452817E-06 1.000000E+00 -4.934475E-08 -4.890776E-07
0 1 242 1.000000E+00 1.855302E-05 -2.285936E-10 7.999217E-10 -7.672168E-10 -1.167275E-12 -2.019170E-14 -1.028451E-12 2.147617E-11 -1.776052E-15 1.000000E+00 3.092171E-06 1.000000E+00 -4.932120E-08 -4.562913E-07
0 1 243 1.000000E+00 1.638887E-05 -1.971408E-10 7.988866E-10 -7.685123E-10 -1.168779E-12 -1.654681E-14 -1.027380E-12 2.073562E-11 -1.362434E-15 1.000000E+00 2.731478E-06 1.000000E+00 -4.929700E-08 -4.235293E-07
0 1 244 1.000000E+00 1.422460E-05 -1.680070E-10 7.978670E-10 -7.698252E-10 -1.170000E-12 -1.367431E-14 -1.003793E-12 1.996815E-11 -9.318698E-16 1.000000E+00 2.370766E-06 1.000000E+00 -4.927271E-08 -3.907916E-07
0 1 245 1.000000E+00 1.206034E-05 -1.411959E-10 7.968790E-10 -7.711716E-10 -1.170642E-12 -1.126756E-14 -9.684680E-13 1.914066E-11 -4.628357E-16 1.000000E+00 2.010056E-06 1.000000E+00 -4.924885E-08 -3.580775E-07
0 1 246 1.000000E+00 9.896212E-06 -1.167101E-10 7.959300E-10 -7.725575E-10 -1.170926E-12 -8.994129E-15 -9.309243E-13 1.823440E-11 5.462546E-17 1.000000E+00 1.649369E-06 1.000000E+00 -4.922588E-08 -3.253863E-07
0 1 247 1.000000E+00 7.732315E-06 -9.455217E-11 7.950171E-10 -7.739800E-10 -1.170533E-12 -7.778716E-15 -8.997723E-13 1.724387E-11 1.354968E-16 1.000000E+00 1.288719E-06 1.000000E+00 -4.920424E-08 -2.927167E-07
0 1 248 1.000000E+00 5.568726E-06 -7.472235E-11 7.941305E-10 -7.754301E-10 -1.170655E-12 -5.674555E-15 -8.796878E-13 1.617512E-11 3.205881E-16 1.000000E+00 9.281211E-07 1.000000E+00 -4.918430E-08 -2.600673E-07
0 1 249 1.000000E+00 3.405509E-06 -5.722320E-11 7.932578E-10 -7.768938E-10 -1.169892E-12 -5.051774E-15 -8.733705E-13 1.504103E-11 7.460040E-16 1.000000E+00 5.675849E-07 1.000000E+00 -4.916638E-08 -2.274365E-07
0 1 250 1.000000E+00 1.242714E-06 -4.205456E-11 7.923837E-10 -7.783563E-10 -1.169163E-12 -3.840305E-15 -8.817351E-13 1.385816E-11 4.674453E-16 1.000000E+00 2.071190E-07 1.000000E+00 -4.915077E-08 -1.948222E-07
0 1 251 1.000000E+00 -9.196221E-07 -2.921643E-11 7.914943E-10 -7.798037E-10 -1.168957E-12 -2.868302E-15 -9.030008E-13 1.264409E-11 5.882739E-16 1.000000E+00 -1.532704E-07 1.000000E+00 -4.913772E-08 -1.622225E-07
0 1 252 1.000000E+00 -3.081472E-06 -1.871041E-11 7.905777E-10 -7.812237E-10 -1.167986E-12 -2.582712E-15 -9.338564E-13 1.141417E-11 5.085239E-16 1.000000E+00 -5.135787E-07 1.000000E+00 -4.912741E-08 -1.296350E-07
0 1 253 1.000000E+00 -5.242817E-06 -1.053496E-11 7.896266E-10 -7.826083E-10 -1.167940E-12 -1.481490E-15 -9.706361E-13 1.017953E-11 4.955199E-16 1.000000E+00 -8.738029E-07 1.000000E+00 -4.912002E-08 -9.705760E-08
0 1 254 1.000000E+00 -7.403646E-06 -4.691980E-12 7.886365E-10 -7.839532E-10 -1.166995E-12 -1.250191E-15 -1.010505E-12 8.947106E-12 6.027920E-16 1.000000E+00 -1.233941E-06 1.000000E+00 -4.911566E-08 -6.448774E-08
0 1 255 1.000000E+00 -9.563954E-06 -1.179916E-12 7.876056E-10 -7.852582E-10 -1.166734E-12 -3.179053E-16 -1.048432E-12 7.718916E-12 4.481608E-16 1.000000E+00 -1.593992E-06 1.000000E+00 -4.911442E-08 -3.192298E-08
0 2 0 1.000000E+00 -1.171018E-05 -8.508666E-17 7.800440E-10 -7.800143E-10 -4.663334E-12 -4.470954E-17 -2.187607E-12 6.525674E-12 1.215050E-15 1.000000E+00 -1.951697E-06 1.000000E+00 -8.167690E-08 6.421970E-10
0 2 1 1.000000E+00 -1.602889E-05 -1.150656E-12 7.778404E-10 -7.824762E-10 -4.662518E-12 5.820013E-16 -2.216787E-12 5.292079E-12 1.036949E-15 1.000000E+00 -2.671481E-06 1.000000E+00 -8.168326E-08 3.319983E-08
0 2 2 1.000000E+00 -2.034707E-05 -4.633281E-12 7.756105E-10 -7.849103E-10 -4.661260E-12 1.007015E-15 -2.241295E-12 4.057790E-12 1.217790E-15 1.000000E+00 -3.391178E-06 1.000000E+00 -8.169533E-08 6.576002E-08
0 2 3 1.000000E+00 -2.466473E-05 -1.044744E-11 7.733578E-10 -7.873195E-10 -4.660082E-12 1.614857E-15 -2.265779E-12 2.823750E-12 1.195023E-15 1.000000E+00 -4.110789E-06 1.000000E+00 -8.171303E-08 9.832535E-08
0 2 4 1.000000E+00 -2.898186E-05 -1.859325E-11 7.710789E-10 -7.897009E-10 -4.658870E-12 2.239230E-15 -2.297124E-12 1.594155E-12 1.173795E-15 1.000000E+00 -4.830310E-06 1.000000E+00 -8.173623E-08 1.308983E-07
0 2 5 1.000000E+00 -3.329844E-05 -2.907054E-11 7.687635E-10 -7.920429E-10 -4.657735E-12 2.169124E-15 -2.342966E-12 3.762387E-13 1.237665E-15 1.000000E+00 -5.549740E-06 1.000000E+00 -8.176471E-08 1.634815E-07
0 2 6 1.000000E+00 -3.761444E-05 -4.187946E-11 7.663930E-10 -7.943261E-10 -4.656394E-12 2.759777E-15 -2.411781E-12 -8.189661E-13 1.427768E-15 1.000000E+00 -6.269073E-06 1.000000E+00 -8.179822E-08 1.960772E-07
0 2 7 1.000000E+00 -4.192981E-05 -5.701972E-11 7.639400E-10 -7.965249E-10 -4.654879E-12 2.616181E-15 -2.508831E-12 -1.978676E-12 1.452826E-15 1.000000E+00 -6.988301E-06 1.000000E+00 -8.183643E-08 2.286876E-07
0 2 8 1.000000E+00 -4.624448E-05 -7.449056E-11 7.613753E-10 -7.986082E-10 -4.653489E-12 1.806174E-15 -2.635120E-12 -3.088243E-12 1.752190E-15 1.000000E+00 -7.707413E-06 1.000000E+00 -8.187893E-08 2.613150E-07
0 2 9 1.000000E+00 -5.055836E-05 -9.429212E-11 7.586697E-10 -8.005459E-10 -4.651375E-12 1.163499E-15 -2.788888E-12 -4.135854E-12 2.259957E-15 1.000000E+00 -8.426394E-06 1.000000E+00 -8.192524E-08 2.939612E-07
0 2 10 1.000000E+00 -5.487133E-05 -1.164229E-10 7.557975E-10 -8.023140E-10 -4.648969E-12 -6.026559E-16 -2.961478E-12 -5.113926E-12 2.520255E-15 1.000000E+00 -9.145222E-06 1.000000E+00 -8.197482E-08 3.266280E-07
0 2 11 1.000000E+00 -5.918325E-05 -1.408813E-10 7.527468E-10 -8.038994E-10 -4.646334E-12 -2.549540E-15 -3.137248E-12 -6.022410E-12 3.402707E-15 1.000000E+00 -9.863875E-06 1.000000E+00 -8.202701E-08 3.593169E-07
0 2 12 1.000000E+00 -6.349392E-05 -1.676667E-10 7.495230E-10 -8.053065E-10 -4.642163E-12 -5.748142E-15 -3.297127E-12 -6.872461E-12 4.035397E-15 1.000000E+00 -1.058232E-05 1.000000E+00 -8.208110E-08 3.920291E-07
0 2 13 1.000000E+00 -6.780313E-05 -1.967744E-10 7.461525E-10 -8.065623E-10 -4.638263E-12 -9.653210E-15 -3.416965E-12 -7.687076E-12 4.668827E-15 1.000000E+00 -1.130052E-05 1.000000E+00 -8.213629E-08 4.247655E-07
0 2 14 1.000000E+00 -7.211061E-05 -2.282029E-10 7.426891E-10 -8.077176E-10 -4.632826E-12 -1.469112E-14 -3.471870E-12 -8.502384E-12 5.584838E-15 1.000000E+00 -1.201844E-05 1.000000E+00 -8.219168E-08 4.575266E-07
0 2 15 1.000000E+00 -7.641607E-05 -2.619463E-10 7.392088E-10 -8.088502E-10 -4.627094E-12 -2.078870E-14 -3.437307E-12 -9.367147E-12 6.156781E-15 1.000000E+00 -1.273601E-05 1.000000E+00 -8.224633E-08 4.903127E-07
0 2 16 1.000000E+00 -8.071914E-05 -2.979999E-10 7.358145E-10 -8.100584E-10 -4.620512E-12 -2.876804E-14 -3.292804E-12 -1.033860E-11 6.791779E-15 1.000000E+00 -1.345319E-05 1.000000E+00 -8.229920E-08 5.231234E-07
0 2 17 1.000000E+00 -8.501943E-05 -3.363564E-10 7.326232E-10 -8.114573E-10 -4.613510E-12 -3.839602E-14 -3.027773E-12 -1.147894E-11 6.929078E-15 1.000000E+00 -1.416990E-05 1.000000E+00 -8.234921E-08 5.559582E-07
0 2 18 1.000000E+00 -8.931647E-05 -3.770072E-10 7.297590E-10 -8.131686E-10 -4.606654E-12 -4.993317E-14 -2.641052E-12 -1.284745E-11 7.043715E-15 1.000000E+00 -1.488608E-05 1.000000E+00 -8.239522E-08 5.888160E-07
0 2 19 1.000000E+00 -9.360975E-05 -4.199429E-10 7.273411E-10 -8.153063E-10 -4.599423E-12 -6.399751E-14 -2.146226E-12 -1.449311E-11 6.913889E-15 1.000000E+00 -1.560162E-05 1.000000E+00 -8.243608E-08 6.216951E-07
0 2 20 1.000000E+00 -9.789869E-05 -4.651512E-10 7.254665E-10 -8.179633E-10 -4.592826E-12 -8.090761E-14 -1.571921E-12 -1.644525E-11 6.728734E-15 1.000000E+00 -1.631645E-05 1.000000E+00 -8.247057E-08 6.545936E-07
0 2 21 1.000000E+00 -1.021826E-04 -5.126194E-10 7.241972E-10 -8.211938E-10 -4.585965E-12 -1.012694E-13 -9.638814E-13 -1.870489E-11 6.504834E-15 1.000000E+00 -1.703044E-05 1.000000E+00 -8.249748E-08 6.875091E-07
0 2 22 1.000000E+00 -1.064609E-04 -5.623309E-10 7.235387E-10 -8.250002E-10 -4.579816E-12 -1.246581E-13 -3.810797E-13 -2.123684E-11 6.387921E-15 1.000000E+00 -1.774349E-05 1.000000E+00 -8.251557E-08 7.204386E-07
0 2 23 1.000000E+00 -1.107327E-04 -6.142689E-10 7.234351E-10 -8.293152E-10 -4.573189E-12 -1.530765E-13 1.051656E-13 -2.396425E-11 7.164235E-15 1.000000E+00 -1.845545E-05 1.000000E+00 -8.252358E-08 7.533788E-07
0 2 24 1.000000E+00 -1.149972E-04 -6.684132E-10 7.237491E-10 -8.339973E-10 -4.565488E-12 -1.852859E-13 4.162114E-13 -2.676639E-11 8.444351E-15 1.000000E+00 -1.916620E-05 1.000000E+00 -8.252024E-08 7.863260E-07
0 2 25 1.000000E+00 -1.192534E-04 -7.247406E-10 7.242675E-10 -8.388235E-10 -4.556301E-12 -2.229162E-13 4.744631E-13 -2.948023E-11 1.098736E-14 1.000000E+00 -1.987556E-05 1.000000E+00 -8.250423E-08 8.192757E-07
0 2 26 1.000000E+00 -1.235003E-04 -7.832267E-10 7.246980E-10 -8.434939E-10 -4.543513E-12 -2.656241E-13 2.074421E-13 -3.190739E-11 1.494635E-14 1.000000E+00 -2.058339E-05 1.000000E+00 -8.247418E-08 8.522233E-07
0 2 27 1.000000E+00 -1.277369E-04 -8.438421E-10 7.246824E-10 -8.476434E-10 -4.526408E-12 -3.136426E-13 -4.402449E-13 -3.382535E-11 2.048031E-14 1.000000E+00 -2.128948E-05 1.000000E+00 -8.242865E-08 8.851635E-07
0 2 28 1.000000E+00 -1.319619E-04 -9.065557E-10 7.238175E-10 -8.508600E-10 -4.502553E-12 -3.677478E-13 -1.501444E-12 -3.500386E-11 2.801309E-14 1.000000E+00 -2.199365E-05 1.000000E+00 -8.236607E-08 9.180904E-07
0 2 29 1.000000E+00 -1.361741E-04 -9.713316E-10 7.216795E-10 -8.527143E-10 -4.470382E-12 -4.268912E-13 -2.977742E-12 -3.522588E-11 3.687591E-14 1.000000E+00 -2.269569E-05 1.000000E+00 -8.228479E-08 9.509975E-07
0 2 30 1.000000E+00 -1.403721E-04 -1.038129E-09 7.178620E-10 -8.527928E-10 -4.428801E-12 -4.920850E-13 -4.833316E-12 -3.430948E-11 4.754460E-14 1.000000E+00 -2.339536E-05 1.000000E+00 -8.218295E-08 9.838774E-07
0 2 31 1.000000E+00 -1.445545E-04 -1.106905E-09 7.120129E-10 -8.507379E-10 -4.375293E-12 -5.624760E-13 -6.991803E-12 -3.213375E-11 5.913624E-14 1.000000E+00 -2.409242E-05 1.000000E+00 -8.205854E-08 1.016722E-06
0 2 32 1.000000E+00 -1.487197E-04 -1.177609E-09 7.038784E-10 -8.462901E-10 -4.310528E-12 -6.381989E-13 -9.335150E-12 -2.866131E-11 7.100357E-14 1.000000E+00 -2.478662E-05 1.000000E+00 -8.190934E-08 1.049522E-06
0 2 33 1.000000E+00 -1.528661E-04 -1.250185E-09 6.933426E-10 -8.393288E-10 -4.233285E-12 -7.187987E-13 -1.170560E-11 -2.395875E-11 8.293322E-14 1.000000E+00 -2.547768E-05 1.000000E+00 -8.173290E-08 1.082268E-06
0 2 34 1.000000E+00 -1.569919E-04 -1.324572E-09 6.804672E-10 -8.299088E-10 -4.144662E-12 -8.040228E-13 -1.391305E-11 -1.821262E-11 9.323044E-14 1.000000E+00 -2.616531E-05 1.000000E+00 -8.152659E-08 1.114948E-06
0 2 35 1.000000E+00 -1.610952E-04 -1.400703E-09 6.655164E-10 -8.182908E-10 -4.046825E-12 -8.941191E-13 -1.574282E-11 -1.173653E-11 1.013416E-13 1.000000E+00 -2.684920E-05 1.000000E+00 -8.128755E-08 1.147549E-06
0 2 36 1.000000E+00 -1.651741E-04 -1.478502E-09 6.489816E-10 -8.049565E-10 -3.941979E-12 -9.889772E-13 -1.696902E-11 -4.970036E-12 1.062049E-13 1.000000E+00 -2.752902E-05 1.000000E+00 -8.101278E-08 1.180058E-06
0 2 37 1.000000E+00 -1.692266E-04 -1.557888E-09 6.315784E-10 -7.906153E-10 -3.834415E-12 -1.088263E-12 -1.737115E-11 1.531819E-12 1.066014E-13 1.000000E+00 -2.820443E-05 1.000000E+00 -8.069910E-08 1.212459E-06
0 2 38 1.000000E+00 -1.732504E-04 -1.638773E-09 6.142393E-10 -7.761887E-10 -3.728776E-12 -1.193453E-12 -1.674851E-11 7.122581E-12 1.023403E-13 1.000000E+00 -2.887506E-05 1.000000E+00 -8.034328E-08 1.244735E-06
0 2 39 1.000000E+00 -1.772432E-04 -1.721060E-09 5.980814E-10 -7.627828E-10 -3.629734E-12 -1.304137E-12 -1.493897E-11 1.109407E-11 9.249156E-14 1.000000E+00 -2.954054E-05 1.000000E+00 -7.994204E-08 1.276868E-06
0 2 40 1.000000E+00 -1.812027E-04 -1.804647E-09 5.843614E-10 -7.516388E-10 -3.543793E-12 -1.422483E-12 -1.183642E-11 1.272046E-11 7.704415E-14 1.000000E+00 -3.020045E-05 1.000000E+00 -7.949212E-08 1.308838E-06
0 2 41 1.000000E+00 -1.851263E-04 -1.889425E-09 5.744086E-10 -7.440709E-10 -3.475646E-12 -1.549010E-12 -7.404382E-12 1.130616E-11 5.648145E-14 1.000000E+00 -3.085438E-05 1.000000E+00 -7.899040E-08 1.340624E-06
0 2 42 1.000000E+00 -1.890114E-04 -1.975275E-09 5.695526E-10 -7.413886E-10 -3.430830E-12 -1.685957E-12 -1.687528E-12 6.238570E-12 3.131231E-14 1.000000E+00 -3.150190E-05 1.000000E+00 -7.843390E-08 1.372204E-06
0 2 43 1.000000E+00 -1.928552E-04 -2.062077E-09 5.710335E-10 -7.448106E-10 -3.413021E-12 -1.834415E-12 5.177837E-12 -2.955019E-12 3.067508E-15 1.000000E+00 -3.214253E-05 1.000000E+00 -7.781985E-08 1.403556E-06
0 2 44 1.000000E+00 -1.966548E-04 -2.149701E-09 5.799083E-10 -7.553731E-10 -3.424695E-12 -1.997423E-12 1.296563E-11 -1.655757E-11 -2.679929E-14 1.000000E+00 -3.277581E-05 1.000000E+00 -7.714579E-08 1.434655E-06
0 2 45 1.000000E+00 -2.004073E-04 -2.238012E-09 5.969648E-10 -7.738367E-10 -3.466620E-12 -2.175958E-12 2.135971E-11 -3.461305E-11 -5.604187E-14 1.000000E+00 -3.340122E-05 1.000000E+00 -7.640952E-08 1.465478E-06
0 2 46 1.000000E+00 -2.041095E-04 -2.326871E-09 6.226277E-10 -8.006042E-10 -3.536779E-12 -2.373359E-12 2.996457E-11 -5.689176E-11 -8.274808E-14 1.000000E+00 -3.401825E-05 1.000000E+00 -7.560921E-08 1.496000E-06
0 2 47 1.000000E+00 -2.077582E-04 -2.416131E-09 6.568939E-10 -8.356436E-10 -3.632116E-12 -2.590317E-12 3.831877E-11 -8.286446E-11 -1.038009E-13 1.000000E+00 -3.462637E-05 1.000000E+00 -7.474329E-08 1.526195E-06
0 2 48 1.000000E+00 -2.113500E-04 -2.505643E-09 6.992652E-10 -8.784364E-10 -3.744380E-12 -2.828804E-12 4.591561E-11 -1.116952E-10 -1.170724E-13 1.000000E+00 -3.522500E-05 1.000000E+00 -7.381052E-08 1.556039E-06
0 2 49 1.000000E+00 -2.148815E-04 -2.595248E-09 7.487251E-10 -9.279401E-10 -3.866261E-12 -3.090558E-12 5.222888E-11 -1.422497E-10 -1.205398E-13 1.000000E+00 -3.581358E-05 1.000000E+00 -7.280988E-08 1.585507E-06
0 2 50 1.000000E+00 -2.183490E-04 -2.684786E-09 8.037230E-10 -9.825827E-10 -3.985460E-12 -3.375321E-12 5.673448E-11 -1.731213E-10 -1.115897E-13 1.000000E+00 -3.639150E-05 1.000000E+00 -7.174054E-08 1.614574E-06
0 2 51 1.000000E+00 -2.217489E-04 -2.774087E-09 8.621941E-10 -1.040284E-09 -4.089440E-12 -3.683601E-12 5.894628E-11 -2.026766E-10 -8.907026E-14 1.000000E+00 -3.695815E-05 1.000000E+00 -7.060176E-08 1.643216E-06
0 2 52 1.000000E+00 -2.250773E-04 -2.862979E-09 9.216156E-10 -1.098501E-09 -4.163601E-12 -4.014551E-12 5.843991E-11 -2.291164E-10 -5.205977E-14 1.000000E+00 -3.751288E-05 1.000000E+00 -6.939279E-08 1.671407E-06
0 2 53 1.000000E+00 -2.283304E-04 -2.951279E-09 9.790739E-10 -1.154312E-09 -4.193560E-12 -4.366592E-12 5.488095E-11 -2.505502E-10 -2.693862E-16 1.000000E+00 -3.805506E-05 1.000000E+00 -6.811279E-08 1.699123E-06
0 2 54 1.000000E+00 -2.315041E-04 -3.038800E-09 1.031377E-09 -1.204515E-09 -4.164139E-12 -4.737683E-12 4.805099E-11 -2.650827E-10 6.543288E-14 1.000000E+00 -3.858401E-05 1.000000E+00 -6.676073E-08 1.726338E-06
0 2 55 1.000000E+00 -2.345942E-04 -3.125343E-09 1.075176E-09 -1.245754E-09 -4.062694E-12 -5.124451E-12 3.786325E-11 -2.709061E-10 1.437583E-13 1.000000E+00 -3.909904E-05 1.000000E+00 -6.533527E-08 1.753025E-06
0 2 56 1.000000E+00 -2.375967E-04 -3.210707E-09 1.107104E-09 -1.274663E-09 -3.876623E-12 -5.523592E-12 2.437963E-11 -2.663945E-10 2.327046E-13 1.000000E+00 -3.959946E-05 1.000000E+00 -6.383471E-08 1.779159E-06
0 2 57 1.000000E+00 -2.405072E-04 -3.294676E-09 1.123935E-09 -1.288014E-09 -3.597285E-12 -5.930716E-12 7.815828E-12 -2.501972E-10 3.286681E-13 1.000000E+00 -4.008454E-05 1.000000E+00 -6.225688E-08 1.804710E-06
0 2 58 1.000000E+00 -2.433214E-04 -3.377029E-09 1.122736E-09 -1.282878E-09 -3.219287E-12 -6.341233E-12 -1.145981E-11 -2.213212E-10 4.283740E-13 1.000000E+00 -4.055356E-05 1.000000E+00 -6.059916E-08 1.829648E-06
0 2 59 1.000000E+00 -2.460347E-04 -3.457534E-09 1.101016E-09 -1.256768E-09 -2.740537E-12 -6.750304E-12 -3.293379E-11 -1.792057E-10 5.277960E-13 1.000000E+00 -4.100578E-05 1.000000E+00 -5.885837E-08 1.853941E-06
0 2 60 1.000000E+00 -2.486426E-04 -3.535953E-09 1.056868E-09 -1.207785E-09 -2.163695E-12 -7.152640E-12 -5.596150E-11 -1.237776E-10 6.222347E-13 1.000000E+00 -4.144044E-05 1.000000E+00 -5.703087E-08 1.877554E-06
0 2 61 1.000000E+00 -2.511407E-04 -3.612035E-09 9.890925E-10 -1.134732E-09 -1.496067E-12 -7.543750E-12 -7.978980E-11 -5.548947E-11 7.074793E-13 1.000000E+00 -4.185678E-05 1.000000E+00 -5.511253E-08 1.900450E-06
0 2 62 9.999999E-01 -2.535242E-04 -3.685526E-09 8.972884E-10 -1.037214E-09 -7.487358E-13 -7.918843E-12 -1.035854E-10 2.466465E-11 7.788823E-13 1.000000E+00 -4.225403E-05 1.000000E+00 -5.309883E-08 1.922590E-06
0 2 63 9.999999E-01 -2.557885E-04 -3.756163E-09 7.819217E-10 -9.157031E-10 6.169720E-14 -8.273778E-12 -1.264640E-10 1.151554E-10 8.326158E-13 1.000000E+00 -4.263141E-05 1.000000E+00 -5.098492E-08 1.943930E-06
0 2 64 9.999999E-01 -2.579288E-04 -3.823679E-09 6.443603E-10 -7.715675E-10 9.164958E-13 -8.605312E-12 -1.475266E-10 2.139474E-10 8.648615E-13 1.000000E+00 -4.298813E-05 1.000000E+00 -4.876577E-08 1.964424E-06
0 2 65 9.999999E-01 -2.599403E-04 -3.887800E-09 4.868686E-10 -6.070743E-10 1.791420E-12 -8.910614E-12 -1.658937E-10 3.185510E-10 8.730330E-13 1.000000E+00 -4.332339E-05 1.000000E+00 -4.643627E-08 1.984023E-06
0 2 66 9.999999E-01 -2.618183E-04 -3.948255E-09 3.125729E-10 -4.253481E-10 2.662562E-12 -9.187647E-12 -1.807414E-10 4.260919E-10 8.551443E-13 1.000000E+00 -4.363639E-05 1.000000E+00 -4.399140E-08 2.002675E-06
0 2 67 9.999999E-01 -2.635580E-04 -4.004766E-09 1.253858E-10 -2.302996E-10 3.501709E-12 -9.436089E-12 -1.913340E-10 5.333998E-10 8.099687E-13 1.000000E+00 -4.392634E-05 1.000000E+00 -4.142635E-08 2.020326E-06
0 2 68 9.999999E-01 -2.651546E-04 -4.057064E-09 -7.009519E-11 -2.652129E-11 4.282499E-12 -9.655785E-12 -1.970543E-10 6.371090E-10 7.378329E-13 1.000000E+00 -4.419243E-05 1.000000E+00 -3.873670E-08 2.036920E-06
0 2 69 9.999999E-01 -2.666031E-04 -4.104878E-09 -2.687228E-10 1.808435E-10 4.977375E-12 -9.847707E-12 -1.974276E-10 7.337681E-10 6.391640E-13 1.000000E+00 -4.443386E-05 1.000000E+00 -3.591856E-08 2.052397E-06
0 2 70 9.999999E-01 -2.678989E-04 -4.147946E-09 -4.649505E-10 3.862553E-10 5.560827E-12 -1.001376E-11 -1.921419E-10 8.199553E-10 5.166302E-13 1.000000E+00 -4.464982E-05 1.000000E+00 -3.296870E-08 2.066699E-06
0 2 71 9.999999E-01 -2.690371E-04 -4.186015E-09 -6.530066E-10 5.839464E-10 6.010635E-12 -1.015722E-11 -1.810603E-10 8.923914E-10 3.727289E-13 1.000000E+00 -4.483952E-05 1.000000E+00 -2.988468E-08 2.079764E-06
0 2 72 9.999999E-01 -2.700130E-04 -4.218840E-09 -8.270711E-10 7.681015E-10 6.306285E-12 -1.028082E-11 -1.642263E-10 9.480512E-10 2.112041E-13 1.000000E+00 -4.500217E-05 1.000000E+00 -2.666495E-08 2.091532E-06
0 2 73 9.999999E-01 -2.708219E-04 -4.246191E-09 -9.814592E-10 9.330382E-10 6.433043E-12 -1.038900E-11 -1.418648E-10 9.842627E-10 3.653838E-14 1.000000E+00 -4.513698E-05 1.000000E+00 -2.330890E-08 2.101942E-06
0 2 74 9.999999E-01 -2.714590E-04 -4.267851E-09 -1.110801E-09 1.073383E-09 6.379362E-12 -1.048543E-11 -1.143716E-10 9.987970E-10 -1.465984E-13 1.000000E+00 -4.524317E-05 1.000000E+00 -1.981695E-08 2.110934E-06
0 2 75 9.999999E-01 -2.719199E-04 -4.283621E-09 -1.210202E-09 1.184240E-09 6.139846E-12 -1.057520E-11 -8.230117E-11 9.899396E-10 -3.328101E-13 1.000000E+00 -4.531999E-05 1.000000E+00 -1.619053E-08 2.118450E-06
0 2 76 9.999999E-01 -2.722000E-04 -4.293320E-09 -1.275403E-09 1.261334E-09 5.713741E-12 -1.066172E-11 -4.634734E-11 9.565463E-10 -5.174380E-13 1.000000E+00 -4.536667E-05 1.000000E+00 -1.243210E-08 2.124434E-06
0 2 77 9.999999E-01 -2.722949E-04 -4.296785E-09 -1.302897E-09 1.301147E-09 5.104970E-12 -1.075005E-11 -7.318946E-12 8.980775E-10 -6.948234E-13 1.000000E+00 -4.538249E-05 1.000000E+00 -8.545137E-09 2.128832E-06
0 2 78 9.999999E-01 -2.722004E-04 -4.293876E-09 -1.290041E-09 1.301010E-09 4.324095E-12 -1.084271E-11 3.388763E-11 8.146136E-10 -8.604553E-13 1.000000E+00 -4.536673E-05 1.000000E+00 -4.534033E-09 2.131594E-06
0 2 79 9.999999E-01 -2.719122E-04 -4.284475E-09 -1.235122E-09 1.259182E-09 3.384060E-12 -1.094356E-11 7.631800E-11 7.068498E-10 -1.010088E-12 1.000000E+00 -4.531870E-05 1.000000E+00 -4.040648E-10 2.132671E-06
0 2 80 9.999999E-01 -2.714264E-04 -4.268488E-09 -1.137405E-09 1.174890E-09 2.303920E-12 -1.105421E-11 1.189894E-10 5.760721E-10 -1.139587E-12 1.000000E+00 -4.523773E-05 1.000000E+00 3.838718E-09 2.132020E-06
0 2 81 9.999999E-01 -2.707390E-04 -4.245843E-09 -9.971430E-10 1.048345E-09 1.104886E-12 -1.117701E-11 1.609217E-10 4.241146E-10 -1.246295E-12 1.000000E+00 -4.512317E-05 1.000000E+00 8.187584E-09 2.129600E-06
0 2 82 9.999999E-01 -2.698466E-04 -4.216494E-09 -8.155616E-10 8.807185E-10 -1.886700E-13 -1.131110E-11 2.011669E-10 2.533032E-10 -1.327712E-12 1.000000E+00 -4.497443E-05 1.000000E+00 1.263523E-08 2.125374E-06
0 2 83 9.999999E-01 -2.687454E-04 -4.180423E-09 -5.948092E-10 6.741035E-10 -1.550539E-12 -1.145780E-11 2.388351E-10 6.638369E-11 -1.382674E-12 1.000000E+00 -4.479090E-05 1.000000E+00 1.717391E-08 2.119309E-06
0 2 84 9.999999E-01 -2.674324E-04 -4.137634E-09 -3.378913E-10 4.314393E-10 -2.954017E-12 -1.161451E-11 2.731182E-10 -1.335569E-10 -1.410250E-12 1.000000E+00 -4.457207E-05 1.000000E+00 2.179551E-08 2.111377E-06
0 2 85 9.999999E-01 -2.659044E-04 -4.088161E-09 -4.857272E-11 1.564213E-10 -4.371038E-12 -1.177972E-11 3.033110E-10 -3.431787E-10 -1.410728E-12 1.000000E+00 -4.431740E-05 1.000000E+00 2.649169E-08 2.101551E-06
0 2 86 9.999999E-01 -2.641587E-04 -4.032062E-09 2.687306E-10 -1.466105E-10 -5.775473E-12 -1.194997E-11 3.288255E-10 -5.589797E-10 -1.385371E-12 1.000000E+00 -4.402646E-05 1.000000E+00 3.125394E-08 2.089811E-06
0 2 87 9.999999E-01 -2.621928E-04 -3.969425E-09 6.090784E-10 -4.727933E-10 -7.141780E-12 -1.212240E-11 3.492023E-10 -7.773871E-10 -1.335907E-12 1.000000E+00 -4.369880E-05 1.000000E+00 3.607373E-08 2.076137E-06
0 2 88 9.999999E-01 -2.600044E-04 -3.900362E-09 9.671353E-10 -8.168770E-10 -8.447287E-12 -1.229084E-11 3.641184E-10 -9.948460E-10 -1.264076E-12 1.000000E+00 -4.333407E-05 1.000000E+00 4.094248E-08 2.060515E-06
0 2 89 9.999999E-01 -2.575916E-04 -3.825016E-09 1.337315E-09 -1.173358E-09 -9.669932E-12 -1.245314E-11 3.733891E-10 -1.207906E-09 -1.173184E-12 1.000000E+00 -4.293193E-05 1.000000E+00 4.585174E-08 2.042933E-06
0 2 90 9.999999E-01 -2.549527E-04 -3.743556E-09 1.713913E-09 -1.536616E-09 -1.079366E-11 -1.260129E-11 3.769629E-10 -1.413296E-09 -1.066606E-12 1.000000E+00 -4.249212E-05 1.000000E+00 5.079312E-08 2.023381E-06
0 2 91 9.999999E-01 -2.520865E-04 -3.656180E-09 2.091241E-09 -1.901050E-09 -1.180314E-11 -1.273210E-11 3.749201E-10 -1.607993E-09 -9.473199E-13 1.000000E+00 -4.201441E-05 1.000000E+00 5.575839E-08 2.001853E-06
0 2 92 1.000000E+00 -2.489919E-04 -3.563112E-09 2.463754E-09 -2.261197E-09 -1.268829E-11 -1.283922E-11 3.674609E-10 -1.789282E-09 -8.188498E-13 1.000000E+00 -4.149865E-05 1.000000E+00 6.073943E-08 1.978345E-06
0 2 93 1.000000E+00 -2.456684E-04 -3.464606E-09 2.826163E-09 -2.611853E-09 -1.344084E-11 -1.291740E-11 3.548912E-10 -1.954799E-09 -6.852670E-13 1.000000E+00 -4.094474E-05 1.000000E+00 6.572830E-08 1.952855E-06
0 2 94 1.000000E+00 -2.421158E-04 -3.360942E-09 3.173536E-09 -2.948164E-09 -1.405883E-11 -1.296179E-11 3.376128E-10 -2.102569E-09 -5.498202E-13 1.000000E+00 -4.035263E-05 1.000000E+00 7.071714E-08 1.925384E-06
0 2 95 1.000000E+00 -2.383340E-04 -3.252429E-09 3.501388E-09 -3.265720E-09 -1.454048E-11 -1.296856E-11 3.161040E-10 -2.231025E-09 -4.156469E-13 1.000000E+00 -3.972234E-05 1.000000E+00 7.569823E-08 1.895935E-06
0 2 96 1.000000E+00 -2.343238E-04 -3.139402E-09 3.805744E-09 -3.560616E-09 -1.489012E-11 -1.293243E-11 2.909013E-10 -2.339021E-09 -2.857832E-13 1.000000E+00 -3.905397E-05 1.000000E+00 8.066390E-08 1.864513E-06
0 2 97 1.000000E+00 -2.300859E-04 -3.022224E-09 4.083191E-09 -3.829508E-09 -1.511205E-11 -1.285080E-11 2.625862E-10 -2.425829E-09 -1.630871E-13 1.000000E+00 -3.834765E-05 1.000000E+00 8.560649E-08 1.831124E-06
0 2 98 1.000000E+00 -2.256218E-04 -2.901282E-09 4.330916E-09 -4.069640E-09 -1.521630E-11 -1.272129E-11 2.317653E-10 -2.491130E-09 -4.970764E-14 1.000000E+00 -3.760363E-05 1.000000E+00 9.051835E-08 1.795778E-06
0 2 99 1.000000E+00 -2.209330E-04 -2.776991E-09 4.546721E-09 -4.278870E-09 -1.521147E-11 -1.254165E-11 1.990531E-10 -2.534993E-09 5.264144E-14 1.000000E+00 -3.682217E-05 1.000000E+00 9.539178E-08 1.758488E-06
0 2 100 1.000000E+00 -2.160219E-04 -2.649787E-09 4.729023E-09 -4.455662E-09 -1.511101E-11 -1.231037E-11 1.650584E-10 -2.557848E-09 1.424939E-13 1.000000E+00 -3.600365E-05 1.000000E+00 1.002190E-07 1.719265E-06
0 2 101 1.000000E+00 -2.108910E-04 -2.520132E-09 4.876838E-09 -4.599075E-09 -1.492648E-11 -1.202853E-11 1.303704E-10 -2.560450E-09 2.190000E-13 1.000000E+00 -3.514849E-05 1.000000E+00 1.049920E-07 1.678129E-06
0 2 102 1.000000E+00 -2.055432E-04 -2.388506E-09 4.989763E-09 -4.708737E-09 -1.467301E-11 -1.169573E-11 9.554403E-11 -2.543837E-09 2.815914E-13 1.000000E+00 -3.425720E-05 1.000000E+00 1.097028E-07 1.635096E-06
0 2 103 1.000000E+00 -1.999820E-04 -2.255412E-09 5.067926E-09 -4.784808E-09 -1.436329E-11 -1.131389E-11 6.109304E-11 -2.509294E-09 3.302542E-13 1.000000E+00 -3.333033E-05 1.000000E+00 1.143430E-07 1.590191E-06
0 2 104 1.000000E+00 -1.942113E-04 -2.121369E-09 5.111949E-09 -4.827929E-09 -1.401251E-11 -1.088541E-11 2.747984E-11 -2.458299E-09 3.653287E-13 1.000000E+00 -3.236855E-05 1.000000E+00 1.189044E-07 1.543438E-06
0 2 105 1.000000E+00 -1.882353E-04 -1.986911E-09 5.122886E-09 -4.839168E-09 -1.363264E-11 -1.041306E-11 -4.891333E-12 -2.392483E-09 3.876017E-13 1.000000E+00 -3.137255E-05 1.000000E+00 1.233780E-07 1.494866E-06
0 2 106 1.000000E+00 -1.820588E-04 -1.852587E-09 5.102167E-09 -4.819963E-09 -1.323730E-11 -9.901179E-12 -3.567586E-11 -2.313582E-09 3.976390E-13 1.000000E+00 -3.034314E-05 1.000000E+00 1.277553E-07 1.444506E-06
0 2 107 1.000000E+00 -1.756869E-04 -1.718956E-09 5.051534E-09 -4.772057E-09 -1.283736E-11 -9.353324E-12 -6.459451E-11 -2.223391E-09 3.972077E-13 1.000000E+00 -2.928115E-05 1.000000E+00 1.320270E-07 1.392396E-06
0 2 108 1.000000E+00 -1.691252E-04 -1.586584E-09 4.972978E-09 -4.697436E-09 -1.244289E-11 -8.775010E-12 -9.143052E-11 -2.123723E-09 3.868338E-13 1.000000E+00 -2.818753E-05 1.000000E+00 1.361840E-07 1.338574E-06
0 2 109 1.000000E+00 -1.623796E-04 -1.456042E-09 4.868673E-09 -4.598262E-09 -1.206369E-11 -8.171938E-12 -1.160306E-10 -2.016371E-09 3.687686E-13 1.000000E+00 -2.706327E-05 1.000000E+00 1.402171E-07 1.283085E-06
0 2 110 1.000000E+00 -1.554565E-04 -1.327905E-09 4.740916E-09 -4.476815E-09 -1.170535E-11 -7.548780E-12 -1.383024E-10 -1.903071E-09 3.443773E-13 1.000000E+00 -2.590942E-05 1.000000E+00 1.441167E-07 1.225977E-06
0 2 111 1.000000E+00 -1.483628E-04 -1.202743E-09 4.592069E-09 -4.335432E-09 -1.137494E-11 -6.912840E-12 -1.582081E-10 -1.785471E-09 3.146058E-13 1.000000E+00 -2.472713E-05 1.000000E+00 1.478735E-07 1.167301E-06
0 2 112 1.000000E+00 -1.411054E-04 -1.081125E-09 4.424500E-09 -4.176453E-09 -1.107614E-11 -6.269449E-12 -1.757629E-10 -1.665105E-09 2.818344E-13 1.000000E+00 -2.351757E-05 1.000000E+00 1.514780E-07 1.107114E-06
0 2 113 1.000000E+00 -1.336921E-04 -9.636088E-10 4.240543E-09 -4.002177E-09 -1.081127E-11 -5.625570E-12 -1.910271E-10 -1.543370E-09 2.469880E-13 1.000000E+00 -2.228202E-05 1.000000E+00 1.549207E-07 1.045477E-06
0 2 114 1.000000E+00 -1.261306E-04 -8.507415E-10 4.042446E-09 -3.814812E-09 -1.058216E-11 -4.987497E-12 -2.041012E-10 -1.421511E-09 2.114809E-13 1.000000E+00 -2.102177E-05 1.000000E+00 1.581926E-07 9.824550E-07
0 2 115 1.000000E+00 -1.184293E-04 -7.430553E-10 3.832340E-09 -3.616444E-09 -1.038831E-11 -4.360880E-12 -2.151181E-10 -1.300604E-09 1.766272E-13 1.000000E+00 -1.973821E-05 1.000000E+00 1.612845E-07 9.181179E-07
0 2 116 1.000000E+00 -1.105966E-04 -6.410631E-10 3.612210E-09 -3.409007E-09 -1.022891E-11 -3.753228E-12 -2.242376E-10 -1.181548E-09 1.434006E-13 1.000000E+00 -1.843277E-05 1.000000E+00 1.641876E-07 8.525392E-07
0 2 117 1.000000E+00 -1.026415E-04 -5.452565E-10 3.383865E-09 -3.194257E-09 -1.010151E-11 -3.169435E-12 -2.316389E-10 -1.065067E-09 1.126577E-13 1.000000E+00 -1.710692E-05 1.000000E+00 1.668934E-07 7.857966E-07
0 2 118 1.000000E+00 -9.457313E-05 -4.561009E-10 3.148932E-09 -2.973761E-09 -1.000359E-11 -2.615675E-12 -2.375140E-10 -9.517018E-10 8.510649E-14 1.000000E+00 -1.576219E-05 1.000000E+00 1.693939E-07 7.179718E-07
0 2 119 1.000000E+00 -8.640093E-05 -3.740339E-10 2.908837E-09 -2.748883E-09 -9.931292E-12 -2.097554E-12 -2.420613E-10 -8.418162E-10 6.119550E-14 1.000000E+00 -1.440016E-05 1.000000E+00 1.716815E-07 6.491503E-07
0 2 120 1.000000E+00 -7.813461E-05 -2.994608E-10 2.664809E-09 -2.520784E-09 -9.881201E-12 -1.619897E-12 -2.454802E-10 -7.356049E-10 4.125752E-14 1.000000E+00 -1.302244E-05 1.000000E+00 1.737490E-07 5.794209E-07
0 2 121 1.000000E+00 -6.978410E-05 -2.327531E-10 2.417877E-09 -2.290424E-09 -9.848777E-12 -1.187261E-12 -2.479641E-10 -6.331015E-10 2.533950E-14 1.000000E+00 -1.163068E-05 1.000000E+00 1.755899E-07 5.088760E-07
0 2 122 1.000000E+00 -6.135954E-05 -1.742445E-10 2.168881E-09 -2.058569E-09 -9.830522E-12 -8.040586E-13 -2.496965E-10 -5.341906E-10 1.336124E-14 1.000000E+00 -1.022659E-05 1.000000E+00 1.771983E-07 4.376106E-07
0 2 123 1.000000E+00 -5.287124E-05 -1.242300E-10 1.918484E-09 -1.825805E-09 -9.822055E-12 -4.741066E-13 -2.508459E-10 -4.386213E-10 5.254403E-15 1.000000E+00 -8.811873E-06 1.000000E+00 1.785690E-07 3.657226E-07
0 2 124 1.000000E+00 -4.432968E-05 -8.296234E-11 1.667189E-09 -1.592558E-09 -9.820013E-12 -2.000831E-13 -2.515616E-10 -3.460254E-10 3.110377E-16 1.000000E+00 -7.388280E-06 1.000000E+00 1.796976E-07 2.933122E-07
0 2 125 1.000000E+00 -3.574547E-05 -5.065102E-11 1.415361E-09 -1.359110E-09 -9.821433E-12 1.500947E-14 -2.519709E-10 -2.559318E-10 -1.728840E-15 1.000000E+00 -5.957579E-06 1.000000E+00 1.805802E-07 2.204814E-07
0 2 126 1.000000E+00 -2.712934E-05 -2.746093E-11 1.163247E-09 -1.125628E-09 -9.823471E-12 1.690895E-13 -2.521750E-10 -1.677882E-10 -1.583181E-15 1.000000E+00 -4.521557E-06 1.000000E+00 1.812140E-07 1.473339E-07
0 2 127 1.000000E+00 -1.849208E-05 -1.351014E-11 9.110106E-10 -8.921896E-10 -9.824599E-12 2.608648E-13 -2.522484E-10 -8.097886E-11 2.069108E-16 1.000000E+00 -3.082013E-06 1.000000E+00 1.815968E-07 7.397462E-08
0 2 128 1.000000E+00 -9.844543E-06 -8.870649E-12 6.587507E-10 -6.588103E-10 -9.823057E-12 2.892995E-13 -2.522364E-10 5.153445E-12 2.721076E-15 1.000000E+00 -1.640757E-06 1.000000E+00 1.817273E-07 5.092935E-10
0 2 129 1.000000E+00 -1.197611E-06 -1.356561E-11 4.065378E-10 -4.254758E-10 -9.819157E-12 2.544454E-13 -2.521540E-10 9.128771E-11 4.946385E-15 1.000000E+00 -1.996019E-07 1.000000E+00 1.816052E-07 -7.295598E-08
0 2 130 1.000000E+00 7.437837E-06 -2.757127E-11 1.544427E-10 -1.921707E-10 -9.813164E-12 1.558391E-13 -2.519862E-10 1.781025E-10 6.722494E-15 1.000000E+00 1.239640E-06 1.000000E+00 1.812309E-07 -1.463151E-07
0 2 131 1.000000E+00 1.605095E-05 -5.081668E-11 -9.743450E-11 4.108816E-11 -9.805712E-12 -4.393107E-15 -2.516877E-10 2.662556E-10 6.848017E-15 1.000000E+00 2.675158E-06 1.000000E+00 1.806055E-07 -2.194623E-07
0 2 132 1.000000E+00 2.463093E-05 -8.318260E-11 -3.489327E-10 2.742245E-10 -9.799468E-12 -2.265299E-13 -2.511844E-10 3.563620E-10 4.771542E-15 1.000000E+00 4.105155E-06 1.000000E+00 1.797313E-07 -2.922928E-07
0 2 133 1.000000E+00 3.316706E-05 -1.245052E-10 -5.998032E-10 5.070718E-10 -9.796169E-12 -5.063760E-13 -2.503752E-10 4.489748E-10 -1.991327E-16 1.000000E+00 5.527844E-06 1.000000E+00 1.786111E-07 -3.647027E-07
0 2 134 1.000000E+00 4.164874E-05 -1.745739E-10 -8.496831E-10 7.393466E-10 -9.799867E-12 -8.430952E-13 -2.491326E-10 5.445638E-10 -8.741873E-15 1.000000E+00 6.941456E-06 1.000000E+00 1.772487E-07 -4.365901E-07
0 2 135 1.000000E+00 5.006548E-05 -2.331361E-10 -1.098068E-09 9.706254E-10 -9.813653E-12 -1.232437E-12 -2.473071E-10 6.434984E-10 -2.060582E-14 1.000000E+00 8.344247E-06 1.000000E+00 1.756486E-07 -5.078548E-07
0 2 136 1.000000E+00 5.840699E-05 -2.998977E-10 -1.344297E-09 1.200322E-09 -9.841078E-12 -1.671359E-12 -2.447311E-10 7.460287E-10 -3.664628E-14 1.000000E+00 9.734498E-06 1.000000E+00 1.738159E-07 -5.783990E-07
0 2 137 1.000000E+00 6.666312E-05 -3.745235E-10 -1.587531E-09 1.427669E-09 -9.886945E-12 -2.154773E-12 -2.412211E-10 8.522693E-10 -5.708263E-14 1.000000E+00 1.111052E-05 1.000000E+00 1.717566E-07 -6.481275E-07
0 2 138 1.000000E+00 7.482396E-05 -4.566426E-10 -1.826740E-09 1.651709E-09 -9.955243E-12 -2.679319E-12 -2.365829E-10 9.621880E-10 -8.096328E-14 1.000000E+00 1.247066E-05 1.000000E+00 1.694772E-07 -7.169480E-07
0 2 139 1.000000E+00 8.287981E-05 -5.458502E-10 -2.060697E-09 1.871282E-09 -1.004887E-11 -3.238597E-12 -2.306181E-10 1.075589E-09 -1.087507E-13 1.000000E+00 1.381330E-05 1.000000E+00 1.669847E-07 -7.847718E-07
0 2 140 1.000000E+00 9.082125E-05 -6.417076E-10 -2.287976E-09 2.085023E-09 -1.017274E-11 -3.828080E-12 -2.231284E-10 1.192108E-09 -1.398317E-13 1.000000E+00 1.513687E-05 1.000000E+00 1.642869E-07 -8.515132E-07
0 2 141 1.000000E+00 9.863910E-05 -7.437502E-10 -2.506953E-09 2.291367E-09 -1.032854E-11 -4.441552E-12 -2.139212E-10 1.311203E-09 -1.732406E-13 1.000000E+00 1.643985E-05 1.000000E+00 1.613917E-07 -9.170907E-07
0 2 142 1.000000E+00 1.063245E-04 -8.514858E-10 -2.715818E-09 2.488559E-09 -1.051923E-11 -5.073326E-12 -2.028183E-10 1.432153E-09 -2.084744E-13 1.000000E+00 1.772075E-05 1.000000E+00 1.583077E-07 -9.814264E-07
0 2 143 1.000000E+00 1.138689E-04 -9.644016E-10 -2.912590E-09 2.674666E-09 -1.074548E-11 -5.716554E-12 -1.896597E-10 1.554057E-09 -2.441405E-13 1.000000E+00 1.897815E-05 1.000000E+00 1.550435E-07 -1.044447E-06
0 2 144 1.000000E+00 1.212640E-04 -1.081966E-09 -3.095138E-09 2.847605E-09 -1.100751E-11 -6.365714E-12 -1.743123E-10 1.675837E-09 -2.792932E-13 1.000000E+00 2.021067E-05 1.000000E+00 1.516084E-07 -1.106082E-06
0 2 145 1.000000E+00 1.285021E-04 -1.203631E-09 -3.261215E-09 3.005165E-09 -1.130407E-11 -7.013641E-12 -1.566765E-10 1.796249E-09 -3.125098E-13 1.000000E+00 2.141701E-05 1.000000E+00 1.480114E-07 -1.166267E-06
0 2 146 1.000000E+00 1.355755E-04 -1.328838E-09 -3.408491E-09 3.145053E-09 -1.163253E-11 -7.654685E-12 -1.366911E-10 1.913897E-09 -3.424421E-13 1.000000E+00 2.259591E-05 1.000000E+00 1.442621E-07 -1.224942E-06
0 2 147 1.000000E+00 1.424771E-04 -1.457019E-09 -3.534597E-09 3.264929E-09 -1.198895E-11 -8.281825E-12 -1.143426E-10 2.027245E-09 -3.671800E-13 1.000000E+00 2.374618E-05 1.000000E+00 1.403697E-07 -1.282049E-06
0 2 148 1.000000E+00 1.492002E-04 -1.587605E-09 -3.637176E-09 3.362458E-09 -1.236689E-11 -8.889532E-12 -8.966751E-11 2.134646E-09 -3.855968E-13 1.000000E+00 2.486670E-05 1.000000E+00 1.363438E-07 -1.337536E-06
0 2 149 1.000000E+00 1.557384E-04 -1.720019E-09 -3.713932E-09 3.435362E-09 -1.276015E-11 -9.471786E-12 -6.275868E-11 2.234362E-09 -3.963224E-13 1.000000E+00 2.595640E-05 1.000000E+00 1.321938E-07 -1.391356E-06
0 2 150 1.000000E+00 1.620857E-04 -1.853692E-09 -3.762693E-09 3.481480E-09 -1.315953E-11 -1.002343E-11 -3.377011E-11 2.324601E-09 -3.970445E-13 1.000000E+00 2.701429E-05 1.000000E+00 1.279290E-07 -1.443464E-06
0 2 151 1.000000E+00 1.682367E-04 -1.988056E-09 -3.781472E-09 3.498831E-09 -1.355424E-11 -1.053892E-11 -2.918502E-12 2.403550E-09 -3.872006E-13 1.000000E+00 2.803945E-05 1.000000E+00 1.235585E-07 -1.493822E-06
0 2 152 1.000000E+00 1.741861E-04 -2.122552E-09 -3.768530E-09 3.485673E-09 -1.393393E-11 -1.101480E-11 2.951696E-11 2.469411E-09 -3.655149E-13 1.000000E+00 2.903102E-05 1.000000E+00 1.190914E-07 -1.542392E-06
0 2 153 1.000000E+00 1.799294E-04 -2.256633E-09 -3.722438E-09 3.440571E-09 -1.428527E-11 -1.144626E-11 6.319203E-11 2.520451E-09 -3.305582E-13 1.000000E+00 2.998823E-05 1.000000E+00 1.145366E-07 -1.589143E-06
0 2 154 1.000000E+00 1.854621E-04 -2.389764E-09 -3.642146E-09 3.362459E-09 -1.459505E-11 -1.183148E-11 9.770112E-11 2.555037E-09 -2.822190E-13 1.000000E+00 3.091035E-05 1.000000E+00 1.099026E-07 -1.634046E-06
0 2 155 1.000000E+00 1.907805E-04 -2.521424E-09 -3.527036E-09 3.250699E-09 -1.484971E-11 -1.216642E-11 1.325822E-10 2.571690E-09 -2.200787E-13 1.000000E+00 3.179676E-05 1.000000E+00 1.051980E-07 -1.677076E-06
0 2 156 1.000000E+00 1.958812E-04 -2.651113E-09 -3.376982E-09 3.105134E-09 -1.503521E-11 -1.245123E-11 1.673225E-10 2.569127E-09 -1.436255E-13 1.000000E+00 3.264687E-05 1.000000E+00 1.004309E-07 -1.718211E-06
0 2 157 1.000000E+00 2.007612E-04 -2.778350E-09 -3.192391E-09 2.926140E-09 -1.513696E-11 -1.268464E-11 2.013656E-10 2.546308E-09 -5.421438E-14 1.000000E+00 3.346020E-05 1.000000E+00 9.560956E-08 -1.757431E-06
0 2 158 1.000000E+00 2.054179E-04 -2.902671E-09 -2.974250E-09 2.714661E-09 -1.514364E-11 -1.286608E-11 2.341223E-10 2.502477E-09 4.778244E-14 1.000000E+00 3.423632E-05 1.000000E+00 9.074178E-08 -1.794719E-06
0 2 159 1.000000E+00 2.098493E-04 -3.023643E-09 -2.724146E-09 2.472233E-09 -1.504139E-11 -1.299798E-11 2.649855E-10 2.437206E-09 1.611152E-13 1.000000E+00 3.497488E-05 1.000000E+00 8.583539E-08 -1.830062E-06
0 2 160 1.000000E+00 2.140535E-04 -3.140849E-09 -2.444279E-09 2.201007E-09 -1.482140E-11 -1.308101E-11 2.933385E-10 2.350425E-09 2.834821E-13 1.000000E+00 3.567558E-05 1.000000E+00 8.089811E-08 -1.863449E-06
0 2 161 1.000000E+00 2.180293E-04 -3.253903E-09 -2.137469E-09 1.903737E-09 -1.447443E-11 -1.311806E-11 3.185755E-10 2.242453E-09 4.130137E-13 1.000000E+00 3.633821E-05 1.000000E+00 7.593757E-08 -1.894869E-06
0 2 162 1.000000E+00 2.217758E-04 -3.362441E-09 -1.807128E-09 1.583772E-09 -1.399538E-11 -1.311323E-11 3.401166E-10 2.114018E-09 5.469984E-13 1.000000E+00 3.696263E-05 1.000000E+00 7.096143E-08 -1.924315E-06
0 2 163 1.000000E+00 2.252925E-04 -3.466129E-09 -1.457236E-09 1.245020E-09 -1.338043E-11 -1.306944E-11 3.574229E-10 1.966264E-09 6.823158E-13 1.000000E+00 3.754875E-05 1.000000E+00 6.597735E-08 -1.951784E-06
0 2 164 1.000000E+00 2.285793E-04 -3.564657E-09 -1.092283E-09 8.918954E-10 -1.263075E-11 -1.299214E-11 3.700174E-10 1.800760E-09 8.158123E-13 1.000000E+00 3.809655E-05 1.000000E+00 6.099308E-08 -1.977271E-06
0 2 165 1.000000E+00 2.316365E-04 -3.657747E-09 -7.172013E-10 5.292521E-10 -1.174881E-11 -1.288545E-11 3.774991E-10 1.619482E-09 9.439118E-13 1.000000E+00 3.860609E-05 1.000000E+00 5.601644E-08 -2.000776E-06
0 2 166 1.000000E+00 2.344647E-04 -3.745142E-09 -3.372844E-10 1.622994E-10 -1.074292E-11 -1.275545E-11 3.795610E-10 1.424791E-09 1.062960E-12 1.000000E+00 3.907745E-05 1.000000E+00 5.105541E-08 -2.022302E-06
0 2 167 1.000000E+00 2.370649E-04 -3.826620E-09 4.192061E-11 -2.034989E-10 -9.622886E-12 -1.260678E-11 3.760038E-10 1.219405E-09 1.169759E-12 1.000000E+00 3.951082E-05 1.000000E+00 4.611807E-08 -2.041851E-06
0 2 168 1.000000E+00 2.394385E-04 -3.901983E-09 4.147231E-10 -5.625379E-10 -8.403405E-12 -1.244545E-11 3.667478E-10 1.006346E-09 1.260296E-12 1.000000E+00 3.990641E-05 1.000000E+00 4.121268E-08 -2.059431E-06
0 2 169 1.000000E+00 2.415870E-04 -3.971061E-09 7.754162E-10 -9.091963E-10 -7.102294E-12 -1.227602E-11 3.518437E-10 7.888855E-10 1.331890E-12 1.000000E+00 4.026450E-05 1.000000E+00 3.634760E-08 -2.075050E-06
0 2 170 1.000000E+00 2.435125E-04 -4.033712E-09 1.118410E-09 -1.237969E-09 -5.739625E-12 -1.210368E-11 3.314768E-10 5.704745E-10 1.381519E-12 1.000000E+00 4.058541E-05 1.000000E+00 3.153132E-08 -2.088721E-06
0 2 171 9.999999E-01 2.452172E-04 -4.089824E-09 1.438370E-09 -1.543603E-09 -4.339256E-12 -1.193274E-11 3.059713E-10 3.546677E-10 1.406834E-12 1.000000E+00 4.086953E-05 1.000000E+00 2.677238E-08 -2.100459E-06
0 2 172 9.999999E-01 2.467037E-04 -4.139308E-09 1.730353E-09 -1.821235E-09 -2.925958E-12 -1.176713E-11 2.757860E-10 1.450387E-10 1.406064E-12 1.000000E+00 4.111728E-05 1.000000E+00 2.207934E-08 -2.110282E-06
0 2 173 9.999999E-01 2.479748E-04 -4.182107E-09 1.989942E-09 -2.066524E-09 -1.527129E-12 -1.160925E-11 2.415089E-10 -5.491032E-11 1.378447E-12 1.000000E+00 4.132913E-05 1.000000E+00 1.746070E-08 -2.118211E-06
0 2 174 9.999999E-01 2.490335E-04 -4.218187E-09 2.213371E-09 -2.275773E-09 -1.690645E-13 -1.146213E-11 2.038463E-10 -2.418387E-10 1.323749E-12 1.000000E+00 4.150558E-05 1.000000E+00 1.292479E-08 -2.124273E-06
0 2 175 9.999999E-01 2.498831E-04 -4.247542E-09 2.397635E-09 -2.446042E-09 1.120369E-12 -1.132636E-11 1.636060E-10 -4.126594E-10 1.242069E-12 1.000000E+00 4.164719E-05 1.000000E+00 8.479736E-09 -2.128496E-06
0 2 176 9.999999E-01 2.505272E-04 -4.270193E-09 2.540583E-09 -2.575240E-09 2.315074E-12 -1.120278E-11 1.216787E-10 -5.646258E-10 1.135470E-12 1.000000E+00 4.175454E-05 1.000000E+00 4.133283E-09 -2.130914E-06
0 2 177 9.999999E-01 2.509695E-04 -4.286185E-09 2.640992E-09 -2.662192E-09 3.391308E-12 -1.109058E-11 7.901175E-11 -6.954115E-10 1.005888E-12 1.000000E+00 4.182824E-05 1.000000E+00 -1.072650E-10 -2.131562E-06
0 2 178 9.999999E-01 2.512137E-04 -4.295589E-09 2.698606E-09 -2.706690E-09 4.326850E-12 -1.098829E-11 3.658647E-11 -8.031822E-10 8.563739E-13 1.000000E+00 4.186895E-05 1.000000E+00 -4.235179E-09 -2.130481E-06
0 2 179 9.999999E-01 2.512640E-04 -4.298500E-09 2.714165E-09 -2.709505E-09 5.104056E-12 -1.089407E-11 -4.614758E-12 -8.866514E-10 6.907390E-13 1.000000E+00 4.187734E-05 1.000000E+00 -8.244407E-09 -2.127717E-06
0 2 180 9.999999E-01 2.511246E-04 -4.295036E-09 2.689377E-09 -2.672381E-09 5.708328E-12 -1.080400E-11 -4.363760E-11 -9.451235E-10 5.133710E-13 1.000000E+00 4.185410E-05 1.000000E+00 -1.212968E-08 -2.123315E-06
0 2 181 9.999999E-01 2.507997E-04 -4.285337E-09 2.626890E-09 -2.597984E-09 6.130798E-12 -1.071588E-11 -7.958470E-11 -9.785175E-10 3.289629E-13 1.000000E+00 4.179995E-05 1.000000E+00 -1.588659E-08 -2.117328E-06
0 2 182 9.999999E-01 2.502938E-04 -4.269565E-09 2.530208E-09 -2.489837E-09 6.366254E-12 -1.062400E-11 -1.116481E-10 -9.873726E-10 1.425778E-13 1.000000E+00 4.171563E-05 1.000000E+00 -1.951167E-08 -2.109808E-06
0 2 183 9.999999E-01 2.496114E-04 -4.247903E-09 2.403594E-09 -2.352213E-09 6.415954E-12 -1.052585E-11 -1.391334E-10 -9.728332E-10 -4.033076E-14 1.000000E+00 4.160190E-05 1.000000E+00 -2.300247E-08 -2.100813E-06
0 2 184 9.999999E-01 2.487572E-04 -4.220548E-09 2.251941E-09 -2.190009E-09 6.285592E-12 -1.041530E-11 -1.614866E-10 -9.366130E-10 -2.149825E-13 1.000000E+00 4.145953E-05 1.000000E+00 -2.635755E-08 -2.090400E-06
0 2 185 9.999999E-01 2.477358E-04 -4.187718E-09 2.080620E-09 -2.008599E-09 5.985989E-12 -1.028979E-11 -1.783112E-10 -8.809412E-10 -3.763753E-13 1.000000E+00 4.128930E-05 1.000000E+00 -2.957648E-08 -2.078629E-06
0 2 186 9.999999E-01 2.465519E-04 -4.149643E-09 1.895318E-09 -1.813666E-09 5.532842E-12 -1.014429E-11 -1.893833E-10 -8.084891E-10 -5.201456E-13 1.000000E+00 4.109199E-05 1.000000E+00 -3.265989E-08 -2.065561E-06
0 2 187 9.999999E-01 2.452104E-04 -4.106568E-09 1.701854E-09 -1.611027E-09 4.945698E-12 -9.975784E-12 -1.946591E-10 -7.222826E-10 -6.427147E-13 1.000000E+00 4.086840E-05 1.000000E+00 -3.560932E-08 -2.051256E-06
0 2 188 1.000000E+00 2.437161E-04 -4.058746E-09 1.506000E-09 -1.406448E-09 4.247412E-12 -9.781560E-12 -1.942757E-10 -6.256001E-10 -7.410916E-13 1.000000E+00 4.061935E-05 1.000000E+00 -3.842721E-08 -2.035775E-06
0 2 189 1.000000E+00 2.420737E-04 -4.006439E-09 1.313302E-09 -1.205469E-09 3.463514E-12 -9.559582E-12 -1.885455E-10 -5.218642E-10 -8.132690E-13 1.000000E+00 4.034562E-05 1.000000E+00 -4.111680E-08 -2.019178E-06
0 2 190 1.000000E+00 2.402882E-04 -3.949917E-09 1.128909E-09 -1.013233E-09 2.620874E-12 -9.308829E-12 -1.779433E-10 -4.145259E-10 -8.581413E-13 1.000000E+00 4.004804E-05 1.000000E+00 -4.368198E-08 -2.001523E-06
0 2 191 1.000000E+00 2.383644E-04 -3.889453E-09 9.574158E-10 -8.343323E-10 1.747232E-12 -9.029145E-12 -1.630866E-10 -3.069516E-10 -8.760308E-13 1.000000E+00 3.972740E-05 1.000000E+00 -4.612717E-08 -1.982868E-06
0 2 192 1.000000E+00 2.363071E-04 -3.825319E-09 8.027360E-10 -6.726758E-10 8.688128E-13 -8.721615E-12 -1.447115E-10 -2.023117E-10 -8.678522E-13 1.000000E+00 3.938452E-05 1.000000E+00 -4.845716E-08 -1.963265E-06
0 2 193 1.000000E+00 2.341212E-04 -3.757790E-09 6.679927E-10 -5.313878E-10 1.152736E-14 -8.387387E-12 -1.236427E-10 -1.034805E-10 -8.352223E-13 1.000000E+00 3.902019E-05 1.000000E+00 -5.067700E-08 -1.942768E-06
0 2 194 1.000000E+00 2.318114E-04 -3.687140E-09 5.554506E-10 -4.127327E-10 -8.016318E-13 -8.030185E-12 -1.007587E-10 -1.294858E-11 -7.813966E-13 1.000000E+00 3.863523E-05 1.000000E+00 -5.279178E-08 -1.921425E-06
0 2 195 1.000000E+00 2.293824E-04 -3.613634E-09 4.664753E-10 -3.180782E-10 -1.551266E-12 -7.652216E-12 -7.696030E-11 6.724861E-11 -7.099604E-13 1.000000E+00 3.823041E-05 1.000000E+00 -5.480654E-08 -1.899282E-06
0 2 196 1.000000E+00 2.268391E-04 -3.537536E-09 4.015299E-10 -2.478936E-10 -2.221553E-12 -7.258790E-12 -5.313103E-11 1.355813E-10 -6.245124E-13 1.000000E+00 3.780652E-05 1.000000E+00 -5.672612E-08 -1.876382E-06
0 2 197 1.000000E+00 2.241861E-04 -3.459102E-09 3.602133E-10 -2.017804E-10 -2.800291E-12 -6.853860E-12 -3.010475E-11 1.910549E-10 -5.298960E-13 1.000000E+00 3.736435E-05 1.000000E+00 -5.855504E-08 -1.852766E-06
0 2 198 1.000000E+00 2.214279E-04 -3.378580E-09 3.413204E-10 -1.785408E-10 -3.281345E-12 -6.442147E-12 -8.635620E-12 2.332164E-10 -4.303935E-13 1.000000E+00 3.690465E-05 1.000000E+00 -6.029743E-08 -1.828469E-06
0 2 199 1.000000E+00 2.185692E-04 -3.296209E-09 3.429420E-10 -1.762711E-10 -3.661078E-12 -6.029135E-12 1.063312E-11 2.621385E-10 -3.304436E-13 1.000000E+00 3.642820E-05 1.000000E+00 -6.195695E-08 -1.803528E-06
0 2 200 1.000000E+00 2.156143E-04 -3.212222E-09 3.625867E-10 -1.924827E-10 -3.942232E-12 -5.619532E-12 2.718697E-11 2.783816E-10 -2.343146E-13 1.000000E+00 3.593573E-05 1.000000E+00 -6.353674E-08 -1.777974E-06
0 2 201 1.000000E+00 2.125678E-04 -3.126840E-09 3.973160E-10 -2.242415E-10 -4.129707E-12 -5.217733E-12 4.065681E-11 2.829383E-10 -1.453170E-13 1.000000E+00 3.542797E-05 1.000000E+00 -6.503945E-08 -1.751837E-06
0 2 202 1.000000E+00 2.094339E-04 -3.040276E-09 4.439003E-10 -2.683179E-10 -4.232866E-12 -4.828387E-12 5.082813E-11 2.771591E-10 -6.675728E-14 1.000000E+00 3.490565E-05 1.000000E+00 -6.646723E-08 -1.725146E-06
0 2 203 1.000000E+00 2.062168E-04 -2.952736E-09 4.989722E-10 -3.213413E-10 -4.263221E-12 -4.455058E-12 5.763849E-11 2.626693E-10 -8.411057E-16 1.000000E+00 3.436947E-05 1.000000E+00 -6.782178E-08 -1.697929E-06
0 2 204 1.000000E+00 2.029207E-04 -2.864415E-09 5.591773E-10 -3.799538E-10 -4.234548E-12 -4.100198E-12 6.117445E-11 2.412767E-10 5.092938E-14 1.000000E+00 3.382012E-05 1.000000E+00 -6.910443E-08 -1.670210E-06
0 2 205 1.000000E+00 1.995496E-04 -2.775502E-09 6.213211E-10 -4.409499E-10 -4.161363E-12 -3.767055E-12 6.165528E-11 2.148767E-10 8.833958E-14 1.000000E+00 3.325827E-05 1.000000E+00 -7.031623E-08 -1.642016E-06
0 2 206 1.000000E+00 1.961075E-04 -2.686179E-09 6.824878E-10 -5.014035E-10 -4.057869E-12 -3.456218E-12 5.941478E-11 1.853588E-10 1.109153E-13 1.000000E+00 3.268458E-05 1.000000E+00 -7.145799E-08 -1.613371E-06
0 2 207 1.000000E+00 1.925982E-04 -2.596619E-09 7.401507E-10 -5.587700E-10 -3.939532E-12 -3.169080E-12 5.487768E-11 1.545228E-10 1.197857E-13 1.000000E+00 3.209970E-05 1.000000E+00 -7.253047E-08 -1.584301E-06
0 2 208 1.000000E+00 1.890254E-04 -2.506991E-09 7.922432E-10 -6.109661E-10 -3.818297E-12 -2.904831E-12 4.853101E-11 1.240024E-10 1.168605E-13 1.000000E+00 3.150423E-05 1.000000E+00 -7.353440E-08 -1.554830E-06
0 2 209 1.000000E+00 1.853927E-04 -2.417457E-09 8.372127E-10 -6.564171E-10 -3.705811E-12 -2.664326E-12 4.089807E-11 9.520334E-11 1.036013E-13 1.000000E+00 3.089879E-05 1.000000E+00 -7.447061E-08 -1.524983E-06
0 2 210 1.000000E+00 1.817037E-04 -2.328173E-09 8.740393E-10 -6.940789E-10 -3.611095E-12 -2.444508E-12 3.250592E-11 6.926071E-11 8.248104E-14 1.000000E+00 3.028395E-05 1.000000E+00 -7.534012E-08 -1.494785E-06
0 2 211 1.000000E+00 1.779617E-04 -2.239290E-09 9.022246E-10 -7.234305E-10 -3.540849E-12 -2.245468E-12 2.386165E-11 4.701047E-11 5.619338E-14 1.000000E+00 2.966028E-05 1.000000E+00 -7.614417E-08 -1.464261E-06
0 2 212 1.000000E+00 1.741699E-04 -2.150954E-09 9.217626E-10 -7.444385E-10 -3.498708E-12 -2.064192E-12 1.542668E-11 2.898186E-11 2.699000E-14 1.000000E+00 2.902832E-05 1.000000E+00 -7.688429E-08 -1.433435E-06
0 2 213 1.000000E+00 1.703316E-04 -2.063306E-09 9.330779E-10 -7.575040E-10 -3.486869E-12 -1.899340E-12 7.596652E-12 1.540471E-11 -2.884415E-15 1.000000E+00 2.838859E-05 1.000000E+00 -7.756236E-08 -1.402333E-06
0 2 214 1.000000E+00 1.664496E-04 -1.976479E-09 9.369559E-10 -7.633866E-10 -3.504477E-12 -1.748385E-12 6.877773E-13 6.235567E-12 -3.086140E-14 1.000000E+00 2.774161E-05 1.000000E+00 -7.818054E-08 -1.370979E-06
0 2 215 1.000000E+00 1.625270E-04 -1.890603E-09 9.344535E-10 -7.631218E-10 -3.548592E-12 -1.609452E-12 -5.072566E-12 1.191421E-12 -5.582832E-14 1.000000E+00 2.708784E-05 1.000000E+00 -7.874130E-08 -1.339395E-06
0 2 216 1.000000E+00 1.585666E-04 -1.805800E-09 9.268108E-10 -7.579265E-10 -3.616133E-12 -1.480963E-12 -9.549335E-12 -2.004045E-13 -7.654866E-14 1.000000E+00 2.642776E-05 1.000000E+00 -7.924740E-08 -1.307607E-06
0 2 217 1.000000E+00 1.545709E-04 -1.722186E-09 9.153548E-10 -7.491105E-10 -3.701689E-12 -1.360471E-12 -1.269715E-11 1.448137E-12 -9.167979E-14 1.000000E+00 2.576181E-05 1.000000E+00 -7.970182E-08 -1.275634E-06
0 2 218 1.000000E+00 1.505425E-04 -1.639873E-09 9.014165E-10 -7.379869E-10 -3.799493E-12 -1.247697E-12 -1.455197E-11 5.441410E-12 -1.013606E-13 1.000000E+00 2.509041E-05 1.000000E+00 -8.010768E-08 -1.243499E-06
0 2 219 1.000000E+00 1.464838E-04 -1.558962E-09 8.862509E-10 -7.257967E-10 -3.904410E-12 -1.140695E-12 -1.522074E-11 1.105323E-11 -1.057726E-13 1.000000E+00 2.441397E-05 1.000000E+00 -8.046824E-08 -1.211221E-06
0 2 220 1.000000E+00 1.423972E-04 -1.479549E-09 8.709750E-10 -7.136449E-10 -4.011038E-12 -1.039203E-12 -1.486514E-11 1.757643E-11 -1.051411E-13 1.000000E+00 2.373287E-05 1.000000E+00 -8.078677E-08 -1.178818E-06
0 2 221 1.000000E+00 1.382848E-04 -1.401722E-09 8.565206E-10 -7.024535E-10 -4.114693E-12 -9.426738E-13 -1.368516E-11 2.436395E-11 -1.002500E-13 1.000000E+00 2.304747E-05 1.000000E+00 -8.106651E-08 -1.146307E-06
0 2 222 1.000000E+00 1.341488E-04 -1.325564E-09 8.436047E-10 -6.929301E-10 -4.211538E-12 -8.507735E-13 -1.190271E-11 3.086094E-11 -9.199294E-14 1.000000E+00 2.235814E-05 1.000000E+00 -8.131061E-08 -1.113703E-06
0 2 223 1.000000E+00 1.299911E-04 -1.251150E-09 8.327152E-10 -6.855573E-10 -4.298678E-12 -7.634869E-13 -9.743134E-12 3.662805E-11 -8.151150E-14 1.000000E+00 2.166519E-05 1.000000E+00 -8.152210E-08 -1.081021E-06
0 2 224 1.000000E+00 1.258136E-04 -1.178546E-09 8.241184E-10 -6.805938E-10 -4.374561E-12 -6.812554E-13 -7.420713E-12 4.135132E-11 -6.982089E-14 1.000000E+00 2.096893E-05 1.000000E+00 -8.170382E-08 -1.048273E-06
0 2 225 1.000000E+00 1.216180E-04 -1.107814E-09 8.178737E-10 -6.780946E-10 -4.438320E-12 -6.035819E-13 -5.126386E-12 4.484464E-11 -5.758223E-14 1.000000E+00 2.026967E-05 1.000000E+00 -8.185841E-08 -1.015471E-06
0 2 226 1.000000E+00 1.174061E-04 -1.039011E-09 8.138657E-10 -6.779380E-10 -4.489726E-12 -5.317707E-13 -3.017507E-12 4.704084E-11 -4.608210E-14 1.000000E+00 1.956768E-05 1.000000E+00 -8.198830E-08 -9.826239E-07
0 2 227 1.000000E+00 1.131793E-04 -9.721839E-10 8.118387E-10 -6.798636E-10 -4.530484E-12 -4.647031E-13 -1.212425E-12 4.797751E-11 -3.538334E-14 1.000000E+00 1.886322E-05 1.000000E+00 -8.209571E-08 -9.497420E-07
0 2 228 1.000000E+00 1.089392E-04 -9.073802E-10 8.114408E-10 -6.835127E-10 -4.560492E-12 -4.040893E-13 2.124578E-13 4.777559E-11 -2.623057E-14 1.000000E+00 1.815653E-05 1.000000E+00 -8.218266E-08 -9.168330E-07
0 2 229 1.000000E+00 1.046871E-04 -8.446378E-10 8.122636E-10 -6.884712E-10 -4.582946E-12 -3.479429E-13 1.221123E-12 4.661653E-11 -1.894610E-14 1.000000E+00 1.744785E-05 1.000000E+00 -8.225099E-08 -8.839043E-07
0 2 230 1.000000E+00 1.004244E-04 -7.839937E-10 8.138831E-10 -6.943083E-10 -4.598385E-12 -2.987979E-13 1.815828E-12 4.471768E-11 -1.308971E-14 1.000000E+00 1.673739E-05 1.000000E+00 -8.230237E-08 -8.509623E-07
0 2 231 1.000000E+00 9.615210E-05 -7.254792E-10 8.158953E-10 -7.006107E-10 -4.609125E-12 -2.542748E-13 2.028118E-12 4.230904E-11 -9.261260E-15 1.000000E+00 1.602535E-05 1.000000E+00 -8.233835E-08 -8.180129E-07
0 2 232 1.000000E+00 9.187147E-05 -6.691225E-10 8.179393E-10 -7.070131E-10 -4.616907E-12 -2.152746E-13 1.914602E-12 3.961289E-11 -6.677576E-15 1.000000E+00 1.531191E-05 1.000000E+00 -8.236037E-08 -7.850615E-07
0 2 233 1.000000E+00 8.758348E-05 -6.149495E-10 8.197245E-10 -7.132135E-10 -4.622480E-12 -1.813462E-13 1.547341E-12 3.682803E-11 -5.145600E-15 1.000000E+00 1.459725E-05 1.000000E+00 -8.236979E-08 -7.521128E-07
0 2 234 1.000000E+00 8.328908E-05 -5.629825E-10 8.210340E-10 -7.189887E-10 -4.627198E-12 -1.519157E-13 1.003760E-12 3.411696E-11 -4.546870E-15 1.000000E+00 1.388151E-05 1.000000E+00 -8.236794E-08 -7.191710E-07
0 2 235 1.000000E+00 7.898913E-05 -5.132417E-10 8.217320E-10 -7.241956E-10 -4.631574E-12 -1.264813E-13 3.628078E-13 3.160054E-11 -4.562319E-15 1.000000E+00 1.316485E-05 1.000000E+00 -8.235608E-08 -6.862400E-07
0 2 236 1.000000E+00 7.468442E-05 -4.657444E-10 8.217596E-10 -7.287666E-10 -4.636323E-12 -1.052793E-13 -3.044631E-13 2.935565E-11 -4.783641E-15 1.000000E+00 1.244740E-05 1.000000E+00 -8.233547E-08 -6.533231E-07
0 2 237 1.000000E+00 7.037569E-05 -4.205066E-10 8.211231E-10 -7.327027E-10 -4.641141E-12 -8.666711E-14 -9.381870E-13 2.741757E-11 -4.823430E-15 1.000000E+00 1.172928E-05 1.000000E+00 -8.230734E-08 -6.204233E-07
0 2 238 1.000000E+00 6.606357E-05 -3.775419E-10 8.198832E-10 -7.360578E-10 -4.645970E-12 -7.142816E-14 -1.493475E-12 2.578508E-11 -4.945254E-15 1.000000E+00 1.101059E-05 1.000000E+00 -8.227291E-08 -5.875429E-07
0 2 239 1.000000E+00 6.174865E-05 -3.368615E-10 8.181362E-10 -7.389235E-10 -4.651032E-12 -5.849490E-14 -1.941407E-12 2.442877E-11 -5.018747E-15 1.000000E+00 1.029144E-05 1.000000E+00 -8.223338E-08 -5.546839E-07
0 2 240 1.000000E+00 5.743146E-05 -2.984754E-10 8.160004E-10 -7.414140E-10 -4.656007E-12 -4.748196E-14 -2.267876E-12 2.330013E-11 -4.655045E-15 1.000000E+00 9.571910E-06 1.000000E+00 -8.218990E-08 -5.218480E-07
0 2 241 1.000000E+00 5.311247E-05 -2.623925E-10 8.136004E-10 -7.436498E-10 -4.660342E-12 -3.844430E-14 -2.474307E-12 2.233950E-11 -3.927353E-15 1.000000E+00 8.852078E-06 1.000000E+00 -8.214362E-08 -4.890362E-07
0 2 242 1.000000E+00 4.879208E-05 -2.286195E-10 8.110518E-10 -7.457457E-10 -4.663862E-12 -3.090759E-14 -2.571411E-12 2.148481E-11 -3.403438E-15 1.000000E+00 8.132014E-06 1.000000E+00 -8.209560E-08 -4.562491E-07
0 2 243 1.000000E+00 4.447067E-05 -1.971615E-10 8.084576E-10 -7.477998E-10 -4.667149E-12 -2.458463E-14 -2.579321E-12 2.067887E-11 -2.666422E-15 1.000000E+00 7.411778E-06 1.000000E+00 -8.204689E-08 -4.234870E-07
0 2 244 1.000000E+00 4.014853E-05 -1.680238E-10 8.058932E-10 -7.498893E-10 -4.669195E-12 -1.950568E-14 -2.522667E-12 1.987292E-11 -1.815090E-15 1.000000E+00 6.691422E-06 1.000000E+00 -8.199842E-08 -3.907498E-07
0 2 245 1.000000E+00 3.582594E-05 -1.412092E-10 8.034122E-10 -7.520648E-10 -4.670779E-12 -1.529310E-14 -2.425987E-12 1.903094E-11 -1.163712E-15 1.000000E+00 5.970991E-06 1.000000E+00 -8.195108E-08 -3.580368E-07
0 2 246 1.000000E+00 3.150313E-05 -1.167207E-10 8.010412E-10 -7.543527E-10 -4.671522E-12 -1.188592E-14 -2.313988E-12 1.812973E-11 -3.083989E-16 1.000000E+00 5.250522E-06 1.000000E+00 -8.190568E-08 -3.253472E-07
0 2 247 1.000000E+00 2.718028E-05 -9.456055E-11 7.987843E-10 -7.567576E-10 -4.671396E-12 -8.955233E-15 -2.205627E-12 1.715822E-11 -5.418585E-17 1.000000E+00 4.530047E-06 1.000000E+00 -8.186293E-08 -2.926797E-07
0 2 248 1.000000E+00 2.285755E-05 -7.472889E-11 7.966299E-10 -7.592658E-10 -4.671631E-12 -7.292866E-15 -2.115808E-12 1.611674E-11 4.037114E-16 1.000000E+00 3.809591E-06 1.000000E+00 -8.182347E-08 -2.600329E-07
0 2 249 1.000000E+00 1.853506E-05 -5.722848E-11 7.945527E-10 -7.618530E-10 -4.670588E-12 -5.326632E-15 -2.053609E-12 1.501241E-11 8.747224E-16 1.000000E+00 3.089176E-06 1.000000E+00 -8.178784E-08 -2.274050E-07
0 2 250 1.000000E+00 1.421290E-05 -4.205842E-11 7.925227E-10 -7.644890E-10 -4.669881E-12 -3.986258E-15 -2.021575E-12 1.385730E-11 7.268251E-16 1.000000E+00 2.368817E-06 1.000000E+00 -8.175654E-08 -1.947940E-07
0 2 251 1.000000E+00 9.891158E-06 -2.921954E-11 7.905095E-10 -7.671427E-10 -4.669134E-12 -3.312264E-15 -2.017437E-12 1.266609E-11 1.095159E-15 1.000000E+00 1.648526E-06 1.000000E+00 -8.172995E-08 -1.621980E-07
0 2 252 1.000000E+00 5.569873E-06 -1.871277E-11 7.884878E-10 -7.697880E-10 -4.667691E-12 -2.124005E-15 -2.036299E-12 1.145147E-11 1.048853E-15 1.000000E+00 9.283122E-07 1.000000E+00 -8.170840E-08 -1.296145E-07
0 2 253 1.000000E+00 1.249082E-06 -1.053676E-11 7.864369E-10 -7.724054E-10 -4.667037E-12 -2.024604E-15 -2.070393E-12 1.022436E-11 1.030160E-15 1.000000E+00 2.081803E-07 1.000000E+00 -8.169215E-08 -9.704127E-08
0 2 254 1.000000E+00 -3.071196E-06 -4.693096E-12 7.843471E-10 -7.749833E-10 -4.665631E-12 -9.458706E-16 -2.110658E-12 8.992127E-12 1.044452E-15 1.000000E+00 -5.118660E-07 1.000000E+00 -8.168140E-08 -6.447576E-08
0 2 255 1.000000E+00 -7.390951E-06 -1.180321E-12 7.822156E-10 -7.775187E-10 -4.664948E-12 -7.442331E-16 -2.151503E-12 7.759036E-12 1.148556E-15 1.000000E+00 -1.231825E-06 1.000000E+00 -8.167629E-08 -3.191547E-08
0 3 0 1.000000E+00 -1.169611E-05 8.179493E-17 7.735197E-10 -7.734737E-10 -1.049259E-11 1.857132E-17 -3.282233E-12 6.553839E-12 1.571353E-15 1.000000E+00 -1.949351E-06 1.000000E+00 -1.142316E-07 6.447848E-10
0 3 1 1.000000E+00 -1.817426E-05 -1.150217E-12 7.702218E-10 -7.771735E-10 -1.049093E-11 3.333747E-16 -3.311638E-12 5.311944E-12 1.755362E-15 1.000000E+00 -3.029043E-06 1.000000E+00 -1.142393E-07 3.319526E-08
0 3 2 1.000000E+00 -2.465189E-05 -4.632337E-12 7.668965E-10 -7.808446E-10 -1.048908E-11 9.668798E-16 -3.338561E-12 4.073831E-12 1.744486E-15 1.000000E+00 -4.108649E-06 1.000000E+00 -1.142553E-07 6.574839E-08
0 3 3 1.000000E+00 -3.112901E-05 -1.044588E-11 7.635447E-10 -7.844870E-10 -1.048744E-11 1.500737E-15 -3.369137E-12 2.844230E-12 1.611591E-15 1.000000E+00 -5.188168E-06 1.000000E+00 -1.142795E-07 9.830684E-08
0 3 4 1.000000E+00 -3.760561E-05 -1.859104E-11 7.601582E-10 -7.880923E-10 -1.048586E-11 2.181663E-15 -3.412838E-12 1.630037E-12 1.917158E-15 1.000000E+00 -6.267601E-06 1.000000E+00 -1.143117E-07 1.308732E-07
0 3 5 1.000000E+00 -4.408166E-05 -2.906849E-11 7.567190E-10 -7.916414E-10 -1.048361E-11 2.161178E-15 -3.480084E-12 4.388407E-13 1.928649E-15 1.000000E+00 -7.346943E-06 1.000000E+00 -1.143517E-07 1.634501E-07
0 3 6 1.000000E+00 -5.055712E-05 -4.187686E-11 7.531980E-10 -7.951048E-10 -1.048200E-11 2.502849E-15 -3.581359E-12 -7.198355E-13 1.996008E-15 1.000000E+00 -8.426186E-06 1.000000E+00 -1.143990E-07 1.960399E-07
0 3 7 1.000000E+00 -5.703192E-05 -5.701734E-11 7.495563E-10 -7.984447E-10 -1.047962E-11 1.994264E-15 -3.722102E-12 -1.836010E-12 2.695766E-15 1.000000E+00 -9.505320E-06 1.000000E+00 -1.144533E-07 2.286450E-07
0 3 8 1.000000E+00 -6.350597E-05 -7.448939E-11 7.457538E-10 -8.016182E-10 -1.047661E-11 1.083407E-15 -3.903156E-12 -2.902131E-12 3.081456E-15 1.000000E+00 -1.058433E-05 1.000000E+00 -1.145139E-07 2.612676E-07
0 3 9 1.000000E+00 -6.997912E-05 -9.429188E-11 7.417500E-10 -8.045868E-10 -1.047346E-11 -5.475047E-16 -4.117894E-12 -3.913765E-12 3.678311E-15 1.000000E+00 -1.166319E-05 1.000000E+00 -1.145802E-07 2.939096E-07
0 3 10 1.000000E+00 -7.645120E-05 -1.164247E-10 7.375180E-10 -8.073220E-10 -1.046925E-11 -2.759921E-15 -4.350544E-12 -4.872050E-12 4.569329E-15 1.000000E+00 -1.274187E-05 1.000000E+00 -1.146514E-07 3.265729E-07
0 3 11 1.000000E+00 -8.292200E-05 -1.408862E-10 7.330489E-10 -8.098149E-10 -1.046432E-11 -6.695926E-15 -4.577791E-12 -5.786721E-12 5.614613E-15 1.000000E+00 -1.382033E-05 1.000000E+00 -1.147266E-07 3.592591E-07
0 3 12 1.000000E+00 -8.939123E-05 -1.676750E-10 7.283624E-10 -8.120848E-10 -1.045802E-11 -1.071665E-14 -4.768380E-12 -6.676971E-12 6.863930E-15 1.000000E+00 -1.489854E-05 1.000000E+00 -1.148048E-07 3.919693E-07
0 3 13 1.000000E+00 -9.585858E-05 -1.967882E-10 7.235121E-10 -8.141841E-10 -1.045059E-11 -1.742694E-14 -4.886591E-12 -7.571887E-12 8.181562E-15 1.000000E+00 -1.597643E-05 1.000000E+00 -1.148848E-07 4.247045E-07
0 3 14 1.000000E+00 -1.023236E-04 -2.282229E-10 7.185893E-10 -8.162021E-10 -1.044166E-11 -2.480183E-14 -4.896270E-12 -8.510717E-12 9.414095E-15 1.000000E+00 -1.705394E-05 1.000000E+00 -1.149655E-07 4.574654E-07
0 3 15 1.000000E+00 -1.087860E-04 -2.619742E-10 7.137196E-10 -8.182638E-10 -1.043176E-11 -3.482190E-14 -4.763902E-12 -9.538752E-12 1.096857E-14 1.000000E+00 -1.813100E-05 1.000000E+00 -1.150453E-07 4.902522E-07
0 3 16 1.000000E+00 -1.152450E-04 -2.980380E-10 7.090615E-10 -8.205228E-10 -1.041972E-11 -4.661800E-14 -4.465124E-12 -1.070588E-11 1.255961E-14 1.000000E+00 -1.920751E-05 1.000000E+00 -1.151230E-07 5.230647E-07
0 3 17 1.000000E+00 -1.217002E-04 -3.364064E-10 7.047893E-10 -8.231511E-10 -1.040664E-11 -6.150132E-14 -3.989753E-12 -1.205918E-11 1.387687E-14 1.000000E+00 -2.028337E-05 1.000000E+00 -1.151970E-07 5.559024E-07
0 3 18 1.000000E+00 -1.281509E-04 -3.770722E-10 7.010820E-10 -8.263208E-10 -1.039197E-11 -7.946557E-14 -3.345404E-12 -1.363678E-11 1.543374E-14 1.000000E+00 -2.135848E-05 1.000000E+00 -1.152657E-07 5.887642E-07
0 3 19 1.000000E+00 -1.345962E-04 -4.200256E-10 6.980985E-10 -8.301853E-10 -1.037577E-11 -1.010009E-13 -2.562852E-12 -1.546120E-11 1.698453E-14 1.000000E+00 -2.243270E-05 1.000000E+00 -1.153276E-07 6.216489E-07
0 3 20 1.000000E+00 -1.410354E-04 -4.652555E-10 6.959562E-10 -8.348542E-10 -1.035800E-11 -1.270119E-13 -1.695683E-12 -1.753082E-11 1.896679E-14 1.000000E+00 -2.350589E-05 1.000000E+00 -1.153809E-07 6.545546E-07
0 3 21 1.000000E+00 -1.474674E-04 -5.127491E-10 6.947072E-10 -8.403698E-10 -1.033784E-11 -1.576730E-13 -8.213841E-13 -1.981501E-11 2.101511E-14 1.000000E+00 -2.457789E-05 1.000000E+00 -1.154241E-07 6.874789E-07
0 3 22 1.000000E+00 -1.538911E-04 -5.624905E-10 6.943135E-10 -8.466851E-10 -1.031597E-11 -1.939323E-13 -3.738842E-14 -2.224711E-11 2.389637E-14 1.000000E+00 -2.564852E-05 1.000000E+00 -1.154554E-07 7.204192E-07
0 3 23 1.000000E+00 -1.603055E-04 -6.144641E-10 6.946324E-10 -8.536460E-10 -1.029005E-11 -2.365384E-13 5.450640E-13 -2.472557E-11 2.765115E-14 1.000000E+00 -2.671759E-05 1.000000E+00 -1.154731E-07 7.533723E-07
0 3 24 1.000000E+00 -1.667092E-04 -6.686488E-10 6.954036E-10 -8.609810E-10 -1.026067E-11 -2.853772E-13 8.085028E-13 -2.711283E-11 3.227763E-14 1.000000E+00 -2.778487E-05 1.000000E+00 -1.154755E-07 7.863347E-07
0 3 25 1.000000E+00 -1.731009E-04 -7.250236E-10 6.962494E-10 -8.683010E-10 -1.022549E-11 -3.419938E-13 6.410780E-13 -2.924257E-11 3.854797E-14 1.000000E+00 -2.885015E-05 1.000000E+00 -1.154608E-07 8.193021E-07
0 3 26 1.000000E+00 -1.794790E-04 -7.835630E-10 6.966858E-10 -8.751102E-10 -1.018357E-11 -4.058962E-13 -5.194618E-14 -3.092923E-11 4.602709E-14 1.000000E+00 -2.991316E-05 1.000000E+00 -1.154271E-07 8.522701E-07
0 3 27 1.000000E+00 -1.858418E-04 -8.442387E-10 6.961455E-10 -8.808314E-10 -1.013344E-11 -4.779568E-13 -1.334750E-12 -3.198167E-11 5.541704E-14 1.000000E+00 -3.097364E-05 1.000000E+00 -1.153723E-07 8.852333E-07
0 3 28 1.000000E+00 -1.921877E-04 -9.070198E-10 6.940163E-10 -8.848406E-10 -1.007274E-11 -5.580662E-13 -3.229962E-12 -3.222172E-11 6.615293E-14 1.000000E+00 -3.203128E-05 1.000000E+00 -1.152943E-07 9.181859E-07
0 3 29 1.000000E+00 -1.985147E-04 -9.718693E-10 6.896856E-10 -8.865173E-10 -1.000113E-11 -6.461026E-13 -5.707185E-12 -3.150283E-11 7.829566E-14 1.000000E+00 -3.308578E-05 1.000000E+00 -1.151907E-07 9.511213E-07
0 3 30 1.000000E+00 -2.048207E-04 -1.038748E-09 6.826019E-10 -8.853004E-10 -9.916144E-12 -7.426884E-13 -8.675795E-12 -2.973194E-11 9.179169E-14 1.000000E+00 -3.413678E-05 1.000000E+00 -1.150587E-07 9.840321E-07
0 3 31 1.000000E+00 -2.111036E-04 -1.107612E-09 6.723340E-10 -8.807514E-10 -9.817549E-12 -8.462810E-13 -1.198258E-11 -2.688971E-11 1.055536E-13 1.000000E+00 -3.518393E-05 1.000000E+00 -1.148955E-07 1.016910E-06
0 3 32 1.000000E+00 -2.173610E-04 -1.178409E-09 6.586367E-10 -8.726172E-10 -9.705037E-12 -9.582820E-13 -1.541260E-11 -2.304737E-11 1.193705E-13 1.000000E+00 -3.622684E-05 1.000000E+00 -1.146977E-07 1.049746E-06
0 3 33 1.000000E+00 -2.235906E-04 -1.251086E-09 6.415088E-10 -8.608892E-10 -9.578808E-12 -1.076967E-12 -1.869694E-11 -1.837973E-11 1.322004E-13 1.000000E+00 -3.726509E-05 1.000000E+00 -1.144618E-07 1.082529E-06
0 3 34 1.000000E+00 -2.297895E-04 -1.325579E-09 6.212429E-10 -8.458517E-10 -9.440636E-12 -1.203042E-12 -2.152562E-11 -1.317205E-11 1.433709E-13 1.000000E+00 -3.829826E-05 1.000000E+00 -1.141839E-07 1.115247E-06
0 3 35 1.000000E+00 -2.359552E-04 -1.401821E-09 5.984576E-10 -8.281150E-10 -9.292066E-12 -1.336138E-12 -2.356445E-11 -7.816368E-12 1.522739E-13 1.000000E+00 -3.932586E-05 1.000000E+00 -1.138597E-07 1.147888E-06
0 3 36 1.000000E+00 -2.420845E-04 -1.479738E-09 5.741140E-10 -8.086276E-10 -9.136088E-12 -1.476751E-12 -2.447897E-11 -2.802936E-12 1.574672E-13 1.000000E+00 -4.034742E-05 1.000000E+00 -1.134850E-07 1.180437E-06
0 3 37 1.000000E+00 -2.481745E-04 -1.559248E-09 5.494996E-10 -7.886655E-10 -8.977132E-12 -1.625099E-12 -2.395880E-11 1.302649E-12 1.589287E-13 1.000000E+00 -4.136241E-05 1.000000E+00 -1.130552E-07 1.212879E-06
0 3 38 1.000000E+00 -2.542218E-04 -1.640263E-09 5.261964E-10 -7.697921E-10 -8.818231E-12 -1.782821E-12 -2.174442E-11 3.887734E-12 1.560356E-13 1.000000E+00 -4.237030E-05 1.000000E+00 -1.125655E-07 1.245197E-06
0 3 39 1.000000E+00 -2.602230E-04 -1.722689E-09 5.060108E-10 -7.537957E-10 -8.665060E-12 -1.950184E-12 -1.765465E-11 4.331341E-12 1.487046E-13 1.000000E+00 -4.337050E-05 1.000000E+00 -1.120115E-07 1.277372E-06
0 3 40 1.000000E+00 -2.661745E-04 -1.806425E-09 4.908871E-10 -7.425966E-10 -8.520822E-12 -2.130187E-12 -1.160859E-11 2.047801E-12 1.374895E-13 1.000000E+00 -4.436241E-05 1.000000E+00 -1.113887E-07 1.309384E-06
0 3 41 1.000000E+00 -2.720724E-04 -1.891361E-09 4.827936E-10 -7.381349E-10 -8.390081E-12 -2.324285E-12 -3.648178E-12 -3.464394E-12 1.226910E-13 1.000000E+00 -4.534541E-05 1.000000E+00 -1.106927E-07 1.341214E-06
0 3 42 1.000000E+00 -2.779129E-04 -1.977385E-09 4.835907E-10 -7.422427E-10 -8.275440E-12 -2.535319E-12 6.051977E-12 -1.257447E-11 1.053507E-13 1.000000E+00 -4.631882E-05 1.000000E+00 -1.099198E-07 1.372840E-06
0 3 43 9.999999E-01 -2.836918E-04 -2.064375E-09 4.948975E-10 -7.565023E-10 -8.179380E-12 -2.766226E-12 1.717601E-11 -2.547167E-11 8.742611E-14 1.000000E+00 -4.728196E-05 1.000000E+00 -1.090663E-07 1.404240E-06
0 3 44 9.999999E-01 -2.894047E-04 -2.152206E-09 5.179427E-10 -7.821093E-10 -8.100588E-12 -3.019692E-12 2.927063E-11 -4.212571E-11 7.023950E-14 1.000000E+00 -4.823411E-05 1.000000E+00 -1.081291E-07 1.435391E-06
0 3 45 9.999999E-01 -2.950471E-04 -2.240745E-09 5.534388E-10 -8.197370E-10 -8.038901E-12 -3.299069E-12 4.175931E-11 -6.225545E-11 5.603976E-14 1.000000E+00 -4.917452E-05 1.000000E+00 -1.071058E-07 1.466270E-06
0 3 46 9.999999E-01 -3.006144E-04 -2.329855E-09 6.014613E-10 -8.694230E-10 -7.988508E-12 -3.606609E-12 5.395994E-11 -8.530851E-11 4.694230E-14 1.000000E+00 -5.010240E-05 1.000000E+00 -1.059941E-07 1.496854E-06
0 3 47 9.999999E-01 -3.061017E-04 -2.419392E-09 6.613587E-10 -9.304788E-10 -7.945016E-12 -3.945546E-12 6.511754E-11 -1.104595E-10 4.454297E-14 1.000000E+00 -5.101695E-05 1.000000E+00 -1.047926E-07 1.527118E-06
0 3 48 9.999999E-01 -3.115039E-04 -2.509207E-09 7.316964E-10 -1.001434E-09 -7.899422E-12 -4.316319E-12 7.443929E-11 -1.366182E-10 5.180435E-14 1.000000E+00 -5.191732E-05 1.000000E+00 -1.034997E-07 1.557040E-06
0 3 49 9.999999E-01 -3.168158E-04 -2.599146E-09 8.102373E-10 -1.080017E-09 -7.841408E-12 -4.721550E-12 8.113584E-11 -1.624618E-10 6.953988E-14 1.000000E+00 -5.280264E-05 1.000000E+00 -1.021147E-07 1.586596E-06
0 3 50 9.999999E-01 -3.220321E-04 -2.689045E-09 8.939681E-10 -1.163188E-09 -7.760342E-12 -5.160222E-12 8.446799E-11 -1.864775E-10 9.913888E-14 1.000000E+00 -5.367201E-05 1.000000E+00 -1.006366E-07 1.615762E-06
0 3 51 9.999999E-01 -3.271471E-04 -2.778737E-09 9.791732E-10 -1.247204E-09 -7.643130E-12 -5.632151E-12 8.378808E-11 -2.070232E-10 1.414013E-13 1.000000E+00 -5.452452E-05 1.000000E+00 -9.906459E-08 1.644514E-06
0 3 52 9.999999E-01 -3.321551E-04 -2.868047E-09 1.061544E-09 -1.327738E-09 -7.477540E-12 -6.134937E-12 7.858541E-11 -2.224010E-10 1.960645E-13 1.000000E+00 -5.535919E-05 1.000000E+00 -9.739769E-08 1.672828E-06
0 3 53 9.999999E-01 -3.370504E-04 -2.956790E-09 1.136344E-09 -1.400036E-09 -7.251001E-12 -6.665937E-12 6.852408E-11 -2.309377E-10 2.624737E-13 1.000000E+00 -5.617506E-05 1.000000E+00 -9.563460E-08 1.700679E-06
0 3 54 9.999999E-01 -3.418267E-04 -3.044775E-09 1.198592E-09 -1.459111E-09 -6.952593E-12 -7.220601E-12 5.347135E-11 -2.310736E-10 3.388689E-13 1.000000E+00 -5.697112E-05 1.000000E+00 -9.377356E-08 1.728042E-06
0 3 55 9.999999E-01 -3.464780E-04 -3.131803E-09 1.243287E-09 -1.499954E-09 -6.573263E-12 -7.794530E-12 3.352136E-11 -2.214497E-10 4.231496E-13 1.000000E+00 -5.774634E-05 1.000000E+00 -9.181218E-08 1.754888E-06
0 3 56 9.999999E-01 -3.509980E-04 -3.217662E-09 1.265635E-09 -1.517773E-09 -6.106293E-12 -8.380958E-12 9.004914E-12 -2.009931E-10 5.123773E-13 1.000000E+00 -5.849966E-05 1.000000E+00 -8.974740E-08 1.781191E-06
0 3 57 9.999999E-01 -3.553801E-04 -3.302135E-09 1.261297E-09 -1.508230E-09 -5.548509E-12 -8.973822E-12 -1.950994E-11 -1.689924E-10 6.028980E-13 1.000000E+00 -5.923002E-05 1.000000E+00 -8.757534E-08 1.806919E-06
0 3 58 9.999999E-01 -3.596179E-04 -3.384994E-09 1.226615E-09 -1.467673E-09 -4.900497E-12 -9.566156E-12 -5.123162E-11 -1.251622E-10 6.909540E-13 1.000000E+00 -5.993632E-05 1.000000E+00 -8.529129E-08 1.832040E-06
0 3 59 9.999999E-01 -3.637047E-04 -3.466001E-09 1.158833E-09 -1.393354E-09 -4.166601E-12 -1.015084E-11 -8.516791E-11 -6.969009E-11 7.722038E-13 1.000000E+00 -6.061744E-05 1.000000E+00 -8.288974E-08 1.856520E-06
0 3 60 9.999999E-01 -3.676336E-04 -3.544910E-09 1.056279E-09 -1.283606E-09 -3.356090E-12 -1.072074E-11 -1.201599E-10 -3.264962E-12 8.426316E-13 1.000000E+00 -6.127226E-05 1.000000E+00 -8.036440E-08 1.880321E-06
0 3 61 9.999999E-01 -3.713978E-04 -3.621467E-09 9.185136E-10 -1.137997E-09 -2.481337E-12 -1.126974E-11 -1.549249E-10 7.291557E-11 8.982104E-13 1.000000E+00 -6.189963E-05 1.000000E+00 -7.770830E-08 1.903402E-06
0 3 62 9.999999E-01 -3.749903E-04 -3.695410E-09 7.464297E-10 -9.574253E-10 -1.559669E-12 -1.179151E-11 -1.881066E-10 1.571604E-10 9.349926E-13 1.000000E+00 -6.249839E-05 1.000000E+00 -7.491394E-08 1.925720E-06
0 3 63 9.999999E-01 -3.784042E-04 -3.766474E-09 5.423003E-10 -7.441659E-10 -6.113523E-13 -1.228186E-11 -2.183289E-10 2.473221E-10 9.502274E-13 1.000000E+00 -6.306737E-05 1.000000E+00 -7.197349E-08 1.947228E-06
0 3 64 9.999999E-01 -3.816322E-04 -3.834385E-09 3.097719E-10 -5.018646E-10 3.407857E-13 -1.273610E-11 -2.442511E-10 3.408532E-10 9.413475E-13 1.000000E+00 -6.360537E-05 1.000000E+00 -6.887895E-08 1.967878E-06
0 3 65 9.999999E-01 -3.846673E-04 -3.898869E-09 5.379818E-11 -2.354713E-10 1.271343E-12 -1.315322E-11 -2.646244E-10 4.348834E-10 9.063531E-13 1.000000E+00 -6.411121E-05 1.000000E+00 -6.562239E-08 1.987617E-06
0 3 66 9.999999E-01 -3.875021E-04 -3.959651E-09 -2.194769E-10 4.887655E-11 2.153492E-12 -1.353052E-11 -2.783432E-10 5.263106E-10 8.452963E-13 1.000000E+00 -6.458369E-05 1.000000E+00 -6.219623E-08 2.006391E-06
0 3 67 9.999999E-01 -3.901296E-04 -4.016457E-09 -5.028882E-10 3.440225E-10 2.961935E-12 -1.386992E-11 -2.844909E-10 6.119030E-10 7.581854E-13 1.000000E+00 -6.502160E-05 1.000000E+00 -5.859343E-08 2.024142E-06
0 3 68 9.999999E-01 -3.925424E-04 -4.069013E-09 -7.884587E-10 6.420021E-10 3.669863E-12 -1.417202E-11 -2.823793E-10 6.884091E-10 6.460199E-13 1.000000E+00 -6.542374E-05 1.000000E+00 -5.480773E-08 2.040814E-06
0 3 69 9.999999E-01 -3.947333E-04 -4.117054E-09 -1.067647E-09 9.342846E-10 4.253975E-12 -1.444051E-11 -2.715776E-10 7.526713E-10 5.112346E-13 1.000000E+00 -6.578888E-05 1.000000E+00 -5.083391E-08 2.056345E-06
0 3 70 9.999999E-01 -3.966950E-04 -4.160320E-09 -1.331614E-09 1.212044E-09 4.692332E-12 -1.467979E-11 -2.519311E-10 8.017352E-10 3.571487E-13 1.000000E+00 -6.611583E-05 1.000000E+00 -4.666791E-08 2.070676E-06
0 3 71 9.999999E-01 -3.984203E-04 -4.198562E-09 -1.571509E-09 1.466439E-09 4.968272E-12 -1.489424E-11 -2.235690E-10 8.329541E-10 1.872410E-13 1.000000E+00 -6.640339E-05 1.000000E+00 -4.230704E-08 2.083747E-06
0 3 72 9.999999E-01 -3.999021E-04 -4.231540E-09 -1.778752E-09 1.688898E-09 5.066814E-12 -1.509065E-11 -1.869020E-10 8.440828E-10 5.802441E-15 1.000000E+00 -6.665035E-05 1.000000E+00 -3.775004E-08 2.095497E-06
0 3 73 9.999999E-01 -4.011332E-04 -4.259028E-09 -1.945313E-09 1.871392E-09 4.979877E-12 -1.527456E-11 -1.426080E-10 8.333564E-10 -1.822581E-13 1.000000E+00 -6.685554E-05 1.000000E+00 -3.299723E-08 2.105868E-06
0 3 74 9.999999E-01 -4.021067E-04 -4.280816E-09 -2.063968E-09 2.006694E-09 4.702298E-12 -1.545296E-11 -9.160753E-11 7.995539E-10 -3.718648E-13 1.000000E+00 -6.701778E-05 1.000000E+00 -2.805045E-08 2.114803E-06
0 3 75 9.999999E-01 -4.028155E-04 -4.296710E-09 -2.128528E-09 2.088604E-09 4.236148E-12 -1.563158E-11 -3.503311E-11 7.420399E-10 -5.583248E-13 1.000000E+00 -6.713592E-05 1.000000E+00 -2.291310E-08 2.122246E-06
0 3 76 9.999999E-01 -4.032529E-04 -4.306533E-09 -2.134034E-09 2.112143E-09 3.585648E-12 -1.581662E-11 2.581110E-11 6.607902E-10 -7.367205E-13 1.000000E+00 -6.720883E-05 1.000000E+00 -1.759009E-08 2.128145E-06
0 3 77 9.999999E-01 -4.034124E-04 -4.310130E-09 -2.076906E-09 2.073701E-09 2.762707E-12 -1.601328E-11 8.949331E-11 5.563926E-10 -9.024558E-13 1.000000E+00 -6.723539E-05 1.000000E+00 -1.208770E-08 2.132450E-06
0 3 78 9.999999E-01 -4.032872E-04 -4.307362E-09 -1.955047E-09 1.971142E-09 1.780737E-12 -1.622497E-11 1.545016E-10 4.300308E-10 -1.052024E-12 1.000000E+00 -6.721454E-05 1.000000E+00 -6.413496E-09 2.135114E-06
0 3 79 9.999999E-01 -4.028714E-04 -4.298115E-09 -1.767903E-09 1.803858E-09 6.586577E-13 -1.645577E-11 2.192928E-10 2.834480E-10 -1.181598E-12 1.000000E+00 -6.714523E-05 1.000000E+00 -5.761737E-10 2.136093E-06
0 3 80 9.999999E-01 -4.021586E-04 -4.282298E-09 -1.516462E-09 1.572777E-09 -5.824594E-13 -1.670650E-11 2.823415E-10 1.188939E-10 -1.288788E-12 1.000000E+00 -6.702644E-05 1.000000E+00 5.414621E-09 2.135348E-06
0 3 81 9.999999E-01 -4.011432E-04 -4.259839E-09 -1.203220E-09 1.280322E-09 -1.918918E-12 -1.697798E-11 3.421842E-10 -6.094347E-11 -1.372173E-12 1.000000E+00 -6.685720E-05 1.000000E+00 1.154846E-08 2.132843E-06
0 3 82 9.999999E-01 -3.998196E-04 -4.230694E-09 -8.320934E-10 9.303244E-10 -3.326805E-12 -1.726875E-11 3.974628E-10 -2.530153E-10 -1.430274E-12 1.000000E+00 -6.663660E-05 1.000000E+00 1.781432E-08 2.128544E-06
0 3 83 9.999999E-01 -3.981825E-04 -4.194842E-09 -4.082941E-10 5.279013E-10 -4.779466E-12 -1.757658E-11 4.469610E-10 -4.540012E-10 -1.462982E-12 1.000000E+00 -6.636375E-05 1.000000E+00 2.420074E-08 2.122423E-06
0 3 84 9.999999E-01 -3.962270E-04 -4.152285E-09 6.182856E-11 7.929983E-11 -6.252769E-12 -1.789766E-11 4.896338E-10 -6.604010E-10 -1.471427E-12 1.000000E+00 -6.603784E-05 1.000000E+00 3.069604E-08 2.114453E-06
0 3 85 9.999999E-01 -3.939486E-04 -4.103052E-09 5.709735E-10 -4.082895E-10 -7.722321E-12 -1.822626E-11 5.246319E-10 -8.686294E-10 -1.456688E-12 1.000000E+00 -6.565811E-05 1.000000E+00 3.728839E-08 2.104612E-06
0 3 86 9.999999E-01 -3.913431E-04 -4.047200E-09 1.111092E-09 -9.269351E-10 -9.166145E-12 -1.855672E-11 5.513159E-10 -1.075109E-09 -1.420467E-12 1.000000E+00 -6.522385E-05 1.000000E+00 4.396602E-08 2.092879E-06
0 3 87 9.999999E-01 -3.884066E-04 -3.984808E-09 1.673605E-09 -1.468181E-09 -1.056325E-11 -1.888152E-11 5.692680E-10 -1.276361E-09 -1.366098E-12 1.000000E+00 -6.473443E-05 1.000000E+00 5.071727E-08 2.079239E-06
0 3 88 9.999999E-01 -3.851357E-04 -3.915984E-09 2.249628E-09 -2.023265E-09 -1.189834E-11 -1.919344E-11 5.782900E-10 -1.469086E-09 -1.295722E-12 1.000000E+00 -6.418929E-05 1.000000E+00 5.753072E-08 2.063676E-06
0 3 89 9.999999E-01 -3.815276E-04 -3.840866E-09 2.830185E-09 -2.583342E-09 -1.315470E-11 -1.948269E-11 5.783983E-10 -1.650236E-09 -1.213013E-12 1.000000E+00 -6.358794E-05 1.000000E+00 6.439520E-08 2.046178E-06
0 3 90 9.999999E-01 -3.775798E-04 -3.759612E-09 3.406425E-09 -3.139686E-09 -1.432437E-11 -1.974242E-11 5.698154E-10 -1.817083E-09 -1.121763E-12 1.000000E+00 -6.292997E-05 1.000000E+00 7.129984E-08 2.026736E-06
0 3 91 9.999999E-01 -3.732903E-04 -3.672414E-09 3.969816E-09 -3.683891E-09 -1.539822E-11 -1.996281E-11 5.529482E-10 -1.967263E-09 -1.024366E-12 1.000000E+00 -6.221506E-05 1.000000E+00 7.823407E-08 2.005341E-06
0 3 92 9.999999E-01 -3.686577E-04 -3.579492E-09 4.512321E-09 -4.208044E-09 -1.637310E-11 -2.013646E-11 5.283698E-10 -2.098821E-09 -9.254332E-13 1.000000E+00 -6.144295E-05 1.000000E+00 8.518760E-08 1.981987E-06
0 3 93 9.999999E-01 -3.636810E-04 -3.481090E-09 5.026556E-09 -4.704879E-09 -1.724909E-11 -2.025424E-11 4.967938E-10 -2.210231E-09 -8.276237E-13 1.000000E+00 -6.061349E-05 1.000000E+00 9.215040E-08 1.956671E-06
0 3 94 9.999999E-01 -3.583598E-04 -3.377484E-09 5.505909E-09 -5.167901E-09 -1.802835E-11 -2.031057E-11 4.590473E-10 -2.300414E-09 -7.333907E-13 1.000000E+00 -5.972663E-05 1.000000E+00 9.911259E-08 1.929389E-06
0 3 95 9.999999E-01 -3.526944E-04 -3.268976E-09 5.944650E-09 -5.591484E-09 -1.871587E-11 -2.029783E-11 4.160439E-10 -2.368735E-09 -6.460964E-13 1.000000E+00 -5.878240E-05 1.000000E+00 1.060644E-07 1.900141E-06
0 3 96 9.999999E-01 -3.466855E-04 -3.155897E-09 6.337997E-09 -5.970947E-09 -1.932054E-11 -2.021165E-11 3.687522E-10 -2.414996E-09 -5.678069E-13 1.000000E+00 -5.778092E-05 1.000000E+00 1.129963E-07 1.868929E-06
0 3 97 9.999999E-01 -3.403345E-04 -3.038605E-09 6.682155E-09 -6.302589E-09 -1.985149E-11 -2.004673E-11 3.181714E-10 -2.439410E-09 -4.995506E-13 1.000000E+00 -5.672242E-05 1.000000E+00 1.198983E-07 1.835755E-06
0 3 98 9.999999E-01 -3.336434E-04 -2.917487E-09 6.974340E-09 -6.583708E-09 -2.031964E-11 -1.980179E-11 2.653029E-10 -2.442580E-09 -4.429687E-13 1.000000E+00 -5.560724E-05 1.000000E+00 1.267608E-07 1.800624E-06
0 3 99 9.999999E-01 -3.266148E-04 -2.792952E-09 7.212761E-09 -6.812590E-09 -2.073742E-11 -1.947319E-11 2.111256E-10 -2.425453E-09 -3.992674E-13 1.000000E+00 -5.443580E-05 1.000000E+00 1.335737E-07 1.763543E-06
0 3 100 9.999999E-01 -3.192518E-04 -2.665437E-09 7.396591E-09 -6.988472E-09 -2.111817E-11 -1.906259E-11 1.565760E-10 -2.389285E-09 -3.679423E-13 1.000000E+00 -5.320864E-05 1.000000E+00 1.403266E-07 1.724524E-06
0 3 101 9.999999E-01 -3.115585E-04 -2.535405E-09 7.525913E-09 -7.111492E-09 -2.147331E-11 -1.856921E-11 1.025265E-10 -2.335590E-09 -3.489824E-13 1.000000E+00 -5.192642E-05 1.000000E+00 1.470090E-07 1.683577E-06
0 3 102 9.999999E-01 -3.035392E-04 -2.403336E-09 7.601644E-09 -7.182617E-09 -2.181614E-11 -1.799662E-11 4.977277E-11 -2.266093E-09 -3.423114E-13 1.000000E+00 -5.058987E-05 1.000000E+00 1.536099E-07 1.640719E-06
0 3 103 9.999999E-01 -2.951991E-04 -2.269736E-09 7.625458E-09 -7.203554E-09 -2.215793E-11 -1.734735E-11 -9.805023E-13 -2.182677E-09 -3.463230E-13 1.000000E+00 -4.919986E-05 1.000000E+00 1.601179E-07 1.595968E-06
0 3 104 9.999999E-01 -2.865441E-04 -2.135128E-09 7.599683E-09 -7.176661E-09 -2.250878E-11 -1.662707E-11 -4.912791E-11 -2.087338E-09 -3.601597E-13 1.000000E+00 -4.775735E-05 1.000000E+00 1.665213E-07 1.549346E-06
0 3 105 1.000000E+00 -2.775805E-04 -2.000049E-09 7.527202E-09 -7.104838E-09 -2.287825E-11 -1.584030E-11 -9.416828E-11 -1.982130E-09 -3.820692E-13 1.000000E+00 -4.626341E-05 1.000000E+00 1.728079E-07 1.500878E-06
0 3 106 1.000000E+00 -2.683154E-04 -1.865054E-09 7.411346E-09 -6.991426E-09 -2.327292E-11 -1.499483E-11 -1.357081E-10 -1.869124E-09 -4.105925E-13 1.000000E+00 -4.471923E-05 1.000000E+00 1.789650E-07 1.450595E-06
0 3 107 1.000000E+00 -2.587565E-04 -1.730707E-09 7.255786E-09 -6.840093E-09 -2.369944E-11 -1.409728E-11 -1.734604E-10 -1.750361E-09 -4.438550E-13 1.000000E+00 -4.312609E-05 1.000000E+00 1.849797E-07 1.398530E-06
0 3 108 1.000000E+00 -2.489123E-04 -1.597582E-09 7.064425E-09 -6.654736E-09 -2.416063E-11 -1.315623E-11 -2.072418E-10 -1.627816E-09 -4.794893E-13 1.000000E+00 -4.148538E-05 1.000000E+00 1.908386E-07 1.344721E-06
0 3 109 1.000000E+00 -2.387915E-04 -1.466257E-09 6.841302E-09 -6.439373E-09 -2.465841E-11 -1.218096E-11 -2.369674E-10 -1.503363E-09 -5.163873E-13 1.000000E+00 -3.979859E-05 1.000000E+00 1.965283E-07 1.289210E-06
0 3 110 1.000000E+00 -2.284039E-04 -1.337312E-09 6.590491E-09 -6.198053E-09 -2.519341E-11 -1.117946E-11 -2.626450E-10 -1.378744E-09 -5.522491E-13 1.000000E+00 -3.806732E-05 1.000000E+00 2.020349E-07 1.232044E-06
0 3 111 1.000000E+00 -2.177595E-04 -1.211328E-09 6.316012E-09 -5.934763E-09 -2.576291E-11 -1.016231E-11 -2.843638E-10 -1.255546E-09 -5.851482E-13 1.000000E+00 -3.629326E-05 1.000000E+00 2.073445E-07 1.173275E-06
0 3 112 1.000000E+00 -2.068692E-04 -1.088880E-09 6.021763E-09 -5.653355E-09 -2.636370E-11 -9.139040E-12 -3.022870E-10 -1.135179E-09 -6.139547E-13 1.000000E+00 -3.447820E-05 1.000000E+00 2.124432E-07 1.112960E-06
0 3 113 1.000000E+00 -1.957442E-04 -9.705342E-10 5.711438E-09 -5.357475E-09 -2.699082E-11 -8.118734E-12 -3.166419E-10 -1.018865E-09 -6.366869E-13 1.000000E+00 -3.262403E-05 1.000000E+00 2.173172E-07 1.051159E-06
0 3 114 1.000000E+00 -1.843964E-04 -8.568468E-10 5.388479E-09 -5.050506E-09 -2.763708E-11 -7.112058E-12 -3.277063E-10 -9.076237E-10 -6.527394E-13 1.000000E+00 -3.073273E-05 1.000000E+00 2.219526E-07 9.879381E-07
0 3 115 1.000000E+00 -1.728381E-04 -7.483562E-10 5.056026E-09 -4.735521E-09 -2.829630E-11 -6.127712E-12 -3.357994E-10 -8.022711E-10 -6.604972E-13 1.000000E+00 -2.880635E-05 1.000000E+00 2.263362E-07 9.233680E-07
0 3 116 1.000000E+00 -1.610822E-04 -6.455854E-10 4.716880E-09 -4.415252E-09 -2.895807E-11 -5.175518E-12 -3.412714E-10 -7.034156E-10 -6.592669E-13 1.000000E+00 -2.684703E-05 1.000000E+00 2.304547E-07 8.575235E-07
0 3 117 1.000000E+00 -1.491421E-04 -5.490315E-10 4.373483E-09 -4.092059E-09 -2.961483E-11 -4.263911E-12 -3.444911E-10 -6.114604E-10 -6.491515E-13 1.000000E+00 -2.485701E-05 1.000000E+00 2.342956E-07 7.904840E-07
0 3 118 1.000000E+00 -1.370315E-04 -4.591682E-10 4.027898E-09 -3.767920E-09 -3.025638E-11 -3.401766E-12 -3.458367E-10 -5.266096E-10 -6.289579E-13 1.000000E+00 -2.283858E-05 1.000000E+00 2.378469E-07 7.223330E-07
0 3 119 1.000000E+00 -1.247646E-04 -3.764395E-10 3.681810E-09 -3.444428E-09 -3.087275E-11 -2.596627E-12 -3.456858E-10 -4.488771E-10 -5.992361E-13 1.000000E+00 -2.079409E-05 1.000000E+00 2.410973E-07 6.531579E-07
0 3 120 1.000000E+00 -1.123559E-04 -3.012570E-10 3.336527E-09 -3.122793E-09 -3.145485E-11 -1.856079E-12 -3.444070E-10 -3.780969E-10 -5.601290E-13 1.000000E+00 -1.872599E-05 1.000000E+00 2.440361E-07 5.830499E-07
0 3 121 1.000000E+00 -9.982051E-05 -2.339978E-10 2.992996E-09 -2.803859E-09 -3.199301E-11 -1.186620E-12 -3.423522E-10 -3.139364E-10 -5.119094E-13 1.000000E+00 -1.663675E-05 1.000000E+00 2.466537E-07 5.121037E-07
0 3 122 1.000000E+00 -8.717350E-05 -1.750011E-10 2.651822E-09 -2.488126E-09 -3.247867E-11 -5.945626E-13 -3.398471E-10 -2.559119E-10 -4.552710E-13 1.000000E+00 -1.452892E-05 1.000000E+00 2.489413E-07 4.404169E-07
0 3 123 1.000000E+00 -7.443041E-05 -1.245661E-10 2.313301E-09 -2.175773E-09 -3.290355E-11 -8.485528E-14 -3.371883E-10 -2.034042E-10 -3.910301E-13 1.000000E+00 -1.240507E-05 1.000000E+00 2.508911E-07 3.680901E-07
0 3 124 1.000000E+00 -6.160699E-05 -8.294966E-11 1.977446E-09 -1.866700E-09 -3.326073E-11 3.378775E-13 -3.346351E-10 -1.556766E-10 -3.203701E-13 1.000000E+00 -1.026783E-05 1.000000E+00 2.524965E-07 2.952261E-07
0 3 125 1.000000E+00 -4.871918E-05 -5.036440E-11 1.644031E-09 -1.560562E-09 -3.354429E-11 6.696463E-13 -3.324052E-10 -1.118932E-10 -2.441949E-13 1.000000E+00 -8.119863E-06 1.000000E+00 2.537519E-07 2.219298E-07
0 3 126 1.000000E+00 -3.578308E-05 -2.697776E-11 1.312635E-09 -1.256814E-09 -3.374912E-11 9.079779E-13 -3.306732E-10 -7.113786E-11 -1.637411E-13 1.000000E+00 -5.963847E-06 1.000000E+00 2.546529E-07 1.483080E-07
0 3 127 1.000000E+00 -2.281494E-05 -1.290991E-11 9.826846E-10 -9.547604E-10 -3.387177E-11 1.050216E-12 -3.295652E-10 -3.243435E-11 -8.061431E-14 1.000000E+00 -3.802489E-06 1.000000E+00 2.551965E-07 7.446839E-08
0 3 128 1.000000E+00 -9.831043E-06 -8.233110E-12 6.535048E-10 -6.536009E-10 -3.391035E-11 1.095847E-12 -3.291569E-10 5.234330E-12 3.802502E-15 1.000000E+00 -1.638507E-06 1.000000E+00 2.553807E-07 5.197311E-10
0 3 129 1.000000E+00 3.152245E-06 -1.297153E-11 3.243708E-10 -3.524836E-10 -3.386417E-11 1.043784E-12 -3.294748E-10 4.290578E-11 8.859422E-14 1.000000E+00 5.253741E-07 1.000000E+00 2.552048E-07 -7.342887E-08
0 3 130 1.000000E+00 1.611858E-05 -2.710170E-11 -5.444772E-12 -5.055715E-11 -3.373316E-11 8.945007E-13 -3.304930E-10 8.161655E-11 1.714993E-13 1.000000E+00 2.686430E-06 1.000000E+00 2.546696E-07 -1.472683E-07
0 3 131 1.000000E+00 2.905165E-05 -5.054938E-11 -3.366152E-10 2.529787E-10 -3.352117E-11 6.499161E-13 -3.321348E-10 1.223843E-10 2.519259E-13 1.000000E+00 4.841942E-06 1.000000E+00 2.537769E-07 -2.208899E-07
0 3 132 1.000000E+00 4.193524E-05 -8.319669E-11 -6.697144E-10 5.588207E-10 -3.322931E-11 3.111787E-13 -3.342745E-10 1.661849E-10 3.279851E-13 1.000000E+00 6.989206E-06 1.000000E+00 2.525298E-07 -2.941857E-07
0 3 133 1.000000E+00 5.475323E-05 -1.248736E-10 -1.005164E-09 8.675130E-10 -3.286520E-11 -1.175535E-13 -3.367385E-10 2.139343E-10 3.983411E-13 1.000000E+00 9.125539E-06 1.000000E+00 2.509327E-07 -3.670493E-07
0 3 134 1.000000E+00 6.748970E-05 -1.753696E-10 -1.343191E-09 1.179400E-09 -3.243262E-11 -6.340039E-13 -3.393080E-10 2.664688E-10 4.625885E-13 1.000000E+00 1.124828E-05 1.000000E+00 2.489911E-07 -4.393756E-07
0 3 135 1.000000E+00 8.012889E-05 -2.344264E-10 -1.683780E-09 1.494585E-09 -3.194002E-11 -1.232554E-12 -3.417234E-10 3.245242E-10 5.188864E-13 1.000000E+00 1.335482E-05 1.000000E+00 2.467117E-07 -5.110617E-07
0 3 136 1.000000E+00 9.265532E-05 -3.017454E-10 -2.026638E-09 1.812885E-09 -3.139485E-11 -1.907926E-12 -3.436905E-10 3.887199E-10 5.667531E-13 1.000000E+00 1.544255E-05 1.000000E+00 2.441023E-07 -5.820071E-07
0 3 137 1.000000E+00 1.050538E-04 -3.769866E-10 -2.371161E-09 2.133803E-09 -3.080652E-11 -2.654809E-12 -3.448807E-10 4.595396E-10 6.057715E-13 1.000000E+00 1.750896E-05 1.000000E+00 2.411715E-07 -6.521142E-07
0 3 138 1.000000E+00 1.173093E-04 -4.597741E-10 -2.716400E-09 2.456496E-09 -3.018331E-11 -3.466081E-12 -3.449439E-10 5.373153E-10 6.351922E-13 1.000000E+00 1.955155E-05 1.000000E+00 2.379292E-07 -7.212883E-07
0 3 139 1.000000E+00 1.294074E-04 -5.496947E-10 -3.061049E-09 2.779752E-09 -2.953613E-11 -4.333941E-12 -3.435120E-10 6.222125E-10 6.546940E-13 1.000000E+00 2.156790E-05 1.000000E+00 2.343859E-07 -7.894383E-07
0 3 140 1.000000E+00 1.413339E-04 -6.463051E-10 -3.403424E-09 3.101981E-09 -2.887392E-11 -5.251466E-12 -3.402062E-10 7.142178E-10 6.648875E-13 1.000000E+00 2.355564E-05 1.000000E+00 2.305529E-07 -8.564766E-07
0 3 141 1.000000E+00 1.530749E-04 -7.491323E-10 -3.741461E-09 3.421204E-09 -2.820636E-11 -6.209183E-12 -3.346492E-10 8.131263E-10 6.655731E-13 1.000000E+00 2.551249E-05 1.000000E+00 2.264421E-07 -9.223199E-07
0 3 142 1.000000E+00 1.646172E-04 -8.576772E-10 -4.072722E-09 3.735061E-09 -2.754277E-11 -7.198944E-12 -3.264717E-10 9.185339E-10 6.571667E-13 1.000000E+00 2.743621E-05 1.000000E+00 2.220664E-07 -9.868887E-07
0 3 143 1.000000E+00 1.759480E-04 -9.714185E-10 -4.394405E-09 4.040823E-09 -2.689202E-11 -8.211135E-12 -3.153246E-10 1.029833E-09 6.410150E-13 1.000000E+00 2.932467E-05 1.000000E+00 2.174385E-07 -1.050108E-06
0 3 144 1.000000E+00 1.870548E-04 -1.089817E-09 -4.703371E-09 4.335418E-09 -2.626074E-11 -9.236204E-12 -3.008883E-10 1.146207E-09 6.176467E-13 1.000000E+00 3.117580E-05 1.000000E+00 2.125722E-07 -1.111908E-06
0 3 145 1.000000E+00 1.979259E-04 -1.212317E-09 -4.996182E-09 4.615462E-09 -2.565673E-11 -1.026459E-11 -2.828846E-10 1.266634E-09 5.885084E-13 1.000000E+00 3.298765E-05 1.000000E+00 2.074809E-07 -1.172222E-06
0 3 146 1.000000E+00 2.085499E-04 -1.338351E-09 -5.269141E-09 4.877311E-09 -2.508373E-11 -1.128642E-11 -2.610869E-10 1.389895E-09 5.550737E-13 1.000000E+00 3.475831E-05 1.000000E+00 2.021786E-07 -1.230989E-06
0 3 147 1.000000E+00 2.189161E-04 -1.467345E-09 -5.518355E-09 5.117115E-09 -2.454658E-11 -1.229236E-11 -2.353327E-10 1.514575E-09 5.186701E-13 1.000000E+00 3.648601E-05 1.000000E+00 1.966792E-07 -1.288153E-06
0 3 148 1.000000E+00 2.290143E-04 -1.598718E-09 -5.739806E-09 5.330888E-09 -2.404639E-11 -1.327208E-11 -2.055319E-10 1.639091E-09 4.814848E-13 1.000000E+00 3.816905E-05 1.000000E+00 1.909966E-07 -1.343662E-06
0 3 149 1.000000E+00 2.388351E-04 -1.731890E-09 -5.929419E-09 5.514582E-09 -2.358361E-11 -1.421705E-11 -1.716772E-10 1.761697E-09 4.452086E-13 1.000000E+00 3.980584E-05 1.000000E+00 1.851446E-07 -1.397470E-06
0 3 150 1.000000E+00 2.483694E-04 -1.866282E-09 -6.083160E-09 5.664182E-09 -2.315597E-11 -1.511861E-11 -1.338539E-10 1.880521E-09 4.114596E-13 1.000000E+00 4.139490E-05 1.000000E+00 1.791368E-07 -1.449533E-06
0 3 151 1.000000E+00 2.576089E-04 -2.001320E-09 -6.197127E-09 5.775793E-09 -2.276069E-11 -1.596765E-11 -9.224568E-11 1.993586E-09 3.825026E-13 1.000000E+00 4.293482E-05 1.000000E+00 1.729864E-07 -1.499814E-06
0 3 152 1.000000E+00 2.665460E-04 -2.136442E-09 -6.267652E-09 5.845748E-09 -2.239096E-11 -1.675772E-11 -4.713887E-11 2.098852E-09 3.600884E-13 1.000000E+00 4.442434E-05 1.000000E+00 1.667064E-07 -1.548280E-06
0 3 153 1.000000E+00 2.751736E-04 -2.271091E-09 -6.291405E-09 5.870709E-09 -2.204052E-11 -1.748162E-11 1.072235E-12 2.194246E-09 3.459221E-13 1.000000E+00 4.586226E-05 1.000000E+00 1.603094E-07 -1.594900E-06
0 3 154 9.999999E-01 2.834852E-04 -2.404730E-09 -6.265507E-09 5.847777E-09 -2.169912E-11 -1.813335E-11 5.188617E-11 2.277714E-09 3.412343E-13 1.000000E+00 4.724754E-05 1.000000E+00 1.538077E-07 -1.639649E-06
0 3 155 9.999999E-01 2.914751E-04 -2.536836E-09 -6.187632E-09 5.774598E-09 -2.135805E-11 -1.870908E-11 1.046982E-10 2.347260E-09 3.474695E-13 1.000000E+00 4.857919E-05 1.000000E+00 1.472129E-07 -1.682505E-06
0 3 156 9.999999E-01 2.991382E-04 -2.666905E-09 -6.056111E-09 5.649468E-09 -2.100418E-11 -1.920482E-11 1.588025E-10 2.401001E-09 3.661689E-13 1.000000E+00 4.985637E-05 1.000000E+00 1.405364E-07 -1.723450E-06
0 3 157 9.999999E-01 3.064700E-04 -2.794454E-09 -5.870027E-09 5.471421E-09 -2.062571E-11 -1.961768E-11 2.134041E-10 2.437210E-09 3.968006E-13 1.000000E+00 5.107834E-05 1.000000E+00 1.337893E-07 -1.762467E-06
0 3 158 9.999999E-01 3.134667E-04 -2.919022E-09 -5.629303E-09 5.240323E-09 -2.021058E-11 -1.994834E-11 2.676303E-10 2.454374E-09 4.403765E-13 1.000000E+00 5.224445E-05 1.000000E+00 1.269820E-07 -1.799545E-06
0 3 159 9.999999E-01 3.201249E-04 -3.040172E-09 -5.334767E-09 4.956940E-09 -1.974496E-11 -2.019532E-11 3.205445E-10 2.451237E-09 4.965630E-13 1.000000E+00 5.335416E-05 1.000000E+00 1.201250E-07 -1.834674E-06
0 3 160 9.999999E-01 3.264423E-04 -3.157493E-09 -4.988214E-09 4.622989E-09 -1.921745E-11 -2.036160E-11 3.711673E-10 2.426850E-09 5.639786E-13 1.000000E+00 5.440705E-05 1.000000E+00 1.132282E-07 -1.867846E-06
0 3 161 9.999999E-01 3.324167E-04 -3.270600E-09 -4.592432E-09 4.241174E-09 -1.861700E-11 -2.044931E-11 4.184984E-10 2.380612E-09 6.424060E-13 1.000000E+00 5.540279E-05 1.000000E+00 1.063015E-07 -1.899057E-06
0 3 162 9.999999E-01 3.380469E-04 -3.379135E-09 -4.151217E-09 3.815199E-09 -1.793264E-11 -2.046314E-11 4.615378E-10 2.312308E-09 7.293787E-13 1.000000E+00 5.634116E-05 1.000000E+00 9.935455E-08 -1.928302E-06
0 3 163 9.999999E-01 3.433322E-04 -3.482766E-09 -3.669357E-09 3.349750E-09 -1.715824E-11 -2.040804E-11 4.993162E-10 2.222137E-09 8.229719E-13 1.000000E+00 5.722203E-05 1.000000E+00 9.239710E-08 -1.955582E-06
0 3 164 9.999999E-01 3.482722E-04 -3.581191E-09 -3.152584E-09 2.850455E-09 -1.628670E-11 -2.029072E-11 5.309219E-10 2.110734E-09 9.206887E-13 1.000000E+00 5.804537E-05 1.000000E+00 8.543887E-08 -1.980896E-06
0 3 165 9.999999E-01 3.528675E-04 -3.674135E-09 -2.607513E-09 2.323810E-09 -1.531687E-11 -2.011770E-11 5.555265E-10 1.979178E-09 1.019489E-12 1.000000E+00 5.881125E-05 1.000000E+00 7.848971E-08 -2.004247E-06
0 3 166 9.999999E-01 3.571190E-04 -3.761352E-09 -2.041531E-09 1.777086E-09 -1.424772E-11 -1.989771E-11 5.724170E-10 1.828995E-09 1.116328E-12 1.000000E+00 5.951983E-05 1.000000E+00 7.155968E-08 -2.025640E-06
0 3 167 9.999999E-01 3.610281E-04 -3.842624E-09 -1.462679E-09 1.218199E-09 -1.308421E-11 -1.963841E-11 5.810205E-10 1.662141E-09 1.207670E-12 1.000000E+00 6.017136E-05 1.000000E+00 6.465906E-08 -2.045080E-06
0 3 168 9.999999E-01 3.645969E-04 -3.917760E-09 -8.794905E-10 6.555572E-10 -1.183238E-11 -1.934848E-11 5.809294E-10 1.480978E-09 1.290142E-12 1.000000E+00 6.076616E-05 1.000000E+00 5.779841E-08 -2.062575E-06
0 3 169 9.999999E-01 3.678279E-04 -3.986599E-09 -3.008199E-10 9.788744E-11 -1.050392E-11 -1.903705E-11 5.719231E-10 1.288238E-09 1.360096E-12 1.000000E+00 6.130465E-05 1.000000E+00 5.098861E-08 -2.078136E-06
0 3 170 9.999999E-01 3.707240E-04 -4.049004E-09 2.643557E-10 -4.459608E-10 -9.112186E-12 -1.871150E-11 5.539837E-10 1.086966E-09 1.414675E-12 1.000000E+00 6.178733E-05 1.000000E+00 4.424082E-08 -2.091774E-06
0 3 171 9.999999E-01 3.732886E-04 -4.104869E-09 8.071475E-10 -9.672245E-10 -7.674575E-12 -1.838076E-11 5.273104E-10 8.804638E-10 1.450621E-12 1.000000E+00 6.221477E-05 1.000000E+00 3.756647E-08 -2.103504E-06
0 3 172 9.999999E-01 3.755255E-04 -4.154112E-09 1.318976E-09 -1.457445E-09 -6.210945E-12 -1.805095E-11 4.923216E-10 6.722103E-10 1.465283E-12 1.000000E+00 6.258759E-05 1.000000E+00 3.097722E-08 -2.113342E-06
0 3 173 9.999999E-01 3.774390E-04 -4.196677E-09 1.791791E-09 -1.908690E-09 -4.744010E-12 -1.772964E-11 4.496559E-10 4.657837E-10 1.456852E-12 1.000000E+00 6.290651E-05 1.000000E+00 2.448484E-08 -2.121310E-06
0 3 174 9.999999E-01 3.790337E-04 -4.232538E-09 2.218288E-09 -2.313767E-09 -3.297241E-12 -1.742050E-11 4.001641E-10 2.647695E-10 1.424016E-12 1.000000E+00 6.317229E-05 1.000000E+00 1.810115E-08 -2.127429E-06
0 3 175 9.999999E-01 3.803145E-04 -4.261689E-09 2.592119E-09 -2.666429E-09 -1.895978E-12 -1.712849E-11 3.448900E-10 7.266892E-11 1.365838E-12 1.000000E+00 6.338575E-05 1.000000E+00 1.183784E-08 -2.131725E-06
0 3 176 9.999999E-01 3.812867E-04 -4.284152E-09 2.908068E-09 -2.961556E-09 -5.655650E-13 -1.685600E-11 2.850515E-10 -1.071970E-10 1.282637E-12 1.000000E+00 6.354779E-05 1.000000E+00 5.706372E-09 -2.134227E-06
0 3 177 9.999999E-01 3.819559E-04 -4.299973E-09 3.162222E-09 -3.195316E-09 6.692963E-13 -1.660352E-11 2.220066E-10 -2.717792E-10 1.175316E-12 1.000000E+00 6.365931E-05 1.000000E+00 -2.822331E-10 -2.134970E-06
0 3 178 9.999999E-01 3.823278E-04 -4.309221E-09 3.352082E-09 -3.365286E-09 1.785066E-12 -1.637170E-11 1.572183E-10 -4.183881E-10 1.045837E-12 1.000000E+00 6.372131E-05 1.000000E+00 -6.117545E-09 -2.133987E-06
0 3 179 9.999999E-01 3.824087E-04 -4.311990E-09 3.476658E-09 -3.470539E-09 2.760969E-12 -1.615783E-11 9.221312E-11 -5.447743E-10 8.962944E-13 1.000000E+00 6.373479E-05 1.000000E+00 -1.178992E-08 -2.131321E-06
0 3 180 9.999999E-01 3.822048E-04 -4.308392E-09 3.536508E-09 -3.511682E-09 3.577655E-12 -1.595986E-11 2.853371E-11 -6.491931E-10 7.307054E-13 1.000000E+00 6.370080E-05 1.000000E+00 -1.729065E-08 -2.127014E-06
0 3 181 9.999999E-01 3.817226E-04 -4.298567E-09 3.533726E-09 -3.490852E-09 4.222380E-12 -1.577274E-11 -3.230728E-11 -7.304610E-10 5.523576E-13 1.000000E+00 6.362043E-05 1.000000E+00 -2.261219E-08 -2.121112E-06
0 3 182 9.999999E-01 3.809687E-04 -4.282669E-09 3.471893E-09 -3.411657E-09 4.682370E-12 -1.559226E-11 -8.887827E-11 -7.879891E-10 3.659814E-13 1.000000E+00 6.349479E-05 1.000000E+00 -2.774824E-08 -2.113666E-06
0 3 183 9.999999E-01 3.799501E-04 -4.260877E-09 3.355969E-09 -3.279078E-09 4.954343E-12 -1.541188E-11 -1.398749E-10 -8.218015E-10 1.764724E-13 1.000000E+00 6.332501E-05 1.000000E+00 -3.269391E-08 -2.104728E-06
0 3 184 9.999999E-01 3.786736E-04 -4.233382E-09 3.192143E-09 -3.099315E-09 5.035315E-12 -1.522580E-11 -1.841649E-10 -8.325330E-10 -1.153746E-14 1.000000E+00 6.311227E-05 1.000000E+00 -3.744578E-08 -2.094354E-06
0 3 185 9.999999E-01 3.771463E-04 -4.200398E-09 2.987640E-09 -2.879596E-09 4.931268E-12 -1.502736E-11 -2.208271E-10 -8.214044E-10 -1.925570E-13 1.000000E+00 6.285772E-05 1.000000E+00 -4.200202E-08 -2.082600E-06
0 3 186 9.999999E-01 3.753753E-04 -4.162148E-09 2.750489E-09 -2.627949E-09 4.650201E-12 -1.481051E-11 -2.491841E-10 -7.901805E-10 -3.624968E-13 1.000000E+00 6.256256E-05 1.000000E+00 -4.636231E-08 -2.069526E-06
0 3 187 9.999999E-01 3.733679E-04 -4.118873E-09 2.489271E-09 -2.352946E-09 4.206274E-12 -1.456906E-11 -2.688253E-10 -7.411062E-10 -5.165074E-13 1.000000E+00 6.222799E-05 1.000000E+00 -5.052791E-08 -2.055192E-06
0 3 188 9.999999E-01 3.711313E-04 -4.070821E-09 2.212838E-09 -2.063430E-09 3.617187E-12 -1.429820E-11 -2.796218E-10 -6.768285E-10 -6.510601E-13 1.000000E+00 6.185522E-05 1.000000E+00 -5.450151E-08 -2.039658E-06
0 3 189 9.999999E-01 3.686727E-04 -4.018253E-09 1.930028E-09 -1.768226E-09 2.904154E-12 -1.399359E-11 -2.817277E-10 -6.003014E-10 -7.629263E-13 1.000000E+00 6.144545E-05 1.000000E+00 -5.828716E-08 -2.022983E-06
0 3 190 9.999999E-01 3.659994E-04 -3.961435E-09 1.649383E-09 -1.475863E-09 2.091334E-12 -1.365203E-11 -2.755744E-10 -5.146833E-10 -8.499596E-13 1.000000E+00 6.099991E-05 1.000000E+00 -6.189011E-08 -2.005228E-06
0 3 191 9.999999E-01 3.631188E-04 -3.900640E-09 1.378879E-09 -1.194308E-09 1.204235E-12 -1.327178E-11 -2.618510E-10 -4.232255E-10 -9.109143E-13 1.000000E+00 6.051980E-05 1.000000E+00 -6.531659E-08 -1.986452E-06
0 3 192 9.999999E-01 3.600380E-04 -3.836141E-09 1.125681E-09 -9.307163E-10 2.695055E-13 -1.285266E-11 -2.414731E-10 -3.291604E-10 -9.455028E-13 1.000000E+00 6.000634E-05 1.000000E+00 -6.857364E-08 -1.966709E-06
0 3 193 9.999999E-01 3.567643E-04 -3.768214E-09 8.959327E-10 -6.912228E-10 -6.867705E-13 -1.239562E-11 -2.155474E-10 -2.355904E-10 -9.542770E-13 1.000000E+00 5.946073E-05 1.000000E+00 -7.166887E-08 -1.946056E-06
0 3 194 9.999999E-01 3.533050E-04 -3.697135E-09 6.945863E-10 -4.807774E-10 -1.639049E-12 -1.190281E-11 -1.853228E-10 -1.453867E-10 -9.389563E-13 1.000000E+00 5.888416E-05 1.000000E+00 -7.461018E-08 -1.924544E-06
0 3 195 9.999999E-01 3.496670E-04 -3.623174E-09 5.252871E-10 -3.030242E-10 -2.564683E-12 -1.137824E-11 -1.521400E-10 -6.109690E-11 -9.017916E-13 1.000000E+00 5.827784E-05 1.000000E+00 -7.740558E-08 -1.902223E-06
0 3 196 9.999999E-01 3.458576E-04 -3.546600E-09 3.903062E-10 -1.602371E-10 -3.442632E-12 -1.082708E-11 -1.173757E-10 1.513092E-11 -8.459798E-13 1.000000E+00 5.764293E-05 1.000000E+00 -8.006290E-08 -1.879139E-06
0 3 197 9.999999E-01 3.418836E-04 -3.467672E-09 2.905356E-10 -5.331207E-11 -4.256643E-12 -1.025410E-11 -8.238650E-11 8.160470E-11 -7.754091E-13 1.000000E+00 5.698060E-05 1.000000E+00 -8.258965E-08 -1.855335E-06
0 3 198 9.999999E-01 3.377520E-04 -3.386646E-09 2.255332E-10 1.818594E-11 -4.993450E-12 -9.667237E-12 -4.845487E-11 1.371265E-10 -6.939473E-13 1.000000E+00 5.629200E-05 1.000000E+00 -8.499278E-08 -1.830852E-06
0 3 199 9.999999E-01 3.334696E-04 -3.303767E-09 1.936259E-10 5.592444E-11 -5.644537E-12 -9.072147E-12 -1.674049E-11 1.810071E-10 -6.055433E-13 1.000000E+00 5.557827E-05 1.000000E+00 -8.727859E-08 -1.805728E-06
0 3 200 9.999999E-01 3.290431E-04 -3.219273E-09 1.920522E-10 6.265565E-11 -6.204537E-12 -8.476730E-12 1.176463E-11 2.130576E-10 -5.148331E-13 1.000000E+00 5.484053E-05 1.000000E+00 -8.945259E-08 -1.779996E-06
0 3 201 9.999999E-01 3.244792E-04 -3.133392E-09 2.171551E-10 4.203427E-11 -6.674204E-12 -7.887653E-12 3.626882E-11 2.335635E-10 -4.255011E-13 1.000000E+00 5.407986E-05 1.000000E+00 -9.151948E-08 -1.753691E-06
0 3 202 9.999999E-01 3.197841E-04 -3.046343E-09 2.645898E-10 -1.599574E-12 -7.055539E-12 -7.311341E-12 5.620346E-11 2.432356E-10 -3.407118E-13 1.000000E+00 5.329736E-05 1.000000E+00 -9.348313E-08 -1.726841E-06
0 3 203 9.999999E-01 3.149644E-04 -2.958335E-09 3.295621E-10 -6.345057E-11 -7.355627E-12 -6.753981E-12 7.123808E-11 2.431457E-10 -2.642966E-13 1.000000E+00 5.249407E-05 1.000000E+00 -9.534663E-08 -1.699476E-06
0 3 204 9.999999E-01 3.100262E-04 -2.869568E-09 4.070660E-10 -1.385081E-10 -7.584132E-12 -6.220583E-12 8.127890E-11 2.346535E-10 -1.975828E-13 1.000000E+00 5.167103E-05 1.000000E+00 -9.711233E-08 -1.671622E-06
0 3 205 9.999999E-01 3.049755E-04 -2.780236E-09 4.921199E-10 -2.217793E-10 -7.750793E-12 -5.715335E-12 8.645751E-11 2.193178E-10 -1.426090E-13 1.000000E+00 5.082925E-05 1.000000E+00 -9.878201E-08 -1.643305E-06
0 3 206 9.999999E-01 2.998182E-04 -2.690519E-09 5.799810E-10 -3.085088E-10 -7.869350E-12 -5.240716E-12 8.711085E-11 1.988117E-10 -1.002286E-13 1.000000E+00 4.996971E-05 1.000000E+00 -1.003570E-07 -1.614550E-06
0 3 207 9.999999E-01 2.945602E-04 -2.600595E-09 6.663416E-10 -3.943672E-10 -7.951250E-12 -4.799807E-12 8.375042E-11 1.748331E-10 -7.037400E-14 1.000000E+00 4.909337E-05 1.000000E+00 -1.018382E-07 -1.585381E-06
0 3 208 9.999999E-01 2.892070E-04 -2.510631E-09 7.474819E-10 -4.756090E-10 -8.010098E-12 -4.392390E-12 7.702180E-11 1.490241E-10 -5.229489E-14 1.000000E+00 4.820116E-05 1.000000E+00 -1.032264E-07 -1.555823E-06
0 3 209 9.999999E-01 2.837639E-04 -2.420791E-09 8.203852E-10 -5.491906E-10 -8.055840E-12 -4.018752E-12 6.766634E-11 1.228972E-10 -4.506505E-14 1.000000E+00 4.729399E-05 1.000000E+00 -1.045227E-07 -1.525898E-06
0 3 210 9.999999E-01 2.782363E-04 -2.331228E-09 8.828145E-10 -6.128390E-10 -8.100228E-12 -3.677913E-12 5.647312E-11 9.777603E-11 -4.700396E-14 1.000000E+00 4.637272E-05 1.000000E+00 -1.057278E-07 -1.495630E-06
0 3 211 1.000000E+00 2.726292E-04 -2.242092E-09 9.333314E-10 -6.650814E-10 -8.149848E-12 -3.367858E-12 4.423463E-11 7.475025E-11 -5.590079E-14 1.000000E+00 4.543820E-05 1.000000E+00 -1.068431E-07 -1.465044E-06
0 3 212 1.000000E+00 2.669475E-04 -2.153526E-09 9.712838E-10 -7.052274E-10 -8.212030E-12 -3.086343E-12 3.170674E-11 5.464592E-11 -7.005636E-14 1.000000E+00 4.449125E-05 1.000000E+00 -1.078703E-07 -1.434163E-06
0 3 213 1.000000E+00 2.611959E-04 -2.065668E-09 9.967449E-10 -7.333131E-10 -8.289960E-12 -2.830495E-12 1.957119E-11 3.801545E-11 -8.698550E-14 1.000000E+00 4.353265E-05 1.000000E+00 -1.088113E-07 -1.403009E-06
0 3 214 1.000000E+00 2.553789E-04 -1.978650E-09 1.010426E-09 -7.500104E-10 -8.386001E-12 -2.597754E-12 8.405233E-12 2.514034E-11 -1.048680E-13 1.000000E+00 4.256316E-05 1.000000E+00 -1.096690E-07 -1.371607E-06
0 3 215 1.000000E+00 2.495010E-04 -1.892599E-09 1.013555E-09 -7.565132E-10 -8.499696E-12 -2.384239E-12 -1.337940E-12 1.605151E-11 -1.216552E-13 1.000000E+00 4.158350E-05 1.000000E+00 -1.104461E-07 -1.339978E-06
0 3 216 1.000000E+00 2.435661E-04 -1.807635E-09 1.007750E-09 -7.544033E-10 -8.629311E-12 -2.188111E-12 -9.342340E-12 1.055910E-11 -1.365051E-13 1.000000E+00 4.059436E-05 1.000000E+00 -1.111464E-07 -1.308146E-06
0 3 217 1.000000E+00 2.375785E-04 -1.723871E-09 9.948707E-10 -7.455114E-10 -8.772706E-12 -2.006358E-12 -1.543287E-11 8.295136E-12 -1.476785E-13 1.000000E+00 3.959641E-05 1.000000E+00 -1.117737E-07 -1.276131E-06
0 3 218 1.000000E+00 2.315417E-04 -1.641417E-09 9.768846E-10 -7.317769E-10 -8.924668E-12 -1.836491E-12 -1.956800E-11 8.757751E-12 -1.546859E-13 1.000000E+00 3.859029E-05 1.000000E+00 -1.123323E-07 -1.243954E-06
0 3 219 1.000000E+00 2.254596E-04 -1.560373E-09 9.557347E-10 -7.151200E-10 -9.082078E-12 -1.677069E-12 -2.182832E-11 1.136171E-11 -1.575539E-13 1.000000E+00 3.757659E-05 1.000000E+00 -1.128266E-07 -1.211634E-06
0 3 220 1.000000E+00 2.193355E-04 -1.480834E-09 9.332279E-10 -6.973274E-10 -9.239776E-12 -1.526740E-12 -2.239456E-11 1.548602E-11 -1.558933E-13 1.000000E+00 3.655591E-05 1.000000E+00 -1.132613E-07 -1.179190E-06
0 3 221 1.000000E+00 2.131727E-04 -1.402889E-09 9.109456E-10 -6.799627E-10 -9.393865E-12 -1.384247E-12 -2.152681E-11 2.051844E-11 -1.504145E-13 1.000000E+00 3.552878E-05 1.000000E+00 -1.136409E-07 -1.146638E-06
0 3 222 1.000000E+00 2.069744E-04 -1.326617E-09 8.901743E-10 -6.643011E-10 -9.540605E-12 -1.249274E-12 -1.953528E-11 2.589290E-11 -1.416851E-13 1.000000E+00 3.449573E-05 1.000000E+00 -1.139701E-07 -1.113995E-06
0 3 223 1.000000E+00 2.007435E-04 -1.252094E-09 8.718750E-10 -6.512903E-10 -9.677235E-12 -1.121400E-12 -1.675432E-11 3.112008E-11 -1.302255E-13 1.000000E+00 3.345725E-05 1.000000E+00 -1.142531E-07 -1.081275E-06
0 3 224 1.000000E+00 1.944828E-04 -1.179389E-09 8.566657E-10 -6.415403E-10 -9.801056E-12 -1.000637E-12 -1.351831E-11 3.580678E-11 -1.173438E-13 1.000000E+00 3.241380E-05 1.000000E+00 -1.144942E-07 -1.048490E-06
0 3 225 1.000000E+00 1.881950E-04 -1.108561E-09 8.448384E-10 -6.353344E-10 -9.911923E-12 -8.875069E-13 -1.013712E-11 3.966873E-11 -1.033669E-13 1.000000E+00 3.136583E-05 1.000000E+00 -1.146974E-07 -1.015652E-06
0 3 226 1.000000E+00 1.818826E-04 -1.039669E-09 8.363915E-10 -6.326636E-10 -1.000779E-11 -7.813982E-13 -6.879913E-12 4.253051E-11 -8.942793E-14 1.000000E+00 3.031376E-05 1.000000E+00 -1.148660E-07 -9.827722E-07
0 3 227 1.000000E+00 1.755478E-04 -9.727595E-10 8.310786E-10 -6.332739E-10 -1.009078E-11 -6.839275E-13 -3.961564E-12 4.432079E-11 -7.599058E-14 1.000000E+00 2.925797E-05 1.000000E+00 -1.150035E-07 -9.498594E-07
0 3 228 1.000000E+00 1.691929E-04 -9.078802E-10 8.284683E-10 -6.367258E-10 -1.015977E-11 -5.936481E-13 -1.535532E-12 4.505896E-11 -6.380572E-14 1.000000E+00 2.819882E-05 1.000000E+00 -1.151128E-07 -9.169222E-07
0 3 229 1.000000E+00 1.628200E-04 -8.450687E-10 8.280075E-10 -6.424575E-10 -1.021839E-11 -5.122274E-13 3.075559E-13 4.483798E-11 -5.288173E-14 1.000000E+00 2.713667E-05 1.000000E+00 -1.151965E-07 -8.839678E-07
0 3 230 1.000000E+00 1.564310E-04 -7.843632E-10 8.290834E-10 -6.498473E-10 -1.026553E-11 -4.385147E-13 1.537853E-12 4.380420E-11 -4.334783E-14 1.000000E+00 2.607183E-05 1.000000E+00 -1.152570E-07 -8.510029E-07
0 3 231 1.000000E+00 1.500276E-04 -7.257932E-10 8.310832E-10 -6.582705E-10 -1.030509E-11 -3.729619E-13 2.176945E-12 4.213547E-11 -3.588387E-14 1.000000E+00 2.500460E-05 1.000000E+00 -1.152966E-07 -8.180333E-07
0 3 232 1.000000E+00 1.436115E-04 -6.693883E-10 8.334373E-10 -6.671488E-10 -1.033730E-11 -3.151129E-13 2.289509E-12 4.002332E-11 -2.959812E-14 1.000000E+00 2.393526E-05 1.000000E+00 -1.153173E-07 -7.850643E-07
0 3 233 1.000000E+00 1.371843E-04 -6.151728E-10 8.356622E-10 -6.759852E-10 -1.036428E-11 -2.644863E-13 1.970717E-12 3.765281E-11 -2.473775E-14 1.000000E+00 2.286405E-05 1.000000E+00 -1.153209E-07 -7.521004E-07
0 3 234 1.000000E+00 1.307473E-04 -5.631692E-10 8.373788E-10 -6.843900E-10 -1.038678E-11 -2.206200E-13 1.331688E-12 3.519038E-11 -2.112107E-14 1.000000E+00 2.179122E-05 1.000000E+00 -1.153093E-07 -7.191458E-07
0 3 235 1.000000E+00 1.243019E-04 -5.133965E-10 8.383256E-10 -6.920906E-10 -1.040652E-11 -1.828641E-13 4.901934E-13 3.277341E-11 -1.807134E-14 1.000000E+00 2.071698E-05 1.000000E+00 -1.152841E-07 -6.862040E-07
0 3 236 1.000000E+00 1.178492E-04 -4.658730E-10 8.383591E-10 -6.989321E-10 -1.042292E-11 -1.507621E-13 -4.420960E-13 3.050378E-11 -1.586706E-14 1.000000E+00 1.964153E-05 1.000000E+00 -1.152472E-07 -6.532783E-07
0 3 237 1.000000E+00 1.113902E-04 -4.206120E-10 8.374414E-10 -7.048662E-10 -1.043826E-11 -1.236375E-13 -1.368163E-12 2.844753E-11 -1.411721E-14 1.000000E+00 1.856504E-05 1.000000E+00 -1.152002E-07 -6.203714E-07
0 3 238 1.000000E+00 1.049261E-04 -3.776281E-10 8.356228E-10 -7.099350E-10 -1.045115E-11 -1.004097E-13 -2.210616E-12 2.663594E-11 -1.222246E-14 1.000000E+00 1.748768E-05 1.000000E+00 -1.151447E-07 -5.874855E-07
0 3 239 1.000000E+00 9.845755E-05 -3.369316E-10 8.330202E-10 -7.142475E-10 -1.046270E-11 -8.130547E-14 -2.914854E-12 2.507008E-11 -1.087705E-14 1.000000E+00 1.640959E-05 1.000000E+00 -1.150823E-07 -5.546225E-07
0 3 240 1.000000E+00 9.198545E-05 -2.985321E-10 8.297931E-10 -7.179556E-10 -1.047291E-11 -6.529102E-14 -3.450990E-12 2.372804E-11 -9.323265E-15 1.000000E+00 1.533091E-05 1.000000E+00 -1.150148E-07 -5.217837E-07
0 3 241 1.000000E+00 8.551047E-05 -2.624380E-10 8.261182E-10 -7.212318E-10 -1.048135E-11 -5.197649E-14 -3.811325E-12 2.257113E-11 -7.780134E-15 1.000000E+00 1.425174E-05 1.000000E+00 -1.149436E-07 -4.889702E-07
0 3 242 1.000000E+00 7.903321E-05 -2.286555E-10 8.221705E-10 -7.242471E-10 -1.048847E-11 -4.077770E-14 -4.005203E-12 2.155262E-11 -6.367733E-15 1.000000E+00 1.317220E-05 1.000000E+00 -1.148703E-07 -4.561824E-07
0 3 243 1.000000E+00 7.255422E-05 -1.971900E-10 8.181078E-10 -7.271546E-10 -1.049409E-11 -3.216432E-14 -4.057773E-12 2.062278E-11 -4.867268E-15 1.000000E+00 1.209237E-05 1.000000E+00 -1.147963E-07 -4.234206E-07
0 3 244 1.000000E+00 6.607396E-05 -1.680460E-10 8.140549E-10 -7.300794E-10 -1.049820E-11 -2.441791E-14 -4.001951E-12 1.973609E-11 -3.506635E-15 1.000000E+00 1.101233E-05 1.000000E+00 -1.147230E-07 -3.906846E-07
0 3 245 1.000000E+00 5.959281E-05 -1.412265E-10 8.101039E-10 -7.331097E-10 -1.050110E-11 -1.892583E-14 -3.873858E-12 1.885337E-11 -2.368937E-15 1.000000E+00 9.932136E-06 1.000000E+00 -1.146515E-07 -3.579736E-07
0 3 246 1.000000E+00 5.311112E-05 -1.167339E-10 8.063072E-10 -7.362980E-10 -1.050294E-11 -1.410396E-14 -3.710123E-12 1.794555E-11 -1.409322E-15 1.000000E+00 8.851854E-06 1.000000E+00 -1.145830E-07 -3.252867E-07
0 3 247 1.000000E+00 4.662917E-05 -9.457008E-11 8.026836E-10 -7.396636E-10 -1.050392E-11 -1.040531E-14 -3.540612E-12 1.699374E-11 -2.741673E-16 1.000000E+00 7.771528E-06 1.000000E+00 -1.145185E-07 -2.926228E-07
0 3 248 1.000000E+00 4.014717E-05 -7.473693E-11 7.992260E-10 -7.431966E-10 -1.050349E-11 -8.001689E-15 -3.389247E-12 1.598776E-11 3.195747E-16 1.000000E+00 6.691194E-06 1.000000E+00 -1.144590E-07 -2.599802E-07
0 3 249 1.000000E+00 3.366531E-05 -5.723385E-11 7.959051E-10 -7.468690E-10 -1.050328E-11 -5.629496E-15 -3.272064E-12 1.492668E-11 6.311559E-16 1.000000E+00 5.610884E-06 1.000000E+00 -1.144052E-07 -2.273571E-07
0 3 250 1.000000E+00 2.718372E-05 -4.206253E-11 7.926818E-10 -7.506416E-10 -1.050223E-11 -4.184517E-15 -3.195163E-12 1.381483E-11 1.314077E-15 1.000000E+00 4.530620E-06 1.000000E+00 -1.143578E-07 -1.947516E-07
0 3 251 1.000000E+00 2.070252E-05 -2.922306E-11 7.895148E-10 -7.544715E-10 -1.050065E-11 -3.355454E-15 -3.158061E-12 1.266011E-11 1.346336E-15 1.000000E+00 3.450419E-06 1.000000E+00 -1.143172E-07 -1.621614E-07
0 3 252 1.000000E+00 1.422176E-05 -1.871466E-11 7.863657E-10 -7.583207E-10 -1.049953E-11 -2.127710E-15 -3.154979E-12 1.147202E-11 1.675562E-15 1.000000E+00 2.370294E-06 1.000000E+00 -1.142841E-07 -1.295842E-07
0 3 253 1.000000E+00 7.741506E-06 -1.053901E-11 7.832049E-10 -7.621596E-10 -1.049730E-11 -1.903096E-15 -3.175763E-12 1.026013E-11 1.666563E-15 1.000000E+00 1.290251E-06 1.000000E+00 -1.142588E-07 -9.701758E-08
0 3 254 1.000000E+00 1.261771E-06 -4.693872E-12 7.800142E-10 -7.659690E-10 -1.049620E-11 -1.109915E-15 -3.209292E-12 9.032404E-12 1.611276E-15 1.000000E+00 2.102952E-07 1.000000E+00 -1.142415E-07 -6.445896E-08
0 3 255 1.000000E+00 -5.217433E-06 -1.181404E-12 7.767863E-10 -7.697401E-10 -1.049408E-11 -9.068376E-16 -3.247232E-12 7.795315E-12 1.805898E-15 1.000000E+00 -8.695721E-07 1.000000E+00 -1.142324E-07 -3.190573E-08
0 4 0 1.000000E+00 -1.168153E-05 -4.794403E-17 7.669710E-10 -7.669067E-10 -1.865312E-11 -2.661510E-16 -4.368490E-12 6.577904E-12 2.201092E-15 1.000000E+00 -1.946921E-06 1.000000E+00 -1.467779E-07 6.469776E-10
0 4 1 1.000000E+00 -2.031911E-05 -1.149990E-12 7.625861E-10 -7.718523E-10 -1.865072E-11 2.423853E-16 -4.401267E-12 5.331856E-12 2.276017E-15 1.000000E+00 -3.386519E-06 1.000000E+00 -1.467869E-07 3.318762E-08
0 4 2 1.000000E+00 -2.895620E-05 -4.631347E-12 7.581684E-10 -7.767627E-10 -1.864857E-11 9.684115E-16 -4.437698E-12 4.094924E-12 2.177663E-15 1.000000E+00 -4.826033E-06 1.000000E+00 -1.468069E-07 6.573103E-08
0 4 3 1.000000E+00 -3.759278E-05 -1.044444E-11 7.537107E-10 -7.816310E-10 -1.864637E-11 1.571803E-15 -4.485343E-12 2.876365E-12 2.003850E-15 1.000000E+00 -6.265464E-06 1.000000E+00 -1.468379E-07 9.827999E-08
0 4 4 1.000000E+00 -4.622887E-05 -1.858889E-11 7.491977E-10 -7.864408E-10 -1.864456E-11 2.002899E-15 -4.554147E-12 1.685802E-12 2.367551E-15 1.000000E+00 -7.704811E-06 1.000000E+00 -1.468795E-07 1.308372E-07
0 4 5 1.000000E+00 -5.486443E-05 -2.906622E-11 7.446024E-10 -7.911652E-10 -1.864163E-11 2.621060E-15 -4.655279E-12 5.311662E-13 2.513066E-15 1.000000E+00 -9.144072E-06 1.000000E+00 -1.469314E-07 1.634054E-07
0 4 6 1.000000E+00 -6.349942E-05 -4.187445E-11 7.398872E-10 -7.957657E-10 -1.863953E-11 2.226929E-15 -4.797708E-12 -5.805039E-13 2.822964E-15 1.000000E+00 -1.058324E-05 1.000000E+00 -1.469931E-07 1.959871E-07
0 4 7 1.000000E+00 -7.213376E-05 -5.701573E-11 7.350070E-10 -8.001969E-10 -1.863599E-11 1.844527E-15 -4.985608E-12 -1.644770E-12 3.599018E-15 1.000000E+00 -1.202229E-05 1.000000E+00 -1.470641E-07 2.285847E-07
0 4 8 1.000000E+00 -8.076731E-05 -7.448840E-11 7.299160E-10 -8.044125E-10 -1.863234E-11 7.066876E-16 -5.216398E-12 -2.662585E-12 4.363447E-15 1.000000E+00 -1.346122E-05 1.000000E+00 -1.471435E-07 2.612005E-07
0 4 9 1.000000E+00 -8.939991E-05 -9.429322E-11 7.245742E-10 -8.083735E-10 -1.862726E-11 -1.544461E-15 -5.476988E-12 -3.639301E-12 5.337427E-15 1.000000E+00 -1.489999E-05 1.000000E+00 -1.472306E-07 2.938367E-07
0 4 10 1.000000E+00 -9.803133E-05 -1.164284E-10 7.189620E-10 -8.120581E-10 -1.862166E-11 -4.732178E-15 -5.744407E-12 -4.588281E-12 6.867285E-15 1.000000E+00 -1.633856E-05 1.000000E+00 -1.473243E-07 3.264949E-07
0 4 11 1.000000E+00 -1.066613E-04 -1.408947E-10 7.130854E-10 -8.154728E-10 -1.861353E-11 -9.385376E-15 -5.987057E-12 -5.530621E-12 8.300600E-15 1.000000E+00 -1.777688E-05 1.000000E+00 -1.474233E-07 3.591770E-07
0 4 12 1.000000E+00 -1.152894E-04 -1.676881E-10 7.069879E-10 -8.186605E-10 -1.860506E-11 -1.564331E-14 -6.164380E-12 -6.494793E-12 1.020693E-14 1.000000E+00 -1.921490E-05 1.000000E+00 -1.475266E-07 3.918842E-07
0 4 13 1.000000E+00 -1.239153E-04 -1.968093E-10 7.007566E-10 -8.217061E-10 -1.859311E-11 -2.376559E-14 -6.232962E-12 -7.516052E-12 1.242993E-14 1.000000E+00 -2.065255E-05 1.000000E+00 -1.476324E-07 4.246175E-07
0 4 14 1.000000E+00 -1.325384E-04 -2.282525E-10 6.945219E-10 -8.247391E-10 -1.858020E-11 -3.409269E-14 -6.149798E-12 -8.634027E-12 1.460690E-14 1.000000E+00 -2.208973E-05 1.000000E+00 -1.477393E-07 4.573776E-07
0 4 15 1.000000E+00 -1.411581E-04 -2.620160E-10 6.884570E-10 -8.279277E-10 -1.856390E-11 -4.748678E-14 -5.879595E-12 -9.887862E-12 1.724715E-14 1.000000E+00 -2.352635E-05 1.000000E+00 -1.478456E-07 4.901650E-07
0 4 16 1.000000E+00 -1.497738E-04 -2.980931E-10 6.827628E-10 -8.314702E-10 -1.854571E-11 -6.344006E-14 -5.401016E-12 -1.131276E-11 2.006878E-14 1.000000E+00 -2.496230E-05 1.000000E+00 -1.479494E-07 5.229794E-07
0 4 17 1.000000E+00 -1.583846E-04 -3.364794E-10 6.776550E-10 -8.355757E-10 -1.852376E-11 -8.344757E-14 -4.712033E-12 -1.293275E-11 2.335427E-14 1.000000E+00 -2.639743E-05 1.000000E+00 -1.480488E-07 5.558206E-07
0 4 18 1.000000E+00 -1.669896E-04 -3.771661E-10 6.733387E-10 -8.404421E-10 -1.849900E-11 -1.075575E-13 -3.836662E-12 -1.475584E-11 2.673773E-14 1.000000E+00 -2.783161E-05 1.000000E+00 -1.481418E-07 5.886877E-07
0 4 19 1.000000E+00 -1.755879E-04 -4.201449E-10 6.699817E-10 -8.462287E-10 -1.847029E-11 -1.367223E-13 -2.826797E-12 -1.676685E-11 3.088789E-14 1.000000E+00 -2.926465E-05 1.000000E+00 -1.482264E-07 6.215795E-07
0 4 20 1.000000E+00 -1.841782E-04 -4.654052E-10 6.676851E-10 -8.530250E-10 -1.843722E-11 -1.716689E-13 -1.764692E-12 -1.892364E-11 3.565660E-14 1.000000E+00 -3.069636E-05 1.000000E+00 -1.483005E-07 6.544944E-07
0 4 21 1.000000E+00 -1.927592E-04 -5.129348E-10 6.664523E-10 -8.608238E-10 -1.839897E-11 -2.126302E-13 -7.591788E-13 -2.115432E-11 4.108144E-14 1.000000E+00 -3.212654E-05 1.000000E+00 -1.483621E-07 6.874304E-07
0 4 22 1.000000E+00 -2.013297E-04 -5.627188E-10 6.661667E-10 -8.694945E-10 -1.835506E-11 -2.616099E-13 5.941060E-14 -2.335644E-11 4.785870E-14 1.000000E+00 -3.355495E-05 1.000000E+00 -1.484090E-07 7.203850E-07
0 4 23 1.000000E+00 -2.098880E-04 -6.147420E-10 6.665711E-10 -8.787664E-10 -1.830326E-11 -3.179480E-13 5.487674E-13 -2.540081E-11 5.568725E-14 1.000000E+00 -3.498133E-05 1.000000E+00 -1.484391E-07 7.533553E-07
0 4 24 1.000000E+00 -2.184323E-04 -6.689839E-10 6.672643E-10 -8.882229E-10 -1.824368E-11 -3.833999E-13 5.665267E-13 -2.713790E-11 6.494845E-14 1.000000E+00 -3.640539E-05 1.000000E+00 -1.484500E-07 7.863380E-07
0 4 25 1.000000E+00 -2.269610E-04 -7.254246E-10 6.677042E-10 -8.973086E-10 -1.817336E-11 -4.582352E-13 -1.502810E-14 -2.840823E-11 7.599702E-14 1.000000E+00 -3.782683E-05 1.000000E+00 -1.484396E-07 8.193291E-07
0 4 26 1.000000E+00 -2.354718E-04 -7.840385E-10 6.672342E-10 -9.053524E-10 -1.809169E-11 -5.427712E-13 -1.291413E-12 -2.905705E-11 8.828726E-14 1.000000E+00 -3.924530E-05 1.000000E+00 -1.484053E-07 8.523241E-07
0 4 27 1.000000E+00 -2.439627E-04 -8.447980E-10 6.651213E-10 -9.116067E-10 -1.799678E-11 -6.379211E-13 -3.312883E-12 -2.894909E-11 1.023365E-13 1.000000E+00 -4.066045E-05 1.000000E+00 -1.483444E-07 8.853178E-07
0 4 28 1.000000E+00 -2.524313E-04 -9.076718E-10 6.606085E-10 -9.153034E-10 -1.788702E-11 -7.427938E-13 -6.068023E-12 -2.798845E-11 1.175521E-13 1.000000E+00 -4.207189E-05 1.000000E+00 -1.482541E-07 9.183045E-07
0 4 29 1.000000E+00 -2.608751E-04 -9.726238E-10 6.529853E-10 -9.157200E-10 -1.776168E-11 -8.591083E-13 -9.472421E-12 -2.613530E-11 1.339787E-13 1.000000E+00 -4.347918E-05 1.000000E+00 -1.481311E-07 9.512774E-07
0 4 30 1.000000E+00 -2.692913E-04 -1.039615E-09 6.416636E-10 -9.122566E-10 -1.761906E-11 -9.849814E-13 -1.336465E-11 -2.342312E-11 1.506585E-13 1.000000E+00 -4.488189E-05 1.000000E+00 -1.479717E-07 9.842288E-07
0 4 31 1.000000E+00 -2.776771E-04 -1.108598E-09 6.262560E-10 -9.045173E-10 -1.746036E-11 -1.121293E-12 -1.750409E-11 -1.997129E-11 1.674811E-13 1.000000E+00 -4.627951E-05 1.000000E+00 -1.477721E-07 1.017150E-06
0 4 32 1.000000E+00 -2.860293E-04 -1.179525E-09 6.066554E-10 -8.923849E-10 -1.728410E-11 -1.267606E-12 -2.157670E-11 -1.599342E-11 1.836179E-13 1.000000E+00 -4.767154E-05 1.000000E+00 -1.475279E-07 1.050032E-06
0 4 33 1.000000E+00 -2.943446E-04 -1.252339E-09 5.831026E-10 -8.760882E-10 -1.709313E-11 -1.423667E-12 -2.521175E-11 -1.179841E-11 1.981691E-13 1.000000E+00 -4.905743E-05 1.000000E+00 -1.472343E-07 1.082863E-06
0 4 34 9.999999E-01 -3.026196E-04 -1.326979E-09 5.562319E-10 -8.562529E-10 -1.688776E-11 -1.589622E-12 -2.799912E-11 -7.783978E-12 2.108118E-13 1.000000E+00 -5.043659E-05 1.000000E+00 -1.468861E-07 1.115631E-06
0 4 35 9.999999E-01 -3.108505E-04 -1.403375E-09 5.271044E-10 -8.339235E-10 -1.667150E-11 -1.765710E-12 -2.951735E-11 -4.421116E-12 2.208048E-13 1.000000E+00 -5.180841E-05 1.000000E+00 -1.464779E-07 1.148323E-06
0 4 36 9.999999E-01 -3.190334E-04 -1.481456E-09 4.971972E-10 -8.105624E-10 -1.644615E-11 -1.952244E-12 -2.936694E-11 -2.231344E-12 2.277065E-13 1.000000E+00 -5.317223E-05 1.000000E+00 -1.460039E-07 1.180924E-06
0 4 37 9.999999E-01 -3.271642E-04 -1.561139E-09 4.683705E-10 -7.880100E-10 -1.621609E-11 -2.150916E-12 -2.720025E-11 -1.753470E-12 2.314751E-13 1.000000E+00 -5.452736E-05 1.000000E+00 -1.454584E-07 1.213418E-06
0 4 38 9.999999E-01 -3.352384E-04 -1.642339E-09 4.427967E-10 -7.684133E-10 -1.598320E-11 -2.362542E-12 -2.275898E-11 -3.507016E-12 2.320054E-13 1.000000E+00 -5.587308E-05 1.000000E+00 -1.448355E-07 1.245789E-06
0 4 39 9.999999E-01 -3.432516E-04 -1.724961E-09 4.228525E-10 -7.541202E-10 -1.575208E-11 -2.589847E-12 -1.590676E-11 -7.948298E-12 2.297671E-13 1.000000E+00 -5.720861E-05 1.000000E+00 -1.441295E-07 1.278018E-06
0 4 40 9.999999E-01 -3.511989E-04 -1.808908E-09 4.109832E-10 -7.475432E-10 -1.552367E-11 -2.835055E-12 -6.653065E-12 -1.542602E-11 2.259691E-13 1.000000E+00 -5.853315E-05 1.000000E+00 -1.433349E-07 1.310086E-06
0 4 41 9.999999E-01 -3.590752E-04 -1.894073E-09 4.095464E-10 -7.509997E-10 -1.530014E-11 -3.100927E-12 4.823679E-12 -2.613856E-11 2.209649E-13 1.000000E+00 -5.984587E-05 1.000000E+00 -1.424465E-07 1.341973E-06
0 4 42 9.999999E-01 -3.668752E-04 -1.980346E-09 4.206306E-10 -7.665376E-10 -1.508174E-11 -3.391484E-12 1.816720E-11 -4.009284E-11 2.167639E-13 1.000000E+00 -6.114588E-05 1.000000E+00 -1.414598E-07 1.373660E-06
0 4 43 9.999999E-01 -3.745935E-04 -2.067609E-09 4.458808E-10 -7.957540E-10 -1.486661E-11 -3.710276E-12 3.284522E-11 -5.707531E-11 2.147463E-13 1.000000E+00 -6.243225E-05 1.000000E+00 -1.403707E-07 1.405125E-06
0 4 44 9.999999E-01 -3.822241E-04 -2.155740E-09 4.863210E-10 -8.396245E-10 -1.465224E-11 -4.060043E-12 4.815885E-11 -7.662836E-11 2.167743E-13 1.000000E+00 -6.370402E-05 1.000000E+00 -1.391757E-07 1.436346E-06
0 4 45 9.999999E-01 -3.897612E-04 -2.244610E-09 5.421985E-10 -8.983476E-10 -1.443307E-11 -4.446001E-12 6.327088E-11 -9.804456E-11 2.246390E-13 1.000000E+00 -6.496019E-05 1.000000E+00 -1.378720E-07 1.467303E-06
0 4 46 9.999999E-01 -3.971983E-04 -2.334085E-09 6.128628E-10 -9.712212E-10 -1.420296E-11 -4.868987E-12 7.723911E-11 -1.203727E-10 2.400991E-13 1.000000E+00 -6.619972E-05 1.000000E+00 -1.364574E-07 1.497974E-06
0 4 47 9.999999E-01 -4.045292E-04 -2.424022E-09 6.966767E-10 -1.056563E-09 -1.395287E-11 -5.333699E-12 8.906335E-11 -1.424409E-10 2.644099E-13 1.000000E+00 -6.742153E-05 1.000000E+00 -1.349300E-07 1.528337E-06
0 4 48 9.999999E-01 -4.117469E-04 -2.514276E-09 7.909895E-10 -1.151673E-09 -1.367414E-11 -5.840376E-12 9.773726E-11 -1.628961E-10 2.990282E-13 1.000000E+00 -6.862448E-05 1.000000E+00 -1.332885E-07 1.558371E-06
0 4 49 9.999999E-01 -4.188446E-04 -2.604691E-09 8.921512E-10 -1.252864E-09 -1.335481E-11 -6.389693E-12 1.023056E-10 -1.802577E-10 3.444566E-13 1.000000E+00 -6.980743E-05 1.000000E+00 -1.315318E-07 1.588052E-06
0 4 50 9.999999E-01 -4.258150E-04 -2.695106E-09 9.956007E-10 -1.355538E-09 -1.298523E-11 -6.981567E-12 1.019262E-10 -1.929843E-10 4.004414E-13 1.000000E+00 -7.096917E-05 1.000000E+00 -1.296587E-07 1.617359E-06
0 4 51 9.999999E-01 -4.326508E-04 -2.785352E-09 1.096004E-09 -1.454330E-09 -1.255393E-11 -7.613404E-12 9.592113E-11 -1.995511E-10 4.666936E-13 1.000000E+00 -7.210846E-05 1.000000E+00 -1.276679E-07 1.646268E-06
0 4 52 9.999999E-01 -4.393442E-04 -2.875249E-09 1.187443E-09 -1.543303E-09 -1.205184E-11 -8.282180E-12 8.383182E-11 -1.985321E-10 5.416285E-13 1.000000E+00 -7.322404E-05 1.000000E+00 -1.255578E-07 1.674756E-06
0 4 53 9.999999E-01 -4.458875E-04 -2.964611E-09 1.263667E-09 -1.616188E-09 -1.147067E-11 -8.983003E-12 6.546050E-11 -1.886865E-10 6.233594E-13 1.000000E+00 -7.431459E-05 1.000000E+00 -1.233260E-07 1.702797E-06
0 4 54 9.999999E-01 -4.522726E-04 -3.053241E-09 1.318364E-09 -1.666662E-09 -1.080513E-11 -9.709932E-12 4.089846E-11 -1.690401E-10 7.092598E-13 1.000000E+00 -7.537877E-05 1.000000E+00 -1.209695E-07 1.730364E-06
0 4 55 9.999999E-01 -4.584913E-04 -3.140932E-09 1.345464E-09 -1.688653E-09 -1.005215E-11 -1.045626E-11 1.054532E-11 -1.389612E-10 7.958564E-13 1.000000E+00 -7.641522E-05 1.000000E+00 -1.184843E-07 1.757429E-06
0 4 56 9.999999E-01 -4.645351E-04 -3.227469E-09 1.339455E-09 -1.676649E-09 -9.213413E-12 -1.121357E-11 -2.489084E-11 -9.822457E-11 8.795504E-13 1.000000E+00 -7.742253E-05 1.000000E+00 -1.158653E-07 1.783961E-06
0 4 57 9.999999E-01 -4.703955E-04 -3.312624E-09 1.295683E-09 -1.625999E-09 -8.293050E-12 -1.197391E-11 -6.440773E-11 -4.705933E-11 9.566435E-13 1.000000E+00 -7.839926E-05 1.000000E+00 -1.131064E-07 1.809927E-06
0 4 58 9.999999E-01 -4.760637E-04 -3.396161E-09 1.210639E-09 -1.533202E-09 -7.300126E-12 -1.272835E-11 -1.067374E-10 1.382086E-11 1.022947E-12 1.000000E+00 -7.934396E-05 1.000000E+00 -1.102004E-07 1.835292E-06
0 4 59 9.999999E-01 -4.815308E-04 -3.477836E-09 1.082208E-09 -1.396148E-09 -6.247156E-12 -1.346839E-11 -1.503893E-10 8.320971E-11 1.074463E-12 1.000000E+00 -8.025513E-05 1.000000E+00 -1.071388E-07 1.860015E-06
0 4 60 9.999999E-01 -4.867877E-04 -3.557394E-09 9.098605E-10 -1.214315E-09 -5.151200E-12 -1.418623E-11 -1.937080E-10 1.594211E-10 1.107725E-12 1.000000E+00 -8.113128E-05 1.000000E+00 -1.039126E-07 1.884056E-06
0 4 61 9.999999E-01 -4.918252E-04 -3.634574E-09 6.947919E-10 -9.889011E-10 -4.031707E-12 -1.487413E-11 -2.349365E-10 2.403255E-10 1.119571E-12 1.000000E+00 -8.197087E-05 1.000000E+00 -1.005116E-07 1.907369E-06
0 4 62 9.999999E-01 -4.966341E-04 -3.709109E-09 4.399875E-10 -7.228937E-10 -2.912058E-12 -1.552627E-11 -2.722872E-10 3.234059E-10 1.107574E-12 1.000000E+00 -8.277235E-05 1.000000E+00 -9.692548E-08 1.929906E-06
0 4 63 9.999999E-01 -5.012049E-04 -3.780727E-09 1.502175E-10 -4.210590E-10 -1.816560E-12 -1.613822E-11 -3.040176E-10 4.058349E-10 1.069860E-12 1.000000E+00 -8.353416E-05 1.000000E+00 -9.314338E-08 1.951617E-06
0 4 64 9.999999E-01 -5.055282E-04 -3.849151E-09 -1.680476E-10 -8.986108E-11 -7.723379E-13 -1.670616E-11 -3.285037E-10 4.845663E-10 1.006092E-12 1.000000E+00 -8.425470E-05 1.000000E+00 -8.915463E-08 1.972447E-06
0 4 65 9.999999E-01 -5.095943E-04 -3.914107E-09 -5.067899E-10 2.626926E-10 1.956253E-13 -1.722920E-11 -3.443084E-10 5.564394E-10 9.160045E-13 1.000000E+00 -8.493238E-05 1.000000E+00 -8.494893E-08 1.992342E-06
0 4 66 9.999998E-01 -5.133936E-04 -3.975316E-09 -8.566643E-10 6.272731E-10 1.059671E-12 -1.770808E-11 -3.502449E-10 6.182911E-10 8.008426E-13 1.000000E+00 -8.556561E-05 1.000000E+00 -8.051665E-08 2.011244E-06
0 4 67 9.999998E-01 -5.169165E-04 -4.032506E-09 -1.207280E-09 9.935064E-10 1.797310E-12 -1.814390E-11 -3.454290E-10 6.670723E-10 6.629610E-13 1.000000E+00 -8.615275E-05 1.000000E+00 -7.584919E-08 2.029093E-06
0 4 68 9.999998E-01 -5.201532E-04 -4.085408E-09 -1.547522E-09 1.350297E-09 2.385593E-12 -1.854140E-11 -3.293166E-10 6.999593E-10 5.047267E-13 1.000000E+00 -8.669220E-05 1.000000E+00 -7.093923E-08 2.045830E-06
0 4 69 9.999998E-01 -5.230940E-04 -4.133759E-09 -1.865913E-09 1.686186E-09 2.806764E-12 -1.890540E-11 -3.017318E-10 7.144627E-10 3.305546E-13 1.000000E+00 -8.718233E-05 1.000000E+00 -6.578101E-08 2.061395E-06
0 4 70 9.999998E-01 -5.257292E-04 -4.177306E-09 -2.150986E-09 1.989726E-09 3.046702E-12 -1.924286E-11 -2.628774E-10 7.085215E-10 1.439781E-13 1.000000E+00 -8.762153E-05 1.000000E+00 -6.037055E-08 2.075729E-06
0 4 71 9.999998E-01 -5.280491E-04 -4.215804E-09 -2.391668E-09 2.249855E-09 3.094720E-12 -1.956002E-11 -2.133285E-10 6.805856E-10 -4.999548E-14 1.000000E+00 -8.800819E-05 1.000000E+00 -5.470575E-08 2.088772E-06
0 4 72 9.999998E-01 -5.300442E-04 -4.249021E-09 -2.577643E-09 2.456267E-09 2.946712E-12 -1.986608E-11 -1.540166E-10 6.296779E-10 -2.463944E-13 1.000000E+00 -8.834070E-05 1.000000E+00 -4.878656E-08 2.100468E-06
0 4 73 9.999998E-01 -5.317048E-04 -4.276740E-09 -2.699701E-09 2.599751E-09 2.601931E-12 -2.016791E-11 -8.619526E-11 5.554379E-10 -4.405568E-13 1.000000E+00 -8.861747E-05 1.000000E+00 -4.261497E-08 2.110761E-06
0 4 74 9.999998E-01 -5.330216E-04 -4.298757E-09 -2.750033E-09 2.672491E-09 2.065598E-12 -2.047442E-11 -1.139759E-11 4.581422E-10 -6.276858E-13 1.000000E+00 -8.883694E-05 1.000000E+00 -3.619499E-08 2.119598E-06
0 4 75 9.999998E-01 -5.339853E-04 -4.314884E-09 -2.722496E-09 2.668319E-09 1.346560E-12 -2.079148E-11 6.861713E-11 3.387046E-10 -8.032504E-13 1.000000E+00 -8.899755E-05 1.000000E+00 -2.953259E-08 2.126929E-06
0 4 76 9.999998E-01 -5.345867E-04 -4.324953E-09 -2.612799E-09 2.582915E-09 4.590973E-13 -2.112677E-11 1.519249E-10 1.986533E-10 -9.632949E-13 1.000000E+00 -8.909779E-05 1.000000E+00 -2.263560E-08 2.132707E-06
0 4 77 9.999998E-01 -5.348170E-04 -4.328811E-09 -2.418646E-09 2.413932E-09 -5.800303E-13 -2.148426E-11 2.365005E-10 4.008815E-11 -1.105155E-12 1.000000E+00 -8.913618E-05 1.000000E+00 -1.551345E-08 2.136888E-06
0 4 78 9.999998E-01 -5.346675E-04 -4.326326E-09 -2.139798E-09 2.161072E-09 -1.751212E-12 -2.186774E-11 3.202842E-10 -1.343794E-10 -1.225669E-12 1.000000E+00 -8.911125E-05 1.000000E+00 -8.177058E-09 2.139431E-06
0 4 79 9.999998E-01 -5.341297E-04 -4.317387E-09 -1.778078E-09 1.826078E-09 -3.031367E-12 -2.227946E-11 4.012476E-10 -3.217030E-10 -1.323420E-12 1.000000E+00 -8.902162E-05 1.000000E+00 -6.385540E-10 2.140299E-06
0 4 80 9.999998E-01 -5.331955E-04 -4.301901E-09 -1.337303E-09 1.412678E-09 -4.398051E-12 -2.271865E-11 4.774555E-10 -5.184904E-10 -1.397798E-12 1.000000E+00 -8.886592E-05 1.000000E+00 7.088961E-09 2.139458E-06
0 4 81 9.999998E-01 -5.318571E-04 -4.279799E-09 -8.231667E-10 9.264578E-10 -5.826964E-12 -2.318377E-11 5.471228E-10 -7.210995E-10 -1.448718E-12 1.000000E+00 -8.864286E-05 1.000000E+00 1.499166E-08 2.136877E-06
0 4 82 9.999998E-01 -5.301071E-04 -4.251032E-09 -2.430573E-10 3.746880E-10 -7.295487E-12 -2.367142E-11 6.086631E-10 -9.257420E-10 -1.476979E-12 1.000000E+00 -8.835119E-05 1.000000E+00 2.305521E-08 2.132528E-06
0 4 83 9.999998E-01 -5.279384E-04 -4.215576E-09 3.941595E-10 -2.338990E-10 -8.780921E-12 -2.417518E-11 6.607299E-10 -1.128586E-09 -1.484001E-12 1.000000E+00 -8.798974E-05 1.000000E+00 3.126506E-08 2.126386E-06
0 4 84 9.999998E-01 -5.253445E-04 -4.173430E-09 1.078402E-09 -8.893626E-10 -1.026349E-11 -2.468828E-11 7.022467E-10 -1.325861E-09 -1.472593E-12 1.000000E+00 -8.755742E-05 1.000000E+00 3.960656E-08 2.118430E-06
0 4 85 9.999998E-01 -5.223192E-04 -4.124613E-09 1.798653E-09 -1.580838E-09 -1.172611E-11 -2.520219E-11 7.324288E-10 -1.513950E-09 -1.445099E-12 1.000000E+00 -8.705320E-05 1.000000E+00 4.806520E-08 2.108638E-06
0 4 86 9.999998E-01 -5.188568E-04 -4.069176E-09 2.543260E-09 -2.296829E-09 -1.315369E-11 -2.570684E-11 7.507923E-10 -1.689482E-09 -1.404741E-12 1.000000E+00 -8.647615E-05 1.000000E+00 5.662673E-08 2.096992E-06
0 4 87 9.999998E-01 -5.149524E-04 -4.007188E-09 3.300238E-09 -3.025516E-09 -1.453559E-11 -2.619098E-11 7.571555E-10 -1.849407E-09 -1.354921E-12 1.000000E+00 -8.582540E-05 1.000000E+00 6.527726E-08 2.083476E-06
0 4 88 9.999998E-01 -5.106013E-04 -3.938749E-09 4.057571E-09 -3.755048E-09 -1.586353E-11 -2.664451E-11 7.516287E-10 -1.991064E-09 -1.299754E-12 1.000000E+00 -8.510022E-05 1.000000E+00 7.400332E-08 2.068076E-06
0 4 89 9.999999E-01 -5.057996E-04 -3.863982E-09 4.803495E-09 -4.473830E-09 -1.713510E-11 -2.705366E-11 7.345972E-10 -2.112234E-09 -1.242235E-12 1.000000E+00 -8.429994E-05 1.000000E+00 8.279191E-08 2.050777E-06
0 4 90 9.999999E-01 -5.005441E-04 -3.783041E-09 5.526765E-09 -5.170782E-09 -1.834800E-11 -2.740897E-11 7.066985E-10 -2.211172E-09 -1.185788E-12 1.000000E+00 -8.342401E-05 1.000000E+00 9.163049E-08 2.031568E-06
0 4 91 9.999999E-01 -4.948320E-04 -3.696106E-09 6.216892E-09 -5.835576E-09 -1.950667E-11 -2.769743E-11 6.687879E-10 -2.286638E-09 -1.133956E-12 1.000000E+00 -8.247200E-05 1.000000E+00 1.005069E-07 2.010437E-06
0 4 92 9.999999E-01 -4.886615E-04 -3.603385E-09 6.864341E-09 -6.458839E-09 -2.061591E-11 -2.790888E-11 6.219066E-10 -2.337896E-09 -1.089536E-12 1.000000E+00 -8.144358E-05 1.000000E+00 1.094094E-07 1.987374E-06
0 4 93 9.999999E-01 -4.820312E-04 -3.505115E-09 7.460705E-09 -7.032315E-09 -2.168575E-11 -2.803394E-11 5.672440E-10 -2.364718E-09 -1.054735E-12 1.000000E+00 -8.033854E-05 1.000000E+00 1.183264E-07 1.962371E-06
0 4 94 9.999999E-01 -4.749408E-04 -3.401563E-09 7.998829E-09 -7.548993E-09 -2.272538E-11 -2.806358E-11 5.060950E-10 -2.367360E-09 -1.031216E-12 1.000000E+00 -7.915680E-05 1.000000E+00 1.272465E-07 1.935419E-06
0 4 95 9.999999E-01 -4.673903E-04 -3.293025E-09 8.472895E-09 -8.003191E-09 -2.374818E-11 -2.799011E-11 4.398228E-10 -2.346535E-09 -1.020834E-12 1.000000E+00 -7.789839E-05 1.000000E+00 1.361584E-07 1.906513E-06
0 4 96 9.999999E-01 -4.593809E-04 -3.179825E-09 8.878475E-09 -8.390608E-09 -2.476705E-11 -2.780863E-11 3.698216E-10 -2.303374E-09 -1.024260E-12 1.000000E+00 -7.656349E-05 1.000000E+00 1.450507E-07 1.875647E-06
0 4 97 9.999999E-01 -4.509144E-04 -3.062317E-09 9.212538E-09 -8.708329E-09 -2.579670E-11 -2.751471E-11 2.974769E-10 -2.239379E-09 -1.041190E-12 1.000000E+00 -7.515240E-05 1.000000E+00 1.539118E-07 1.842818E-06
0 4 98 9.999999E-01 -4.419934E-04 -2.940886E-09 9.473428E-09 -8.954800E-09 -2.684943E-11 -2.710561E-11 2.241332E-10 -2.156372E-09 -1.072046E-12 1.000000E+00 -7.366556E-05 1.000000E+00 1.627295E-07 1.808026E-06
0 4 99 9.999999E-01 -4.326213E-04 -2.815937E-09 9.660805E-09 -9.129777E-09 -2.794079E-11 -2.658087E-11 1.510660E-10 -2.056437E-09 -1.115576E-12 1.000000E+00 -7.210355E-05 1.000000E+00 1.714917E-07 1.771272E-06
0 4 100 9.999999E-01 -4.228025E-04 -2.687912E-09 9.775560E-09 -9.234232E-09 -2.908058E-11 -2.594223E-11 7.945533E-11 -1.941864E-09 -1.170352E-12 1.000000E+00 -7.046708E-05 1.000000E+00 1.801852E-07 1.732559E-06
0 4 101 9.999999E-01 -4.125420E-04 -2.557270E-09 9.819715E-09 -9.270255E-09 -3.028149E-11 -2.519158E-11 1.036357E-11 -1.815086E-09 -1.235310E-12 1.000000E+00 -6.875701E-05 1.000000E+00 1.887968E-07 1.691894E-06
0 4 102 9.999999E-01 -4.018460E-04 -2.424499E-09 9.796288E-09 -9.240923E-09 -3.155120E-11 -2.433398E-11 -5.527740E-11 -1.678623E-09 -1.307758E-12 1.000000E+00 -6.697434E-05 1.000000E+00 1.973120E-07 1.649288E-06
0 4 103 9.999999E-01 -3.907213E-04 -2.290107E-09 9.709161E-09 -9.150163E-09 -3.289701E-11 -2.337548E-11 -1.166800E-10 -1.535028E-09 -1.385626E-12 1.000000E+00 -6.512021E-05 1.000000E+00 2.057162E-07 1.604754E-06
0 4 104 9.999999E-01 -3.791755E-04 -2.154623E-09 9.562928E-09 -9.002605E-09 -3.432245E-11 -2.232315E-11 -1.732066E-10 -1.386832E-09 -1.466659E-12 1.000000E+00 -6.319592E-05 1.000000E+00 2.139938E-07 1.558311E-06
0 4 105 9.999999E-01 -3.672173E-04 -2.018592E-09 9.362748E-09 -8.803427E-09 -3.583033E-11 -2.118624E-11 -2.243706E-10 -1.236495E-09 -1.548050E-12 1.000000E+00 -6.120288E-05 1.000000E+00 2.221285E-07 1.509979E-06
0 4 106 9.999999E-01 -3.548561E-04 -1.882577E-09 9.114186E-09 -8.558210E-09 -3.741855E-11 -1.997393E-11 -2.698381E-10 -1.086370E-09 -1.627237E-12 1.000000E+00 -5.914268E-05 1.000000E+00 2.301035E-07 1.459787E-06
0 4 107 9.999999E-01 -3.421021E-04 -1.747150E-09 8.823071E-09 -8.272779E-09 -3.908480E-11 -1.869773E-11 -3.094183E-10 -9.386588E-10 -1.701788E-12 1.000000E+00 -5.701702E-05 1.000000E+00 2.379015E-07 1.407764E-06
0 4 108 9.999999E-01 -3.289666E-04 -1.612896E-09 8.495350E-09 -7.953068E-09 -4.082213E-11 -1.736873E-11 -3.430598E-10 -7.953845E-10 -1.768637E-12 1.000000E+00 -5.482777E-05 1.000000E+00 2.455044E-07 1.353946E-06
0 4 109 9.999999E-01 -3.154614E-04 -1.480404E-09 8.136952E-09 -7.604989E-09 -4.262208E-11 -1.599897E-11 -3.708372E-10 -6.583672E-10 -1.826283E-12 1.000000E+00 -5.257691E-05 1.000000E+00 2.528938E-07 1.298376E-06
0 4 110 9.999999E-01 -3.015994E-04 -1.350264E-09 7.753676E-09 -7.234304E-09 -4.447469E-11 -1.460155E-11 -3.929387E-10 -5.292029E-10 -1.872201E-12 1.000000E+00 -5.026657E-05 1.000000E+00 2.600512E-07 1.241099E-06
0 4 111 1.000000E+00 -2.873941E-04 -1.223068E-09 7.351074E-09 -6.846524E-09 -4.636648E-11 -1.318884E-11 -4.096554E-10 -4.092514E-10 -1.904047E-12 1.000000E+00 -4.789902E-05 1.000000E+00 2.669578E-07 1.182167E-06
0 4 112 1.000000E+00 -2.728598E-04 -1.099403E-09 6.934365E-09 -6.446812E-09 -4.828279E-11 -1.177401E-11 -4.213616E-10 -2.996287E-10 -1.921077E-12 1.000000E+00 -4.547664E-05 1.000000E+00 2.735945E-07 1.121636E-06
0 4 113 1.000000E+00 -2.580117E-04 -9.798463E-10 6.508351E-09 -6.039906E-09 -5.020863E-11 -1.036993E-11 -4.285036E-10 -2.012027E-10 -1.921351E-12 1.000000E+00 -4.300196E-05 1.000000E+00 2.799426E-07 1.059569E-06
0 4 114 1.000000E+00 -2.428656E-04 -8.649656E-10 6.077358E-09 -5.630059E-09 -5.212549E-11 -8.988936E-12 -4.315830E-10 -1.145953E-10 -1.903956E-12 1.000000E+00 -4.047760E-05 1.000000E+00 2.859835E-07 9.960330E-07
0 4 115 1.000000E+00 -2.274380E-04 -7.553107E-10 5.645185E-09 -5.220987E-09 -5.401654E-11 -7.644298E-12 -4.311405E-10 -4.018773E-11 -1.868513E-12 1.000000E+00 -3.790633E-05 1.000000E+00 2.916990E-07 9.311001E-07
0 4 116 1.000000E+00 -2.117460E-04 -6.514141E-10 5.215077E-09 -4.815838E-09 -5.586252E-11 -6.346764E-12 -4.277431E-10 2.187157E-11 -1.814385E-12 1.000000E+00 -3.529100E-05 1.000000E+00 2.970715E-07 8.648475E-07
0 4 117 1.000000E+00 -1.958075E-04 -5.537843E-10 4.789699E-09 -4.417178E-09 -5.764531E-11 -5.108637E-12 -4.219693E-10 7.165546E-11 -1.741711E-12 1.000000E+00 -3.263458E-05 1.000000E+00 3.020839E-07 7.973569E-07
0 4 118 1.000000E+00 -1.796409E-04 -4.629044E-10 4.371138E-09 -4.026980E-09 -5.934594E-11 -3.940443E-12 -4.143967E-10 1.094445E-10 -1.650698E-12 1.000000E+00 -2.994015E-05 1.000000E+00 3.067200E-07 7.287148E-07
0 4 119 1.000000E+00 -1.632652E-04 -3.792272E-10 3.960906E-09 -3.646637E-09 -6.094671E-11 -2.851767E-12 -4.055895E-10 1.357124E-10 -1.542181E-12 1.000000E+00 -2.721087E-05 1.000000E+00 3.109645E-07 6.590115E-07
0 4 120 1.000000E+00 -1.466998E-04 -3.031729E-10 3.559959E-09 -3.276978E-09 -6.243030E-11 -1.852739E-12 -3.960887E-10 1.511091E-10 -1.416843E-12 1.000000E+00 -2.444997E-05 1.000000E+00 3.148031E-07 5.883415E-07
0 4 121 1.000000E+00 -1.299646E-04 -2.351264E-10 3.168728E-09 -2.918297E-09 -6.378040E-11 -9.509533E-13 -3.864027E-10 1.564441E-10 -1.275852E-12 1.000000E+00 -2.166077E-05 1.000000E+00 3.182229E-07 5.168028E-07
0 4 122 1.000000E+00 -1.130801E-04 -1.754336E-10 2.787153E-09 -2.570392E-09 -6.498201E-11 -1.544831E-13 -3.769977E-10 1.526684E-10 -1.120754E-12 1.000000E+00 -1.884669E-05 1.000000E+00 3.212119E-07 4.444967E-07
0 4 123 1.000000E+00 -9.606693E-05 -1.243997E-10 2.414733E-09 -2.232613E-09 -6.602190E-11 5.302842E-13 -3.682913E-10 1.408562E-10 -9.531990E-13 1.000000E+00 -1.601116E-05 1.000000E+00 3.237599E-07 3.715273E-07
0 4 124 1.000000E+00 -7.894613E-05 -8.228658E-11 2.050571E-09 -1.903911E-09 -6.688840E-11 1.097861E-12 -3.606481E-10 1.221880E-10 -7.747238E-13 1.000000E+00 -1.315769E-05 1.000000E+00 3.258578E-07 2.980012E-07
0 4 125 1.000000E+00 -6.173903E-05 -4.931173E-11 1.693437E-09 -1.582896E-09 -6.757135E-11 1.543114E-12 -3.543713E-10 9.793118E-11 -5.875921E-13 1.000000E+00 -1.028984E-05 1.000000E+00 3.274983E-07 2.240273E-07
0 4 126 1.000000E+00 -4.446717E-05 -2.564497E-11 1.341828E-09 -1.267904E-09 -6.806359E-11 1.863046E-12 -3.497012E-10 6.942313E-11 -3.936909E-13 1.000000E+00 -7.411196E-06 1.000000E+00 3.286754E-07 1.497160E-07
0 4 127 1.000000E+00 -2.715225E-05 -1.140970E-11 9.940342E-10 -9.570583E-10 -6.835873E-11 2.054630E-12 -3.468124E-10 3.805302E-11 -1.953458E-13 1.000000E+00 -4.525375E-06 1.000000E+00 3.293850E-07 7.517907E-08
0 4 128 1.000000E+00 -9.816068E-06 -6.678956E-12 6.482034E-10 -6.483416E-10 -6.845428E-11 2.116431E-12 -3.458093E-10 5.244828E-12 5.136520E-15 1.000000E+00 -1.636011E-06 1.000000E+00 3.296246E-07 5.291508E-10
0 4 129 1.000000E+00 7.519509E-06 -1.147805E-11 3.024156E-10 -3.396642E-10 -6.834846E-11 2.047648E-12 -3.467275E-10 -2.756036E-11 2.059460E-13 1.000000E+00 1.253251E-06 1.000000E+00 3.293933E-07 -7.412072E-08
0 4 130 1.000000E+00 2.483262E-05 -2.578226E-11 -4.525158E-11 -2.893762E-11 -6.804239E-11 1.849726E-12 -3.495319E-10 -5.892124E-11 4.041041E-13 1.000000E+00 4.138770E-06 1.000000E+00 3.286919E-07 -1.486575E-07
0 4 131 1.000000E+00 4.210146E-05 -4.951685E-11 -3.966481E-10 2.858567E-10 -6.754025E-11 1.522663E-12 -3.541168E-10 -8.741422E-11 5.979177E-13 1.000000E+00 7.016910E-06 1.000000E+00 3.275229E-07 -2.229685E-07
0 4 132 1.000000E+00 5.930433E-05 -8.256024E-11 -7.534852E-10 6.065943E-10 -6.684655E-11 1.071183E-12 -3.603092E-10 -1.116499E-10 7.847730E-13 1.000000E+00 9.884055E-06 1.000000E+00 3.258907E-07 -2.969420E-07
0 4 133 1.000000E+00 7.641970E-05 -1.247403E-10 -1.117267E-09 9.349404E-10 -6.597071E-11 4.966104E-13 -3.678679E-10 -1.302913E-10 9.630130E-13 1.000000E+00 1.273662E-05 1.000000E+00 3.238009E-07 -3.704676E-07
0 4 134 1.000000E+00 9.342626E-05 -1.758419E-10 -1.489221E-09 1.272284E-09 -6.492053E-11 -1.945071E-13 -3.764895E-10 -1.420705E-10 1.130648E-12 1.000000E+00 1.557104E-05 1.000000E+00 3.212611E-07 -4.434364E-07
0 4 135 1.000000E+00 1.103030E-04 -2.356013E-10 -1.870245E-09 1.619674E-09 -6.370941E-11 -9.975622E-13 -3.858106E-10 -1.458084E-10 1.285055E-12 1.000000E+00 1.838383E-05 1.000000E+00 3.182801E-07 -5.157419E-07
0 4 136 1.000000E+00 1.270291E-04 -3.037135E-10 -2.260842E-09 1.977761E-09 -6.235042E-11 -1.905518E-12 -3.954126E-10 -1.404300E-10 1.425796E-12 1.000000E+00 2.117152E-05 1.000000E+00 3.148684E-07 -5.872798E-07
0 4 137 1.000000E+00 1.435843E-04 -3.798332E-10 -2.661071E-09 2.346748E-09 -6.085782E-11 -2.911215E-12 -4.048294E-10 -1.249846E-10 1.550891E-12 1.000000E+00 2.393072E-05 1.000000E+00 3.110378E-07 -6.579489E-07
0 4 138 1.000000E+00 1.599487E-04 -4.635748E-10 -3.070501E-09 2.726340E-09 -5.924863E-11 -4.005515E-12 -4.135531E-10 -9.866401E-11 1.658858E-12 1.000000E+00 2.665811E-05 1.000000E+00 3.068013E-07 -7.276512E-07
0 4 139 1.000000E+00 1.761027E-04 -5.545181E-10 -3.488177E-09 3.115707E-09 -5.754010E-11 -5.179976E-12 -4.210429E-10 -6.081717E-11 1.749465E-12 1.000000E+00 2.935046E-05 1.000000E+00 3.021731E-07 -7.962923E-07
0 4 140 1.000000E+00 1.920275E-04 -6.522106E-10 -3.912587E-09 3.513458E-09 -5.574970E-11 -6.424056E-12 -4.267337E-10 -1.097193E-11 1.821659E-12 1.000000E+00 3.200459E-05 1.000000E+00 2.971685E-07 -8.637817E-07
0 4 141 1.000000E+00 2.077047E-04 -7.561685E-10 -4.341644E-09 3.917620E-09 -5.389678E-11 -7.726973E-12 -4.300492E-10 5.115259E-11 1.875157E-12 1.000000E+00 3.461745E-05 1.000000E+00 2.918038E-07 -9.300332E-07
0 4 142 1.000000E+00 2.231164E-04 -8.658837E-10 -4.772685E-09 4.325627E-09 -5.199939E-11 -9.077329E-12 -4.304101E-10 1.256286E-10 1.910272E-12 1.000000E+00 3.718606E-05 1.000000E+00 2.860959E-07 -9.949647E-07
0 4 143 1.000000E+00 2.382454E-04 -9.808239E-10 -5.202464E-09 4.734332E-09 -5.007624E-11 -1.046382E-11 -4.272499E-10 2.123071E-10 1.926923E-12 1.000000E+00 3.970757E-05 1.000000E+00 2.800625E-07 -1.058499E-06
0 4 144 1.000000E+00 2.530753E-04 -1.100438E-09 -5.627185E-09 5.140018E-09 -4.814554E-11 -1.187269E-11 -4.200280E-10 3.108064E-10 1.926013E-12 1.000000E+00 4.217922E-05 1.000000E+00 2.737219E-07 -1.120565E-06
0 4 145 1.000000E+00 2.675903E-04 -1.224160E-09 -6.042520E-09 5.538434E-09 -4.622421E-11 -1.329291E-11 -4.082424E-10 4.205044E-10 1.908540E-12 1.000000E+00 4.459838E-05 1.000000E+00 2.670926E-07 -1.181094E-06
0 4 146 1.000000E+00 2.817752E-04 -1.351410E-09 -6.443670E-09 5.924842E-09 -4.432846E-11 -1.471002E-11 -3.914483E-10 5.405322E-10 1.875948E-12 1.000000E+00 4.696254E-05 1.000000E+00 2.601933E-07 -1.240025E-06
0 4 147 9.999999E-01 2.956158E-04 -1.481604E-09 -6.825417E-09 6.294080E-09 -4.247232E-11 -1.611234E-11 -3.692694E-10 6.697736E-10 1.829538E-12 1.000000E+00 4.926930E-05 1.000000E+00 2.530431E-07 -1.297300E-06
0 4 148 9.999999E-01 3.090985E-04 -1.614149E-09 -7.182208E-09 6.640639E-09 -4.066939E-11 -1.748616E-11 -3.414166E-10 8.068680E-10 1.771120E-12 1.000000E+00 5.151642E-05 1.000000E+00 2.456607E-07 -1.352869E-06
0 4 149 9.999999E-01 3.222105E-04 -1.748453E-09 -7.508250E-09 6.958756E-09 -3.893008E-11 -1.881947E-11 -3.077014E-10 9.502189E-10 1.703581E-12 1.000000E+00 5.370175E-05 1.000000E+00 2.380647E-07 -1.406684E-06
0 4 150 9.999999E-01 3.349399E-04 -1.883929E-09 -7.797611E-09 7.242522E-09 -3.726223E-11 -2.009949E-11 -2.680486E-10 1.098006E-09 1.628502E-12 1.000000E+00 5.582331E-05 1.000000E+00 2.302736E-07 -1.458706E-06
0 4 151 9.999999E-01 3.472755E-04 -2.019991E-09 -8.044347E-09 7.486004E-09 -3.567308E-11 -2.131559E-11 -2.225103E-10 1.248205E-09 1.548537E-12 1.000000E+00 5.787926E-05 1.000000E+00 2.223052E-07 -1.508897E-06
0 4 152 9.999999E-01 3.592072E-04 -2.156068E-09 -8.242632E-09 7.683377E-09 -3.416515E-11 -2.245590E-11 -1.712775E-10 1.398613E-09 1.466748E-12 1.000000E+00 5.986787E-05 1.000000E+00 2.141770E-07 -1.557226E-06
0 4 153 9.999999E-01 3.707255E-04 -2.291597E-09 -8.386902E-09 7.829063E-09 -3.273958E-11 -2.351153E-11 -1.146847E-10 1.546878E-09 1.384876E-12 1.000000E+00 6.178758E-05 1.000000E+00 2.059058E-07 -1.603668E-06
0 4 154 9.999999E-01 3.818218E-04 -2.426031E-09 -8.472001E-09 7.917887E-09 -3.139540E-11 -2.447276E-11 -5.321743E-11 1.690538E-09 1.306346E-12 1.000000E+00 6.363697E-05 1.000000E+00 1.975078E-07 -1.648199E-06
0 4 155 9.999999E-01 3.924885E-04 -2.558842E-09 -8.493337E-09 7.945219E-09 -3.012689E-11 -2.533346E-11 1.248573E-11 1.827062E-09 1.233515E-12 1.000000E+00 6.541474E-05 1.000000E+00 1.889987E-07 -1.690803E-06
0 4 156 9.999999E-01 4.027186E-04 -2.689523E-09 -8.447030E-09 7.907136E-09 -2.892837E-11 -2.608642E-11 8.163672E-11 1.953896E-09 1.167768E-12 1.000000E+00 6.711977E-05 1.000000E+00 1.803931E-07 -1.731466E-06
0 4 157 9.999999E-01 4.125063E-04 -2.817585E-09 -8.330064E-09 7.800561E-09 -2.779135E-11 -2.672745E-11 1.533043E-10 2.068521E-09 1.112426E-12 1.000000E+00 6.875105E-05 1.000000E+00 1.717053E-07 -1.770177E-06
0 4 158 9.999999E-01 4.218463E-04 -2.942568E-09 -8.140421E-09 7.623409E-09 -2.670352E-11 -2.725432E-11 2.264258E-10 2.168501E-09 1.068498E-12 1.000000E+00 7.030772E-05 1.000000E+00 1.629487E-07 -1.806930E-06
0 4 159 9.999999E-01 4.307345E-04 -3.064033E-09 -7.877212E-09 7.374708E-09 -2.565436E-11 -2.766500E-11 2.998200E-10 2.251548E-09 1.037075E-12 1.000000E+00 7.178909E-05 1.000000E+00 1.541364E-07 -1.841720E-06
0 4 160 9.999999E-01 4.391674E-04 -3.181572E-09 -7.540781E-09 7.054706E-09 -2.462937E-11 -2.796062E-11 3.722132E-10 2.315577E-09 1.019510E-12 1.000000E+00 7.319457E-05 1.000000E+00 1.452806E-07 -1.874547E-06
0 4 161 9.999999E-01 4.471423E-04 -3.294801E-09 -7.132786E-09 6.664961E-09 -2.361534E-11 -2.814390E-11 4.422595E-10 2.358766E-09 1.015666E-12 1.000000E+00 7.452373E-05 1.000000E+00 1.363934E-07 -1.905411E-06
0 4 162 9.999999E-01 4.546576E-04 -3.403367E-09 -6.656262E-09 6.208389E-09 -2.259803E-11 -2.821781E-11 5.085727E-10 2.379612E-09 1.025748E-12 1.000000E+00 7.577626E-05 1.000000E+00 1.274864E-07 -1.934315E-06
0 4 163 9.999999E-01 4.617121E-04 -3.506945E-09 -6.115640E-09 5.689295E-09 -2.156384E-11 -2.818965E-11 5.697608E-10 2.376984E-09 1.048732E-12 1.000000E+00 7.695202E-05 1.000000E+00 1.185710E-07 -1.961265E-06
0 4 164 9.999999E-01 4.683056E-04 -3.605239E-09 -5.516740E-09 5.113364E-09 -2.050057E-11 -2.806508E-11 6.244588E-10 2.350169E-09 1.083071E-12 1.000000E+00 7.805094E-05 1.000000E+00 1.096585E-07 -1.986266E-06
0 4 165 9.999999E-01 4.744388E-04 -3.697982E-09 -4.866723E-09 4.487609E-09 -1.939770E-11 -2.785437E-11 6.713719E-10 2.298911E-09 1.127281E-12 1.000000E+00 7.907314E-05 1.000000E+00 1.007604E-07 -2.009327E-06
0 4 166 9.999999E-01 4.801128E-04 -3.784938E-09 -4.173997E-09 3.820290E-09 -1.824601E-11 -2.756577E-11 7.093115E-10 2.223440E-09 1.178913E-12 1.000000E+00 8.001881E-05 1.000000E+00 9.188816E-08 -2.030456E-06
0 4 167 9.999999E-01 4.853297E-04 -3.865897E-09 -3.448100E-09 3.120783E-09 -1.703987E-11 -2.721134E-11 7.372360E-10 2.124489E-09 1.234728E-12 1.000000E+00 8.088829E-05 1.000000E+00 8.305357E-08 -2.049663E-06
0 4 168 9.999999E-01 4.900921E-04 -3.940680E-09 -2.699525E-09 2.399419E-09 -1.577655E-11 -2.680120E-11 7.542897E-10 2.003302E-09 1.292192E-12 1.000000E+00 8.168202E-05 1.000000E+00 7.426879E-08 -2.066959E-06
0 4 169 9.999999E-01 4.944033E-04 -4.009135E-09 -1.939520E-09 1.667279E-09 -1.445549E-11 -2.634824E-11 7.598364E-10 1.861621E-09 1.347299E-12 1.000000E+00 8.240055E-05 1.000000E+00 6.554635E-08 -2.082358E-06
0 4 170 9.999999E-01 4.982673E-04 -4.071135E-09 -1.179852E-09 9.359638E-10 -1.308195E-11 -2.586323E-11 7.534903E-10 1.701667E-09 1.396761E-12 1.000000E+00 8.304456E-05 1.000000E+00 5.689925E-08 -2.095871E-06
0 4 171 9.999999E-01 5.016887E-04 -4.126585E-09 -4.325395E-10 2.173248E-10 -1.166197E-11 -2.535818E-11 7.351406E-10 1.526103E-09 1.436881E-12 1.000000E+00 8.361478E-05 1.000000E+00 4.834097E-08 -2.107515E-06
0 4 172 9.999999E-01 5.046725E-04 -4.175410E-09 2.904294E-10 -4.768142E-10 -1.020819E-11 -2.484336E-11 7.049702E-10 1.337977E-09 1.464385E-12 1.000000E+00 8.411209E-05 1.000000E+00 3.988539E-08 -2.117305E-06
0 4 173 9.999999E-01 5.072245E-04 -4.217566E-09 9.774008E-10 -1.134956E-09 -8.733195E-12 -2.432950E-11 6.634626E-10 1.140663E-09 1.475903E-12 1.000000E+00 8.453742E-05 1.000000E+00 3.154677E-08 -2.125259E-06
0 4 174 9.999998E-01 5.093508E-04 -4.253028E-09 1.617355E-09 -1.746234E-09 -7.256386E-12 -2.382448E-11 6.114032E-10 9.377768E-10 1.468396E-12 1.000000E+00 8.489180E-05 1.000000E+00 2.333961E-08 -2.131398E-06
0 4 175 9.999998E-01 5.110579E-04 -4.281799E-09 2.200207E-09 -2.300704E-09 -5.796403E-12 -2.333578E-11 5.498682E-10 7.330913E-10 1.440438E-12 1.000000E+00 8.517632E-05 1.000000E+00 1.527856E-08 -2.135745E-06
0 4 176 9.999998E-01 5.123531E-04 -4.303905E-09 2.717091E-09 -2.789634E-09 -4.375510E-12 -2.286936E-11 4.802045E-10 5.304387E-10 1.389377E-12 1.000000E+00 8.539218E-05 1.000000E+00 7.378189E-09 -2.138323E-06
0 4 177 9.999998E-01 5.132437E-04 -4.319392E-09 3.160616E-09 -3.205750E-09 -3.017649E-12 -2.242848E-11 4.039991E-10 3.336081E-10 1.315165E-12 1.000000E+00 8.554062E-05 1.000000E+00 -3.471848E-10 -2.139162E-06
0 4 178 9.999998E-01 5.137375E-04 -4.328333E-09 3.525089E-09 -3.543466E-09 -1.745181E-12 -2.201550E-11 3.230367E-10 1.462426E-10 1.217362E-12 1.000000E+00 8.562293E-05 1.000000E+00 -7.883728E-09 -2.138292E-06
0 4 179 9.999998E-01 5.138428E-04 -4.330816E-09 3.806690E-09 -3.799054E-09 -5.829249E-13 -2.162992E-11 2.392533E-10 -2.826493E-11 1.096817E-12 1.000000E+00 8.564047E-05 1.000000E+00 -1.521834E-08 -2.135746E-06
0 4 180 9.999998E-01 5.135680E-04 -4.326956E-09 4.003596E-09 -3.970767E-09 4.484540E-13 -2.127103E-11 1.546774E-10 -1.868669E-10 9.553261E-13 1.000000E+00 8.559467E-05 1.000000E+00 -2.233889E-08 -2.131563E-06
0 4 181 9.999998E-01 5.129218E-04 -4.316883E-09 4.116045E-09 -4.058906E-09 1.327727E-12 -2.093351E-11 7.136849E-11 -3.269515E-10 7.951978E-13 1.000000E+00 8.548696E-05 1.000000E+00 -2.923446E-08 -2.125782E-06
0 4 182 9.999998E-01 5.119131E-04 -4.300750E-09 4.146333E-09 -4.065815E-09 2.038850E-12 -2.061464E-11 -8.647223E-12 -4.464181E-10 6.198128E-13 1.000000E+00 8.531885E-05 1.000000E+00 -3.589561E-08 -2.118449E-06
0 4 183 9.999998E-01 5.105510E-04 -4.278726E-09 4.098750E-09 -3.995816E-09 2.567353E-12 -2.030590E-11 -8.344620E-11 -5.437377E-10 4.328572E-13 1.000000E+00 8.509184E-05 1.000000E+00 -4.231452E-08 -2.109609E-06
0 4 184 9.999998E-01 5.088450E-04 -4.251000E-09 3.979441E-09 -3.855075E-09 2.904564E-12 -2.000208E-11 -1.512690E-10 -6.179962E-10 2.389062E-13 1.000000E+00 8.480751E-05 1.000000E+00 -4.848523E-08 -2.099313E-06
0 4 185 9.999999E-01 5.068045E-04 -4.217773E-09 3.796212E-09 -3.651408E-09 3.045165E-12 -1.969385E-11 -2.105820E-10 -6.689163E-10 4.263514E-14 1.000000E+00 8.446741E-05 1.000000E+00 -5.440370E-08 -2.087614E-06
0 4 186 9.999999E-01 5.044389E-04 -4.179264E-09 3.558277E-09 -3.394027E-09 2.989834E-12 -1.937406E-11 -2.601318E-10 -6.968585E-10 -1.511198E-13 1.000000E+00 8.407315E-05 1.000000E+00 -6.006796E-08 -2.074568E-06
0 4 187 9.999999E-01 5.017580E-04 -4.135706E-09 3.275949E-09 -3.093239E-09 2.742926E-12 -1.903449E-11 -2.989872E-10 -7.027995E-10 -3.374647E-13 1.000000E+00 8.362633E-05 1.000000E+00 -6.547805E-08 -2.060231E-06
0 4 188 9.999999E-01 4.987714E-04 -4.087342E-09 2.960302E-09 -2.760105E-09 2.314905E-12 -1.866806E-11 -3.265722E-10 -6.882896E-10 -5.114627E-13 1.000000E+00 8.312857E-05 1.000000E+00 -7.063608E-08 -2.044663E-06
0 4 189 9.999999E-01 4.954889E-04 -4.034427E-09 2.622804E-09 -2.406071E-09 1.720001E-12 -1.826827E-11 -3.426849E-10 -6.553894E-10 -6.693252E-13 1.000000E+00 8.258148E-05 1.000000E+00 -7.554602E-08 -2.027923E-06
0 4 190 9.999999E-01 4.919202E-04 -3.977221E-09 2.274932E-09 -2.042600E-09 9.762544E-13 -1.782947E-11 -3.475014E-10 -6.065891E-10 -8.071352E-13 1.000000E+00 8.198670E-05 1.000000E+00 -8.021365E-08 -2.010071E-06
0 4 191 9.999999E-01 4.880751E-04 -3.915996E-09 1.927801E-09 -1.680783E-09 1.057301E-13 -1.734854E-11 -3.415650E-10 -5.447118E-10 -9.219339E-13 1.000000E+00 8.134585E-05 1.000000E+00 -8.464626E-08 -1.991166E-06
0 4 192 9.999999E-01 4.839632E-04 -3.851024E-09 1.591802E-09 -1.330997E-09 -8.676133E-13 -1.682279E-11 -3.257606E-10 -4.728078E-10 -1.011668E-12 1.000000E+00 8.066054E-05 1.000000E+00 -8.885247E-08 -1.971269E-06
0 4 193 9.999999E-01 4.795943E-04 -3.782582E-09 1.276280E-09 -1.002569E-09 -1.917605E-12 -1.625209E-11 -3.012754E-10 -3.940405E-10 -1.075318E-12 1.000000E+00 7.993239E-05 1.000000E+00 -9.284190E-08 -1.950435E-06
0 4 194 9.999999E-01 4.749780E-04 -3.710945E-09 9.892517E-10 -7.035062E-10 -3.018250E-12 -1.563782E-11 -2.695464E-10 -3.115711E-10 -1.112762E-12 1.000000E+00 7.916300E-05 1.000000E+00 -9.662487E-08 -1.928721E-06
0 4 195 9.999999E-01 4.701237E-04 -3.636391E-09 7.371874E-10 -4.402720E-10 -4.143129E-12 -1.498304E-11 -2.321976E-10 -2.284462E-10 -1.124259E-12 1.000000E+00 7.835395E-05 1.000000E+00 -1.002121E-07 -1.906181E-06
0 4 196 9.999999E-01 4.650409E-04 -3.559190E-09 5.248566E-10 -2.176317E-10 -5.266769E-12 -1.429235E-11 -1.909722E-10 -1.474945E-10 -1.112318E-12 1.000000E+00 7.750682E-05 1.000000E+00 -1.036142E-07 -1.882865E-06
0 4 197 9.999999E-01 4.597390E-04 -3.479610E-09 3.552430E-10 -3.857102E-11 -6.367766E-12 -1.357199E-11 -1.476581E-10 -7.123326E-11 -1.078741E-12 1.000000E+00 7.662316E-05 1.000000E+00 -1.068419E-07 -1.858821E-06
0 4 198 9.999999E-01 4.542270E-04 -3.397914E-09 2.295405E-10 9.571229E-11 -7.424251E-12 -1.282927E-11 -1.040114E-10 -1.792844E-12 -1.026674E-12 1.000000E+00 7.570451E-05 1.000000E+00 -1.099050E-07 -1.834095E-06
0 4 199 9.999999E-01 4.485143E-04 -3.314354E-09 1.472203E-10 1.857431E-10 -8.421115E-12 -1.207245E-11 -6.168934E-11 5.913940E-11 -9.603493E-13 1.000000E+00 7.475238E-05 1.000000E+00 -1.128127E-07 -1.808727E-06
0 4 200 9.999999E-01 4.426095E-04 -3.229175E-09 1.061618E-10 2.336326E-10 -9.344950E-12 -1.130908E-11 -2.218226E-11 1.103573E-10 -8.828451E-13 1.000000E+00 7.376826E-05 1.000000E+00 -1.155735E-07 -1.782758E-06
0 4 201 9.999999E-01 4.365217E-04 -3.142615E-09 1.028557E-10 2.428855E-10 -1.018680E-11 -1.054958E-11 1.324307E-11 1.511457E-10 -7.987983E-13 1.000000E+00 7.275361E-05 1.000000E+00 -1.181946E-07 -1.756223E-06
0 4 202 9.999999E-01 4.302592E-04 -3.054899E-09 1.326479E-10 2.181532E-10 -1.094255E-11 -9.800495E-12 4.358215E-11 1.812753E-10 -7.118886E-13 1.000000E+00 7.170988E-05 1.000000E+00 -1.206820E-07 -1.729155E-06
0 4 203 9.999999E-01 4.238307E-04 -2.966244E-09 1.900201E-10 1.649502E-10 -1.161058E-11 -9.070902E-12 6.812807E-11 2.009709E-10 -6.256715E-13 1.000000E+00 7.063846E-05 1.000000E+00 -1.230409E-07 -1.701585E-06
0 4 204 9.999999E-01 4.172444E-04 -2.876856E-09 2.689041E-10 8.935323E-11 -1.219389E-11 -8.367829E-12 8.648119E-11 2.108635E-10 -5.436157E-13 1.000000E+00 6.954074E-05 1.000000E+00 -1.252753E-07 -1.673541E-06
0 4 205 9.999999E-01 4.105083E-04 -2.786933E-09 3.629824E-10 -2.314260E-12 -1.269781E-11 -7.696211E-12 9.854885E-11 2.119266E-10 -4.684695E-13 1.000000E+00 6.841806E-05 1.000000E+00 -1.273882E-07 -1.645051E-06
0 4 206 9.999999E-01 4.036303E-04 -2.696661E-09 4.660017E-10 -1.037800E-10 -1.313083E-11 -7.062114E-12 1.045304E-10 2.054016E-10 -4.018398E-13 1.000000E+00 6.727173E-05 1.000000E+00 -1.293818E-07 -1.616139E-06
0 4 207 9.999999E-01 3.966181E-04 -2.606219E-09 5.720433E-10 -2.091037E-10 -1.350149E-11 -6.467715E-12 1.048839E-10 1.927136E-10 -3.453399E-13 1.000000E+00 6.610302E-05 1.000000E+00 -1.312580E-07 -1.586829E-06
0 4 208 9.999999E-01 3.894791E-04 -2.515776E-09 6.757696E-10 -3.129179E-10 -1.382151E-11 -5.916051E-12 1.002865E-10 1.753874E-10 -2.999128E-13 1.000000E+00 6.491319E-05 1.000000E+00 -1.330179E-07 -1.557145E-06
0 4 209 9.999999E-01 3.822206E-04 -2.425494E-09 7.726163E-10 -4.106226E-10 -1.410132E-11 -5.406726E-12 9.158172E-11 1.549650E-10 -2.649205E-13 1.000000E+00 6.370343E-05 1.000000E+00 -1.346627E-07 -1.527109E-06
0 4 210 9.999999E-01 3.748494E-04 -2.335529E-09 8.589330E-10 -4.985268E-10 -1.435135E-11 -4.940252E-12 7.972435E-11 1.329264E-10 -2.402574E-13 1.000000E+00 6.247490E-05 1.000000E+00 -1.361936E-07 -1.496744E-06
0 4 211 9.999999E-01 3.673724E-04 -2.246026E-09 9.320650E-10 -5.739300E-10 -1.458183E-11 -4.514158E-12 6.572055E-11 1.106254E-10 -2.245518E-13 1.000000E+00 6.122873E-05 1.000000E+00 -1.376119E-07 -1.466070E-06
0 4 212 9.999999E-01 3.597961E-04 -2.157127E-09 9.903741E-10 -6.351467E-10 -1.480045E-11 -4.126617E-12 5.057118E-11 8.923362E-11 -2.164571E-13 1.000000E+00 5.996602E-05 1.000000E+00 -1.389193E-07 -1.435111E-06
0 4 213 9.999999E-01 3.521268E-04 -2.068967E-09 1.033207E-09 -6.814731E-10 -1.501475E-11 -3.774091E-12 3.521852E-11 6.970309E-11 -2.140793E-13 1.000000E+00 5.868779E-05 1.000000E+00 -1.401182E-07 -1.403887E-06
0 4 214 9.999999E-01 3.443704E-04 -1.981674E-09 1.060811E-09 -7.131059E-10 -1.522861E-11 -3.453590E-12 2.050046E-11 5.274133E-11 -2.158818E-13 1.000000E+00 5.739507E-05 1.000000E+00 -1.412114E-07 -1.372419E-06
0 4 215 9.999999E-01 3.365329E-04 -1.895371E-09 1.074208E-09 -7.310187E-10 -1.544651E-11 -3.160720E-12 7.114443E-12 3.880610E-11 -2.200383E-13 1.000000E+00 5.608882E-05 1.000000E+00 -1.422023E-07 -1.340731E-06
0 4 216 9.999999E-01 3.286198E-04 -1.810176E-09 1.075040E-09 -7.368083E-10 -1.566869E-11 -2.892450E-12 -4.405269E-12 2.811180E-11 -2.244355E-13 1.000000E+00 5.476996E-05 1.000000E+00 -1.430949E-07 -1.308841E-06
0 4 217 9.999999E-01 3.206363E-04 -1.726199E-09 1.065398E-09 -7.325202E-10 -1.589538E-11 -2.645468E-12 -1.370284E-11 2.065134E-11 -2.283616E-13 1.000000E+00 5.343938E-05 1.000000E+00 -1.438940E-07 -1.276770E-06
0 4 218 9.999999E-01 3.125875E-04 -1.643546E-09 1.047634E-09 -7.204714E-10 -1.612541E-11 -2.416058E-12 -2.060048E-11 1.622683E-11 -2.303589E-13 1.000000E+00 5.209792E-05 1.000000E+00 -1.446046E-07 -1.244539E-06
0 4 219 9.999999E-01 3.044784E-04 -1.562316E-09 1.024197E-09 -7.030732E-10 -1.635610E-11 -2.202411E-12 -2.508690E-11 1.449000E-11 -2.294374E-13 1.000000E+00 5.074640E-05 1.000000E+00 -1.452321E-07 -1.212167E-06
0 4 220 9.999999E-01 2.963135E-04 -1.482602E-09 9.974606E-10 -6.826729E-10 -1.658429E-11 -2.001932E-12 -2.730015E-11 1.498448E-11 -2.255989E-13 1.000000E+00 4.938558E-05 1.000000E+00 -1.457823E-07 -1.179670E-06
0 4 221 1.000000E+00 2.880971E-04 -1.404491E-09 9.695965E-10 -6.614166E-10 -1.680730E-11 -1.813246E-12 -2.749798E-11 1.719102E-11 -2.185563E-13 1.000000E+00 4.801619E-05 1.000000E+00 -1.462612E-07 -1.147067E-06
0 4 222 1.000000E+00 2.798335E-04 -1.328063E-09 9.424646E-10 -6.411443E-10 -1.702140E-11 -1.635384E-12 -2.602671E-11 2.057101E-11 -2.083289E-13 1.000000E+00 4.663892E-05 1.000000E+00 -1.466743E-07 -1.114373E-06
0 4 223 1.000000E+00 2.715266E-04 -1.253392E-09 9.175431E-10 -6.233171E-10 -1.722396E-11 -1.467786E-12 -2.328752E-11 2.460281E-11 -1.957008E-13 1.000000E+00 4.525444E-05 1.000000E+00 -1.470276E-07 -1.081603E-06
0 4 224 1.000000E+00 2.631802E-04 -1.180547E-09 8.958896E-10 -6.089802E-10 -1.741280E-11 -1.309534E-12 -1.970117E-11 2.881572E-11 -1.807203E-13 1.000000E+00 4.386336E-05 1.000000E+00 -1.473264E-07 -1.048770E-06
0 4 225 1.000000E+00 2.547976E-04 -1.109589E-09 8.781407E-10 -5.987572E-10 -1.758540E-11 -1.161983E-12 -1.567733E-11 3.281157E-11 -1.646537E-13 1.000000E+00 4.246627E-05 1.000000E+00 -1.475759E-07 -1.015886E-06
0 4 226 1.000000E+00 2.463823E-04 -1.040573E-09 8.645349E-10 -5.928770E-10 -1.774211E-11 -1.023496E-12 -1.158786E-11 3.628171E-11 -1.476857E-13 1.000000E+00 4.106372E-05 1.000000E+00 -1.477809E-07 -9.829632E-07
0 4 227 1.000000E+00 2.379374E-04 -9.735518E-10 8.549650E-10 -5.912220E-10 -1.788077E-11 -8.960572E-13 -7.745857E-12 3.901240E-11 -1.307121E-13 1.000000E+00 3.965623E-05 1.000000E+00 -1.479457E-07 -9.500099E-07
0 4 228 1.000000E+00 2.294657E-04 -9.085675E-10 8.490432E-10 -5.933948E-10 -1.800353E-11 -7.781887E-13 -4.392269E-12 4.088386E-11 -1.144337E-13 1.000000E+00 3.824429E-05 1.000000E+00 -1.480743E-07 -9.170353E-07
0 4 229 1.000000E+00 2.209701E-04 -8.456623E-10 8.461805E-10 -5.987952E-10 -1.810963E-11 -6.718634E-13 -1.688933E-12 4.186280E-11 -9.888939E-14 1.000000E+00 3.682835E-05 1.000000E+00 -1.481703E-07 -8.840469E-07
0 4 230 1.000000E+00 2.124530E-04 -7.848708E-10 8.456654E-10 -6.066999E-10 -1.820131E-11 -5.747800E-13 2.799912E-13 4.198876E-11 -8.487264E-14 1.000000E+00 3.540883E-05 1.000000E+00 -1.482369E-07 -8.510515E-07
0 4 231 1.000000E+00 2.039168E-04 -7.262251E-10 8.467404E-10 -6.163397E-10 -1.827938E-11 -4.890442E-13 1.503386E-12 4.135753E-11 -7.231031E-14 1.000000E+00 3.398614E-05 1.000000E+00 -1.482770E-07 -8.180549E-07
0 4 232 1.000000E+00 1.953638E-04 -6.697527E-10 8.486721E-10 -6.269664E-10 -1.834593E-11 -4.123941E-13 2.030758E-12 4.010412E-11 -6.137702E-14 1.000000E+00 3.256063E-05 1.000000E+00 -1.482933E-07 -7.850623E-07
0 4 233 1.000000E+00 1.867959E-04 -6.154785E-10 8.508020E-10 -6.379079E-10 -1.840213E-11 -3.459238E-13 1.958017E-12 3.838343E-11 -5.191156E-14 1.000000E+00 3.113265E-05 1.000000E+00 -1.482883E-07 -7.520782E-07
0 4 234 1.000000E+00 1.782150E-04 -5.634238E-10 8.525882E-10 -6.486079E-10 -1.844975E-11 -2.874637E-13 1.413014E-12 3.635467E-11 -4.398984E-14 1.000000E+00 2.970251E-05 1.000000E+00 -1.482643E-07 -7.191065E-07
0 4 235 1.000000E+00 1.696229E-04 -5.136075E-10 8.536280E-10 -6.586488E-10 -1.849011E-11 -2.379926E-13 5.379776E-13 3.416730E-11 -3.731314E-14 1.000000E+00 2.827049E-05 1.000000E+00 -1.482235E-07 -6.861505E-07
0 4 236 1.000000E+00 1.610211E-04 -4.660460E-10 8.536641E-10 -6.677590E-10 -1.852438E-11 -1.946679E-13 -5.249223E-13 3.195077E-11 -3.152439E-14 1.000000E+00 2.683685E-05 1.000000E+00 -1.481681E-07 -6.532132E-07
0 4 237 1.000000E+00 1.524110E-04 -4.207539E-10 8.525781E-10 -6.758077E-10 -1.855316E-11 -1.591002E-13 -1.645243E-12 2.980691E-11 -2.688391E-14 1.000000E+00 2.540184E-05 1.000000E+00 -1.481002E-07 -6.202971E-07
0 4 238 1.000000E+00 1.437940E-04 -3.777427E-10 8.503736E-10 -6.827859E-10 -1.857815E-11 -1.282860E-13 -2.713693E-12 2.780816E-11 -2.277428E-14 1.000000E+00 2.396566E-05 1.000000E+00 -1.480219E-07 -5.874041E-07
0 4 239 1.000000E+00 1.351711E-04 -3.370241E-10 8.471508E-10 -6.887833E-10 -1.859871E-11 -1.028892E-13 -3.648324E-12 2.599676E-11 -1.903951E-14 1.000000E+00 2.252851E-05 1.000000E+00 -1.479352E-07 -5.545359E-07
0 4 240 1.000000E+00 1.265434E-04 -2.986060E-10 8.430770E-10 -6.939579E-10 -1.861623E-11 -8.179720E-14 -4.397589E-12 2.438716E-11 -1.592781E-14 1.000000E+00 2.109056E-05 1.000000E+00 -1.478422E-07 -5.216937E-07
0 4 241 1.000000E+00 1.179118E-04 -2.624964E-10 8.383556E-10 -6.985075E-10 -1.863057E-11 -6.422495E-14 -4.936783E-12 2.297214E-11 -1.308235E-14 1.000000E+00 1.965196E-05 1.000000E+00 -1.477449E-07 -4.888782E-07
0 4 242 1.000000E+00 1.092771E-04 -2.287011E-10 8.332034E-10 -7.026405E-10 -1.864239E-11 -5.000073E-14 -5.267581E-12 2.172756E-11 -1.023086E-14 1.000000E+00 1.821285E-05 1.000000E+00 -1.476451E-07 -4.560900E-07
0 4 243 1.000000E+00 1.006401E-04 -1.972258E-10 8.278204E-10 -7.065543E-10 -1.865103E-11 -3.832403E-14 -5.412383E-12 2.061790E-11 -8.110212E-15 1.000000E+00 1.677335E-05 1.000000E+00 -1.475448E-07 -4.233290E-07
0 4 244 1.000000E+00 9.200129E-05 -1.680726E-10 8.223787E-10 -7.104171E-10 -1.865861E-11 -2.892420E-14 -5.405771E-12 1.960448E-11 -5.921198E-15 1.000000E+00 1.533355E-05 1.000000E+00 -1.474455E-07 -3.905949E-07
0 4 245 1.000000E+00 8.336126E-05 -1.412470E-10 8.170089E-10 -7.143580E-10 -1.866287E-11 -2.153550E-14 -5.290470E-12 1.864757E-11 -3.863896E-15 1.000000E+00 1.389354E-05 1.000000E+00 -1.473489E-07 -3.578870E-07
0 4 246 1.000000E+00 7.472041E-05 -1.167489E-10 8.117977E-10 -7.184616E-10 -1.866634E-11 -1.578261E-14 -5.110169E-12 1.771161E-11 -2.489436E-15 1.000000E+00 1.245340E-05 1.000000E+00 -1.472565E-07 -3.252042E-07
0 4 247 1.000000E+00 6.607912E-05 -9.458136E-11 8.067885E-10 -7.227701E-10 -1.866785E-11 -1.151684E-14 -4.905446E-12 1.676881E-11 -8.680888E-16 1.000000E+00 1.101319E-05 1.000000E+00 -1.471695E-07 -2.925453E-07
0 4 248 1.000000E+00 5.743767E-05 -7.474490E-11 8.019868E-10 -7.272902E-10 -1.866808E-11 -7.932842E-15 -4.707884E-12 1.579729E-11 6.671160E-17 1.000000E+00 9.572946E-06 1.000000E+00 -1.470892E-07 -2.599087E-07
0 4 249 1.000000E+00 4.879631E-05 -5.723974E-11 7.973728E-10 -7.319996E-10 -1.866772E-11 -5.878999E-15 -4.540294E-12 1.478443E-11 8.263558E-16 1.000000E+00 8.132718E-06 1.000000E+00 -1.470165E-07 -2.272923E-07
0 4 250 1.000000E+00 4.015519E-05 -4.206679E-11 7.929062E-10 -7.368593E-10 -1.866642E-11 -4.200065E-15 -4.415375E-12 1.372437E-11 1.708843E-15 1.000000E+00 6.692532E-06 1.000000E+00 -1.469523E-07 -1.946943E-07
0 4 251 1.000000E+00 3.151445E-05 -2.922626E-11 7.885420E-10 -7.418225E-10 -1.866430E-11 -2.898022E-15 -4.336668E-12 1.261625E-11 1.916503E-15 1.000000E+00 5.252409E-06 1.000000E+00 -1.468973E-07 -1.621123E-07
0 4 252 1.000000E+00 2.287419E-05 -1.871703E-11 7.842329E-10 -7.468439E-10 -1.866259E-11 -2.403633E-15 -4.299241E-12 1.146464E-11 2.209097E-15 1.000000E+00 3.812364E-06 1.000000E+00 -1.468522E-07 -1.295438E-07
0 4 253 1.000000E+00 1.423444E-05 -1.054057E-11 7.799435E-10 -7.518851E-10 -1.865988E-11 -1.448841E-15 -4.293584E-12 1.027629E-11 2.449331E-15 1.000000E+00 2.372407E-06 1.000000E+00 -1.468174E-07 -9.698632E-08
0 4 254 1.000000E+00 5.595238E-06 -4.695316E-12 7.756457E-10 -7.569185E-10 -1.865769E-11 -1.462164E-15 -4.310233E-12 9.059556E-12 2.377063E-15 1.000000E+00 9.325397E-07 1.000000E+00 -1.467932E-07 -6.443720E-08
0 4 255 1.000000E+00 -3.043414E-06 -1.182135E-12 7.713231E-10 -7.619281E-10 -1.865513E-11 -6.473744E-16 -4.337392E-12 7.823538E-12 2.286101E-15 1.000000E+00 -5.072356E-07 1.000000E+00 -1.467800E-07 -3.189369E-08
0 5 0 1.000000E+00 -1.166644E-05 -4.505071E-16 7.604004E-10 -7.603178E-10 -2.914487E-11 -4.100669E-16 -5.453439E-12 6.597875E-12 2.890304E-15 1.000000E+00 -1.944407E-06 1.000000E+00 -1.793129E-07 6.487744E-10
0 5 1 1.000000E+00 -2.246345E-05 -1.149732E-12 7.549313E-10 -7.665098E-10 -2.914206E-11 2.538321E-16 -5.491586E-12 5.356943E-12 2.643102E-15 1.000000E+00 -3.743909E-06 1.000000E+00 -1.793233E-07 3.317680E-08
0 5 2 1.000000E+00 -3.325997E-05 -4.630400E-12 7.494173E-10 -7.726548E-10 -2.913958E-11 9.503516E-16 -5.546299E-12 4.130337E-12 2.422268E-15 1.000000E+00 -5.543329E-06 1.000000E+00 -1.793476E-07 6.570774E-08
0 5 3 1.000000E+00 -4.405603E-05 -1.044274E-11 7.438387E-10 -7.787343E-10 -2.913722E-11 1.789008E-15 -5.622750E-12 2.932149E-12 2.410813E-15 1.000000E+00 -7.342671E-06 1.000000E+00 -1.793857E-07 9.824452E-08
0 5 4 1.000000E+00 -5.485163E-05 -1.858703E-11 7.381718E-10 -7.847207E-10 -2.913476E-11 2.007879E-15 -5.729761E-12 1.773594E-12 2.439959E-15 1.000000E+00 -9.141938E-06 1.000000E+00 -1.794371E-07 1.307900E-07
0 5 5 1.000000E+00 -6.564676E-05 -2.906325E-11 7.323792E-10 -7.905791E-10 -2.913234E-11 2.970156E-15 -5.876687E-12 6.628182E-13 2.896996E-15 1.000000E+00 -1.094113E-05 1.000000E+00 -1.795015E-07 1.633470E-07
0 5 6 1.000000E+00 -7.644136E-05 -4.187241E-11 7.264184E-10 -7.962658E-10 -2.912897E-11 2.439872E-15 -6.067557E-12 -3.974219E-13 3.437270E-15 1.000000E+00 -1.274023E-05 1.000000E+00 -1.795783E-07 1.959182E-07
0 5 7 1.000000E+00 -8.723536E-05 -5.701365E-11 7.202440E-10 -8.017343E-10 -2.912546E-11 2.263087E-15 -6.302501E-12 -1.409985E-12 4.175192E-15 1.000000E+00 -1.453923E-05 1.000000E+00 -1.796667E-07 2.285060E-07
0 5 8 1.000000E+00 -9.802859E-05 -7.448798E-11 7.138134E-10 -8.069434E-10 -2.912062E-11 4.747847E-16 -6.571539E-12 -2.385249E-12 5.516350E-15 1.000000E+00 -1.633810E-05 1.000000E+00 -1.797659E-07 2.611131E-07
0 5 9 1.000000E+00 -1.088209E-04 -9.429496E-11 7.071010E-10 -8.118654E-10 -2.911443E-11 -1.717316E-15 -6.854883E-12 -3.341278E-12 7.012464E-15 1.000000E+00 -1.813681E-05 1.000000E+00 -1.798746E-07 2.937414E-07
0 5 10 1.000000E+00 -1.196119E-04 -1.164342E-10 7.001036E-10 -8.164986E-10 -2.910659E-11 -6.042321E-15 -7.122302E-12 -4.304125E-12 8.888316E-15 1.000000E+00 -1.993532E-05 1.000000E+00 -1.799918E-07 3.263929E-07
0 5 11 1.000000E+00 -1.304014E-04 -1.409050E-10 6.928564E-10 -8.208762E-10 -2.909665E-11 -1.118126E-14 -7.333676E-12 -5.306238E-12 1.129123E-14 1.000000E+00 -2.173356E-05 1.000000E+00 -1.801159E-07 3.590695E-07
0 5 12 1.000000E+00 -1.411888E-04 -1.677062E-10 6.854363E-10 -8.250743E-10 -2.908401E-11 -1.940341E-14 -7.443876E-12 -6.385053E-12 1.397345E-14 1.000000E+00 -2.353147E-05 1.000000E+00 -1.802453E-07 3.917724E-07
0 5 13 1.000000E+00 -1.519737E-04 -1.968357E-10 6.779686E-10 -8.292162E-10 -2.906871E-11 -2.884947E-14 -7.406258E-12 -7.579645E-12 1.697284E-14 1.000000E+00 -2.532896E-05 1.000000E+00 -1.803783E-07 4.245029E-07
0 5 14 1.000000E+00 -1.627555E-04 -2.282911E-10 6.706238E-10 -8.334701E-10 -2.905006E-11 -4.226923E-14 -7.178631E-12 -8.925206E-12 2.071142E-14 1.000000E+00 -2.712591E-05 1.000000E+00 -1.805129E-07 4.572617E-07
0 5 15 1.000000E+00 -1.735333E-04 -2.620692E-10 6.636113E-10 -8.380395E-10 -2.902728E-11 -5.823802E-14 -6.732273E-12 -1.044971E-11 2.472126E-14 1.000000E+00 -2.892222E-05 1.000000E+00 -1.806471E-07 4.900493E-07
0 5 16 1.000000E+00 -1.843064E-04 -2.981648E-10 6.571592E-10 -8.431483E-10 -2.900062E-11 -7.888710E-14 -6.057427E-12 -1.216619E-11 2.932323E-14 1.000000E+00 -3.071773E-05 1.000000E+00 -1.807787E-07 5.228658E-07
0 5 17 1.000000E+00 -1.950737E-04 -3.365733E-10 6.514965E-10 -8.490166E-10 -2.896864E-11 -1.034375E-13 -5.169601E-12 -1.406809E-11 3.473625E-14 1.000000E+00 -3.251229E-05 1.000000E+00 -1.809053E-07 5.557111E-07
0 5 18 1.000000E+00 -2.058342E-04 -3.772873E-10 6.468200E-10 -8.558325E-10 -2.893115E-11 -1.340496E-13 -4.116115E-12 -1.612407E-11 4.090373E-14 1.000000E+00 -3.430569E-05 1.000000E+00 -1.810247E-07 5.885845E-07
0 5 19 1.000000E+00 -2.165865E-04 -4.202991E-10 6.432643E-10 -8.637190E-10 -2.888683E-11 -1.703841E-13 -2.975981E-12 -1.827450E-11 4.823050E-14 1.000000E+00 -3.609774E-05 1.000000E+00 -1.811343E-07 6.214850E-07
0 5 20 1.000000E+00 -2.273292E-04 -4.655988E-10 6.408681E-10 -8.727015E-10 -2.883469E-11 -2.141614E-13 -1.860270E-12 -2.043114E-11 5.640523E-14 1.000000E+00 -3.788820E-05 1.000000E+00 -1.812318E-07 6.544114E-07
0 5 21 1.000000E+00 -2.380608E-04 -5.131744E-10 6.395437E-10 -8.826785E-10 -2.877402E-11 -2.655841E-13 -9.059647E-13 -2.247801E-11 6.630808E-14 1.000000E+00 -3.967679E-05 1.000000E+00 -1.813147E-07 6.873620E-07
0 5 22 1.000000E+00 -2.487794E-04 -5.630138E-10 6.390561E-10 -8.933980E-10 -2.870207E-11 -3.264855E-13 -2.675256E-13 -2.427790E-11 7.778083E-14 1.000000E+00 -4.146324E-05 1.000000E+00 -1.813803E-07 7.203345E-07
0 5 23 1.000000E+00 -2.594832E-04 -6.151000E-10 6.390087E-10 -9.044476E-10 -2.861846E-11 -3.965620E-13 -1.042428E-13 -2.568120E-11 9.058215E-14 1.000000E+00 -4.324721E-05 1.000000E+00 -1.814261E-07 7.533263E-07
0 5 24 1.000000E+00 -2.701701E-04 -6.694156E-10 6.388476E-10 -9.152568E-10 -2.852091E-11 -4.779844E-13 -5.628251E-13 -2.653814E-11 1.056051E-13 1.000000E+00 -4.502835E-05 1.000000E+00 -1.814493E-07 7.863344E-07
0 5 25 1.000000E+00 -2.808377E-04 -7.259401E-10 6.378830E-10 -9.251174E-10 -2.840725E-11 -5.702080E-13 -1.761921E-12 -2.671433E-11 1.221495E-13 1.000000E+00 -4.680629E-05 1.000000E+00 -1.814469E-07 8.193549E-07
0 5 26 1.000000E+00 -2.914835E-04 -7.846486E-10 6.353238E-10 -9.332244E-10 -2.827661E-11 -6.745115E-13 -3.771838E-12 -2.610855E-11 1.403906E-13 1.000000E+00 -4.858059E-05 1.000000E+00 -1.814159E-07 8.523836E-07
0 5 27 9.999999E-01 -3.021049E-04 -8.455146E-10 6.303393E-10 -9.387296E-10 -2.812646E-11 -7.913297E-13 -6.598204E-12 -2.467011E-11 1.597914E-13 1.000000E+00 -5.035081E-05 1.000000E+00 -1.813528E-07 8.854152E-07
0 5 28 9.999999E-01 -3.126987E-04 -9.085054E-10 6.221274E-10 -9.408175E-10 -2.795703E-11 -9.205075E-13 -1.016903E-11 -2.241525E-11 1.805663E-13 1.000000E+00 -5.211646E-05 1.000000E+00 -1.812539E-07 9.184439E-07
0 5 29 9.999999E-01 -3.232620E-04 -9.735875E-10 6.100013E-10 -9.387879E-10 -2.776533E-11 -1.062514E-12 -1.432367E-11 -1.944221E-11 2.017631E-13 1.000000E+00 -5.387701E-05 1.000000E+00 -1.811150E-07 9.514627E-07
0 5 30 9.999999E-01 -3.337914E-04 -1.040718E-09 5.934801E-10 -9.321466E-10 -2.755350E-11 -1.216796E-12 -1.881283E-11 -1.593984E-11 2.224760E-13 1.000000E+00 -5.563189E-05 1.000000E+00 -1.809316E-07 9.844637E-07
0 5 31 9.999999E-01 -3.442831E-04 -1.109854E-09 5.723756E-10 -9.206940E-10 -2.732038E-11 -1.384308E-12 -2.330233E-11 -1.218941E-11 2.430579E-13 1.000000E+00 -5.738051E-05 1.000000E+00 -1.806985E-07 1.017438E-06
0 5 32 9.999999E-01 -3.547333E-04 -1.180944E-09 5.468754E-10 -9.046041E-10 -2.706738E-11 -1.563532E-12 -2.738641E-11 -8.561902E-12 2.621705E-13 1.000000E+00 -5.912222E-05 1.000000E+00 -1.804103E-07 1.050375E-06
0 5 33 9.999999E-01 -3.651380E-04 -1.253933E-09 5.176028E-10 -8.844860E-10 -2.679604E-11 -1.756179E-12 -3.061125E-11 -5.503476E-12 2.793697E-13 1.000000E+00 -6.085633E-05 1.000000E+00 -1.800608E-07 1.083264E-06
0 5 34 9.999999E-01 -3.754927E-04 -1.328758E-09 4.856529E-10 -8.614196E-10 -2.650864E-11 -1.961229E-12 -3.250182E-11 -3.512691E-12 2.944981E-13 1.000000E+00 -6.258212E-05 1.000000E+00 -1.796439E-07 1.116092E-06
0 5 35 9.999999E-01 -3.857929E-04 -1.405352E-09 4.525992E-10 -8.369573E-10 -2.620704E-11 -2.180523E-12 -3.259918E-11 -3.111984E-12 3.071469E-13 1.000000E+00 -6.429881E-05 1.000000E+00 -1.791527E-07 1.148845E-06
0 5 36 9.999999E-01 -3.960335E-04 -1.483642E-09 4.204545E-10 -8.130903E-10 -2.589435E-11 -2.413916E-12 -3.049844E-11 -4.808673E-12 3.173686E-13 1.000000E+00 -6.600559E-05 1.000000E+00 -1.785805E-07 1.181508E-06
0 5 37 9.999999E-01 -4.062095E-04 -1.563549E-09 3.916023E-10 -7.921724E-10 -2.557231E-11 -2.664665E-12 -2.588803E-11 -9.052572E-12 3.256862E-13 1.000000E+00 -6.770159E-05 1.000000E+00 -1.779202E-07 1.214066E-06
0 5 38 9.999999E-01 -4.163154E-04 -1.644989E-09 3.686785E-10 -7.768062E-10 -2.524298E-11 -2.933135E-12 -1.858968E-11 -1.619181E-11 3.325522E-13 1.000000E+00 -6.938590E-05 1.000000E+00 -1.771650E-07 1.246501E-06
0 5 39 9.999999E-01 -4.263454E-04 -1.727869E-09 3.544229E-10 -7.696923E-10 -2.490720E-11 -3.223977E-12 -8.589367E-12 -2.642691E-11 3.393337E-13 1.000000E+00 -7.105757E-05 1.000000E+00 -1.763085E-07 1.278796E-06
0 5 40 9.999999E-01 -4.362936E-04 -1.812095E-09 3.514997E-10 -7.734486E-10 -2.456431E-11 -3.538922E-12 3.935798E-12 -3.977074E-11 3.466532E-13 1.000000E+00 -7.271560E-05 1.000000E+00 -1.753443E-07 1.310934E-06
0 5 41 9.999999E-01 -4.461535E-04 -1.897563E-09 3.622945E-10 -7.904120E-10 -2.421389E-11 -3.882562E-12 1.860531E-11 -5.601537E-11 3.566339E-13 1.000000E+00 -7.435892E-05 1.000000E+00 -1.742668E-07 1.342894E-06
0 5 42 9.999999E-01 -4.559186E-04 -1.984168E-09 3.887103E-10 -8.224284E-10 -2.385104E-11 -4.258874E-12 3.483191E-11 -7.470781E-11 3.711136E-13 1.000000E+00 -7.598643E-05 1.000000E+00 -1.730710E-07 1.374658E-06
0 5 43 9.999999E-01 -4.655819E-04 -2.071795E-09 4.319583E-10 -8.706530E-10 -2.347167E-11 -4.671448E-12 5.183536E-11 -9.514317E-11 3.907619E-13 1.000000E+00 -7.759699E-05 1.000000E+00 -1.717525E-07 1.406208E-06
0 5 44 9.999999E-01 -4.751363E-04 -2.160326E-09 4.923811E-10 -9.353660E-10 -2.306952E-11 -5.124886E-12 6.866934E-11 -1.163677E-10 4.185435E-13 1.000000E+00 -7.918938E-05 1.000000E+00 -1.703078E-07 1.437523E-06
0 5 45 9.999999E-01 -4.845741E-04 -2.249637E-09 5.692970E-10 -1.015826E-09 -2.263458E-11 -5.622286E-12 8.425932E-11 -1.372039E-10 4.547613E-13 1.000000E+00 -8.076235E-05 1.000000E+00 -1.687338E-07 1.468584E-06
0 5 46 9.999999E-01 -4.938875E-04 -2.339593E-09 6.608997E-10 -1.110168E-09 -2.216000E-11 -6.166887E-12 9.745906E-11 -1.562897E-10 5.009540E-13 1.000000E+00 -8.231459E-05 1.000000E+00 -1.670281E-07 1.499373E-06
0 5 47 9.999999E-01 -5.030685E-04 -2.430060E-09 7.642152E-10 -1.215361E-09 -2.163267E-11 -6.760442E-12 1.071084E-10 -1.721330E-10 5.580494E-13 1.000000E+00 -8.384476E-05 1.000000E+00 -1.651889E-07 1.529868E-06
0 5 48 9.999999E-01 -5.121086E-04 -2.520888E-09 8.751165E-10 -1.327226E-09 -2.104390E-11 -7.404472E-12 1.121019E-10 -1.831844E-10 6.249075E-13 1.000000E+00 -8.535144E-05 1.000000E+00 -1.632144E-07 1.560050E-06
0 5 49 9.999999E-01 -5.209991E-04 -2.611925E-09 9.884190E-10 -1.440533E-09 -2.038286E-11 -8.097511E-12 1.114605E-10 -1.879147E-10 7.019392E-13 1.000000E+00 -8.683319E-05 1.000000E+00 -1.611030E-07 1.589899E-06
0 5 50 9.999998E-01 -5.297310E-04 -2.703008E-09 1.098038E-09 -1.549157E-09 -1.964002E-11 -8.838689E-12 1.043953E-10 -1.849059E-10 7.871906E-13 1.000000E+00 -8.828850E-05 1.000000E+00 -1.588528E-07 1.619392E-06
0 5 51 9.999998E-01 -5.382950E-04 -2.793964E-09 1.197210E-09 -1.646306E-09 -1.880848E-11 -9.623994E-12 9.037285E-11 -1.729404E-10 8.784592E-13 1.000000E+00 -8.971584E-05 1.000000E+00 -1.564615E-07 1.648508E-06
0 5 52 9.999998E-01 -5.466816E-04 -2.884611E-09 1.278783E-09 -1.724802E-09 -1.788310E-11 -1.044859E-11 6.916415E-11 -1.510884E-10 9.731495E-13 1.000000E+00 -9.111360E-05 1.000000E+00 -1.539261E-07 1.677221E-06
0 5 53 9.999998E-01 -5.548809E-04 -2.974756E-09 1.335538E-09 -1.777410E-09 -1.686218E-11 -1.130627E-11 4.088133E-11 -1.187905E-10 1.067682E-12 1.000000E+00 -9.248016E-05 1.000000E+00 -1.512426E-07 1.705505E-06
0 5 54 9.999998E-01 -5.628830E-04 -3.064195E-09 1.360546E-09 -1.797191E-09 -1.574774E-11 -1.218938E-11 6.001019E-12 -7.592332E-11 1.158512E-12 1.000000E+00 -9.381383E-05 1.000000E+00 -1.484059E-07 1.733332E-06
0 5 55 9.999998E-01 -5.706774E-04 -3.152715E-09 1.347540E-09 -1.777876E-09 -1.454515E-11 -1.308878E-11 -3.463432E-11 -2.285272E-11 1.241157E-12 1.000000E+00 -9.511291E-05 1.000000E+00 -1.454096E-07 1.760670E-06
0 5 56 9.999998E-01 -5.782538E-04 -3.240089E-09 1.291277E-09 -1.714222E-09 -1.326542E-11 -1.399627E-11 -7.983248E-11 3.953720E-11 1.311549E-12 1.000000E+00 -9.637563E-05 1.000000E+00 -1.422459E-07 1.787485E-06
0 5 57 9.999998E-01 -5.856012E-04 -3.326083E-09 1.187875E-09 -1.602348E-09 -1.192205E-11 -1.490102E-11 -1.280862E-10 1.098355E-10 1.365695E-12 1.000000E+00 -9.760021E-05 1.000000E+00 -1.389058E-07 1.813740E-06
0 5 58 9.999998E-01 -5.927088E-04 -3.410451E-09 1.035105E-09 -1.440032E-09 -1.053403E-11 -1.579458E-11 -1.776242E-10 1.861223E-10 1.399542E-12 1.000000E+00 -9.878481E-05 1.000000E+00 -1.353790E-07 1.839395E-06
0 5 59 9.999998E-01 -5.995654E-04 -3.492938E-09 8.326266E-10 -1.226934E-09 -9.122971E-12 -1.666697E-11 -2.264794E-10 2.660109E-10 1.410167E-12 1.000000E+00 -9.992758E-05 1.000000E+00 -1.316539E-07 1.864404E-06
0 5 60 9.999998E-01 -6.061597E-04 -3.573282E-09 5.821461E-10 -9.647637E-10 -7.713698E-12 -1.751090E-11 -2.725670E-10 3.467125E-10 1.394630E-12 1.000000E+00 -1.010266E-04 1.000000E+00 -1.277181E-07 1.888722E-06
0 5 61 9.999998E-01 -6.124802E-04 -3.651215E-09 2.874927E-10 -6.573463E-10 -6.333711E-12 -1.831883E-11 -3.137706E-10 4.251247E-10 1.351241E-12 1.000000E+00 -1.020800E-04 1.000000E+00 -1.235586E-07 1.912296E-06
0 5 62 9.999998E-01 -6.185152E-04 -3.726463E-09 -4.539504E-11 -3.106134E-10 -5.011217E-12 -1.908600E-11 -3.480335E-10 4.979360E-10 1.279780E-12 1.000000E+00 -1.030859E-04 1.000000E+00 -1.191619E-07 1.935075E-06
0 5 63 9.999998E-01 -6.242529E-04 -3.798750E-09 -4.085743E-10 6.750398E-11 -3.774152E-12 -1.980822E-11 -3.734475E-10 5.617441E-10 1.179904E-12 1.000000E+00 -1.040422E-04 1.000000E+00 -1.145148E-07 1.957001E-06
0 5 64 9.999998E-01 -6.296814E-04 -3.867797E-09 -7.922900E-10 4.672681E-10 -2.651410E-12 -2.048505E-11 -3.883368E-10 6.131839E-10 1.052968E-12 1.000000E+00 -1.049469E-04 1.000000E+00 -1.096044E-07 1.978018E-06
0 5 65 9.999998E-01 -6.347886E-04 -3.933328E-09 -1.185248E-09 8.774074E-10 -1.668215E-12 -2.111544E-11 -3.913359E-10 6.490578E-10 9.019508E-13 1.000000E+00 -1.057981E-04 1.000000E+00 -1.044186E-07 1.998066E-06
0 5 66 9.999998E-01 -6.395626E-04 -3.995067E-09 -1.574962E-09 1.285459E-09 -8.475084E-13 -2.170361E-11 -3.814495E-10 6.664616E-10 7.292789E-13 1.000000E+00 -1.065938E-04 1.000000E+00 -9.894684E-08 2.017086E-06
0 5 67 9.999998E-01 -6.439911E-04 -4.052745E-09 -1.948147E-09 1.678167E-09 -2.096569E-13 -2.225238E-11 -3.581017E-10 6.629058E-10 5.392734E-13 1.000000E+00 -1.073319E-04 1.000000E+00 -9.317976E-08 2.035015E-06
0 5 68 9.999998E-01 -6.480618E-04 -4.106096E-09 -2.291165E-09 2.041921E-09 2.310384E-13 -2.276899E-11 -3.211668E-10 6.364211E-10 3.369306E-13 1.000000E+00 -1.080103E-04 1.000000E+00 -8.711011E-08 2.051796E-06
0 5 69 9.999998E-01 -6.517627E-04 -4.154865E-09 -2.590480E-09 2.363210E-09 4.642043E-13 -2.326017E-11 -2.709798E-10 5.856453E-10 1.271375E-13 1.000000E+00 -1.086271E-04 1.000000E+00 -8.073277E-08 2.067368E-06
0 5 70 9.999998E-01 -6.550815E-04 -4.198806E-09 -2.833125E-09 2.629087E-09 4.853135E-13 -2.373407E-11 -2.083300E-10 5.098916E-10 -8.520813E-14 1.000000E+00 -1.091803E-04 1.000000E+00 -7.404491E-08 2.081674E-06
0 5 71 9.999998E-01 -6.580060E-04 -4.237682E-09 -3.007140E-09 2.827610E-09 2.937880E-13 -2.420060E-11 -1.344361E-10 4.091909E-10 -2.943015E-13 1.000000E+00 -1.096677E-04 1.000000E+00 -6.704621E-08 2.094659E-06
0 5 72 9.999998E-01 -6.605241E-04 -4.271272E-09 -3.101997E-09 2.948254E-09 -1.032896E-13 -2.466761E-11 -5.090536E-11 2.843081E-10 -4.952281E-13 1.000000E+00 -1.100874E-04 1.000000E+00 -5.973882E-08 2.106271E-06
0 5 73 9.999998E-01 -6.626238E-04 -4.299364E-09 -3.108951E-09 2.982267E-09 -6.966681E-13 -2.514488E-11 4.032414E-11 1.367341E-10 -6.834322E-13 1.000000E+00 -1.104373E-04 1.000000E+00 -5.212734E-08 2.116459E-06
0 5 74 9.999998E-01 -6.642933E-04 -4.321765E-09 -3.021349E-09 2.922978E-09 -1.470154E-12 -2.563958E-11 1.370488E-10 -3.134927E-11 -8.549605E-13 1.000000E+00 -1.107156E-04 1.000000E+00 -4.421876E-08 2.125177E-06
0 5 75 9.999998E-01 -6.655209E-04 -4.338293E-09 -2.834854E-09 2.766013E-09 -2.406589E-12 -2.615934E-11 2.368771E-10 -2.171266E-10 -1.006558E-12 1.000000E+00 -1.109202E-04 1.000000E+00 -3.602223E-08 2.132382E-06
0 5 76 9.999998E-01 -6.662951E-04 -4.348787E-09 -2.547595E-09 2.509449E-09 -3.483270E-12 -2.670860E-11 3.373101E-10 -4.172287E-10 -1.135452E-12 1.000000E+00 -1.110492E-04 1.000000E+00 -2.754887E-08 2.138034E-06
0 5 77 9.999998E-01 -6.666047E-04 -4.353098E-09 -2.160234E-09 2.153877E-09 -4.677494E-12 -2.729121E-11 4.358249E-10 -6.278296E-10 -1.241221E-12 1.000000E+00 -1.111008E-04 1.000000E+00 -1.881152E-08 2.142097E-06
0 5 78 9.999998E-01 -6.664388E-04 -4.351097E-09 -1.675945E-09 1.702383E-09 -5.965712E-12 -2.790887E-11 5.299565E-10 -8.447558E-10 -1.322404E-12 1.000000E+00 -1.110731E-04 1.000000E+00 -9.824426E-09 2.144538E-06
0 5 79 9.999998E-01 -6.657867E-04 -4.342674E-09 -1.100321E-09 1.160452E-09 -7.322301E-12 -2.855973E-11 6.173728E-10 -1.063608E-09 -1.380068E-12 1.000000E+00 -1.109645E-04 1.000000E+00 -6.029183E-10 2.145326E-06
0 5 80 9.999998E-01 -6.646383E-04 -4.327735E-09 -4.411991E-10 5.357967E-10 -8.725848E-12 -2.924174E-11 6.959464E-10 -1.279885E-09 -1.415947E-12 1.000000E+00 -1.107731E-04 1.000000E+00 8.836868E-09 2.144435E-06
0 5 81 9.999998E-01 -6.629837E-04 -4.306207E-09 2.915723E-10 -1.618767E-10 -1.015420E-11 -2.994854E-11 7.638137E-10 -1.489110E-09 -1.431591E-12 1.000000E+00 -1.104973E-04 1.000000E+00 1.847831E-08 2.141840E-06
0 5 82 9.999998E-01 -6.608136E-04 -4.278037E-09 1.086428E-09 -9.211595E-10 -1.158903E-11 -3.067353E-11 8.194228E-10 -1.686952E-09 -1.430709E-12 1.000000E+00 -1.101356E-04 1.000000E+00 2.830460E-08 2.137517E-06
0 5 83 9.999998E-01 -6.581190E-04 -4.243192E-09 1.930418E-09 -1.729272E-09 -1.301561E-11 -3.140621E-11 8.615705E-10 -1.869338E-09 -1.416834E-12 1.000000E+00 -1.096865E-04 1.000000E+00 3.829894E-08 2.131447E-06
0 5 84 9.999998E-01 -6.548919E-04 -4.201661E-09 2.809569E-09 -2.572423E-09 -1.442270E-11 -3.213578E-11 8.894252E-10 -2.032561E-09 -1.393444E-12 1.000000E+00 -1.091487E-04 1.000000E+00 4.844481E-08 2.123609E-06
0 5 85 9.999998E-01 -6.511243E-04 -4.153457E-09 3.709268E-09 -3.436190E-09 -1.580250E-11 -3.284989E-11 9.025364E-10 -2.173361E-09 -1.365130E-12 1.000000E+00 -1.085207E-04 1.000000E+00 5.872611E-08 2.113985E-06
0 5 86 9.999998E-01 -6.468093E-04 -4.098613E-09 4.614642E-09 -4.305899E-09 -1.715296E-11 -3.353406E-11 9.008336E-10 -2.289007E-09 -1.336472E-12 1.000000E+00 -1.078016E-04 1.000000E+00 6.912726E-08 2.102558E-06
0 5 87 9.999998E-01 -6.419404E-04 -4.037190E-09 5.510936E-09 -5.166994E-09 -1.847544E-11 -3.417448E-11 8.846086E-10 -2.377344E-09 -1.310897E-12 1.000000E+00 -1.069901E-04 1.000000E+00 7.963329E-08 2.089308E-06
0 5 88 9.999998E-01 -6.365120E-04 -3.969273E-09 6.383859E-09 -6.005394E-09 -1.977475E-11 -3.475566E-11 8.544944E-10 -2.436833E-09 -1.293152E-12 1.000000E+00 -1.060853E-04 1.000000E+00 9.022986E-08 2.074221E-06
0 5 89 9.999998E-01 -6.305190E-04 -3.894973E-09 7.219924E-09 -6.807810E-09 -2.106175E-11 -3.526417E-11 8.114300E-10 -2.466572E-09 -1.286272E-12 1.000000E+00 -1.050865E-04 1.000000E+00 1.009032E-07 2.057278E-06
0 5 90 9.999998E-01 -6.239574E-04 -3.814429E-09 8.006719E-09 -7.562030E-09 -2.234730E-11 -3.568439E-11 7.566161E-10 -2.466290E-09 -1.293252E-12 1.000000E+00 -1.039929E-04 1.000000E+00 1.116401E-07 2.038463E-06
0 5 91 9.999998E-01 -6.168239E-04 -3.727809E-09 8.733157E-09 -8.257166E-09 -2.364825E-11 -3.600393E-11 6.914750E-10 -2.436339E-09 -1.317132E-12 1.000000E+00 -1.028040E-04 1.000000E+00 1.224278E-07 2.017760E-06
0 5 92 9.999998E-01 -6.091159E-04 -3.635310E-09 9.389669E-09 -8.883836E-09 -2.498156E-11 -3.621001E-11 6.175968E-10 -2.377652E-09 -1.358806E-12 1.000000E+00 -1.015193E-04 1.000000E+00 1.332537E-07 1.995151E-06
0 5 93 9.999998E-01 -6.008318E-04 -3.537158E-09 9.968350E-09 -9.434316E-09 -2.636586E-11 -3.629278E-11 5.366881E-10 -2.291707E-09 -1.419683E-12 1.000000E+00 -1.001386E-04 1.000000E+00 1.441055E-07 1.970621E-06
0 5 94 9.999998E-01 -5.919711E-04 -3.433611E-09 1.046305E-08 -9.902621E-09 -2.782093E-11 -3.624210E-11 4.505243E-10 -2.180468E-09 -1.500430E-12 1.000000E+00 -9.866186E-05 1.000000E+00 1.549707E-07 1.944154E-06
0 5 95 9.999998E-01 -5.825340E-04 -3.324956E-09 1.086940E-08 -1.028455E-08 -2.936672E-11 -3.605168E-11 3.608962E-10 -2.046317E-09 -1.600168E-12 1.000000E+00 -9.708900E-05 1.000000E+00 1.658368E-07 1.915737E-06
0 5 96 9.999998E-01 -5.725217E-04 -3.211514E-09 1.118484E-08 -1.057770E-08 -3.102126E-11 -3.571602E-11 2.695685E-10 -1.891986E-09 -1.717587E-12 1.000000E+00 -9.542030E-05 1.000000E+00 1.766908E-07 1.885357E-06
0 5 97 9.999998E-01 -5.619366E-04 -3.093635E-09 1.140854E-08 -1.078135E-08 -3.280190E-11 -3.523273E-11 1.782351E-10 -1.720482E-09 -1.851499E-12 1.000000E+00 -9.365611E-05 1.000000E+00 1.875191E-07 1.853001E-06
0 5 98 9.999998E-01 -5.507819E-04 -2.971698E-09 1.154131E-08 -1.089645E-08 -3.472426E-11 -3.459986E-11 8.848294E-11 -1.535009E-09 -1.999500E-12 1.000000E+00 -9.179698E-05 1.000000E+00 1.983076E-07 1.818662E-06
0 5 99 9.999998E-01 -5.390618E-04 -2.846114E-09 1.158550E-08 -1.092546E-08 -3.680090E-11 -3.382059E-11 1.763585E-12 -1.338895E-09 -2.158272E-12 1.000000E+00 -8.984364E-05 1.000000E+00 2.090413E-07 1.782333E-06
0 5 100 9.999998E-01 -5.267818E-04 -2.717322E-09 1.154484E-08 -1.087220E-08 -3.904081E-11 -3.289654E-11 -8.063461E-11 -1.135514E-09 -2.324970E-12 1.000000E+00 -8.779698E-05 1.000000E+00 2.197042E-07 1.744011E-06
0 5 101 9.999999E-01 -5.139483E-04 -2.585788E-09 1.142423E-08 -1.074166E-08 -4.145084E-11 -3.183466E-11 -1.576021E-10 -9.282222E-10 -2.496318E-12 1.000000E+00 -8.565806E-05 1.000000E+00 2.302796E-07 1.703696E-06
0 5 102 9.999999E-01 -5.005688E-04 -2.452004E-09 1.122963E-08 -1.053986E-08 -4.403344E-11 -3.064167E-11 -2.282221E-10 -7.202918E-10 -2.668141E-12 1.000000E+00 -8.342814E-05 1.000000E+00 2.407495E-07 1.661392E-06
0 5 103 9.999999E-01 -4.866518E-04 -2.316487E-09 1.096779E-08 -1.027361E-08 -4.678712E-11 -2.932692E-11 -2.917757E-10 -5.148555E-10 -2.836915E-12 1.000000E+00 -8.110863E-05 1.000000E+00 2.510950E-07 1.617108E-06
0 5 104 9.999999E-01 -4.722069E-04 -2.179774E-09 1.064608E-08 -9.950324E-09 -4.970727E-11 -2.790072E-11 -3.477431E-10 -3.148563E-10 -2.998727E-12 1.000000E+00 -7.870115E-05 1.000000E+00 2.612962E-07 1.570857E-06
0 5 105 9.999999E-01 -4.572449E-04 -2.042422E-09 1.027230E-08 -9.577829E-09 -5.278457E-11 -2.637605E-11 -3.957996E-10 -1.230084E-10 -3.149900E-12 1.000000E+00 -7.620749E-05 1.000000E+00 2.713321E-07 1.522656E-06
0 5 106 9.999999E-01 -4.417776E-04 -1.905002E-09 9.854480E-09 -9.164166E-09 -5.600707E-11 -2.476482E-11 -4.358071E-10 5.823775E-11 -3.286890E-12 1.000000E+00 -7.362961E-05 1.000000E+00 2.811809E-07 1.472531E-06
0 5 107 9.999999E-01 -4.258179E-04 -1.768103E-09 9.400688E-09 -8.717410E-09 -5.935835E-11 -2.308255E-11 -4.678018E-10 2.267193E-10 -3.406110E-12 1.000000E+00 -7.096965E-05 1.000000E+00 2.908201E-07 1.420509E-06
0 5 108 9.999999E-01 -4.093796E-04 -1.632319E-09 8.918877E-09 -8.245505E-09 -6.281929E-11 -2.134301E-11 -4.919793E-10 3.805775E-10 -3.504920E-12 1.000000E+00 -6.822993E-05 1.000000E+00 3.002263E-07 1.366625E-06
0 5 109 9.999999E-01 -3.924777E-04 -1.498255E-09 8.416729E-09 -7.756108E-09 -6.636819E-11 -1.956202E-11 -5.086780E-10 5.182693E-10 -3.580409E-12 1.000000E+00 -6.541296E-05 1.000000E+00 3.093757E-07 1.310920E-06
0 5 110 9.999999E-01 -3.751283E-04 -1.366515E-09 7.901521E-09 -7.256459E-09 -6.998011E-11 -1.775556E-11 -5.183596E-10 6.385684E-10 -3.630173E-12 1.000000E+00 -6.252138E-05 1.000000E+00 3.182442E-07 1.253441E-06
0 5 111 9.999999E-01 -3.573482E-04 -1.237706E-09 7.380010E-09 -6.753266E-09 -7.362854E-11 -1.593927E-11 -5.215901E-10 7.405634E-10 -3.652455E-12 1.000000E+00 -5.955803E-05 1.000000E+00 3.268073E-07 1.194239E-06
0 5 112 9.999999E-01 -3.391554E-04 -1.112428E-09 6.858341E-09 -6.252612E-09 -7.728502E-11 -1.412855E-11 -5.190201E-10 8.236496E-10 -3.645814E-12 1.000000E+00 -5.652591E-05 1.000000E+00 3.350407E-07 1.133373E-06
0 5 113 9.999999E-01 -3.205690E-04 -9.912740E-10 6.341970E-09 -5.759880E-09 -8.092017E-11 -1.233995E-11 -5.113641E-10 8.875159E-10 -3.609298E-12 1.000000E+00 -5.342816E-05 1.000000E+00 3.429201E-07 1.070907E-06
0 5 114 9.999999E-01 -3.016086E-04 -8.748246E-10 5.835613E-09 -5.279696E-09 -8.450362E-11 -1.058772E-11 -4.993825E-10 9.321304E-10 -3.542073E-12 1.000000E+00 -5.026810E-05 1.000000E+00 3.504216E-07 1.006910E-06
0 5 115 1.000000E+00 -2.822949E-04 -7.636448E-10 5.343205E-09 -4.815897E-09 -8.800431E-11 -8.887235E-12 -4.838635E-10 9.577198E-10 -3.444244E-12 1.000000E+00 -4.704916E-05 1.000000E+00 3.575217E-07 9.414572E-07
0 5 116 1.000000E+00 -2.626496E-04 -6.582789E-10 4.867886E-09 -4.371509E-09 -9.139210E-11 -7.252272E-12 -4.656048E-10 9.647509E-10 -3.316178E-12 1.000000E+00 -4.377494E-05 1.000000E+00 3.641979E-07 8.746295E-07
0 5 117 1.000000E+00 -2.426949E-04 -5.592488E-10 4.411995E-09 -3.948748E-09 -9.463667E-11 -5.696564E-12 -4.453995E-10 9.539077E-10 -3.158269E-12 1.000000E+00 -4.044916E-05 1.000000E+00 3.704283E-07 8.065120E-07
0 5 118 1.000000E+00 -2.224540E-04 -4.670490E-10 3.977087E-09 -3.549031E-09 -9.770864E-11 -4.232196E-12 -4.240213E-10 9.260702E-10 -2.972067E-12 1.000000E+00 -3.707566E-05 1.000000E+00 3.761924E-07 7.371946E-07
0 5 119 1.000000E+00 -2.019505E-04 -3.821431E-10 3.563953E-09 -3.173003E-09 -1.005808E-10 -2.871404E-12 -4.022125E-10 8.822922E-10 -2.758505E-12 1.000000E+00 -3.365841E-05 1.000000E+00 3.814706E-07 6.667720E-07
0 5 120 1.000000E+00 -1.812089E-04 -3.049625E-10 3.172662E-09 -2.820575E-09 -1.032257E-10 -1.624548E-12 -3.806730E-10 8.237800E-10 -2.519665E-12 1.000000E+00 -3.020148E-05 1.000000E+00 3.862448E-07 5.953425E-07
0 5 121 1.000000E+00 -1.602542E-04 -2.358997E-10 2.802607E-09 -2.490971E-09 -1.056201E-10 -5.015290E-13 -3.600495E-10 7.518714E-10 -2.257785E-12 1.000000E+00 -2.670903E-05 1.000000E+00 3.904986E-07 5.230086E-07
0 5 122 1.000000E+00 -1.391119E-04 -1.753100E-10 2.452562E-09 -2.182789E-09 -1.077412E-10 4.891906E-13 -3.409305E-10 6.680175E-10 -1.974638E-12 1.000000E+00 -2.318531E-05 1.000000E+00 3.942169E-07 4.498758E-07
0 5 123 1.000000E+00 -1.178080E-04 -1.235055E-10 2.120746E-09 -1.894061E-09 -1.095694E-10 1.339761E-12 -3.238369E-10 5.737628E-10 -1.673466E-12 1.000000E+00 -1.963467E-05 1.000000E+00 3.973866E-07 3.760526E-07
0 5 124 1.000000E+00 -9.636896E-05 -8.075393E-11 1.804889E-09 -1.622324E-09 -1.110882E-10 2.043922E-12 -3.092177E-10 4.707304E-10 -1.356511E-12 1.000000E+00 -1.606149E-05 1.000000E+00 3.999965E-07 3.016503E-07
0 5 125 1.000000E+00 -7.482149E-05 -4.727817E-11 1.502310E-09 -1.364699E-09 -1.122824E-10 2.596495E-12 -2.974461E-10 3.606056E-10 -1.026950E-12 1.000000E+00 -1.247025E-05 1.000000E+00 4.020371E-07 2.267820E-07
0 5 126 1.000000E+00 -5.319260E-05 -2.325167E-11 1.209996E-09 -1.117968E-09 -1.131421E-10 2.992911E-12 -2.888151E-10 2.451215E-10 -6.878872E-13 1.000000E+00 -8.865434E-06 1.000000E+00 4.035012E-07 1.515627E-07
0 5 127 1.000000E+00 -3.150953E-05 -8.800647E-12 9.246801E-10 -8.786543E-10 -1.136582E-10 3.230877E-12 -2.835357E-10 1.260467E-10 -3.422309E-13 1.000000E+00 -5.251588E-06 1.000000E+00 4.043833E-07 7.610884E-08
0 5 128 1.000000E+00 -9.799623E-06 -4.000247E-12 6.429249E-10 -6.431112E-10 -1.138265E-10 3.307850E-12 -2.817358E-10 5.172876E-12 6.680521E-15 1.000000E+00 -1.633271E-06 1.000000E+00 4.046805E-07 5.374036E-10
0 5 129 1.000000E+00 1.190967E-05 -8.876230E-12 3.612085E-10 -4.076043E-10 -1.136448E-10 3.223754E-12 -2.834575E-10 -1.156977E-10 3.553229E-13 1.000000E+00 1.984946E-06 1.000000E+00 4.043915E-07 -7.503398E-08
0 5 130 1.000000E+00 3.359094E-05 -2.340225E-11 7.601001E-11 -1.683996E-10 -1.131159E-10 2.979350E-12 -2.886584E-10 -2.347617E-10 7.009133E-13 1.000000E+00 5.598489E-06 1.000000E+00 4.035174E-07 -1.504877E-07
0 5 131 1.000000E+00 5.521680E-05 -4.750406E-11 -2.161083E-10 7.815023E-11 -1.122430E-10 2.575618E-12 -2.972110E-10 -3.502281E-10 1.039850E-12 1.000000E+00 9.202800E-06 1.000000E+00 4.020614E-07 -2.257067E-07
0 5 132 1.000000E+00 7.676004E-05 -8.105432E-11 -5.184120E-10 3.355208E-10 -1.110362E-10 2.016674E-12 -3.089043E-10 -4.603285E-10 1.369175E-12 1.000000E+00 1.279334E-05 1.000000E+00 4.000289E-07 -3.005746E-07
0 5 133 1.000000E+00 9.819365E-05 -1.238804E-10 -8.339169E-10 6.069305E-10 -1.095047E-10 1.305234E-12 -3.234449E-10 -5.633293E-10 1.685969E-12 1.000000E+00 1.636561E-05 1.000000E+00 3.974271E-07 -3.749764E-07
0 5 134 1.000000E+00 1.194909E-04 -1.757587E-10 -1.165302E-09 8.952594E-10 -1.076642E-10 4.483698E-13 -3.404600E-10 -6.575460E-10 1.986762E-12 1.000000E+00 1.991515E-05 1.000000E+00 3.942654E-07 -4.487990E-07
0 5 135 1.000000E+00 1.406253E-04 -2.364216E-10 -1.514837E-09 1.202968E-09 -1.055311E-10 -5.489266E-13 -3.595009E-10 -7.413555E-10 2.269419E-12 1.000000E+00 2.343756E-05 1.000000E+00 3.905551E-07 -5.219311E-07
0 5 136 1.000000E+00 1.615710E-04 -3.055564E-10 -1.884304E-09 1.532025E-09 -1.031254E-10 -1.678735E-12 -3.800450E-10 -8.132133E-10 2.531064E-12 1.000000E+00 2.692850E-05 1.000000E+00 3.863093E-07 -5.942642E-07
0 5 137 1.000000E+00 1.823024E-04 -3.828090E-10 -2.274927E-09 1.883834E-09 -1.004690E-10 -2.931738E-12 -4.015066E-10 -8.716689E-10 2.769308E-12 1.000000E+00 3.038374E-05 1.000000E+00 3.815430E-07 -6.656928E-07
0 5 138 1.000000E+00 2.027946E-04 -4.677851E-10 -2.687317E-09 2.259168E-09 -9.758678E-11 -4.298852E-12 -4.232368E-10 -9.153847E-10 2.982213E-12 1.000000E+00 3.379909E-05 1.000000E+00 3.762727E-07 -7.361144E-07
0 5 139 1.000000E+00 2.230230E-04 -5.600546E-10 -3.121401E-09 2.658118E-09 -9.450459E-11 -5.769389E-12 -4.445359E-10 -9.431546E-10 3.168102E-12 1.000000E+00 3.717050E-05 1.000000E+00 3.705164E-07 -8.054307E-07
0 5 140 1.000000E+00 2.429640E-04 -6.591532E-10 -3.576389E-09 3.080037E-09 -9.125057E-11 -7.330905E-12 -4.646630E-10 -9.539253E-10 3.325262E-12 1.000000E+00 4.049400E-05 1.000000E+00 3.642937E-07 -8.735471E-07
0 5 141 1.000000E+00 2.625944E-04 -7.645862E-10 -4.050726E-09 3.523509E-09 -8.785407E-11 -8.971833E-12 -4.828432E-10 -9.468177E-10 3.452611E-12 1.000000E+00 4.376574E-05 1.000000E+00 3.576251E-07 -9.403735E-07
0 5 142 1.000000E+00 2.818921E-04 -8.758319E-10 -4.542075E-09 3.986318E-09 -8.434535E-11 -1.067791E-11 -4.982840E-10 -9.211470E-10 3.549977E-12 1.000000E+00 4.698202E-05 1.000000E+00 3.505326E-07 -1.005825E-06
0 5 143 9.999999E-01 3.008354E-04 -9.923462E-10 -5.047294E-09 4.465438E-09 -8.075411E-11 -1.243539E-11 -5.101874E-10 -8.764486E-10 3.616246E-12 1.000000E+00 5.013923E-05 1.000000E+00 3.430386E-07 -1.069820E-06
0 5 144 9.999999E-01 3.194037E-04 -1.113563E-09 -5.562450E-09 4.957030E-09 -7.711286E-11 -1.422957E-11 -5.177655E-10 -8.124947E-10 3.652099E-12 1.000000E+00 5.323394E-05 1.000000E+00 3.351667E-07 -1.132285E-06
0 5 145 9.999999E-01 3.375771E-04 -1.238903E-09 -6.082826E-09 5.456470E-09 -7.344992E-11 -1.604509E-11 -5.202581E-10 -7.293190E-10 3.658100E-12 1.000000E+00 5.626285E-05 1.000000E+00 3.269406E-07 -1.193150E-06
0 5 146 9.999999E-01 3.553368E-04 -1.367771E-09 -6.602966E-09 5.958375E-09 -6.979666E-11 -1.786644E-11 -5.169507E-10 -6.272327E-10 3.634885E-12 1.000000E+00 5.922279E-05 1.000000E+00 3.183847E-07 -1.252350E-06
0 5 147 9.999999E-01 3.726648E-04 -1.499569E-09 -7.116727E-09 6.456662E-09 -6.618015E-11 -1.967741E-11 -5.071927E-10 -5.068409E-10 3.584341E-12 1.000000E+00 6.211079E-05 1.000000E+00 3.095233E-07 -1.309828E-06
0 5 148 9.999999E-01 3.895441E-04 -1.633690E-09 -7.617351E-09 6.944624E-09 -6.262797E-11 -2.146269E-11 -4.904184E-10 -3.690562E-10 3.508083E-12 1.000000E+00 6.492402E-05 1.000000E+00 3.003809E-07 -1.365531E-06
0 5 149 9.999999E-01 4.059588E-04 -1.769529E-09 -8.097564E-09 7.415020E-09 -5.916398E-11 -2.320661E-11 -4.661658E-10 -2.151049E-10 3.408502E-12 1.000000E+00 6.765981E-05 1.000000E+00 2.909815E-07 -1.419413E-06
0 5 150 9.999999E-01 4.218940E-04 -1.906481E-09 -8.549683E-09 7.860194E-09 -5.581097E-11 -2.489282E-11 -4.340974E-10 -4.653163E-11 3.288392E-12 1.000000E+00 7.031567E-05 1.000000E+00 2.813491E-07 -1.471433E-06
0 5 151 9.999999E-01 4.373357E-04 -2.043952E-09 -8.965758E-09 8.272202E-09 -5.258719E-11 -2.650772E-11 -3.940169E-10 1.348051E-10 3.150685E-12 1.000000E+00 7.288929E-05 1.000000E+00 2.715069E-07 -1.521557E-06
0 5 152 9.999999E-01 4.522711E-04 -2.181353E-09 -9.337717E-09 8.642973E-09 -4.950960E-11 -2.803603E-11 -3.458891E-10 3.267410E-10 2.998650E-12 1.000000E+00 7.537853E-05 1.000000E+00 2.614775E-07 -1.569755E-06
0 5 153 9.999999E-01 4.666885E-04 -2.318114E-09 -9.657537E-09 8.964464E-09 -4.658989E-11 -2.946513E-11 -2.898516E-10 5.268254E-10 2.835983E-12 1.000000E+00 7.778142E-05 1.000000E+00 2.512828E-07 -1.616005E-06
0 5 154 9.999999E-01 4.805770E-04 -2.453676E-09 -9.917420E-09 9.228852E-09 -4.383764E-11 -3.078333E-11 -2.262293E-10 7.323431E-10 2.666479E-12 1.000000E+00 8.009617E-05 1.000000E+00 2.409435E-07 -1.660287E-06
0 5 155 9.999999E-01 4.939272E-04 -2.587503E-09 -1.011000E-08 9.428721E-09 -4.125694E-11 -3.197878E-11 -1.555431E-10 9.403508E-10 2.493966E-12 1.000000E+00 8.232120E-05 1.000000E+00 2.304796E-07 -1.702589E-06
0 5 156 9.999999E-01 5.067304E-04 -2.719078E-09 -1.022851E-08 9.557260E-09 -3.884970E-11 -3.304333E-11 -7.851064E-11 1.147714E-09 2.321825E-12 1.000000E+00 8.445507E-05 1.000000E+00 2.199102E-07 -1.742902E-06
0 5 157 9.999999E-01 5.189792E-04 -2.847909E-09 -1.026702E-08 9.608462E-09 -3.661329E-11 -3.396963E-11 3.950095E-12 1.351162E-09 2.154403E-12 1.000000E+00 8.649654E-05 1.000000E+00 2.092530E-07 -1.781223E-06
0 5 158 9.999998E-01 5.306672E-04 -2.973530E-09 -1.022061E-08 9.577326E-09 -3.454090E-11 -3.475111E-11 9.072963E-11 1.547337E-09 1.994868E-12 1.000000E+00 8.844454E-05 1.000000E+00 1.985249E-07 -1.817550E-06
0 5 159 9.999998E-01 5.417890E-04 -3.095502E-09 -1.008556E-08 9.460037E-09 -3.262355E-11 -3.538559E-11 1.805392E-10 1.732863E-09 1.846252E-12 1.000000E+00 9.029818E-05 1.000000E+00 1.877418E-07 -1.851887E-06
0 5 160 9.999998E-01 5.523405E-04 -3.213415E-09 -9.859528E-09 9.254143E-09 -3.084839E-11 -3.587052E-11 2.719280E-10 1.904414E-09 1.711918E-12 1.000000E+00 9.205675E-05 1.000000E+00 1.769187E-07 -1.884240E-06
0 5 161 9.999998E-01 5.623182E-04 -3.326888E-09 -9.541701E-09 8.958706E-09 -2.919971E-11 -3.620757E-11 3.633073E-10 2.058784E-09 1.593564E-12 1.000000E+00 9.371971E-05 1.000000E+00 1.660698E-07 -1.914619E-06
0 5 162 9.999998E-01 5.717201E-04 -3.435571E-09 -9.132913E-09 8.574423E-09 -2.766127E-11 -3.639932E-11 4.529846E-10 2.192967E-09 1.493401E-12 1.000000E+00 9.528669E-05 1.000000E+00 1.552086E-07 -1.943034E-06
0 5 163 9.999998E-01 5.805448E-04 -3.539145E-09 -8.635732E-09 8.103718E-09 -2.621291E-11 -3.645045E-11 5.391949E-10 2.304230E-09 1.412280E-12 1.000000E+00 9.675748E-05 1.000000E+00 1.443481E-07 -1.969499E-06
0 5 164 9.999998E-01 5.887922E-04 -3.637321E-09 -8.054523E-09 7.550792E-09 -2.483670E-11 -3.636882E-11 6.201455E-10 2.390190E-09 1.350791E-12 1.000000E+00 9.813203E-05 1.000000E+00 1.335009E-07 -1.994027E-06
0 5 165 9.999998E-01 5.964628E-04 -3.729843E-09 -7.395441E-09 6.921632E-09 -2.351133E-11 -3.616304E-11 6.940639E-10 2.448884E-09 1.308582E-12 1.000000E+00 9.941047E-05 1.000000E+00 1.226793E-07 -2.016634E-06
0 5 166 9.999998E-01 6.035582E-04 -3.816484E-09 -6.666395E-09 6.223967E-09 -2.221954E-11 -3.584382E-11 7.592406E-10 2.478835E-09 1.284518E-12 1.000000E+00 1.005930E-04 1.000000E+00 1.118958E-07 -2.037336E-06
0 5 167 9.999998E-01 6.100811E-04 -3.897046E-09 -5.876960E-09 5.467178E-09 -2.094229E-11 -3.542336E-11 8.140867E-10 2.479109E-09 1.277021E-12 1.000000E+00 1.016802E-04 1.000000E+00 1.011629E-07 -2.056149E-06
0 5 168 9.999998E-01 6.160347E-04 -3.971363E-09 -5.038222E-09 4.662161E-09 -1.966550E-11 -3.491546E-11 8.571808E-10 2.449355E-09 1.283604E-12 1.000000E+00 1.026725E-04 1.000000E+00 9.049334E-08 -2.073090E-06
0 5 169 9.999998E-01 6.214232E-04 -4.039295E-09 -4.162598E-09 3.821129E-09 -1.837509E-11 -3.433319E-11 8.873201E-10 2.389843E-09 1.301293E-12 1.000000E+00 1.035705E-04 1.000000E+00 7.990038E-08 -2.088175E-06
0 5 170 9.999998E-01 6.262517E-04 -4.100731E-09 -3.263582E-09 2.957374E-09 -1.706291E-11 -3.369284E-11 9.035674E-10 2.301477E-09 1.326340E-12 1.000000E+00 1.043753E-04 1.000000E+00 6.939776E-08 -2.101422E-06
0 5 171 9.999998E-01 6.305257E-04 -4.155585E-09 -2.355463E-09 2.084982E-09 -1.572241E-11 -3.300752E-11 9.052891E-10 2.185796E-09 1.354966E-12 1.000000E+00 1.050876E-04 1.000000E+00 5.899983E-08 -2.112848E-06
0 5 172 9.999998E-01 6.342517E-04 -4.203798E-09 -1.453003E-09 1.218509E-09 -1.435298E-11 -3.229320E-11 8.921932E-10 2.044955E-09 1.383100E-12 1.000000E+00 1.057086E-04 1.000000E+00 4.872156E-08 -2.122470E-06
0 5 173 9.999998E-01 6.374369E-04 -4.245336E-09 -5.710768E-10 3.726358E-10 -1.295621E-11 -3.156208E-11 8.643512E-10 1.881688E-09 1.406403E-12 1.000000E+00 1.062395E-04 1.000000E+00 3.857853E-08 -2.130306E-06
0 5 174 9.999998E-01 6.400889E-04 -4.280187E-09 2.756989E-10 -4.382137E-10 -1.154017E-11 -3.082843E-11 8.222127E-10 1.699254E-09 1.420128E-12 1.000000E+00 1.066815E-04 1.000000E+00 2.858684E-08 -2.136374E-06
0 5 175 9.999998E-01 6.422162E-04 -4.308360E-09 1.073348E-09 -1.200246E-09 -1.011595E-11 -3.010239E-11 7.666104E-10 1.501361E-09 1.421162E-12 1.000000E+00 1.070360E-04 1.000000E+00 1.876302E-08 -2.140694E-06
0 5 176 9.999998E-01 6.438276E-04 -4.329891E-09 1.808920E-09 -1.900678E-09 -8.697851E-12 -2.939376E-11 6.987473E-10 1.292084E-09 1.405335E-12 1.000000E+00 1.073046E-04 1.000000E+00 9.123851E-09 -2.143288E-06
0 5 177 9.999998E-01 6.449324E-04 -4.344830E-09 2.470843E-09 -2.528099E-09 -7.305283E-12 -2.871071E-11 6.201753E-10 1.075754E-09 1.369624E-12 1.000000E+00 1.074887E-04 1.000000E+00 -3.138429E-10 -2.144177E-06
0 5 178 9.999998E-01 6.455404E-04 -4.353252E-09 3.049270E-09 -3.072801E-09 -5.958604E-12 -2.805753E-11 5.327586E-10 8.568494E-10 1.311902E-12 1.000000E+00 1.075901E-04 1.000000E+00 -9.533443E-09 -2.143386E-06
0 5 179 9.999998E-01 6.456621E-04 -4.355249E-09 3.536360E-09 -3.527069E-09 -4.681478E-12 -2.743865E-11 4.386249E-10 6.398722E-10 1.230865E-12 1.000000E+00 1.076104E-04 1.000000E+00 -1.851882E-08 -2.140943E-06
0 5 180 9.999998E-01 6.453079E-04 -4.350934E-09 3.926520E-09 -3.885416E-09 -3.496874E-12 -2.685390E-11 3.401064E-10 4.292225E-10 1.125373E-12 1.000000E+00 1.075513E-04 1.000000E+00 -2.725462E-08 -2.136878E-06
0 5 181 9.999998E-01 6.444889E-04 -4.340434E-09 4.216573E-09 -4.144755E-09 -2.430732E-12 -2.630262E-11 2.396684E-10 2.290748E-10 9.963830E-13 1.000000E+00 1.074148E-04 1.000000E+00 -3.572661E-08 -2.131224E-06
0 5 182 9.999998E-01 6.432162E-04 -4.323899E-09 4.405857E-09 -4.304493E-09 -1.504108E-12 -2.578092E-11 1.398339E-10 4.325602E-11 8.451212E-13 1.000000E+00 1.072027E-04 1.000000E+00 -4.392196E-08 -2.124016E-06
0 5 183 9.999998E-01 6.415014E-04 -4.301489E-09 4.496241E-09 -4.366553E-09 -7.404898E-13 -2.528390E-11 4.310243E-11 -1.248639E-10 6.737479E-13 1.000000E+00 1.069169E-04 1.000000E+00 -5.182953E-08 -2.115296E-06
0 5 184 9.999998E-01 6.393563E-04 -4.273387E-09 4.492062E-09 -4.335307E-09 -1.566118E-13 -2.480458E-11 -4.813426E-11 -2.724686E-10 4.859075E-13 1.000000E+00 1.065594E-04 1.000000E+00 -5.944017E-08 -2.105105E-06
0 5 185 9.999998E-01 6.367926E-04 -4.239786E-09 4.399972E-09 -4.217428E-09 2.313251E-13 -2.433500E-11 -1.316729E-10 -3.973762E-10 2.850063E-13 1.000000E+00 1.061321E-04 1.000000E+00 -6.674690E-08 -2.093491E-06
0 5 186 9.999998E-01 6.338225E-04 -4.200896E-09 4.228716E-09 -4.021666E-09 4.134008E-13 -2.386641E-11 -2.055745E-10 -4.980950E-10 7.616320E-14 1.000000E+00 1.056371E-04 1.000000E+00 -7.374511E-08 -2.080503E-06
0 5 187 9.999998E-01 6.304579E-04 -4.156941E-09 3.988823E-09 -3.758545E-09 3.836515E-13 -2.338982E-11 -2.682321E-10 -5.738597E-10 -1.356810E-13 1.000000E+00 1.050763E-04 1.000000E+00 -8.043264E-08 -2.066194E-06
0 5 188 9.999998E-01 6.267113E-04 -4.108157E-09 3.692252E-09 -3.440009E-09 1.420387E-13 -2.289634E-11 -3.184266E-10 -6.246392E-10 -3.451870E-13 1.000000E+00 1.044519E-04 1.000000E+00 -8.680984E-08 -2.050619E-06
0 5 189 9.999998E-01 6.225946E-04 -4.054789E-09 3.351970E-09 -3.079004E-09 -3.067225E-13 -2.237717E-11 -3.553689E-10 -6.511208E-10 -5.475576E-13 1.000000E+00 1.037658E-04 1.000000E+00 -9.287950E-08 -2.033836E-06
0 5 190 9.999998E-01 6.181203E-04 -3.997094E-09 2.981514E-09 -2.689042E-09 -9.530766E-13 -2.182576E-11 -3.787236E-10 -6.546658E-10 -7.370404E-13 1.000000E+00 1.030201E-04 1.000000E+00 -9.864677E-08 -2.015903E-06
0 5 191 9.999998E-01 6.133006E-04 -3.935337E-09 2.594523E-09 -2.283732E-09 -1.780803E-12 -2.123526E-11 -3.886168E-10 -6.372444E-10 -9.091519E-13 1.000000E+00 1.022168E-04 1.000000E+00 -1.041189E-07 -1.996881E-06
0 5 192 9.999998E-01 6.081475E-04 -3.869787E-09 2.204280E-09 -1.876332E-09 -2.771380E-12 -2.060188E-11 -3.856243E-10 -6.013467E-10 -1.060282E-12 1.000000E+00 1.013579E-04 1.000000E+00 -1.093052E-07 -1.976830E-06
0 5 193 9.999998E-01 6.026734E-04 -3.800719E-09 1.823274E-09 -1.479304E-09 -3.901367E-12 -1.992272E-11 -3.707407E-10 -5.498766E-10 -1.186519E-12 1.000000E+00 1.004456E-04 1.000000E+00 -1.142163E-07 -1.955810E-06
0 5 194 9.999998E-01 5.968901E-04 -3.728411E-09 1.462799E-09 -1.103920E-09 -5.144419E-12 -1.919767E-11 -3.453330E-10 -4.860326E-10 -1.286018E-12 1.000000E+00 9.948169E-05 1.000000E+00 -1.188643E-07 -1.933881E-06
0 5 195 9.999998E-01 5.908097E-04 -3.653140E-09 1.132608E-09 -7.599166E-10 -6.473404E-12 -1.842810E-11 -3.110761E-10 -4.131809E-10 -1.357405E-12 1.000000E+00 9.846828E-05 1.000000E+00 -1.232620E-07 -1.911099E-06
0 5 196 9.999998E-01 5.844439E-04 -3.575184E-09 8.406465E-10 -4.552261E-10 -7.859229E-12 -1.761704E-11 -2.698788E-10 -3.347240E-10 -1.400262E-12 1.000000E+00 9.740733E-05 1.000000E+00 -1.274227E-07 -1.887522E-06
0 5 197 9.999998E-01 5.778046E-04 -3.494816E-09 5.928509E-10 -1.957786E-10 -9.273928E-12 -1.677103E-11 -2.237979E-10 -2.539744E-10 -1.415382E-12 1.000000E+00 9.630076E-05 1.000000E+00 -1.313599E-07 -1.863202E-06
0 5 198 9.999998E-01 5.709031E-04 -3.412304E-09 3.930507E-10 1.460026E-11 -1.068999E-11 -1.589548E-11 -1.749503E-10 -1.740354E-10 -1.404266E-12 1.000000E+00 9.515051E-05 1.000000E+00 -1.350865E-07 -1.838189E-06
0 5 199 9.999998E-01 5.637508E-04 -3.327912E-09 2.429503E-10 1.742032E-10 -1.208246E-11 -1.499956E-11 -1.254204E-10 -9.769671E-11 -1.370292E-12 1.000000E+00 9.395847E-05 1.000000E+00 -1.386151E-07 -1.812532E-06
0 5 200 9.999998E-01 5.563590E-04 -3.241892E-09 1.422099E-10 2.833702E-10 -1.343058E-11 -1.409198E-11 -7.717604E-11 -2.734542E-11 -1.315619E-12 1.000000E+00 9.272650E-05 1.000000E+00 -1.419570E-07 -1.786274E-06
0 5 201 9.999998E-01 5.487386E-04 -3.154491E-09 8.859823E-11 3.443257E-10 -1.471370E-11 -1.318205E-11 -3.198892E-11 3.509729E-11 -1.244716E-12 1.000000E+00 9.145644E-05 1.000000E+00 -1.451227E-07 -1.759456E-06
0 5 202 9.999998E-01 5.409004E-04 -3.065944E-09 7.823207E-11 3.609511E-10 -1.592001E-11 -1.227987E-11 8.634241E-12 8.821977E-11 -1.161923E-12 1.000000E+00 9.015007E-05 1.000000E+00 -1.481212E-07 -1.732115E-06
0 5 203 9.999998E-01 5.328549E-04 -2.976477E-09 1.058667E-10 3.384913E-10 -1.703754E-11 -1.139426E-11 4.350037E-11 1.311378E-10 -1.070451E-12 1.000000E+00 8.880916E-05 1.000000E+00 -1.509603E-07 -1.704285E-06
0 5 204 9.999998E-01 5.246125E-04 -2.886304E-09 1.652328E-10 2.832190E-10 -1.806091E-11 -1.053397E-11 7.176659E-11 1.634842E-10 -9.756848E-13 1.000000E+00 8.743542E-05 1.000000E+00 -1.536464E-07 -1.675998E-06
0 5 205 9.999999E-01 5.161833E-04 -2.795628E-09 2.493999E-10 2.020738E-10 -1.898891E-11 -9.706862E-12 9.295731E-11 1.853824E-10 -8.805937E-13 1.000000E+00 8.603055E-05 1.000000E+00 -1.561845E-07 -1.647283E-06
0 5 206 9.999999E-01 5.075770E-04 -2.704643E-09 3.511474E-10 1.022944E-10 -1.982210E-11 -8.919085E-12 1.069590E-10 1.973914E-10 -7.887954E-13 1.000000E+00 8.459618E-05 1.000000E+00 -1.585786E-07 -1.618165E-06
0 5 207 9.999999E-01 4.988033E-04 -2.613531E-09 4.633180E-10 -8.939965E-12 -2.056650E-11 -8.175442E-12 1.140007E-10 2.004403E-10 -7.032899E-13 1.000000E+00 8.313389E-05 1.000000E+00 -1.608318E-07 -1.588669E-06
0 5 208 9.999999E-01 4.898715E-04 -2.522464E-09 5.791488E-10 -1.248341E-10 -2.122868E-11 -7.479710E-12 1.146172E-10 1.957468E-10 -6.259574E-13 1.000000E+00 8.164525E-05 1.000000E+00 -1.629463E-07 -1.558818E-06
0 5 209 9.999999E-01 4.807905E-04 -2.431605E-09 6.925524E-10 -2.392605E-10 -2.181842E-11 -6.833610E-12 1.095954E-10 1.847293E-10 -5.584718E-13 1.000000E+00 8.013176E-05 1.000000E+00 -1.649242E-07 -1.528633E-06
0 5 210 9.999999E-01 4.715692E-04 -2.341108E-09 7.983395E-10 -3.469862E-10 -2.234562E-11 -6.237430E-12 9.991585E-11 1.689163E-10 -5.013101E-13 1.000000E+00 7.859487E-05 1.000000E+00 -1.667668E-07 -1.498135E-06
0 5 211 9.999999E-01 4.622159E-04 -2.251120E-09 8.923841E-10 -4.438306E-10 -2.282104E-11 -5.690706E-12 8.668366E-11 1.498581E-10 -4.546759E-13 1.000000E+00 7.703598E-05 1.000000E+00 -1.684761E-07 -1.467345E-06
0 5 212 9.999999E-01 4.527388E-04 -2.161779E-09 9.717069E-10 -5.267602E-10 -2.325497E-11 -5.190696E-12 7.105849E-11 1.290464E-10 -4.180100E-13 1.000000E+00 7.545647E-05 1.000000E+00 -1.700538E-07 -1.436281E-06
0 5 213 9.999999E-01 4.431457E-04 -2.073216E-09 1.034501E-09 -5.939069E-10 -2.365706E-11 -4.735494E-12 5.418797E-11 1.078441E-10 -3.900499E-13 1.000000E+00 7.385763E-05 1.000000E+00 -1.715024E-07 -1.404963E-06
0 5 214 9.999999E-01 4.334443E-04 -1.985558E-09 1.080083E-09 -6.445277E-10 -2.403507E-11 -4.320054E-12 3.714557E-11 8.742878E-11 -3.698703E-13 1.000000E+00 7.224072E-05 1.000000E+00 -1.728249E-07 -1.373412E-06
0 5 215 9.999999E-01 4.236417E-04 -1.898921E-09 1.108792E-09 -6.789010E-10 -2.439680E-11 -3.942143E-12 2.087846E-11 6.875425E-11 -3.554902E-13 1.000000E+00 7.060695E-05 1.000000E+00 -1.740248E-07 -1.341645E-06
0 5 216 9.999999E-01 4.137449E-04 -1.813420E-09 1.121840E-09 -6.981797E-10 -2.474605E-11 -3.596124E-12 6.167007E-12 5.252683E-11 -3.449917E-13 1.000000E+00 6.895748E-05 1.000000E+00 -1.751066E-07 -1.309683E-06
0 5 217 9.999999E-01 4.037605E-04 -1.729162E-09 1.121126E-09 -7.042087E-10 -2.508678E-11 -3.278965E-12 -6.401805E-12 3.919855E-11 -3.373101E-13 1.000000E+00 6.729342E-05 1.000000E+00 -1.760751E-07 -1.277543E-06
0 5 218 9.999999E-01 3.936949E-04 -1.646250E-09 1.109036E-09 -6.993232E-10 -2.542067E-11 -2.986406E-12 -1.644665E-11 2.897873E-11 -3.304311E-13 1.000000E+00 6.561582E-05 1.000000E+00 -1.769362E-07 -1.245246E-06
0 5 219 9.999999E-01 3.835542E-04 -1.564778E-09 1.088233E-09 -6.861400E-10 -2.574765E-11 -2.715634E-12 -2.379037E-11 2.185434E-11 -3.232257E-13 1.000000E+00 6.392570E-05 1.000000E+00 -1.776959E-07 -1.212808E-06
0 5 220 9.999999E-01 3.733440E-04 -1.484838E-09 1.061455E-09 -6.673585E-10 -2.606712E-11 -2.463149E-12 -2.844753E-11 1.762509E-11 -3.148290E-13 1.000000E+00 6.222400E-05 1.000000E+00 -1.783609E-07 -1.180249E-06
0 5 221 9.999999E-01 3.630699E-04 -1.406515E-09 1.031338E-09 -6.455806E-10 -2.637730E-11 -2.227650E-12 -3.059557E-11 1.594340E-11 -3.042809E-13 1.000000E+00 6.051165E-05 1.000000E+00 -1.789380E-07 -1.147583E-06
0 5 222 9.999999E-01 3.527371E-04 -1.329888E-09 1.000264E-09 -6.231591E-10 -2.667569E-11 -2.006680E-12 -3.054590E-11 1.635950E-11 -2.912926E-13 1.000000E+00 5.878951E-05 1.000000E+00 -1.794341E-07 -1.114828E-06
0 5 223 9.999999E-01 3.423504E-04 -1.255030E-09 9.702461E-10 -6.020847E-10 -2.695989E-11 -1.799488E-12 -2.870381E-11 1.836558E-11 -2.762938E-13 1.000000E+00 5.705840E-05 1.000000E+00 -1.798561E-07 -1.081999E-06
0 5 224 9.999999E-01 3.319146E-04 -1.182008E-09 9.428566E-10 -5.839089E-10 -2.722827E-11 -1.605632E-12 -2.552790E-11 2.144043E-11 -2.586416E-13 1.000000E+00 5.531910E-05 1.000000E+00 -1.802107E-07 -1.049108E-06
0 5 225 9.999999E-01 3.214340E-04 -1.110885E-09 9.191903E-10 -5.697113E-10 -2.747717E-11 -1.423815E-12 -2.149327E-11 2.508442E-11 -2.393596E-13 1.000000E+00 5.357233E-05 1.000000E+00 -1.805041E-07 -1.016169E-06
0 5 226 9.999999E-01 3.109127E-04 -1.041716E-09 8.998700E-10 -5.601002E-10 -2.770699E-11 -1.255514E-12 -1.705388E-11 2.885151E-11 -2.189382E-13 1.000000E+00 5.181878E-05 1.000000E+00 -1.807425E-07 -9.831931E-07
0 5 227 9.999999E-01 3.003546E-04 -9.745516E-10 8.850825E-10 -5.552491E-10 -2.791505E-11 -1.098767E-12 -1.261495E-11 3.237133E-11 -1.976745E-13 1.000000E+00 5.005911E-05 1.000000E+00 -1.809314E-07 -9.501904E-07
0 5 228 1.000000E+00 2.897634E-04 -9.094366E-10 8.746401E-10 -5.549581E-10 -2.810234E-11 -9.556543E-13 -8.511222E-12 3.536160E-11 -1.763366E-13 1.000000E+00 4.829391E-05 1.000000E+00 -1.810758E-07 -9.171699E-07
0 5 229 1.000000E+00 2.791425E-04 -8.464124E-10 8.680601E-10 -5.587319E-10 -2.826772E-11 -8.245319E-13 -4.992105E-12 3.763364E-11 -1.557695E-13 1.000000E+00 4.652375E-05 1.000000E+00 -1.811803E-07 -8.841396E-07
0 5 230 1.000000E+00 2.684950E-04 -7.855127E-10 8.646559E-10 -5.658697E-10 -2.841388E-11 -7.064864E-13 -2.217744E-12 3.908934E-11 -1.359899E-13 1.000000E+00 4.474917E-05 1.000000E+00 -1.812490E-07 -8.511064E-07
0 5 231 1.000000E+00 2.578239E-04 -7.267713E-10 8.636246E-10 -5.755554E-10 -2.853970E-11 -6.004199E-13 -2.607801E-13 3.971194E-11 -1.176647E-13 1.000000E+00 4.297064E-05 1.000000E+00 -1.812858E-07 -8.180763E-07
0 5 232 1.000000E+00 2.471318E-04 -6.702131E-10 8.641344E-10 -5.869405E-10 -2.864921E-11 -5.066325E-13 8.849531E-13 3.955209E-11 -1.009442E-13 1.000000E+00 4.118864E-05 1.000000E+00 -1.812940E-07 -7.850543E-07
0 5 233 1.000000E+00 2.364215E-04 -6.158646E-10 8.653945E-10 -5.992184E-10 -2.874159E-11 -4.240505E-13 1.289421E-12 3.871102E-11 -8.601633E-14 1.000000E+00 3.940358E-05 1.000000E+00 -1.812767E-07 -7.520448E-07
0 5 234 1.000000E+00 2.256950E-04 -5.637442E-10 8.667132E-10 -6.116806E-10 -2.882124E-11 -3.522309E-13 1.070792E-12 3.732289E-11 -7.284866E-14 1.000000E+00 3.761584E-05 1.000000E+00 -1.812370E-07 -7.190516E-07
0 5 235 1.000000E+00 2.149547E-04 -5.138725E-10 8.675361E-10 -6.237560E-10 -2.888729E-11 -2.902020E-13 3.769758E-13 3.553722E-11 -6.147192E-14 1.000000E+00 3.582578E-05 1.000000E+00 -1.811774E-07 -6.860778E-07
0 5 236 1.000000E+00 2.042024E-04 -4.662623E-10 8.674672E-10 -6.350305E-10 -2.894419E-11 -2.373075E-13 -6.337445E-13 3.350394E-11 -5.156623E-14 1.000000E+00 3.403373E-05 1.000000E+00 -1.811006E-07 -6.531261E-07
0 5 237 1.000000E+00 1.934398E-04 -4.209302E-10 8.662686E-10 -6.452524E-10 -2.899042E-11 -1.920580E-13 -1.807057E-12 3.136016E-11 -4.293366E-14 1.000000E+00 3.223997E-05 1.000000E+00 -1.810093E-07 -6.201985E-07
0 5 238 1.000000E+00 1.826687E-04 -3.778847E-10 8.638531E-10 -6.543187E-10 -2.903005E-11 -1.546170E-13 -3.004726E-12 2.922142E-11 -3.595244E-14 1.000000E+00 3.044478E-05 1.000000E+00 -1.809058E-07 -5.872968E-07
0 5 239 1.000000E+00 1.718904E-04 -3.371374E-10 8.602592E-10 -6.622540E-10 -2.906232E-11 -1.227068E-13 -4.116903E-12 2.717659E-11 -2.945499E-14 1.000000E+00 2.864840E-05 1.000000E+00 -1.807928E-07 -5.544224E-07
0 5 240 1.000000E+00 1.611062E-04 -2.986957E-10 8.556192E-10 -6.691813E-10 -2.908896E-11 -9.673309E-14 -5.064095E-12 2.528473E-11 -2.416063E-14 1.000000E+00 2.685103E-05 1.000000E+00 -1.806725E-07 -5.215761E-07
0 5 241 1.000000E+00 1.503172E-04 -2.625665E-10 8.501310E-10 -6.752876E-10 -2.911065E-11 -7.500316E-14 -5.798484E-12 2.357796E-11 -1.937485E-14 1.000000E+00 2.505286E-05 1.000000E+00 -1.805473E-07 -4.887586E-07
0 5 242 1.000000E+00 1.395244E-04 -2.287555E-10 8.440223E-10 -6.807920E-10 -2.912771E-11 -5.779825E-14 -6.305261E-12 2.206210E-11 -1.525965E-14 1.000000E+00 2.325407E-05 1.000000E+00 -1.804196E-07 -4.559702E-07
0 5 243 1.000000E+00 1.287287E-04 -1.972667E-10 8.375204E-10 -6.859188E-10 -2.914117E-11 -4.310243E-14 -6.593701E-12 2.072442E-11 -1.172162E-14 1.000000E+00 2.145479E-05 1.000000E+00 -1.802915E-07 -4.232105E-07
0 5 244 1.000000E+00 1.179309E-04 -1.681038E-10 8.308349E-10 -6.908704E-10 -2.915116E-11 -3.253169E-14 -6.692336E-12 1.953740E-11 -8.480479E-15 1.000000E+00 1.965515E-05 1.000000E+00 -1.801650E-07 -3.904793E-07
0 5 245 1.000000E+00 1.071315E-04 -1.412695E-10 8.241358E-10 -6.958146E-10 -2.915813E-11 -2.320029E-14 -6.643991E-12 1.846535E-11 -5.751000E-15 1.000000E+00 1.785525E-05 1.000000E+00 -1.800421E-07 -3.577757E-07
0 5 246 1.000000E+00 9.633117E-05 -1.167655E-10 8.175469E-10 -7.008748E-10 -2.916266E-11 -1.676608E-14 -6.494141E-12 1.746939E-11 -3.398785E-15 1.000000E+00 1.605519E-05 1.000000E+00 -1.799246E-07 -3.250985E-07
0 5 247 1.000000E+00 8.553025E-05 -9.459311E-11 8.111475E-10 -7.061260E-10 -2.916492E-11 -1.157870E-14 -6.288847E-12 1.651221E-11 -1.528337E-15 1.000000E+00 1.425504E-05 1.000000E+00 -1.798141E-07 -2.924463E-07
0 5 248 1.000000E+00 7.472913E-05 -7.475280E-11 8.049692E-10 -7.116020E-10 -2.916572E-11 -7.900646E-15 -6.068155E-12 1.556133E-11 1.117848E-16 1.000000E+00 1.245485E-05 1.000000E+00 -1.797120E-07 -2.598175E-07
0 5 249 1.000000E+00 6.392807E-05 -5.724561E-11 7.990112E-10 -7.173001E-10 -2.916470E-11 -5.426450E-15 -5.861328E-12 1.459049E-11 1.401757E-15 1.000000E+00 1.065468E-05 1.000000E+00 -1.796195E-07 -2.272100E-07
0 5 250 1.000000E+00 5.312730E-05 -4.207093E-11 7.932465E-10 -7.231929E-10 -2.916291E-11 -3.815345E-15 -5.689399E-12 1.358204E-11 2.119164E-15 1.000000E+00 8.854549E-06 1.000000E+00 -1.795378E-07 -1.946217E-07
0 5 251 1.000000E+00 4.232694E-05 -2.922885E-11 7.876324E-10 -7.292390E-10 -2.916046E-11 -2.447722E-15 -5.561123E-12 1.252506E-11 2.798247E-15 1.000000E+00 7.054491E-06 1.000000E+00 -1.794678E-07 -1.620502E-07
0 5 252 1.000000E+00 3.152711E-05 -1.871946E-11 7.821243E-10 -7.353915E-10 -2.915732E-11 -2.193278E-15 -5.477263E-12 1.141718E-11 3.086718E-15 1.000000E+00 5.254518E-06 1.000000E+00 -1.794101E-07 -1.294929E-07
0 5 253 1.000000E+00 2.072785E-05 -1.054191E-11 7.766779E-10 -7.416070E-10 -2.915429E-11 -1.352756E-15 -5.433373E-12 1.026089E-11 3.317257E-15 1.000000E+00 3.454641E-06 1.000000E+00 -1.793654E-07 -9.694725E-08
0 5 254 1.000000E+00 9.929177E-06 -4.696796E-12 7.712576E-10 -7.478499E-10 -2.915068E-11 -1.253464E-15 -5.419850E-12 9.064146E-12 3.223797E-15 1.000000E+00 1.654863E-06 1.000000E+00 -1.793341E-07 -6.441031E-08
0 5 255 1.000000E+00 -8.689126E-07 -1.182699E-12 7.658382E-10 -7.540931E-10 -2.914784E-11 -7.063032E-16 -5.428556E-12 7.838679E-12 2.905946E-15 1.000000E+00 -1.448188E-07 1.000000E+00 -1.793166E-07 -3.187928E-08
0 6 0 1.000000E+00 -1.165087E-05 -8.680779E-16 7.538131E-10 -7.537109E-10 -4.196793E-11 -4.119109E-16 -6.548079E-12 6.613978E-12 3.432840E-15 1.000000E+00 -1.941812E-06 1.000000E+00 -2.118340E-07 6.501745E-10
0 6 1 1.000000E+00 -2.460727E-05 -1.149482E-12 7.472498E-10 -7.611384E-10 -4.196475E-11 2.700824E-16 -6.594934E-12 5.392077E-12 2.943924E-15 1.000000E+00 -4.101211E-06 1.000000E+00 -2.118458E-07 3.316269E-08
0 6 2 1.000000E+00 -3.756320E-05 -4.629447E-12 7.406232E-10 -7.685020E-10 -4.196204E-11 1.096539E-15 -6.674651E-12 4.189080E-12 2.471082E-15 1.000000E+00 -6.260533E-06 1.000000E+00 -2.118746E-07 6.567830E-08
0 6 3 1.000000E+00 -5.051871E-05 -1.044086E-11 7.339005E-10 -7.757667E-10 -4.195980E-11 1.811649E-15 -6.790375E-12 3.022400E-12 2.501814E-15 1.000000E+00 -8.419785E-06 1.000000E+00 -2.119201E-07 9.820008E-08
0 6 4 1.000000E+00 -6.347384E-05 -1.858487E-11 7.270424E-10 -7.828936E-10 -4.195704E-11 2.608489E-15 -6.947245E-12 1.903823E-12 2.358159E-15 1.000000E+00 -1.057897E-05 1.000000E+00 -2.119819E-07 1.307311E-07
0 6 5 1.000000E+00 -7.642859E-05 -2.906028E-11 7.200060E-10 -7.898396E-10 -4.195509E-11 3.162858E-15 -7.147738E-12 8.398185E-13 2.721154E-15 1.000000E+00 -1.273810E-05 1.000000E+00 -2.120595E-07 1.632742E-07
0 6 6 1.000000E+00 -8.938290E-05 -4.186957E-11 7.127470E-10 -7.965606E-10 -4.195159E-11 3.433227E-15 -7.389516E-12 -1.718016E-13 3.453186E-15 1.000000E+00 -1.489715E-05 1.000000E+00 -2.121522E-07 1.958323E-07
0 6 7 1.000000E+00 -1.023367E-04 -5.701120E-11 7.052270E-10 -8.030169E-10 -4.194818E-11 2.725666E-15 -7.663987E-12 -1.142952E-12 4.547838E-15 1.000000E+00 -1.705612E-05 1.000000E+00 -2.122590E-07 2.284081E-07
0 6 8 1.000000E+00 -1.152898E-04 -7.448745E-11 6.974190E-10 -8.091830E-10 -4.194250E-11 1.199590E-15 -7.952817E-12 -2.094588E-12 6.128624E-15 1.000000E+00 -1.921497E-05 1.000000E+00 -2.123789E-07 2.610041E-07
0 6 9 1.000000E+00 -1.282420E-04 -9.429665E-11 6.893214E-10 -8.150560E-10 -4.193592E-11 -1.431432E-15 -8.227485E-12 -3.057684E-12 8.144073E-15 1.000000E+00 -2.137367E-05 1.000000E+00 -2.125105E-07 2.936225E-07
0 6 10 1.000000E+00 -1.411931E-04 -1.164405E-10 6.809640E-10 -8.206664E-10 -4.192621E-11 -5.994198E-15 -8.450617E-12 -4.069742E-12 1.079297E-14 1.000000E+00 -2.353218E-05 1.000000E+00 -2.126524E-07 3.262655E-07
0 6 11 1.000000E+00 -1.541425E-04 -1.409171E-10 6.724201E-10 -8.260853E-10 -4.191434E-11 -1.247044E-14 -8.577618E-12 -5.173637E-12 1.392732E-14 1.000000E+00 -2.569041E-05 1.000000E+00 -2.128028E-07 3.589349E-07
0 6 12 1.000000E+00 -1.670898E-04 -1.677269E-10 6.638088E-10 -8.314306E-10 -4.189836E-11 -2.115195E-14 -8.562582E-12 -6.411947E-12 1.754119E-14 1.000000E+00 -2.784829E-05 1.000000E+00 -2.129600E-07 3.916323E-07
0 6 13 1.000000E+00 -1.800344E-04 -1.968670E-10 6.552950E-10 -8.368653E-10 -4.187925E-11 -3.299552E-14 -8.362200E-12 -7.822108E-12 2.192415E-14 1.000000E+00 -3.000573E-05 1.000000E+00 -2.131217E-07 4.243588E-07
0 6 14 1.000000E+00 -1.929755E-04 -2.283370E-10 6.470844E-10 -8.425895E-10 -4.185451E-11 -4.844142E-14 -7.944590E-12 -9.430067E-12 2.711398E-14 1.000000E+00 -3.216258E-05 1.000000E+00 -2.132857E-07 4.571155E-07
0 6 15 1.000000E+00 -2.059123E-04 -2.621325E-10 6.394058E-10 -8.488272E-10 -4.182503E-11 -6.751816E-14 -7.296665E-12 -1.124421E-11 3.296749E-14 1.000000E+00 -3.431871E-05 1.000000E+00 -2.134497E-07 4.899030E-07
0 6 16 1.000000E+00 -2.188437E-04 -2.982509E-10 6.324911E-10 -8.558026E-10 -4.178857E-11 -9.196215E-14 -6.429722E-12 -1.324838E-11 3.981444E-14 1.000000E+00 -3.647396E-05 1.000000E+00 -2.136112E-07 5.227217E-07
0 6 17 1.000000E+00 -2.317687E-04 -3.366863E-10 6.265463E-10 -8.637119E-10 -4.174540E-11 -1.215199E-13 -5.386431E-12 -1.539799E-11 4.793203E-14 1.000000E+00 -3.862812E-05 1.000000E+00 -2.137674E-07 5.555716E-07
0 6 18 1.000000E+00 -2.446858E-04 -3.774342E-10 6.217182E-10 -8.726903E-10 -4.169271E-11 -1.580415E-13 -4.243010E-12 -1.761724E-11 5.735858E-14 1.000000E+00 -4.078097E-05 1.000000E+00 -2.139157E-07 5.884523E-07
0 6 19 1.000000E+00 -2.575936E-04 -4.204857E-10 6.180603E-10 -8.827777E-10 -4.163068E-11 -2.015815E-13 -3.108464E-12 -1.979873E-11 6.828604E-14 1.000000E+00 -4.293227E-05 1.000000E+00 -2.140534E-07 6.213633E-07
0 6 20 1.000000E+00 -2.704903E-04 -4.658335E-10 6.155013E-10 -8.938872E-10 -4.155614E-11 -2.537054E-13 -2.121075E-12 -2.180783E-11 8.107031E-14 1.000000E+00 -4.508172E-05 1.000000E+00 -2.141775E-07 6.543035E-07
0 6 21 1.000000E+00 -2.833742E-04 -5.134659E-10 6.138182E-10 -9.057798E-10 -4.146854E-11 -3.155437E-13 -1.438225E-12 -2.349035E-11 9.582218E-14 1.000000E+00 -4.722903E-05 1.000000E+00 -2.142851E-07 6.872715E-07
0 6 22 1.000000E+00 -2.962430E-04 -5.633718E-10 6.126248E-10 -9.180503E-10 -4.136449E-11 -3.876005E-13 -1.224375E-12 -2.468410E-11 1.126903E-13 1.000000E+00 -4.937383E-05 1.000000E+00 -2.143734E-07 7.202656E-07
0 6 23 9.999999E-01 -3.090945E-04 -6.155351E-10 6.113694E-10 -9.301288E-10 -4.124316E-11 -4.711751E-13 -1.635634E-12 -2.523449E-11 1.316691E-13 1.000000E+00 -5.151575E-05 1.000000E+00 -2.144390E-07 7.532833E-07
0 6 24 9.999999E-01 -3.219261E-04 -6.699399E-10 6.093536E-10 -9.412992E-10 -4.110115E-11 -5.674315E-13 -2.798252E-12 -2.501206E-11 1.528566E-13 1.000000E+00 -5.365436E-05 1.000000E+00 -2.144786E-07 7.863218E-07
0 6 25 9.999999E-01 -3.347352E-04 -7.265650E-10 6.057729E-10 -9.507373E-10 -4.093745E-11 -6.762705E-13 -4.791679E-12 -2.393336E-11 1.756742E-13 1.000000E+00 -5.578921E-05 1.000000E+00 -2.144888E-07 8.193775E-07
0 6 26 9.999999E-01 -3.475187E-04 -7.853875E-10 5.997702E-10 -9.575695E-10 -4.074980E-11 -7.994898E-13 -7.629862E-12 -2.197816E-11 2.005167E-13 1.000000E+00 -5.791979E-05 1.000000E+00 -2.144656E-07 8.524461E-07
0 6 27 9.999999E-01 -3.602734E-04 -8.463807E-10 5.905132E-10 -9.609469E-10 -4.053641E-11 -9.362957E-13 -1.124369E-11 -1.920888E-11 2.264331E-13 1.000000E+00 -6.004557E-05 1.000000E+00 -2.144047E-07 8.855225E-07
0 6 28 9.999999E-01 -3.729957E-04 -9.095128E-10 5.772828E-10 -9.601339E-10 -4.029694E-11 -1.088536E-12 -1.547267E-11 -1.578243E-11 2.528368E-13 1.000000E+00 -6.216595E-05 1.000000E+00 -2.143016E-07 9.186004E-07
0 6 29 9.999999E-01 -3.856819E-04 -9.747488E-10 5.595678E-10 -9.546044E-10 -4.003074E-11 -1.254426E-12 -2.006163E-11 -1.195659E-11 2.793526E-13 1.000000E+00 -6.428032E-05 1.000000E+00 -2.141508E-07 9.516728E-07
0 6 30 9.999999E-01 -3.983280E-04 -1.042048E-09 5.371596E-10 -9.441363E-10 -3.973823E-11 -1.436154E-12 -2.466284E-11 -8.090006E-12 3.054956E-13 1.000000E+00 -6.638800E-05 1.000000E+00 -2.139469E-07 9.847312E-07
0 6 31 9.999999E-01 -4.109296E-04 -1.111367E-09 5.102422E-10 -9.288962E-10 -3.941975E-11 -1.632582E-12 -2.885175E-11 -4.631138E-12 3.301920E-13 1.000000E+00 -6.848826E-05 1.000000E+00 -2.136835E-07 1.017766E-06
0 6 32 9.999999E-01 -4.234820E-04 -1.182652E-09 4.794561E-10 -9.095087E-10 -3.907785E-11 -1.844595E-12 -3.215080E-11 -2.097941E-12 3.533786E-13 1.000000E+00 -7.058034E-05 1.000000E+00 -2.133539E-07 1.050767E-06
0 6 33 9.999999E-01 -4.359804E-04 -1.255851E-09 4.459406E-10 -8.870952E-10 -3.871299E-11 -2.072256E-12 -3.405666E-11 -1.048456E-12 3.746725E-13 1.000000E+00 -7.266340E-05 1.000000E+00 -2.129508E-07 1.083723E-06
0 6 34 9.999999E-01 -4.484195E-04 -1.330901E-09 4.113427E-10 -8.632783E-10 -3.832850E-11 -2.316970E-12 -3.408106E-11 -2.041243E-12 3.939137E-13 1.000000E+00 -7.473659E-05 1.000000E+00 -2.124669E-07 1.116619E-06
0 6 35 9.999999E-01 -4.607939E-04 -1.407736E-09 3.777784E-10 -8.401475E-10 -3.792516E-11 -2.579527E-12 -3.179356E-11 -5.591176E-12 4.112738E-13 1.000000E+00 -7.679898E-05 1.000000E+00 -2.118942E-07 1.149442E-06
0 6 36 9.999999E-01 -4.730975E-04 -1.486284E-09 3.477556E-10 -8.201797E-10 -3.750596E-11 -2.861913E-12 -2.686144E-11 -1.211775E-11 4.277698E-13 1.000000E+00 -7.884958E-05 1.000000E+00 -2.112251E-07 1.182178E-06
0 6 37 9.999999E-01 -4.853242E-04 -1.566468E-09 3.240556E-10 -8.061151E-10 -3.706962E-11 -3.166572E-12 -1.909570E-11 -2.189640E-11 4.439145E-13 1.000000E+00 -8.088737E-05 1.000000E+00 -2.104516E-07 1.214810E-06
0 6 38 9.999999E-01 -4.974674E-04 -1.648205E-09 3.095642E-10 -8.007969E-10 -3.661813E-11 -3.496170E-12 -8.486630E-12 -3.500880E-11 4.610401E-13 1.000000E+00 -8.291124E-05 1.000000E+00 -2.095663E-07 1.247322E-06
0 6 39 9.999999E-01 -5.095204E-04 -1.731409E-09 3.070823E-10 -8.069740E-10 -3.614754E-11 -3.854609E-12 4.771506E-12 -5.130260E-11 4.810199E-13 1.000000E+00 -8.492006E-05 1.000000E+00 -2.085620E-07 1.279697E-06
0 6 40 9.999999E-01 -5.214757E-04 -1.815985E-09 3.191072E-10 -8.270846E-10 -3.565609E-11 -4.244779E-12 2.025890E-11 -7.036153E-11 5.050257E-13 1.000000E+00 -8.691262E-05 1.000000E+00 -2.074323E-07 1.311919E-06
0 6 41 9.999998E-01 -5.333258E-04 -1.901838E-09 3.476001E-10 -8.630304E-10 -3.513749E-11 -4.672682E-12 3.733295E-11 -9.148765E-11 5.356671E-13 1.000000E+00 -8.888765E-05 1.000000E+00 -2.061712E-07 1.343970E-06
0 6 42 9.999998E-01 -5.450629E-04 -1.988864E-09 3.937731E-10 -9.159532E-10 -3.458475E-11 -5.140583E-12 5.514010E-11 -1.137050E-10 5.739439E-13 1.000000E+00 -9.084382E-05 1.000000E+00 -2.047737E-07 1.375833E-06
0 6 43 9.999998E-01 -5.566785E-04 -2.076952E-09 4.578803E-10 -9.860403E-10 -3.398960E-11 -5.654158E-12 7.264403E-11 -1.357766E-10 6.218331E-13 1.000000E+00 -9.277975E-05 1.000000E+00 -2.032352E-07 1.407491E-06
0 6 44 9.999998E-01 -5.681639E-04 -2.165990E-09 5.390612E-10 -1.072360E-09 -3.334109E-11 -6.216931E-12 8.867410E-11 -1.562465E-10 6.806571E-13 1.000000E+00 -9.469400E-05 1.000000E+00 -2.015522E-07 1.438927E-06
0 6 45 9.999998E-01 -5.795103E-04 -2.255855E-09 6.352285E-10 -1.172755E-09 -3.262829E-11 -6.831178E-12 1.019802E-10 -1.734977E-10 7.507792E-13 1.000000E+00 -9.658505E-05 1.000000E+00 -1.997217E-07 1.470124E-06
0 6 46 9.999998E-01 -5.907080E-04 -2.346418E-09 7.430215E-10 -1.283801E-09 -3.183953E-11 -7.501120E-12 1.113036E-10 -1.858277E-10 8.325333E-13 1.000000E+00 -9.845134E-05 1.000000E+00 -1.977409E-07 1.501065E-06
0 6 47 9.999998E-01 -6.017475E-04 -2.437543E-09 8.578358E-10 -1.400829E-09 -3.096322E-11 -8.225433E-12 1.154529E-10 -1.915400E-10 9.253669E-13 1.000000E+00 -1.002912E-04 1.000000E+00 -1.956077E-07 1.531732E-06
0 6 48 9.999998E-01 -6.126185E-04 -2.529085E-09 9.739274E-10 -1.518041E-09 -2.998880E-11 -9.005709E-12 1.133817E-10 -1.890431E-10 1.027426E-12 1.000000E+00 -1.021031E-04 1.000000E+00 -1.933195E-07 1.562105E-06
0 6 49 9.999998E-01 -6.233106E-04 -2.620886E-09 1.084599E-09 -1.628693E-09 -2.890837E-11 -9.839383E-12 1.042649E-10 -1.769554E-10 1.136737E-12 1.000000E+00 -1.038851E-04 1.000000E+00 -1.908738E-07 1.592167E-06
0 6 50 9.999998E-01 -6.338131E-04 -2.712784E-09 1.182457E-09 -1.725350E-09 -2.771532E-11 -1.072288E-11 8.756584E-11 -1.542088E-10 1.250436E-12 1.000000E+00 -1.056355E-04 1.000000E+00 -1.882674E-07 1.621895E-06
0 6 51 9.999998E-01 -6.441148E-04 -2.804600E-09 1.259731E-09 -1.800211E-09 -2.640750E-11 -1.165145E-11 6.309555E-11 -1.201442E-10 1.364224E-12 1.000000E+00 -1.073525E-04 1.000000E+00 -1.854962E-07 1.651266E-06
0 6 52 9.999998E-01 -6.542042E-04 -2.896146E-09 1.308648E-09 -1.845480E-09 -2.498687E-11 -1.261848E-11 3.105246E-11 -7.459494E-11 1.474315E-12 1.000000E+00 -1.090340E-04 1.000000E+00 -1.825549E-07 1.680255E-06
0 6 53 9.999998E-01 -6.640695E-04 -2.987223E-09 1.321836E-09 -1.853769E-09 -2.345887E-11 -1.361599E-11 -7.956476E-12 -1.794979E-11 1.576041E-12 1.000000E+00 -1.106783E-04 1.000000E+00 -1.794370E-07 1.708833E-06
0 6 54 9.999998E-01 -6.736988E-04 -3.077619E-09 1.292735E-09 -1.818509E-09 -2.183479E-11 -1.463544E-11 -5.291320E-11 4.880579E-11 1.663948E-12 1.000000E+00 -1.122831E-04 1.000000E+00 -1.761346E-07 1.736968E-06
0 6 55 9.999998E-01 -6.830796E-04 -3.167110E-09 1.216009E-09 -1.734359E-09 -2.013097E-11 -1.566642E-11 -1.024094E-10 1.240777E-10 1.734161E-12 1.000000E+00 -1.138466E-04 1.000000E+00 -1.726380E-07 1.764626E-06
0 6 56 9.999997E-01 -6.921992E-04 -3.255461E-09 1.087916E-09 -1.597574E-09 -1.836647E-11 -1.669993E-11 -1.546900E-10 2.056779E-10 1.781607E-12 1.000000E+00 -1.153665E-04 1.000000E+00 -1.689360E-07 1.791766E-06
0 6 57 9.999997E-01 -7.010449E-04 -3.342426E-09 9.066294E-10 -1.406328E-09 -1.656776E-11 -1.772529E-11 -2.077139E-10 2.908714E-10 1.802621E-12 1.000000E+00 -1.168408E-04 1.000000E+00 -1.650161E-07 1.818348E-06
0 6 58 9.999997E-01 -7.096033E-04 -3.427750E-09 6.724887E-10 -1.160958E-09 -1.476123E-11 -1.873361E-11 -2.592334E-10 3.764511E-10 1.794179E-12 1.000000E+00 -1.182672E-04 1.000000E+00 -1.608642E-07 1.844323E-06
0 6 59 9.999997E-01 -7.178611E-04 -3.511170E-09 3.881626E-10 -8.641267E-10 -1.297940E-11 -1.971657E-11 -3.068871E-10 4.588392E-10 1.753854E-12 1.000000E+00 -1.196435E-04 1.000000E+00 -1.564655E-07 1.869642E-06
0 6 60 9.999997E-01 -7.258047E-04 -3.592416E-09 5.871456E-11 -5.208899E-10 -1.125352E-11 -2.066671E-11 -3.482999E-10 5.342118E-10 1.681054E-12 1.000000E+00 -1.209675E-04 1.000000E+00 -1.518043E-07 1.894252E-06
0 6 61 9.999997E-01 -7.334201E-04 -3.671212E-09 -3.084372E-10 -1.386517E-10 -9.617296E-12 -2.157941E-11 -3.811881E-10 5.986399E-10 1.575593E-12 1.000000E+00 -1.222367E-04 1.000000E+00 -1.468646E-07 1.918096E-06
0 6 62 9.999997E-01 -7.406934E-04 -3.747281E-09 -7.036617E-10 2.729783E-10 -8.102330E-12 -2.245105E-11 -4.034628E-10 6.482432E-10 1.438902E-12 1.000000E+00 -1.234489E-04 1.000000E+00 -1.416306E-07 1.941116E-06
0 6 63 9.999997E-01 -7.476104E-04 -3.820343E-09 -1.115363E-09 7.024292E-10 -6.739493E-12 -2.327994E-11 -4.133269E-10 6.793475E-10 1.273911E-12 1.000000E+00 -1.246017E-04 1.000000E+00 -1.360871E-07 1.963251E-06
0 6 64 9.999997E-01 -7.541567E-04 -3.890121E-09 -1.530315E-09 1.136507E-09 -5.554508E-12 -2.406800E-11 -4.093587E-10 6.886399E-10 1.083872E-12 1.000000E+00 -1.256928E-04 1.000000E+00 -1.302198E-07 1.984440E-06
0 6 65 9.999997E-01 -7.603178E-04 -3.956338E-09 -1.934080E-09 1.560808E-09 -4.571749E-12 -2.481751E-11 -3.905843E-10 6.733142E-10 8.736411E-13 1.000000E+00 -1.267196E-04 1.000000E+00 -1.240163E-07 2.004621E-06
0 6 66 9.999997E-01 -7.660790E-04 -4.018723E-09 -2.311484E-09 1.960196E-09 -3.807226E-12 -2.553384E-11 -3.565271E-10 6.312025E-10 6.487286E-13 1.000000E+00 -1.276799E-04 1.000000E+00 -1.174656E-07 2.023732E-06
0 6 67 9.999997E-01 -7.714258E-04 -4.077011E-09 -2.647134E-09 2.319318E-09 -3.274292E-12 -2.622395E-11 -3.072388E-10 5.608817E-10 4.148266E-13 1.000000E+00 -1.285710E-04 1.000000E+00 -1.105594E-07 2.041714E-06
0 6 68 9.999997E-01 -7.763434E-04 -4.130946E-09 -2.925962E-09 2.623139E-09 -2.977573E-12 -2.689594E-11 -2.433097E-10 4.617570E-10 1.785035E-13 1.000000E+00 -1.293906E-04 1.000000E+00 -1.032917E-07 2.058508E-06
0 6 69 9.999997E-01 -7.808169E-04 -4.180280E-09 -3.133754E-09 2.857477E-09 -2.917285E-12 -2.755879E-11 -1.658516E-10 3.341125E-10 -5.473165E-14 1.000000E+00 -1.301362E-04 1.000000E+00 -9.565935E-08 2.074059E-06
0 6 70 9.999997E-01 -7.848317E-04 -4.224774E-09 -3.257665E-09 3.009509E-09 -3.087036E-12 -2.822196E-11 -7.646553E-11 1.791338E-10 -2.780849E-13 1.000000E+00 -1.308053E-04 1.000000E+00 -8.766212E-08 2.088313E-06
0 6 71 9.999997E-01 -7.883731E-04 -4.264205E-09 -3.286685E-09 3.068236E-09 -3.473455E-12 -2.889591E-11 2.281216E-11 -1.108367E-12 -4.868399E-13 1.000000E+00 -1.313955E-04 1.000000E+00 -7.930260E-08 2.101220E-06
0 6 72 9.999997E-01 -7.914264E-04 -4.298357E-09 -3.212041E-09 3.024883E-09 -4.060716E-12 -2.958876E-11 1.295829E-10 -2.036997E-10 -6.762155E-13 1.000000E+00 -1.319044E-04 1.000000E+00 -7.058625E-08 2.112736E-06
0 6 73 9.999997E-01 -7.939771E-04 -4.327030E-09 -3.027519E-09 2.873219E-09 -4.825886E-12 -3.030926E-11 2.411668E-10 -4.249592E-10 -8.423977E-13 1.000000E+00 -1.323295E-04 1.000000E+00 -6.152122E-08 2.122817E-06
0 6 74 9.999997E-01 -7.960108E-04 -4.350036E-09 -2.729707E-09 2.609792E-09 -5.745511E-12 -3.106359E-11 3.546981E-10 -6.605403E-10 -9.829638E-13 1.000000E+00 -1.326685E-04 1.000000E+00 -5.211810E-08 2.131427E-06
0 6 75 9.999997E-01 -7.975136E-04 -4.367203E-09 -2.318123E-09 2.234066E-09 -6.791813E-12 -3.185713E-11 4.672227E-10 -9.055555E-10 -1.096390E-12 1.000000E+00 -1.329189E-04 1.000000E+00 -4.238969E-08 2.138530E-06
0 6 76 9.999997E-01 -7.984714E-04 -4.378370E-09 -1.795262E-09 1.748457E-09 -7.938291E-12 -3.269176E-11 5.757960E-10 -1.154718E-09 -1.182865E-12 1.000000E+00 -1.330786E-04 1.000000E+00 -3.235061E-08 2.144096E-06
0 6 77 9.999997E-01 -7.988707E-04 -4.383394E-09 -1.166531E-09 1.158273E-09 -9.157543E-12 -3.356767E-11 6.775821E-10 -1.402497E-09 -1.242823E-12 1.000000E+00 -1.331451E-04 1.000000E+00 -2.201699E-08 2.148097E-06
0 6 78 9.999997E-01 -7.986984E-04 -4.382144E-09 -4.400974E-10 4.715600E-10 -1.042394E-11 -3.448347E-11 7.699420E-10 -1.643275E-09 -1.279175E-12 1.000000E+00 -1.331164E-04 1.000000E+00 -1.140605E-08 2.150509E-06
0 6 79 9.999997E-01 -7.979415E-04 -4.374506E-09 3.733533E-10 -3.011381E-10 -1.171589E-11 -3.543226E-11 8.505137E-10 -1.871511E-09 -1.294673E-12 1.000000E+00 -1.329903E-04 1.000000E+00 -5.357703E-10 2.151309E-06
0 6 80 9.999997E-01 -7.965878E-04 -4.360384E-09 1.260930E-09 -1.147092E-09 -1.301328E-11 -3.640797E-11 9.172797E-10 -2.081896E-09 -1.293572E-12 1.000000E+00 -1.327646E-04 1.000000E+00 1.057553E-08 2.150477E-06
0 6 81 9.999997E-01 -7.946253E-04 -4.339696E-09 2.207913E-09 -2.051762E-09 -1.430304E-11 -3.739976E-11 9.686219E-10 -2.269494E-09 -1.280677E-12 1.000000E+00 -1.324376E-04 1.000000E+00 2.190946E-08 2.147993E-06
0 6 82 9.999997E-01 -7.920428E-04 -4.312379E-09 3.198174E-09 -2.999216E-09 -1.557464E-11 -3.839518E-11 1.003357E-09 -2.429877E-09 -1.261243E-12 1.000000E+00 -1.320072E-04 1.000000E+00 3.344789E-08 2.143839E-06
0 6 83 9.999997E-01 -7.888297E-04 -4.278389E-09 4.214627E-09 -3.972576E-09 -1.682552E-11 -3.938033E-11 1.020760E-09 -2.559234E-09 -1.241155E-12 1.000000E+00 -1.314716E-04 1.000000E+00 4.517314E-08 2.137996E-06
0 6 84 9.999997E-01 -7.849758E-04 -4.237701E-09 5.239693E-09 -4.954484E-09 -1.805695E-11 -4.033975E-11 1.020569E-09 -2.654458E-09 -1.225270E-12 1.000000E+00 -1.308293E-04 1.000000E+00 5.706820E-08 2.130447E-06
0 6 85 9.999997E-01 -7.804718E-04 -4.190313E-09 6.255764E-09 -5.927560E-09 -1.927607E-11 -4.125547E-11 1.002975E-09 -2.713219E-09 -1.219740E-12 1.000000E+00 -1.300787E-04 1.000000E+00 6.911682E-08 2.121171E-06
0 6 86 9.999997E-01 -7.753094E-04 -4.136244E-09 7.245643E-09 -6.874844E-09 -2.049643E-11 -4.211109E-11 9.686006E-10 -2.733998E-09 -1.229351E-12 1.000000E+00 -1.292182E-04 1.000000E+00 8.130354E-08 2.110149E-06
0 6 87 9.999997E-01 -7.694806E-04 -4.075537E-09 8.192965E-09 -7.780204E-09 -2.173477E-11 -4.288842E-11 9.184620E-10 -2.716113E-09 -1.258529E-12 1.000000E+00 -1.282468E-04 1.000000E+00 9.361374E-08 2.097361E-06
0 6 88 9.999997E-01 -7.629786E-04 -4.008260E-09 9.082567E-09 -8.628715E-09 -2.301349E-11 -4.356943E-11 8.539230E-10 -2.659705E-09 -1.310973E-12 1.000000E+00 -1.271631E-04 1.000000E+00 1.060335E-07 2.082784E-06
0 6 89 9.999997E-01 -7.557974E-04 -3.934510E-09 9.900811E-09 -9.406973E-09 -2.435671E-11 -4.413837E-11 7.766427E-10 -2.565717E-09 -1.389729E-12 1.000000E+00 -1.259663E-04 1.000000E+00 1.185495E-07 2.066394E-06
0 6 90 9.999997E-01 -7.479321E-04 -3.854410E-09 1.063585E-08 -1.010336E-08 -2.579294E-11 -4.457826E-11 6.885132E-10 -2.435838E-09 -1.497074E-12 1.000000E+00 -1.246554E-04 1.000000E+00 1.311490E-07 2.048169E-06
0 6 91 9.999997E-01 -7.393786E-04 -3.768114E-09 1.127784E-08 -1.070825E-08 -2.735086E-11 -4.487590E-11 5.916009E-10 -2.272446E-09 -1.633569E-12 1.000000E+00 -1.232298E-04 1.000000E+00 1.438195E-07 2.028082E-06
0 6 92 9.999997E-01 -7.301338E-04 -3.675805E-09 1.181905E-08 -1.121414E-08 -2.906008E-11 -4.501837E-11 4.880782E-10 -2.078521E-09 -1.799319E-12 1.000000E+00 -1.216890E-04 1.000000E+00 1.565483E-07 2.006108E-06
0 6 93 9.999997E-01 -7.201959E-04 -3.577700E-09 1.225399E-08 -1.161573E-08 -3.094950E-11 -4.499520E-11 3.801641E-10 -1.857558E-09 -1.993712E-12 1.000000E+00 -1.200327E-04 1.000000E+00 1.693228E-07 1.982222E-06
0 6 94 9.999997E-01 -7.095640E-04 -3.474047E-09 1.257938E-08 -1.190993E-08 -3.304751E-11 -4.479846E-11 2.700641E-10 -1.613471E-09 -2.214696E-12 1.000000E+00 -1.182607E-04 1.000000E+00 1.821300E-07 1.956399E-06
0 6 95 9.999997E-01 -6.982385E-04 -3.365128E-09 1.279412E-08 -1.209582E-08 -3.537889E-11 -4.442284E-11 1.599157E-10 -1.350483E-09 -2.459373E-12 1.000000E+00 -1.163731E-04 1.000000E+00 1.949562E-07 1.928614E-06
0 6 96 9.999997E-01 -6.862207E-04 -3.251257E-09 1.289921E-08 -1.217458E-08 -3.796625E-11 -4.386479E-11 5.173811E-11 -1.073030E-09 -2.724371E-12 1.000000E+00 -1.143701E-04 1.000000E+00 2.077867E-07 1.898845E-06
0 6 97 9.999998E-01 -6.735135E-04 -3.132783E-09 1.289760E-08 -1.214929E-08 -4.082763E-11 -4.312382E-11 -5.260803E-11 -7.856567E-10 -3.005761E-12 1.000000E+00 -1.122523E-04 1.000000E+00 2.206060E-07 1.867071E-06
0 6 98 9.999998E-01 -6.601206E-04 -3.010085E-09 1.279400E-08 -1.202482E-08 -4.397777E-11 -4.220219E-11 -1.514535E-10 -4.929179E-10 -3.298375E-12 1.000000E+00 -1.100201E-04 1.000000E+00 2.333974E-07 1.833274E-06
0 6 99 9.999998E-01 -6.460472E-04 -2.883579E-09 1.259469E-08 -1.180757E-08 -4.742438E-11 -4.110438E-11 -2.433502E-10 -1.992898E-10 -3.597393E-12 1.000000E+00 -1.076745E-04 1.000000E+00 2.461427E-07 1.797439E-06
0 6 100 9.999998E-01 -6.312997E-04 -2.753705E-09 1.230730E-08 -1.150526E-08 -5.117256E-11 -3.983679E-11 -3.270877E-10 9.091272E-11 -3.897685E-12 1.000000E+00 -1.052166E-04 1.000000E+00 2.588225E-07 1.759556E-06
0 6 101 9.999998E-01 -6.158858E-04 -2.620940E-09 1.194052E-08 -1.112670E-08 -5.521975E-11 -3.840870E-11 -4.017028E-10 3.736083E-10 -4.193186E-12 1.000000E+00 -1.026476E-04 1.000000E+00 2.714158E-07 1.719617E-06
0 6 102 9.999998E-01 -5.998144E-04 -2.485783E-09 1.150389E-08 -1.068151E-08 -5.955893E-11 -3.683108E-11 -4.664858E-10 6.450084E-10 -4.478965E-12 1.000000E+00 -9.996908E-05 1.000000E+00 2.839002E-07 1.677620E-06
0 6 103 9.999998E-01 -5.830959E-04 -2.348761E-09 1.100754E-08 -1.017987E-08 -6.417768E-11 -3.511660E-11 -5.209739E-10 9.016696E-10 -4.749570E-12 1.000000E+00 -9.718265E-05 1.000000E+00 2.962518E-07 1.633570E-06
0 6 104 9.999998E-01 -5.657417E-04 -2.210424E-09 1.046194E-08 -9.632317E-09 -6.905807E-11 -3.327937E-11 -5.649462E-10 1.140529E-09 -4.999349E-12 1.000000E+00 -9.429028E-05 1.000000E+00 3.084453E-07 1.587476E-06
0 6 105 9.999998E-01 -5.477647E-04 -2.071344E-09 9.877652E-09 -9.049444E-09 -7.417638E-11 -3.133522E-11 -5.984072E-10 1.358933E-09 -5.224175E-12 1.000000E+00 -9.129411E-05 1.000000E+00 3.204543E-07 1.539352E-06
0 6 106 9.999998E-01 -5.291790E-04 -1.932106E-09 9.265129E-09 -8.441734E-09 -7.950642E-11 -2.930056E-11 -6.215680E-10 1.554650E-09 -5.419247E-12 1.000000E+00 -8.819650E-05 1.000000E+00 3.322512E-07 1.489220E-06
0 6 107 9.999999E-01 -5.100001E-04 -1.793315E-09 8.634516E-09 -7.819340E-09 -8.501487E-11 -2.719303E-11 -6.348294E-10 1.725881E-09 -5.580610E-12 1.000000E+00 -8.500003E-05 1.000000E+00 3.438071E-07 1.437109E-06
0 6 108 9.999999E-01 -4.902448E-04 -1.655582E-09 7.995470E-09 -7.191913E-09 -9.066764E-11 -2.503028E-11 -6.387540E-10 1.871249E-09 -5.705224E-12 1.000000E+00 -8.170746E-05 1.000000E+00 3.550928E-07 1.383052E-06
0 6 109 9.999999E-01 -4.699309E-04 -1.519528E-09 7.357008E-09 -6.568450E-09 -9.642532E-11 -2.283096E-11 -6.340443E-10 1.989794E-09 -5.789705E-12 1.000000E+00 -7.832182E-05 1.000000E+00 3.660781E-07 1.327091E-06
0 6 110 9.999999E-01 -4.490777E-04 -1.385775E-09 6.727382E-09 -5.957167E-09 -1.022470E-10 -2.061355E-11 -6.215177E-10 2.080952E-09 -5.832037E-12 1.000000E+00 -7.484628E-05 1.000000E+00 3.767326E-07 1.269274E-06
0 6 111 9.999999E-01 -4.277056E-04 -1.254946E-09 6.113973E-09 -5.365397E-09 -1.080894E-10 -1.839619E-11 -6.020792E-10 2.144528E-09 -5.830763E-12 1.000000E+00 -7.128426E-05 1.000000E+00 3.870257E-07 1.209655E-06
0 6 112 9.999999E-01 -4.058361E-04 -1.127660E-09 5.523223E-09 -4.799513E-09 -1.139086E-10 -1.619712E-11 -5.767004E-10 2.180676E-09 -5.784515E-12 1.000000E+00 -6.763936E-05 1.000000E+00 3.969269E-07 1.148295E-06
0 6 113 9.999999E-01 -3.834922E-04 -1.004526E-09 4.960572E-09 -4.264875E-09 -1.196584E-10 -1.403436E-11 -5.463934E-10 2.189859E-09 -5.692759E-12 1.000000E+00 -6.391536E-05 1.000000E+00 4.064058E-07 1.085261E-06
0 6 114 9.999999E-01 -3.606975E-04 -8.861410E-10 4.430436E-09 -3.765798E-09 -1.252941E-10 -1.192468E-11 -5.121915E-10 2.172823E-09 -5.555963E-12 1.000000E+00 -6.011625E-05 1.000000E+00 4.154329E-07 1.020627E-06
0 6 115 9.999999E-01 -3.374770E-04 -7.730851E-10 3.936189E-09 -3.305547E-09 -1.307703E-10 -9.884689E-12 -4.751290E-10 2.130558E-09 -5.374404E-12 1.000000E+00 -5.624616E-05 1.000000E+00 4.239792E-07 9.544721E-07
0 6 116 9.999999E-01 -3.138566E-04 -6.659187E-10 3.480178E-09 -2.886336E-09 -1.360429E-10 -7.930238E-12 -4.362233E-10 2.064271E-09 -5.149212E-12 1.000000E+00 -5.230943E-05 1.000000E+00 4.320168E-07 8.868802E-07
0 6 117 1.000000E+00 -2.898632E-04 -5.651774E-10 3.063743E-09 -2.509363E-09 -1.410688E-10 -6.075840E-12 -3.964603E-10 1.975348E-09 -4.882279E-12 1.000000E+00 -4.831054E-05 1.000000E+00 4.395188E-07 8.179415E-07
0 6 118 1.000000E+00 -2.655246E-04 -4.713688E-10 2.687258E-09 -2.174840E-09 -1.458075E-10 -4.335412E-12 -3.567802E-10 1.865329E-09 -4.575337E-12 1.000000E+00 -4.425410E-05 1.000000E+00 4.464600E-07 7.477507E-07
0 6 119 1.000000E+00 -2.408695E-04 -3.849700E-10 2.350182E-09 -1.882053E-09 -1.502194E-10 -2.721993E-12 -3.180686E-10 1.735875E-09 -4.230910E-12 1.000000E+00 -4.014491E-05 1.000000E+00 4.528166E-07 6.764072E-07
0 6 120 1.000000E+00 -2.159271E-04 -3.064220E-10 2.051121E-09 -1.629418E-09 -1.542693E-10 -1.246539E-12 -2.811445E-10 1.588749E-09 -3.851935E-12 1.000000E+00 -3.598786E-05 1.000000E+00 4.585665E-07 6.040143E-07
0 6 121 1.000000E+00 -1.907278E-04 -2.361294E-10 1.787893E-09 -1.414554E-09 -1.579233E-10 7.964575E-14 -2.467545E-10 1.425789E-09 -3.441339E-12 1.000000E+00 -3.178797E-05 1.000000E+00 4.636896E-07 5.306792E-07
0 6 122 1.000000E+00 -1.653022E-04 -1.744552E-10 1.557612E-09 -1.234358E-09 -1.611520E-10 1.247723E-12 -2.155671E-10 1.248890E-09 -3.002536E-12 1.000000E+00 -2.755036E-05 1.000000E+00 4.681679E-07 4.565122E-07
0 6 123 1.000000E+00 -1.396816E-04 -1.217202E-10 1.356759E-09 -1.085088E-09 -1.639284E-10 2.249499E-12 -1.881686E-10 1.059993E-09 -2.539150E-12 1.000000E+00 -2.328027E-05 1.000000E+00 4.719854E-07 3.816268E-07
0 6 124 1.000000E+00 -1.138980E-04 -7.819874E-11 1.181275E-09 -9.624499E-10 -1.662303E-10 3.077651E-12 -1.650579E-10 8.610659E-10 -2.055123E-12 1.000000E+00 -1.898300E-05 1.000000E+00 4.751285E-07 3.061388E-07
0 6 125 1.000000E+00 -8.798349E-05 -4.411874E-11 1.026643E-09 -8.616849E-10 -1.680386E-10 3.727347E-12 -1.466461E-10 6.540986E-10 -1.554108E-12 1.000000E+00 -1.466391E-05 1.000000E+00 4.775858E-07 2.301663E-07
0 6 126 1.000000E+00 -6.197070E-05 -1.965915E-11 8.879823E-10 -7.776609E-10 -1.693385E-10 4.192992E-12 -1.332550E-10 4.410934E-10 -1.040548E-12 1.000000E+00 -1.032845E-05 1.000000E+00 4.793486E-07 1.538290E-07
0 6 127 1.000000E+00 -3.589244E-05 -4.947950E-12 7.601333E-10 -7.049649E-10 -1.701197E-10 4.472714E-12 -1.251138E-10 2.240610E-10 -5.184448E-13 1.000000E+00 -5.982073E-06 1.000000E+00 4.804104E-07 7.724778E-08
0 6 128 1.000000E+00 -9.781716E-06 -6.325584E-14 6.377547E-10 -6.379959E-10 -1.703754E-10 4.563474E-12 -1.223610E-10 5.015839E-12 8.045918E-15 1.000000E+00 -1.630286E-06 1.000000E+00 4.807674E-07 5.443982E-10
0 6 129 1.000000E+00 1.632840E-05 -5.030537E-12 5.154113E-10 -5.710595E-10 -1.701036E-10 4.465673E-12 -1.250427E-10 -2.140253E-10 5.341814E-13 1.000000E+00 2.721400E-06 1.000000E+00 4.804184E-07 -7.615893E-08
0 6 130 1.000000E+00 4.240484E-05 -1.982357E-11 3.876692E-10 -4.984609E-10 -1.693070E-10 4.178922E-12 -1.331129E-10 -4.310461E-10 1.056299E-12 1.000000E+00 7.067473E-06 1.000000E+00 4.793646E-07 -1.527400E-07
0 6 131 1.000000E+00 6.841460E-05 -4.436562E-11 2.491855E-10 -4.145996E-10 -1.679910E-10 3.706116E-12 -1.464332E-10 -6.440314E-10 1.569717E-12 1.000000E+00 1.140243E-05 1.000000E+00 4.776098E-07 -2.290770E-07
0 6 132 1.000000E+00 9.432487E-05 -7.852690E-11 9.480286E-11 -3.140626E-10 -1.661676E-10 3.049452E-12 -1.647733E-10 -8.509714E-10 2.070437E-12 1.000000E+00 1.572081E-05 1.000000E+00 4.751604E-07 -3.050491E-07
0 6 133 1.000000E+00 1.201031E-04 -1.221298E-10 -8.036105E-11 -1.917181E-10 -1.638502E-10 2.214434E-12 -1.878127E-10 -1.049863E-09 2.554175E-12 1.000000E+00 2.001718E-05 1.000000E+00 4.720253E-07 -3.805365E-07
0 6 134 1.000000E+00 1.457170E-04 -1.749452E-10 -2.808225E-10 -4.280781E-11 -1.610592E-10 1.205764E-12 -2.151398E-10 -1.238718E-09 3.016967E-12 1.000000E+00 2.428616E-05 1.000000E+00 4.682158E-07 -4.554213E-07
0 6 135 1.000000E+00 1.711347E-04 -2.366991E-10 -5.106406E-10 1.369629E-10 -1.578162E-10 3.104255E-14 -2.462549E-10 -1.415567E-09 3.455610E-12 1.000000E+00 2.852246E-05 1.000000E+00 4.637454E-07 -5.295876E-07
0 6 136 1.000000E+00 1.963251E-04 -3.070710E-10 -7.733323E-10 3.513349E-10 -1.541480E-10 -1.302024E-12 -2.805726E-10 -1.578471E-09 3.865566E-12 1.000000E+00 3.272084E-05 1.000000E+00 4.586301E-07 -6.029220E-07
0 6 137 1.000000E+00 2.212572E-04 -3.856966E-10 -1.071786E-09 6.034105E-10 -1.500851E-10 -2.783658E-12 -3.174244E-10 -1.725534E-09 4.243877E-12 1.000000E+00 3.687619E-05 1.000000E+00 4.528880E-07 -6.753139E-07
0 6 138 1.000000E+00 2.459009E-04 -4.721725E-10 -1.408181E-09 8.955704E-10 -1.456602E-10 -4.403860E-12 -3.560633E-10 -1.854917E-09 4.587827E-12 1.000000E+00 4.098349E-05 1.000000E+00 4.465392E-07 -7.466564E-07
0 6 139 1.000000E+00 2.702269E-04 -5.660569E-10 -1.783912E-09 1.229398E-09 -1.409094E-10 -6.150399E-12 -3.956694E-10 -1.964860E-09 4.893907E-12 1.000000E+00 4.503782E-05 1.000000E+00 4.396057E-07 -8.168460E-07
0 6 140 1.000000E+00 2.942066E-04 -6.668724E-10 -2.199520E-09 1.605608E-09 -1.358724E-10 -8.010843E-12 -4.353595E-10 -2.053701E-09 5.160218E-12 1.000000E+00 4.903443E-05 1.000000E+00 4.321113E-07 -8.857835E-07
0 6 141 9.999999E-01 3.178121E-04 -7.741122E-10 -2.654631E-09 2.023985E-09 -1.305890E-10 -9.971201E-12 -4.741911E-10 -2.119901E-09 5.384634E-12 1.000000E+00 5.296869E-05 1.000000E+00 4.240813E-07 -9.533741E-07
0 6 142 9.999999E-01 3.410166E-04 -8.872395E-10 -3.147902E-09 2.483333E-09 -1.251032E-10 -1.201722E-11 -5.111791E-10 -2.162073E-09 5.565234E-12 1.000000E+00 5.683610E-05 1.000000E+00 4.155426E-07 -1.019528E-06
0 6 143 9.999999E-01 3.637942E-04 -1.005695E-09 -3.676990E-09 2.981435E-09 -1.194585E-10 -1.413192E-11 -5.453067E-10 -2.179013E-09 5.701351E-12 1.000000E+00 6.063236E-05 1.000000E+00 4.065229E-07 -1.084161E-06
0 6 144 9.999999E-01 3.861199E-04 -1.128897E-09 -4.238516E-09 3.515028E-09 -1.137005E-10 -1.630070E-11 -5.755385E-10 -2.169730E-09 5.792100E-12 1.000000E+00 6.435332E-05 1.000000E+00 3.970513E-07 -1.147193E-06
0 6 145 9.999999E-01 4.079700E-04 -1.256250E-09 -4.828067E-09 4.079796E-09 -1.078743E-10 -1.850439E-11 -6.008425E-10 -2.133478E-09 5.837481E-12 1.000000E+00 6.799500E-05 1.000000E+00 3.871574E-07 -1.208551E-06
0 6 146 9.999999E-01 4.293216E-04 -1.387143E-09 -5.440201E-09 4.670377E-09 -1.020255E-10 -2.072693E-11 -6.202054E-10 -2.069796E-09 5.837826E-12 1.000000E+00 7.155361E-05 1.000000E+00 3.768715E-07 -1.268168E-06
0 6 147 9.999999E-01 4.501533E-04 -1.520959E-09 -6.068477E-09 5.280398E-09 -9.619869E-11 -2.294897E-11 -6.326570E-10 -1.978530E-09 5.794348E-12 1.000000E+00 7.502556E-05 1.000000E+00 3.662240E-07 -1.325984E-06
0 6 148 9.999999E-01 4.704447E-04 -1.657074E-09 -6.705515E-09 5.902527E-09 -9.043680E-11 -2.515292E-11 -6.372912E-10 -1.859876E-09 5.709080E-12 1.000000E+00 7.840745E-05 1.000000E+00 3.552457E-07 -1.381943E-06
0 6 149 9.999999E-01 4.901764E-04 -1.794867E-09 -7.343060E-09 6.528546E-09 -8.478053E-11 -2.731971E-11 -6.332912E-10 -1.714398E-09 5.583546E-12 1.000000E+00 8.169608E-05 1.000000E+00 3.439669E-07 -1.435998E-06
0 6 150 9.999999E-01 5.093307E-04 -1.933715E-09 -7.972097E-09 7.149458E-09 -7.926971E-11 -2.943147E-11 -6.199551E-10 -1.543058E-09 5.421078E-12 1.000000E+00 8.488845E-05 1.000000E+00 3.324176E-07 -1.488108E-06
0 6 151 9.999998E-01 5.278907E-04 -2.073007E-09 -8.582970E-09 7.755614E-09 -7.393837E-11 -3.146977E-11 -5.967195E-10 -1.347231E-09 5.225069E-12 1.000000E+00 8.798179E-05 1.000000E+00 3.206274E-07 -1.538237E-06
0 6 152 9.999998E-01 5.458411E-04 -2.212140E-09 -9.165536E-09 8.336859E-09 -6.881957E-11 -3.341748E-11 -5.631846E-10 -1.128721E-09 4.999214E-12 1.000000E+00 9.097353E-05 1.000000E+00 3.086248E-07 -1.586359E-06
0 6 153 9.999998E-01 5.631678E-04 -2.350527E-09 -9.709339E-09 8.882714E-09 -6.393995E-11 -3.525796E-11 -5.191389E-10 -8.897567E-10 4.748554E-12 1.000000E+00 9.386130E-05 1.000000E+00 2.964376E-07 -1.632452E-06
0 6 154 9.999998E-01 5.798578E-04 -2.487597E-09 -1.020381E-08 9.382573E-09 -5.932246E-11 -3.697561E-11 -4.645780E-10 -6.329948E-10 4.477009E-12 1.000000E+00 9.664298E-05 1.000000E+00 2.840923E-07 -1.676500E-06
0 6 155 9.999998E-01 5.958997E-04 -2.622800E-09 -1.063850E-08 9.825921E-09 -5.498593E-11 -3.855591E-11 -3.997240E-10 -3.614974E-10 4.190234E-12 1.000000E+00 9.931663E-05 1.000000E+00 2.716140E-07 -1.718495E-06
0 6 156 9.999998E-01 6.112833E-04 -2.755610E-09 -1.100326E-08 1.020256E-08 -5.094200E-11 -3.998657E-11 -3.250388E-10 -7.870980E-11 3.893901E-12 1.000000E+00 1.018806E-04 1.000000E+00 2.590266E-07 -1.758432E-06
0 6 157 9.999998E-01 6.259995E-04 -2.885524E-09 -1.128857E-08 1.050288E-08 -4.719813E-11 -4.125640E-11 -2.412326E-10 2.115794E-10 3.592766E-12 1.000000E+00 1.043333E-04 1.000000E+00 2.463526E-07 -1.796314E-06
0 6 158 9.999998E-01 6.400408E-04 -3.012070E-09 -1.148573E-08 1.071808E-08 -4.375646E-11 -4.235638E-11 -1.492693E-10 5.052880E-10 3.292910E-12 1.000000E+00 1.066735E-04 1.000000E+00 2.336128E-07 -1.832147E-06
0 6 159 9.999998E-01 6.534008E-04 -3.134805E-09 -1.158711E-08 1.084043E-08 -4.061231E-11 -4.327971E-11 -5.035871E-11 7.981002E-10 2.999355E-12 1.000000E+00 1.089001E-04 1.000000E+00 2.208269E-07 -1.865942E-06
0 6 160 9.999998E-01 6.660743E-04 -3.253313E-09 -1.158644E-08 1.086353E-08 -3.775775E-11 -4.402233E-11 5.404955E-11 1.085540E-09 2.717291E-12 1.000000E+00 1.110124E-04 1.000000E+00 2.080128E-07 -1.897714E-06
0 6 161 9.999998E-01 6.780575E-04 -3.367216E-09 -1.147901E-08 1.078253E-08 -3.517772E-11 -4.458152E-11 1.622872E-10 1.363050E-09 2.451779E-12 1.000000E+00 1.130096E-04 1.000000E+00 1.951873E-07 -1.927481E-06
0 6 162 9.999997E-01 6.893478E-04 -3.476166E-09 -1.126187E-08 1.059432E-08 -3.285420E-11 -4.495864E-11 2.724935E-10 1.626088E-09 2.206098E-12 1.000000E+00 1.148913E-04 1.000000E+00 1.823661E-07 -1.955264E-06
0 6 163 9.999997E-01 6.999436E-04 -3.579846E-09 -1.093403E-08 1.029776E-08 -3.076553E-11 -4.515581E-11 3.826476E-10 1.870217E-09 1.984592E-12 1.000000E+00 1.166573E-04 1.000000E+00 1.695636E-07 -1.981086E-06
0 6 164 9.999997E-01 7.098447E-04 -3.677976E-09 -1.049657E-08 9.893743E-09 -2.888501E-11 -4.517995E-11 4.906130E-10 2.091212E-09 1.789808E-12 1.000000E+00 1.183075E-04 1.000000E+00 1.567936E-07 -2.004970E-06
0 6 165 9.999997E-01 7.190520E-04 -3.770308E-09 -9.952799E-09 9.385377E-09 -2.718591E-11 -4.503755E-11 5.941837E-10 2.285160E-09 1.623277E-12 1.000000E+00 1.198420E-04 1.000000E+00 1.440692E-07 -2.026941E-06
0 6 166 9.999997E-01 7.275674E-04 -3.856625E-09 -9.308207E-09 8.777960E-09 -2.563846E-11 -4.474068E-11 6.911405E-10 2.448567E-09 1.486283E-12 1.000000E+00 1.212612E-04 1.000000E+00 1.314030E-07 -2.047027E-06
0 6 167 9.999997E-01 7.353940E-04 -3.936744E-09 -8.570518E-09 8.079000E-09 -2.421334E-11 -4.430013E-11 7.793106E-10 2.578450E-09 1.378833E-12 1.000000E+00 1.225657E-04 1.000000E+00 1.188074E-07 -2.065251E-06
0 6 168 9.999997E-01 7.425357E-04 -4.010511E-09 -7.749586E-09 7.298128E-09 -2.288079E-11 -4.373174E-11 8.566282E-10 2.672435E-09 1.299413E-12 1.000000E+00 1.237560E-04 1.000000E+00 1.062952E-07 -2.081638E-06
0 6 169 9.999997E-01 7.489977E-04 -4.077801E-09 -6.857262E-09 6.446965E-09 -2.161452E-11 -4.304967E-11 9.211998E-10 2.728830E-09 1.246621E-12 1.000000E+00 1.248330E-04 1.000000E+00 9.387902E-08 -2.096214E-06
0 6 170 9.999997E-01 7.547860E-04 -4.138521E-09 -5.907187E-09 5.538918E-09 -2.038755E-11 -4.227217E-11 9.713676E-10 2.746695E-09 1.217287E-12 1.000000E+00 1.257977E-04 1.000000E+00 8.157222E-08 -2.109000E-06
0 6 171 9.999997E-01 7.599074E-04 -4.192600E-09 -4.914527E-09 4.588917E-09 -1.917994E-11 -4.141566E-11 1.005767E-09 2.725888E-09 1.207420E-12 1.000000E+00 1.266512E-04 1.000000E+00 6.938870E-08 -2.120020E-06
0 6 172 9.999997E-01 7.643697E-04 -4.239997E-09 -3.895653E-09 3.613096E-09 -1.797271E-11 -4.049911E-11 1.023382E-09 2.667093E-09 1.212819E-12 1.000000E+00 1.273950E-04 1.000000E+00 5.734310E-08 -2.129294E-06
0 6 173 9.999997E-01 7.681815E-04 -4.280690E-09 -2.867763E-09 2.628420E-09 -1.675431E-11 -3.953856E-11 1.023590E-09 2.571828E-09 1.228328E-12 1.000000E+00 1.280303E-04 1.000000E+00 4.545085E-08 -2.136842E-06
0 6 174 9.999997E-01 7.713522E-04 -4.314685E-09 -1.848473E-09 1.652274E-09 -1.551605E-11 -3.855221E-11 1.006200E-09 2.442425E-09 1.248696E-12 1.000000E+00 1.285587E-04 1.000000E+00 3.372822E-08 -2.142683E-06
0 6 175 9.999997E-01 7.738917E-04 -4.342004E-09 -8.553632E-10 7.020186E-10 -1.425691E-11 -3.755550E-11 9.714747E-10 2.281992E-09 1.267838E-12 1.000000E+00 1.289820E-04 1.000000E+00 2.219222E-08 -2.146835E-06
0 6 176 9.999997E-01 7.758109E-04 -4.362693E-09 9.447666E-11 -2.054652E-10 -1.298038E-11 -3.656193E-11 9.201384E-10 2.094340E-09 1.280865E-12 1.000000E+00 1.293018E-04 1.000000E+00 1.086052E-08 -2.149317E-06
0 6 177 9.999997E-01 7.771209E-04 -4.376814E-09 9.849137E-10 -1.054242E-09 -1.169518E-11 -3.558500E-11 8.533745E-10 1.883899E-09 1.281915E-12 1.000000E+00 1.295202E-04 1.000000E+00 -2.487276E-10 -2.150147E-06
0 6 178 9.999997E-01 7.778338E-04 -4.384448E-09 1.801226E-09 -1.829767E-09 -1.041655E-11 -3.463382E-11 7.728024E-10 1.655606E-09 1.266463E-12 1.000000E+00 1.296390E-04 1.000000E+00 -1.111715E-08 -2.149345E-06
0 6 179 9.999997E-01 7.779618E-04 -4.385693E-09 2.530519E-09 -2.519309E-09 -9.162259E-12 -3.371699E-11 6.804389E-10 1.414771E-09 1.230519E-12 1.000000E+00 1.296603E-04 1.000000E+00 -2.172641E-08 -2.146932E-06
0 6 180 9.999997E-01 7.775178E-04 -4.380663E-09 3.162103E-09 -3.112322E-09 -7.955510E-12 -3.283834E-11 5.786464E-10 1.166936E-09 1.170396E-12 1.000000E+00 1.295863E-04 1.000000E+00 -3.205854E-08 -2.142928E-06
0 6 181 9.999997E-01 7.765151E-04 -4.369488E-09 3.687811E-09 -3.600757E-09 -6.821466E-12 -3.200199E-11 4.700645E-10 9.177194E-10 1.084296E-12 1.000000E+00 1.294192E-04 1.000000E+00 -4.209632E-08 -2.137360E-06
0 6 182 9.999997E-01 7.749672E-04 -4.352312E-09 4.102232E-09 -3.979303E-09 -5.786919E-12 -3.120619E-11 3.575297E-10 6.726533E-10 9.710052E-13 1.000000E+00 1.291612E-04 1.000000E+00 -5.182360E-08 -2.130255E-06
0 6 183 9.999997E-01 7.728881E-04 -4.329294E-09 4.402871E-09 -4.245543E-09 -4.879456E-12 -3.044978E-11 2.439866E-10 4.370255E-10 8.307632E-13 1.000000E+00 1.288147E-04 1.000000E+00 -6.122577E-08 -2.121643E-06
0 6 184 9.999997E-01 7.702919E-04 -4.300609E-09 4.590205E-09 -4.400012E-09 -4.125392E-12 -2.972673E-11 1.323892E-10 2.157242E-10 6.647845E-13 1.000000E+00 1.283820E-04 1.000000E+00 -7.029003E-08 -2.111559E-06
0 6 185 9.999997E-01 7.671930E-04 -4.266443E-09 4.667649E-09 -4.446160E-09 -3.549887E-12 -2.903142E-11 2.560408E-11 1.309679E-11 4.757710E-13 1.000000E+00 1.278655E-04 1.000000E+00 -7.900577E-08 -2.100041E-06
0 6 186 9.999997E-01 7.636060E-04 -4.226997E-09 4.641414E-09 -4.390217E-09 -3.173850E-12 -2.835529E-11 -7.368837E-11 -1.671750E-10 2.673629E-13 1.000000E+00 1.272677E-04 1.000000E+00 -8.736485E-08 -2.087131E-06
0 6 187 9.999997E-01 7.595453E-04 -4.182486E-09 4.520272E-09 -4.240959E-09 -3.015161E-12 -2.768954E-11 -1.630892E-10 -3.221767E-10 4.422206E-14 1.000000E+00 1.265909E-04 1.000000E+00 -9.536182E-08 -2.072875E-06
0 6 188 9.999997E-01 7.550259E-04 -4.133135E-09 4.315235E-09 -4.009383E-09 -3.085406E-12 -2.702401E-11 -2.405627E-10 -4.498365E-10 -1.884919E-13 1.000000E+00 1.258377E-04 1.000000E+00 -1.029940E-07 -2.057322E-06
0 6 189 9.999997E-01 7.500625E-04 -4.079181E-09 4.039147E-09 -3.708313E-09 -3.392145E-12 -2.634931E-11 -3.045070E-10 -5.489694E-10 -4.245633E-13 1.000000E+00 1.250104E-04 1.000000E+00 -1.102618E-07 -2.040526E-06
0 6 190 9.999997E-01 7.446698E-04 -4.020873E-09 3.706221E-09 -3.351931E-09 -3.934533E-12 -2.565707E-11 -3.538094E-10 -6.192906E-10 -6.579379E-13 1.000000E+00 1.241116E-04 1.000000E+00 -1.171683E-07 -2.022541E-06
0 6 191 9.999997E-01 7.388626E-04 -3.958467E-09 3.331528E-09 -2.955272E-09 -4.708021E-12 -2.493766E-11 -3.878805E-10 -6.613955E-10 -8.826418E-13 1.000000E+00 1.231438E-04 1.000000E+00 -1.237193E-07 -2.003427E-06
0 6 192 9.999997E-01 7.326557E-04 -3.892228E-09 2.930460E-09 -2.533690E-09 -5.699816E-12 -2.418550E-11 -4.066685E-10 -6.767065E-10 -1.092330E-12 1.000000E+00 1.221093E-04 1.000000E+00 -1.299235E-07 -1.983243E-06
0 6 193 9.999997E-01 7.260637E-04 -3.822427E-09 2.518191E-09 -2.102322E-09 -6.892682E-12 -2.339511E-11 -4.106490E-10 -6.673931E-10 -1.281891E-12 1.000000E+00 1.210106E-04 1.000000E+00 -1.357914E-07 -1.962052E-06
0 6 194 9.999997E-01 7.191011E-04 -3.749341E-09 2.109162E-09 -1.675571E-09 -8.263597E-12 -2.256302E-11 -4.007968E-10 -6.362611E-10 -1.446515E-12 1.000000E+00 1.198502E-04 1.000000E+00 -1.413358E-07 -1.939914E-06
0 6 195 9.999997E-01 7.117823E-04 -3.673247E-09 1.716598E-09 -1.266634E-09 -9.785712E-12 -2.168890E-11 -3.785333E-10 -5.866243E-10 -1.582845E-12 1.000000E+00 1.186304E-04 1.000000E+00 -1.465708E-07 -1.916892E-06
0 6 196 9.999997E-01 7.041215E-04 -3.594424E-09 1.352096E-09 -8.870798E-10 -1.142929E-11 -2.077354E-11 -3.456555E-10 -5.221576E-10 -1.687725E-12 1.000000E+00 1.173536E-04 1.000000E+00 -1.515117E-07 -1.893045E-06
0 6 197 9.999997E-01 6.961328E-04 -3.513152E-09 1.025287E-09 -5.465199E-10 -1.316116E-11 -1.982063E-11 -3.042527E-10 -4.467421E-10 -1.760079E-12 1.000000E+00 1.160221E-04 1.000000E+00 -1.561743E-07 -1.868432E-06
0 6 198 9.999997E-01 6.878301E-04 -3.429705E-09 7.435902E-10 -2.523585E-10 -1.494944E-11 -1.883501E-11 -2.566091E-10 -3.643077E-10 -1.799980E-12 1.000000E+00 1.146384E-04 1.000000E+00 -1.605745E-07 -1.843110E-06
0 6 199 9.999998E-01 6.792270E-04 -3.344353E-09 5.120684E-10 -9.650289E-12 -1.676112E-11 -1.782376E-11 -2.050996E-10 -2.786788E-10 -1.807932E-12 1.000000E+00 1.132045E-04 1.000000E+00 -1.647281E-07 -1.817132E-06
0 6 200 9.999998E-01 6.703369E-04 -3.257359E-09 3.333910E-10 1.789417E-10 -1.856531E-11 -1.679605E-11 -1.520858E-10 -1.934347E-10 -1.786459E-12 1.000000E+00 1.117228E-04 1.000000E+00 -1.686499E-07 -1.790548E-06
0 6 201 9.999998E-01 6.611732E-04 -3.168979E-09 2.078969E-10 3.130801E-10 -2.033404E-11 -1.575956E-11 -9.981622E-11 -1.117830E-10 -1.738495E-12 1.000000E+00 1.101955E-04 1.000000E+00 -1.723538E-07 -1.763405E-06
0 6 202 9.999998E-01 6.517486E-04 -3.079459E-09 1.337586E-10 3.945928E-10 -2.204230E-11 -1.472612E-11 -5.033122E-11 -3.645963E-11 -1.667912E-12 1.000000E+00 1.086248E-04 1.000000E+00 -1.758526E-07 -1.735745E-06
0 6 203 9.999998E-01 6.420758E-04 -2.989032E-09 1.072345E-10 4.272258E-10 -2.366986E-11 -1.370402E-11 -5.387463E-12 3.034680E-11 -1.579406E-12 1.000000E+00 1.070126E-04 1.000000E+00 -1.791574E-07 -1.707607E-06
0 6 204 9.999998E-01 6.321674E-04 -2.897924E-09 1.229837E-10 4.163217E-10 -2.520111E-11 -1.270375E-11 3.360709E-11 8.704118E-11 -1.477259E-12 1.000000E+00 1.053612E-04 1.000000E+00 -1.822777E-07 -1.679026E-06
0 6 205 9.999998E-01 6.220353E-04 -2.806347E-09 1.744487E-10 3.684506E-10 -2.662438E-11 -1.173437E-11 6.563474E-11 1.326378E-10 -1.366720E-12 1.000000E+00 1.036726E-04 1.000000E+00 -1.852217E-07 -1.650035E-06
0 6 206 9.999998E-01 6.116913E-04 -2.714499E-09 2.542531E-10 2.910027E-10 -2.793455E-11 -1.080308E-11 9.008709E-11 1.667469E-10 -1.252424E-12 1.000000E+00 1.019486E-04 1.000000E+00 -1.879957E-07 -1.620661E-06
0 6 207 9.999998E-01 6.011470E-04 -2.622570E-09 3.546228E-10 1.917768E-10 -2.912923E-11 -9.917147E-12 1.067660E-10 1.895354E-10 -1.138349E-12 1.000000E+00 1.001912E-04 1.000000E+00 -1.906051E-07 -1.590931E-06
0 6 208 9.999998E-01 5.904135E-04 -2.530735E-09 4.677852E-10 7.857581E-11 -3.021125E-11 -9.080867E-12 1.158609E-10 2.016616E-10 -1.028567E-12 1.000000E+00 9.840225E-05 1.000000E+00 -1.930539E-07 -1.560867E-06
0 6 209 9.999998E-01 5.795015E-04 -2.439162E-09 5.863447E-10 -4.116395E-11 -3.118636E-11 -8.298445E-12 1.179075E-10 2.041936E-10 -9.259966E-13 1.000000E+00 9.658359E-05 1.000000E+00 -1.953453E-07 -1.530491E-06
0 6 210 9.999998E-01 5.684217E-04 -2.348004E-09 7.036003E-10 -1.606942E-10 -3.206324E-11 -7.571204E-12 1.137310E-10 1.985134E-10 -8.328012E-13 1.000000E+00 9.473695E-05 1.000000E+00 -1.974820E-07 -1.499822E-06
0 6 211 9.999998E-01 5.571841E-04 -2.257407E-09 8.138066E-10 -2.742138E-10 -3.285197E-11 -6.899595E-12 1.043780E-10 1.862117E-10 -7.507299E-13 1.000000E+00 9.286401E-05 1.000000E+00 -1.994663E-07 -1.468879E-06
0 6 212 9.999998E-01 5.457984E-04 -2.167508E-09 9.123564E-10 -3.770538E-10 -3.356470E-11 -6.282395E-12 9.104009E-11 1.689863E-10 -6.799675E-13 1.000000E+00 9.096641E-05 1.000000E+00 -2.013005E-07 -1.437679E-06
0 6 213 9.999998E-01 5.342742E-04 -2.078438E-09 9.958868E-10 -4.657849E-10 -3.421190E-11 -5.717792E-12 7.497561E-11 1.485389E-10 -6.210044E-13 1.000000E+00 8.904570E-05 1.000000E+00 -2.029873E-07 -1.406241E-06
0 6 214 9.999999E-01 5.226205E-04 -1.990314E-09 1.062308E-09 -5.382484E-10 -3.480671E-11 -5.201666E-12 5.743467E-11 1.264876E-10 -5.726972E-13 1.000000E+00 8.710341E-05 1.000000E+00 -2.045297E-07 -1.374581E-06
0 6 215 9.999999E-01 5.108459E-04 -1.903255E-09 1.110756E-09 -5.935102E-10 -3.535730E-11 -4.731588E-12 3.958922E-11 1.042886E-10 -5.338554E-13 1.000000E+00 8.514098E-05 1.000000E+00 -2.059314E-07 -1.342716E-06
0 6 216 9.999999E-01 4.989588E-04 -1.817368E-09 1.141486E-09 -6.317547E-10 -3.587442E-11 -4.301902E-12 2.247405E-11 8.317860E-11 -5.031937E-13 1.000000E+00 8.315980E-05 1.000000E+00 -2.071967E-07 -1.310663E-06
0 6 217 9.999999E-01 4.869672E-04 -1.732757E-09 1.155704E-09 -6.541231E-10 -3.636368E-11 -3.909189E-12 6.944221E-12 6.413480E-11 -4.786310E-13 1.000000E+00 8.116120E-05 1.000000E+00 -2.083307E-07 -1.278439E-06
0 6 218 9.999999E-01 4.748787E-04 -1.649519E-09 1.155374E-09 -6.625139E-10 -3.683169E-11 -3.548976E-12 -6.357485E-12 4.785516E-11 -4.584819E-13 1.000000E+00 7.914645E-05 1.000000E+00 -2.093394E-07 -1.246062E-06
0 6 219 9.999999E-01 4.627005E-04 -1.567747E-09 1.142989E-09 -6.593646E-10 -3.728065E-11 -3.217172E-12 -1.701267E-11 3.475627E-11 -4.409704E-13 1.000000E+00 7.711676E-05 1.000000E+00 -2.102293E-07 -1.213548E-06
0 6 220 9.999999E-01 4.504396E-04 -1.487528E-09 1.121349E-09 -6.474227E-10 -3.771363E-11 -2.910674E-12 -2.482452E-11 2.499091E-11 -4.245500E-13 1.000000E+00 7.507328E-05 1.000000E+00 -2.110075E-07 -1.180914E-06
0 6 221 9.999999E-01 4.381026E-04 -1.408946E-09 1.093340E-09 -6.295298E-10 -3.812975E-11 -2.626430E-12 -2.980377E-11 1.847769E-11 -4.078496E-13 1.000000E+00 7.301710E-05 1.000000E+00 -2.116815E-07 -1.148176E-06
0 6 222 9.999999E-01 4.256955E-04 -1.332076E-09 1.061742E-09 -6.084254E-10 -3.852933E-11 -2.361864E-12 -3.214007E-11 1.494115E-11 -3.902921E-13 1.000000E+00 7.094926E-05 1.000000E+00 -2.122590E-07 -1.115351E-06
0 6 223 9.999999E-01 4.132244E-04 -1.256991E-09 1.029060E-09 -5.865859E-10 -3.891033E-11 -2.115227E-12 -3.216437E-11 1.396236E-11 -3.706024E-13 1.000000E+00 6.887074E-05 1.000000E+00 -2.127479E-07 -1.082453E-06
0 6 224 9.999999E-01 4.006948E-04 -1.183758E-09 9.974128E-10 -5.660994E-10 -3.927053E-11 -1.886103E-12 -3.030768E-11 1.502615E-11 -3.493351E-13 1.000000E+00 6.678247E-05 1.000000E+00 -2.131560E-07 -1.049496E-06
0 6 225 9.999999E-01 3.881120E-04 -1.112437E-09 9.684447E-10 -5.485883E-10 -3.960900E-11 -1.671956E-12 -2.705906E-11 1.757421E-11 -3.258090E-13 1.000000E+00 6.468533E-05 1.000000E+00 -2.134909E-07 -1.016493E-06
0 6 226 9.999999E-01 3.754808E-04 -1.043084E-09 9.432947E-10 -5.351740E-10 -3.992215E-11 -1.474054E-12 -2.292002E-11 2.104841E-11 -3.008526E-13 1.000000E+00 6.258014E-05 1.000000E+00 -2.137596E-07 -9.834566E-07
0 6 227 9.999999E-01 3.628060E-04 -9.757493E-10 9.226047E-10 -5.264793E-10 -4.021071E-11 -1.290812E-12 -1.836946E-11 2.493059E-11 -2.747463E-13 1.000000E+00 6.046767E-05 1.000000E+00 -2.139689E-07 -9.503965E-07
0 6 228 9.999999E-01 3.500919E-04 -9.104788E-10 9.065558E-10 -5.226716E-10 -4.047164E-11 -1.122841E-12 -1.383208E-11 2.877238E-11 -2.478752E-13 1.000000E+00 5.834865E-05 1.000000E+00 -2.141250E-07 -9.173225E-07
0 6 229 9.999999E-01 3.373425E-04 -8.473114E-10 8.949405E-10 -5.235279E-10 -4.070646E-11 -9.692539E-13 -9.654310E-12 3.221506E-11 -2.212833E-13 1.000000E+00 5.622375E-05 1.000000E+00 -2.142338E-07 -8.842431E-07
0 6 230 9.999999E-01 3.245616E-04 -7.862837E-10 8.872472E-10 -5.285212E-10 -4.091421E-11 -8.309976E-13 -6.092361E-12 3.500029E-11 -1.952384E-13 1.000000E+00 5.409360E-05 1.000000E+00 -2.143002E-07 -8.511652E-07
0 6 231 9.999999E-01 3.117528E-04 -7.274260E-10 8.827558E-10 -5.369159E-10 -4.109693E-11 -7.060693E-13 -3.306829E-12 3.697135E-11 -1.704824E-13 1.000000E+00 5.195879E-05 1.000000E+00 -2.143292E-07 -8.180952E-07
0 6 232 1.000000E+00 2.989192E-04 -6.707660E-10 8.806335E-10 -5.478622E-10 -4.125517E-11 -5.959467E-13 -1.366408E-12 3.806584E-11 -1.471998E-13 1.000000E+00 4.981987E-05 1.000000E+00 -2.143248E-07 -7.850381E-07
0 6 233 1.000000E+00 2.860640E-04 -6.163266E-10 8.800230E-10 -5.604859E-10 -4.139133E-11 -4.979102E-13 -2.573315E-13 3.830324E-11 -1.260114E-13 1.000000E+00 4.767734E-05 1.000000E+00 -2.142909E-07 -7.519982E-07
0 6 234 1.000000E+00 2.731899E-04 -5.641283E-10 8.801189E-10 -5.739622E-10 -4.150719E-11 -4.133788E-13 9.948166E-14 3.776740E-11 -1.069321E-13 1.000000E+00 4.553165E-05 1.000000E+00 -2.142313E-07 -7.189792E-07
0 6 235 1.000000E+00 2.602994E-04 -5.141879E-10 8.802219E-10 -5.875743E-10 -4.160520E-11 -3.393060E-13 -1.691160E-13 3.658766E-11 -8.991837E-14 1.000000E+00 4.338323E-05 1.000000E+00 -2.141490E-07 -6.859840E-07
0 6 236 1.000000E+00 2.473948E-04 -4.665206E-10 8.797806E-10 -6.007511E-10 -4.168703E-11 -2.769624E-13 -9.076866E-13 3.491809E-11 -7.517291E-14 1.000000E+00 4.123247E-05 1.000000E+00 -2.140474E-07 -6.530147E-07
0 6 237 1.000000E+00 2.344783E-04 -4.211380E-10 8.784066E-10 -6.130874E-10 -4.175554E-11 -2.227368E-13 -1.951583E-12 3.292132E-11 -6.217709E-14 1.000000E+00 3.907971E-05 1.000000E+00 -2.139294E-07 -6.200734E-07
0 6 238 1.000000E+00 2.215516E-04 -3.780519E-10 8.758775E-10 -6.243431E-10 -4.181139E-11 -1.782680E-13 -3.142943E-12 3.075141E-11 -5.114153E-14 1.000000E+00 3.692527E-05 1.000000E+00 -2.137980E-07 -5.871614E-07
0 6 239 1.000000E+00 2.086166E-04 -3.372695E-10 8.721207E-10 -6.344301E-10 -4.185783E-11 -1.404744E-13 -4.344532E-12 2.854275E-11 -4.170572E-14 1.000000E+00 3.476944E-05 1.000000E+00 -2.136559E-07 -5.542796E-07
0 6 240 1.000000E+00 1.956748E-04 -2.987995E-10 8.671884E-10 -6.433884E-10 -4.189480E-11 -1.094861E-13 -5.445841E-12 2.640298E-11 -3.356937E-14 1.000000E+00 3.261246E-05 1.000000E+00 -2.135059E-07 -5.214288E-07
0 6 241 1.000000E+00 1.827274E-04 -2.626464E-10 8.612290E-10 -6.513516E-10 -4.192496E-11 -8.419610E-14 -6.371724E-12 2.440799E-11 -2.653552E-14 1.000000E+00 3.045456E-05 1.000000E+00 -2.133509E-07 -4.886092E-07
0 6 242 1.000000E+00 1.697756E-04 -2.288167E-10 8.544449E-10 -6.585163E-10 -4.194787E-11 -6.343626E-14 -7.079875E-12 2.260214E-11 -2.068926E-14 1.000000E+00 2.829594E-05 1.000000E+00 -2.131932E-07 -4.558209E-07
0 6 243 1.000000E+00 1.568206E-04 -1.973120E-10 8.470692E-10 -6.651054E-10 -4.196634E-11 -4.711199E-14 -7.557086E-12 2.100193E-11 -1.546668E-14 1.000000E+00 2.613676E-05 1.000000E+00 -2.130356E-07 -4.230634E-07
0 6 244 1.000000E+00 1.438630E-04 -1.681377E-10 8.393308E-10 -6.713423E-10 -4.197880E-11 -3.419984E-14 -7.817869E-12 1.959886E-11 -1.097219E-14 1.000000E+00 2.397717E-05 1.000000E+00 -2.128803E-07 -3.903361E-07
0 6 245 1.000000E+00 1.309038E-04 -1.412934E-10 8.314335E-10 -6.774273E-10 -4.198829E-11 -2.411208E-14 -7.894297E-12 1.836680E-11 -7.398016E-15 1.000000E+00 2.181730E-05 1.000000E+00 -2.127297E-07 -3.576381E-07
0 6 246 1.000000E+00 1.179435E-04 -1.167825E-10 8.235422E-10 -6.835228E-10 -4.199360E-11 -1.662641E-14 -7.828433E-12 1.726898E-11 -4.094379E-15 1.000000E+00 1.965725E-05 1.000000E+00 -2.125858E-07 -3.249681E-07
0 6 247 1.000000E+00 1.049826E-04 -9.460451E-11 8.157766E-10 -6.897457E-10 -4.199648E-11 -1.103277E-14 -7.666639E-12 1.626201E-11 -1.561963E-15 1.000000E+00 1.749710E-05 1.000000E+00 -2.124505E-07 -2.923246E-07
0 6 248 1.000000E+00 9.202152E-05 -7.476070E-11 8.082089E-10 -6.961676E-10 -4.199672E-11 -7.167584E-15 -7.454081E-12 1.530399E-11 5.750369E-16 1.000000E+00 1.533692E-05 1.000000E+00 -2.123255E-07 -2.597056E-07
0 6 249 1.000000E+00 7.906057E-05 -5.725060E-11 8.008685E-10 -7.028186E-10 -4.199533E-11 -4.575846E-15 -7.227091E-12 1.435643E-11 2.188565E-15 1.000000E+00 1.317676E-05 1.000000E+00 -2.122122E-07 -2.271092E-07
0 6 250 1.000000E+00 6.609999E-05 -4.207442E-11 7.937547E-10 -7.096952E-10 -4.199234E-11 -2.887485E-15 -7.014975E-12 1.338900E-11 3.225818E-15 1.000000E+00 1.101666E-05 1.000000E+00 -2.121121E-07 -1.945330E-07
0 6 251 1.000000E+00 5.313992E-05 -2.923115E-11 7.868385E-10 -7.167724E-10 -4.198887E-11 -2.086141E-15 -6.835213E-12 1.238069E-11 4.062611E-15 1.000000E+00 8.856654E-06 1.000000E+00 -2.120261E-07 -1.619746E-07
0 6 252 1.000000E+00 4.018047E-05 -1.872142E-11 7.800843E-10 -7.240096E-10 -4.198422E-11 -1.503226E-15 -6.696927E-12 1.131916E-11 4.341879E-15 1.000000E+00 6.696745E-06 1.000000E+00 -2.119552E-07 -1.294312E-07
0 6 253 1.000000E+00 2.722168E-05 -1.054327E-11 7.734447E-10 -7.313633E-10 -4.198019E-11 -1.344318E-15 -6.603316E-12 1.020289E-11 4.346672E-15 1.000000E+00 4.536946E-06 1.000000E+00 -2.119000E-07 -9.690000E-08
0 6 254 1.000000E+00 1.426355E-05 -4.697823E-12 7.668777E-10 -7.387902E-10 -4.197553E-11 -8.806449E-16 -6.549350E-12 9.037528E-12 4.289737E-15 1.000000E+00 2.377258E-06 1.000000E+00 -2.118612E-07 -6.437807E-08
0 6 255 1.000000E+00 1.306044E-06 -1.183547E-12 7.603460E-10 -7.462507E-10 -4.197161E-11 -8.481691E-16 -6.532297E-12 7.835448E-12 3.799136E-15 1.000000E+00 2.176741E-07 1.000000E+00 -2.118391E-07 -3.186237E-08
0 7 0 1.000000E+00 -1.163482E-05 -1.274329E-15 7.472132E-10 -7.470899E-10 -5.712202E-11 -2.649790E-16 -7.668760E-12 6.625952E-12 3.947793E-15 1.000000E+00 -1.939137E-06 1.000000E+00 -2.443380E-07 6.511774E-10
0 7 1 1.000000E+00 -2.675054E-05 -1.149192E-12 7.395286E-10 -7.557257E-10 -5.711853E-11 3.677771E-16 -7.726442E-12 5.441176E-12 3.032546E-15 1.000000E+00 -4.458423E-06 1.000000E+00 -2.443515E-07 3.314517E-08
0 7 2 1.000000E+00 -4.186583E-05 -4.628207E-12 7.317603E-10 -7.642766E-10 -5.711595E-11 1.269951E-15 -7.836154E-12 4.278066E-12 2.457066E-15 1.000000E+00 -6.977639E-06 1.000000E+00 -2.443850E-07 6.564244E-08
0 7 3 1.000000E+00 -5.698078E-05 -1.043912E-11 7.238563E-10 -7.726895E-10 -5.711362E-11 2.043822E-15 -7.998191E-12 3.154281E-12 2.065282E-15 1.000000E+00 -9.496796E-06 1.000000E+00 -2.444384E-07 9.814626E-08
0 7 4 1.000000E+00 -7.209544E-05 -1.858182E-11 7.157640E-10 -7.809130E-10 -5.711182E-11 3.462778E-15 -8.210334E-12 2.081536E-12 1.712068E-15 1.000000E+00 -1.201591E-05 1.000000E+00 -2.445112E-07 1.306599E-07
0 7 5 1.000000E+00 -8.720984E-05 -2.905693E-11 7.074357E-10 -7.888995E-10 -5.711019E-11 3.911041E-15 -8.465521E-12 1.062242E-12 1.974607E-15 1.000000E+00 -1.453497E-05 1.000000E+00 -2.446028E-07 1.631863E-07
0 7 6 1.000000E+00 -1.023240E-04 -4.186554E-11 6.988329E-10 -7.966094E-10 -5.710787E-11 4.547699E-15 -8.752159E-12 8.753014E-14 2.833358E-15 1.000000E+00 -1.705399E-05 1.000000E+00 -2.447122E-07 1.957287E-07
0 7 7 1.000000E+00 -1.174377E-04 -5.700820E-11 6.899313E-10 -8.040202E-10 -5.710453E-11 3.875792E-15 -9.050168E-12 -8.637414E-13 4.157349E-15 1.000000E+00 -1.957295E-05 1.000000E+00 -2.448385E-07 2.282898E-07
0 7 8 1.000000E+00 -1.325509E-04 -7.448558E-11 6.807326E-10 -8.111326E-10 -5.709956E-11 2.797860E-15 -9.330777E-12 -1.823518E-12 5.900529E-15 1.000000E+00 -2.209182E-05 1.000000E+00 -2.449803E-07 2.608723E-07
0 7 9 1.000000E+00 -1.476634E-04 -9.429783E-11 6.712698E-10 -8.179807E-10 -5.709272E-11 -4.497418E-16 -9.556903E-12 -2.833397E-12 8.557092E-15 1.000000E+00 -2.461057E-05 1.000000E+00 -2.451361E-07 2.934787E-07
0 7 10 1.000000E+00 -1.627748E-04 -1.164462E-10 6.616188E-10 -8.246381E-10 -5.708244E-11 -4.956409E-15 -9.685994E-12 -3.940741E-12 1.200389E-14 1.000000E+00 -2.712913E-05 1.000000E+00 -2.453042E-07 3.261111E-07
0 7 11 1.000000E+00 -1.778847E-04 -1.409299E-10 6.518978E-10 -8.312234E-10 -5.706872E-11 -1.211828E-14 -9.673764E-12 -5.193804E-12 1.581053E-14 1.000000E+00 -2.964744E-05 1.000000E+00 -2.454826E-07 3.587715E-07
0 7 12 1.000000E+00 -1.929924E-04 -1.677486E-10 6.422712E-10 -8.378982E-10 -5.705082E-11 -2.177150E-14 -9.478141E-12 -6.634508E-12 2.066219E-14 1.000000E+00 -3.216541E-05 1.000000E+00 -2.456692E-07 3.914617E-07
0 7 13 1.000000E+00 -2.080974E-04 -1.969017E-10 6.329415E-10 -8.448605E-10 -5.702739E-11 -3.546225E-14 -9.068726E-12 -8.291615E-12 2.670347E-14 1.000000E+00 -3.468291E-05 1.000000E+00 -2.458615E-07 4.241830E-07
0 7 14 1.000000E+00 -2.231988E-04 -2.283880E-10 6.241338E-10 -8.523302E-10 -5.699742E-11 -5.247189E-14 -8.433325E-12 -1.017410E-11 3.338656E-14 1.000000E+00 -3.719980E-05 1.000000E+00 -2.460571E-07 4.569368E-07
0 7 15 1.000000E+00 -2.382956E-04 -2.622042E-10 6.160749E-10 -8.605279E-10 -5.696062E-11 -7.480799E-14 -7.583449E-12 -1.226238E-11 4.149805E-14 1.000000E+00 -3.971593E-05 1.000000E+00 -2.462533E-07 4.897237E-07
0 7 16 1.000000E+00 -2.533866E-04 -2.983488E-10 6.089669E-10 -8.696451E-10 -5.691442E-11 -1.024775E-13 -6.560963E-12 -1.450447E-11 5.103485E-14 1.000000E+00 -4.223110E-05 1.000000E+00 -2.464472E-07 5.225445E-07
0 7 17 1.000000E+00 -2.684705E-04 -3.368164E-10 6.029529E-10 -8.798126E-10 -5.685855E-11 -1.371751E-13 -5.442967E-12 -1.681296E-11 6.228644E-14 1.000000E+00 -4.474509E-05 1.000000E+00 -2.466359E-07 5.553995E-07
0 7 18 1.000000E+00 -2.835458E-04 -3.776034E-10 5.980810E-10 -8.910670E-10 -5.678985E-11 -1.786710E-13 -4.338164E-12 -1.906533E-11 7.546035E-14 1.000000E+00 -4.725764E-05 1.000000E+00 -2.468164E-07 5.882887E-07
0 7 19 1.000000E+00 -2.986108E-04 -4.207023E-10 5.942766E-10 -9.033164E-10 -5.670763E-11 -2.296646E-13 -3.383699E-12 -2.110918E-11 9.063118E-14 1.000000E+00 -4.976846E-05 1.000000E+00 -2.469855E-07 6.212118E-07
0 7 20 9.999999E-01 -3.136634E-04 -4.661062E-10 5.913136E-10 -9.163171E-10 -5.660858E-11 -2.896321E-13 -2.738873E-12 -2.277164E-11 1.085162E-13 1.000000E+00 -5.227723E-05 1.000000E+00 -2.471401E-07 6.541681E-07
0 7 21 9.999999E-01 -3.287015E-04 -5.138055E-10 5.887989E-10 -9.296592E-10 -5.649060E-11 -3.611208E-13 -2.568111E-12 -2.387325E-11 1.288855E-13 1.000000E+00 -5.478359E-05 1.000000E+00 -2.472768E-07 6.871567E-07
0 7 22 9.999999E-01 -3.437228E-04 -5.637890E-10 5.861773E-10 -9.427662E-10 -5.635081E-11 -4.439893E-13 -3.026982E-12 -2.424645E-11 1.516999E-13 1.000000E+00 -5.728713E-05 1.000000E+00 -2.473921E-07 7.201760E-07
0 7 23 9.999999E-01 -3.587245E-04 -6.160424E-10 5.827449E-10 -9.549166E-10 -5.618720E-11 -5.402923E-13 -4.241857E-12 -2.375596E-11 1.773285E-13 1.000000E+00 -5.978742E-05 1.000000E+00 -2.474823E-07 7.532239E-07
0 7 24 9.999999E-01 -3.737037E-04 -6.705505E-10 5.776936E-10 -9.652810E-10 -5.599616E-11 -6.501882E-13 -6.289767E-12 -2.232160E-11 2.052163E-13 1.000000E+00 -6.228396E-05 1.000000E+00 -2.475435E-07 7.862977E-07
0 7 25 9.999999E-01 -3.886573E-04 -7.272926E-10 5.701654E-10 -9.729842E-10 -5.577676E-11 -7.750310E-13 -9.179828E-12 -1.994023E-11 2.352505E-13 1.000000E+00 -6.477622E-05 1.000000E+00 -2.475712E-07 8.193940E-07
0 7 26 9.999999E-01 -4.035817E-04 -7.862476E-10 5.593340E-10 -9.771807E-10 -5.552565E-11 -9.153853E-13 -1.283591E-11 -1.670373E-11 2.668699E-13 1.000000E+00 -6.726362E-05 1.000000E+00 -2.475608E-07 8.525084E-07
0 7 27 9.999999E-01 -4.184732E-04 -8.473872E-10 5.444936E-10 -9.771473E-10 -5.524302E-11 -1.071502E-12 -1.708818E-11 -1.281359E-11 2.995513E-13 1.000000E+00 -6.974554E-05 1.000000E+00 -2.475071E-07 8.856356E-07
0 7 28 9.999999E-01 -4.333278E-04 -9.106824E-10 5.251576E-10 -9.723823E-10 -5.492655E-11 -1.244118E-12 -2.166628E-11 -8.586033E-12 3.324893E-13 1.000000E+00 -7.222130E-05 1.000000E+00 -2.474042E-07 9.187692E-07
0 7 29 9.999999E-01 -4.481410E-04 -9.760963E-10 5.011610E-10 -9.627011E-10 -5.457805E-11 -1.433790E-12 -2.620772E-11 -4.448609E-12 3.650552E-13 1.000000E+00 -7.469016E-05 1.000000E+00 -2.472458E-07 9.519018E-07
0 7 30 9.999999E-01 -4.629081E-04 -1.043591E-09 4.727422E-10 -9.483266E-10 -5.419644E-11 -1.640726E-12 -3.027137E-11 -9.249292E-13 3.969805E-13 1.000000E+00 -7.715136E-05 1.000000E+00 -2.470252E-07 9.850245E-07
0 7 31 9.999999E-01 -4.776242E-04 -1.113119E-09 4.406183E-10 -9.299563E-10 -5.378408E-11 -1.865306E-12 -3.336025E-11 1.390141E-12 4.273191E-13 1.000000E+00 -7.960403E-05 1.000000E+00 -2.467347E-07 1.018127E-06
0 7 32 9.999999E-01 -4.922838E-04 -1.184634E-09 4.060216E-10 -9.087999E-10 -5.334180E-11 -2.108978E-12 -3.495802E-11 1.869279E-12 4.559512E-13 1.000000E+00 -8.204730E-05 1.000000E+00 -2.463665E-07 1.051199E-06
0 7 33 9.999999E-01 -5.068812E-04 -1.258077E-09 3.707022E-10 -8.865829E-10 -5.287218E-11 -2.371816E-12 -3.456623E-11 -1.008019E-13 4.829760E-13 1.000000E+00 -8.448021E-05 1.000000E+00 -2.459123E-07 1.084228E-06
0 7 34 9.999999E-01 -5.214104E-04 -1.333392E-09 3.368892E-10 -8.655021E-10 -5.237585E-11 -2.656377E-12 -3.175139E-11 -5.065607E-12 5.089975E-13 1.000000E+00 -8.690173E-05 1.000000E+00 -2.453636E-07 1.117201E-06
0 7 35 9.999998E-01 -5.358648E-04 -1.410511E-09 3.071994E-10 -8.481396E-10 -5.185419E-11 -2.963599E-12 -2.619034E-11 -1.344404E-11 5.342283E-13 1.000000E+00 -8.931080E-05 1.000000E+00 -2.447116E-07 1.150103E-06
0 7 36 9.999998E-01 -5.502376E-04 -1.489366E-09 2.845085E-10 -8.373258E-10 -5.130740E-11 -3.297302E-12 -1.771476E-11 -2.546966E-11 5.604169E-13 1.000000E+00 -9.170626E-05 1.000000E+00 -2.439479E-07 1.182921E-06
0 7 37 9.999998E-01 -5.645215E-04 -1.569883E-09 2.717699E-10 -8.359652E-10 -5.073335E-11 -3.658774E-12 -6.350408E-12 -4.113905E-11 5.888057E-13 1.000000E+00 -9.408693E-05 1.000000E+00 -2.430641E-07 1.215638E-06
0 7 38 9.999998E-01 -5.787091E-04 -1.651981E-09 2.718077E-10 -8.468238E-10 -5.012978E-11 -4.053803E-12 7.656206E-12 -6.016626E-11 6.213361E-13 1.000000E+00 -9.645152E-05 1.000000E+00 -2.420524E-07 1.248239E-06
0 7 39 9.999998E-01 -5.927921E-04 -1.735578E-09 2.870823E-10 -8.722975E-10 -4.949068E-11 -4.484285E-12 2.382028E-11 -8.195410E-11 6.596196E-13 1.000000E+00 -9.879869E-05 1.000000E+00 -2.409055E-07 1.280710E-06
0 7 40 9.999998E-01 -6.067622E-04 -1.820584E-09 3.194483E-10 -9.141717E-10 -4.881054E-11 -4.956322E-12 4.142021E-11 -1.055823E-10 7.063841E-13 1.000000E+00 -1.011270E-04 1.000000E+00 -2.396169E-07 1.313034E-06
0 7 41 9.999998E-01 -6.206105E-04 -1.906908E-09 3.699227E-10 -9.733873E-10 -4.807791E-11 -5.473157E-12 5.951339E-11 -1.298162E-10 7.631144E-13 1.000000E+00 -1.034351E-04 1.000000E+00 -2.381808E-07 1.345197E-06
0 7 42 9.999998E-01 -6.343277E-04 -1.994449E-09 4.384750E-10 -1.049838E-09 -4.728432E-11 -6.039463E-12 7.697240E-11 -1.531413E-10 8.312888E-13 1.000000E+00 -1.057213E-04 1.000000E+00 -2.365922E-07 1.377184E-06
0 7 43 9.999998E-01 -6.479042E-04 -2.083104E-09 5.238675E-10 -1.142206E-09 -4.641534E-11 -6.659477E-12 9.253496E-11 -1.738158E-10 9.127777E-13 1.000000E+00 -1.079840E-04 1.000000E+00 -2.348468E-07 1.408979E-06
0 7 44 9.999998E-01 -6.613297E-04 -2.172760E-09 6.235449E-10 -1.247859E-09 -4.545876E-11 -7.335904E-12 1.048693E-10 -1.899520E-10 1.007075E-12 1.000000E+00 -1.102216E-04 1.000000E+00 -2.329410E-07 1.440569E-06
0 7 45 9.999998E-01 -6.745938E-04 -2.263299E-09 7.336061E-10 -1.362821E-09 -4.440119E-11 -8.071144E-12 1.126540E-10 -1.996104E-10 1.115091E-12 1.000000E+00 -1.124323E-04 1.000000E+00 -2.308716E-07 1.471939E-06
0 7 46 9.999998E-01 -6.876854E-04 -2.354595E-09 8.488529E-10 -1.481824E-09 -4.322858E-11 -8.866621E-12 1.146576E-10 -2.009143E-10 1.234667E-12 1.000000E+00 -1.146142E-04 1.000000E+00 -2.286354E-07 1.503072E-06
0 7 47 9.999997E-01 -7.005933E-04 -2.446510E-09 9.629212E-10 -1.598441E-09 -4.193185E-11 -9.721517E-12 1.098274E-10 -1.921698E-10 1.364005E-12 1.000000E+00 -1.167656E-04 1.000000E+00 -2.262294E-07 1.533954E-06
0 7 48 9.999997E-01 -7.133055E-04 -2.538899E-09 1.068508E-09 -1.705312E-09 -4.050057E-11 -1.063402E-11 9.737172E-11 -1.719896E-10 1.500634E-12 1.000000E+00 -1.188843E-04 1.000000E+00 -2.236499E-07 1.564565E-06
0 7 49 9.999997E-01 -7.258100E-04 -2.631604E-09 1.157665E-09 -1.794444E-09 -3.893058E-11 -1.160104E-11 7.683033E-11 -1.394135E-10 1.639727E-12 1.000000E+00 -1.209683E-04 1.000000E+00 -2.208926E-07 1.594888E-06
0 7 50 9.999997E-01 -7.380940E-04 -2.724454E-09 1.222168E-09 -1.857574E-09 -3.722111E-11 -1.261684E-11 4.813717E-11 -9.401468E-11 1.777113E-12 1.000000E+00 -1.230157E-04 1.000000E+00 -2.179520E-07 1.624899E-06
0 7 51 9.999997E-01 -7.501447E-04 -2.817267E-09 1.253939E-09 -1.886594E-09 -3.537636E-11 -1.367499E-11 1.165921E-11 -3.598735E-11 1.907547E-12 1.000000E+00 -1.250241E-04 1.000000E+00 -2.148216E-07 1.654575E-06
0 7 52 9.999997E-01 -7.619487E-04 -2.909848E-09 1.245487E-09 -1.873992E-09 -3.340602E-11 -1.476787E-11 -3.178512E-11 3.379009E-11 2.025266E-12 1.000000E+00 -1.269915E-04 1.000000E+00 -2.114929E-07 1.683887E-06
0 7 53 9.999997E-01 -7.734921E-04 -3.001988E-09 1.190369E-09 -1.813309E-09 -3.132582E-11 -1.588588E-11 -8.092863E-11 1.137243E-10 2.124874E-12 1.000000E+00 -1.289154E-04 1.000000E+00 -2.079558E-07 1.712802E-06
0 7 54 9.999997E-01 -7.847610E-04 -3.093466E-09 1.083629E-09 -1.699580E-09 -2.915627E-11 -1.701969E-11 -1.340869E-10 2.015099E-10 2.200562E-12 1.000000E+00 -1.307935E-04 1.000000E+00 -2.041987E-07 1.741285E-06
0 7 55 9.999997E-01 -7.957409E-04 -3.184048E-09 9.221951E-10 -1.529721E-09 -2.692470E-11 -1.815994E-11 -1.892119E-10 2.941691E-10 2.247676E-12 1.000000E+00 -1.326235E-04 1.000000E+00 -2.002078E-07 1.769296E-06
0 7 56 9.999997E-01 -8.064170E-04 -3.273489E-09 7.052057E-10 -1.302866E-09 -2.466092E-11 -1.929551E-11 -2.439667E-10 3.881274E-10 2.262177E-12 1.000000E+00 -1.344028E-04 1.000000E+00 -1.959679E-07 1.796789E-06
0 7 57 9.999996E-01 -8.167742E-04 -3.361534E-09 4.342617E-10 -1.020606E-09 -2.240035E-11 -2.041936E-11 -2.958194E-10 4.793236E-10 2.240561E-12 1.000000E+00 -1.361291E-04 1.000000E+00 -1.914624E-07 1.823715E-06
0 7 58 9.999996E-01 -8.267972E-04 -3.447918E-09 1.135668E-10 -6.871293E-10 -2.017980E-11 -2.152145E-11 -3.421525E-10 5.633502E-10 2.181602E-12 1.000000E+00 -1.377995E-04 1.000000E+00 -1.866736E-07 1.850022E-06
0 7 59 9.999996E-01 -8.364702E-04 -3.532371E-09 -2.500434E-10 -3.092559E-10 -1.803714E-11 -2.259724E-11 -3.803774E-10 6.356182E-10 2.084276E-12 1.000000E+00 -1.394117E-04 1.000000E+00 -1.815830E-07 1.875654E-06
0 7 60 9.999996E-01 -8.457773E-04 -3.614616E-09 -6.471881E-10 1.036599E-10 -1.601125E-11 -2.364072E-11 -4.080544E-10 6.915397E-10 1.949885E-12 1.000000E+00 -1.409629E-04 1.000000E+00 -1.761721E-07 1.900550E-06
0 7 61 9.999996E-01 -8.547023E-04 -3.694374E-09 -1.066152E-09 5.399335E-10 -1.413737E-11 -2.465039E-11 -4.230088E-10 7.267200E-10 1.781146E-12 1.000000E+00 -1.424504E-04 1.000000E+00 -1.704225E-07 1.924649E-06
0 7 62 9.999996E-01 -8.632288E-04 -3.771365E-09 -1.493206E-09 9.858730E-10 -1.244896E-11 -2.562517E-11 -4.234361E-10 7.371491E-10 1.581284E-12 1.000000E+00 -1.438715E-04 1.000000E+00 -1.643167E-07 1.947888E-06
0 7 63 9.999996E-01 -8.713400E-04 -3.845310E-09 -1.913024E-09 1.426199E-09 -1.097480E-11 -2.656806E-11 -4.079951E-10 7.193878E-10 1.356023E-12 1.000000E+00 -1.452233E-04 1.000000E+00 -1.578386E-07 1.970203E-06
0 7 64 9.999996E-01 -8.790191E-04 -3.915933E-09 -2.309196E-09 1.844548E-09 -9.736911E-12 -2.748177E-11 -3.758813E-10 6.707345E-10 1.111210E-12 1.000000E+00 -1.465032E-04 1.000000E+00 -1.509740E-07 1.991531E-06
0 7 65 9.999996E-01 -8.862491E-04 -3.982963E-09 -2.664787E-09 2.224036E-09 -8.752383E-12 -2.837415E-11 -3.268748E-10 5.893691E-10 8.536967E-13 1.000000E+00 -1.477082E-04 1.000000E+00 -1.437110E-07 2.011810E-06
0 7 66 9.999996E-01 -8.930129E-04 -4.046135E-09 -2.962945E-09 2.547864E-09 -8.029518E-12 -2.925148E-11 -2.613683E-10 4.744657E-10 5.909469E-13 1.000000E+00 -1.488355E-04 1.000000E+00 -1.360404E-07 2.030979E-06
0 7 67 9.999996E-01 -8.992932E-04 -4.105192E-09 -3.187524E-09 2.799931E-09 -7.570489E-12 -3.012417E-11 -1.803658E-10 3.262683E-10 3.303114E-13 1.000000E+00 -1.498822E-04 1.000000E+00 -1.279559E-07 2.048980E-06
0 7 68 9.999996E-01 -9.050726E-04 -4.159888E-09 -3.323677E-09 2.965435E-09 -7.368895E-12 -3.100085E-11 -8.545547E-11 1.461282E-10 7.899357E-14 1.000000E+00 -1.508455E-04 1.000000E+00 -1.194547E-07 2.065760E-06
0 7 69 9.999996E-01 -9.103339E-04 -4.209983E-09 -3.358434E-09 3.031435E-09 -7.412502E-12 -3.189261E-11 2.123987E-11 -6.350114E-11 -1.566487E-13 1.000000E+00 -1.517223E-04 1.000000E+00 -1.105369E-07 2.081269E-06
0 7 70 9.999996E-01 -9.150596E-04 -4.255250E-09 -3.281197E-09 2.987355E-09 -7.682192E-12 -3.280920E-11 1.371347E-10 -2.991102E-10 -3.702679E-13 1.000000E+00 -1.525100E-04 1.000000E+00 -1.012062E-07 2.095461E-06
0 7 71 9.999996E-01 -9.192325E-04 -4.295474E-09 -3.084165E-09 2.825393E-09 -8.153037E-12 -3.375871E-11 2.592710E-10 -5.562182E-10 -5.574821E-13 1.000000E+00 -1.532054E-04 1.000000E+00 -9.146928E-08 2.108295E-06
0 7 72 9.999996E-01 -9.228354E-04 -4.330450E-09 -2.762655E-09 2.540854E-09 -8.797156E-12 -3.475028E-11 3.844241E-10 -8.294944E-10 -7.152675E-13 1.000000E+00 -1.538059E-04 1.000000E+00 -8.133592E-08 2.119733E-06
0 7 73 9.999995E-01 -9.258511E-04 -4.359983E-09 -2.315317E-09 2.132349E-09 -9.583572E-12 -3.578813E-11 5.092122E-10 -1.112910E-09 -8.413013E-13 1.000000E+00 -1.543085E-04 1.000000E+00 -7.081842E-08 2.129745E-06
0 7 74 9.999995E-01 -9.282629E-04 -4.383892E-09 -1.744231E-09 1.601897E-09 -1.047976E-11 -3.687715E-11 6.302168E-10 -1.399913E-09 -9.353160E-13 1.000000E+00 -1.547105E-04 1.000000E+00 -5.993141E-08 2.138303E-06
0 7 75 9.999995E-01 -9.300541E-04 -4.402008E-09 -1.054883E-09 9.549020E-10 -1.145420E-11 -3.801695E-11 7.440982E-10 -1.683623E-09 -9.987187E-13 1.000000E+00 -1.550090E-04 1.000000E+00 -4.869138E-08 2.145381E-06
0 7 76 9.999995E-01 -9.312084E-04 -4.414171E-09 -2.560345E-10 2.000125E-10 -1.247720E-11 -3.920652E-11 8.477059E-10 -1.957037E-09 -1.034367E-12 1.000000E+00 -1.552014E-04 1.000000E+00 -3.711621E-08 2.150959E-06
0 7 77 9.999995E-01 -9.317099E-04 -4.420234E-09 6.405285E-10 -6.511168E-10 -1.352294E-11 -4.044053E-11 9.381810E-10 -2.213228E-09 -1.045533E-12 1.000000E+00 -1.552850E-04 1.000000E+00 -2.522478E-08 2.155019E-06
0 7 78 9.999995E-01 -9.315429E-04 -4.420064E-09 1.620328E-09 -1.584167E-09 -1.456826E-11 -4.171092E-11 1.013044E-09 -2.445557E-09 -1.038229E-12 1.000000E+00 -1.552572E-04 1.000000E+00 -1.303648E-08 2.157543E-06
0 7 79 9.999995E-01 -9.306925E-04 -4.413539E-09 2.666616E-09 -2.582571E-09 -1.559940E-11 -4.300762E-11 1.070266E-09 -2.647852E-09 -1.018629E-12 1.000000E+00 -1.551154E-04 1.000000E+00 -5.707979E-10 2.158516E-06
0 7 80 9.999995E-01 -9.291441E-04 -4.400551E-09 3.760860E-09 -3.627995E-09 -1.660552E-11 -4.431613E-11 1.108324E-09 -2.814585E-09 -9.927538E-13 1.000000E+00 -1.548574E-04 1.000000E+00 1.215304E-08 2.157924E-06
0 7 81 9.999995E-01 -9.268838E-04 -4.381006E-09 4.883264E-09 -4.700865E-09 -1.758490E-11 -4.562196E-11 1.126235E-09 -2.941017E-09 -9.688182E-13 1.000000E+00 -1.544807E-04 1.000000E+00 2.511638E-08 2.155749E-06
0 7 82 9.999996E-01 -9.238984E-04 -4.354827E-09 6.013330E-09 -5.780914E-09 -1.854316E-11 -4.690612E-11 1.123571E-09 -3.023318E-09 -9.538539E-13 1.000000E+00 -1.539831E-04 1.000000E+00 3.830139E-08 2.151975E-06
0 7 83 9.999996E-01 -9.201752E-04 -4.321953E-09 7.130406E-09 -6.847740E-09 -1.949261E-11 -4.815022E-11 1.100452E-09 -3.058657E-09 -9.545685E-13 1.000000E+00 -1.533626E-04 1.000000E+00 5.169122E-08 2.146584E-06
0 7 84 9.999996E-01 -9.157026E-04 -4.282341E-09 8.214234E-09 -7.881339E-09 -2.045229E-11 -4.933359E-11 1.057531E-09 -3.045261E-09 -9.785905E-13 1.000000E+00 -1.526171E-04 1.000000E+00 6.527009E-08 2.139555E-06
0 7 85 9.999996E-01 -9.104695E-04 -4.235968E-09 9.245467E-09 -8.862627E-09 -2.144979E-11 -5.043502E-11 9.959480E-10 -2.982437E-09 -1.031487E-12 1.000000E+00 -1.517449E-04 1.000000E+00 7.902331E-08 2.130866E-06
0 7 86 9.999996E-01 -9.044660E-04 -4.182835E-09 1.020613E-08 -9.773895E-09 -2.251527E-11 -5.143441E-11 9.172838E-10 -2.870568E-09 -1.118023E-12 1.000000E+00 -1.507444E-04 1.000000E+00 9.293720E-08 2.120492E-06
0 7 87 9.999996E-01 -8.976830E-04 -4.122967E-09 1.108003E-08 -1.059922E-08 -2.368584E-11 -5.231057E-11 8.234956E-10 -2.711077E-09 -1.243153E-12 1.000000E+00 -1.496138E-04 1.000000E+00 1.069990E-07 2.108403E-06
0 7 88 9.999996E-01 -8.901122E-04 -4.056412E-09 1.185312E-08 -1.132480E-08 -2.500157E-11 -5.304499E-11 7.168447E-10 -2.506361E-09 -1.409014E-12 1.000000E+00 -1.483521E-04 1.000000E+00 1.211965E-07 2.094570E-06
0 7 89 9.999996E-01 -8.817469E-04 -3.983250E-09 1.251372E-08 -1.193924E-08 -2.650387E-11 -5.361889E-11 5.998213E-10 -2.259709E-09 -1.617419E-12 1.000000E+00 -1.469578E-04 1.000000E+00 1.355183E-07 2.078960E-06
0 7 90 9.999996E-01 -8.725809E-04 -3.903586E-09 1.305276E-08 -1.243371E-08 -2.823641E-11 -5.401717E-11 4.750689E-10 -1.975193E-09 -1.868582E-12 1.000000E+00 -1.454302E-04 1.000000E+00 1.499527E-07 2.061538E-06
0 7 91 9.999996E-01 -8.626096E-04 -3.817561E-09 1.346386E-08 -1.280206E-08 -3.024103E-11 -5.422571E-11 3.453012E-10 -1.657544E-09 -2.161233E-12 1.000000E+00 -1.437683E-04 1.000000E+00 1.644884E-07 2.042267E-06
0 7 92 9.999996E-01 -8.518293E-04 -3.725347E-09 1.374337E-08 -1.304088E-08 -3.255888E-11 -5.423324E-11 2.132303E-10 -1.312028E-09 -2.493327E-12 1.000000E+00 -1.419716E-04 1.000000E+00 1.791132E-07 2.021111E-06
0 7 93 9.999996E-01 -8.402379E-04 -3.627148E-09 1.389032E-08 -1.314943E-08 -3.522769E-11 -5.403124E-11 8.149846E-11 -9.443015E-10 -2.861070E-12 1.000000E+00 -1.400397E-04 1.000000E+00 1.938145E-07 1.998031E-06
0 7 94 9.999996E-01 -8.278341E-04 -3.523208E-09 1.390636E-08 -1.312956E-08 -3.828102E-11 -5.361439E-11 -4.738842E-11 -5.602742E-10 -3.259775E-12 1.000000E+00 -1.379724E-04 1.000000E+00 2.085786E-07 1.972992E-06
0 7 95 9.999997E-01 -8.146184E-04 -3.413802E-09 1.379555E-08 -1.298552E-08 -4.174724E-11 -5.297966E-11 -1.711124E-10 -1.659734E-10 -3.684061E-12 1.000000E+00 -1.357697E-04 1.000000E+00 2.233906E-07 1.945957E-06
0 7 96 9.999997E-01 -8.005924E-04 -3.299244E-09 1.356414E-08 -1.272375E-08 -4.564914E-11 -5.212734E-11 -2.875897E-10 2.325866E-10 -4.127681E-12 1.000000E+00 -1.334321E-04 1.000000E+00 2.382338E-07 1.916892E-06
0 7 97 9.999997E-01 -7.857591E-04 -3.179883E-09 1.322037E-08 -1.235266E-08 -5.000260E-11 -5.106073E-11 -3.950053E-10 6.295277E-10 -4.583605E-12 1.000000E+00 -1.309599E-04 1.000000E+00 2.530902E-07 1.885767E-06
0 7 98 9.999997E-01 -7.701231E-04 -3.056102E-09 1.277413E-08 -1.188229E-08 -5.481635E-11 -4.978562E-11 -4.918387E-10 1.019216E-09 -5.044510E-12 1.000000E+00 -1.283539E-04 1.000000E+00 2.679395E-07 1.852553E-06
0 7 99 9.999997E-01 -7.536903E-04 -2.928322E-09 1.223669E-08 -1.132404E-08 -6.009162E-11 -4.831015E-11 -5.768794E-10 1.396355E-09 -5.503020E-12 1.000000E+00 -1.256151E-04 1.000000E+00 2.827598E-07 1.817229E-06
0 7 100 9.999997E-01 -7.364681E-04 -2.796995E-09 1.162037E-08 -1.069037E-08 -6.582239E-11 -4.664581E-11 -6.492313E-10 1.756073E-09 -5.951665E-12 1.000000E+00 -1.227447E-04 1.000000E+00 2.975270E-07 1.779775E-06
0 7 101 9.999997E-01 -7.184654E-04 -2.662605E-09 1.093823E-08 -9.994447E-09 -7.199495E-11 -4.480507E-11 -7.083122E-10 2.093978E-09 -6.382818E-12 1.000000E+00 -1.197442E-04 1.000000E+00 3.122151E-07 1.740178E-06
0 7 102 9.999997E-01 -6.996925E-04 -2.525667E-09 1.020374E-08 -9.249846E-09 -7.858803E-11 -4.280309E-11 -7.538415E-10 2.406213E-09 -6.789187E-12 1.000000E+00 -1.166154E-04 1.000000E+00 3.267959E-07 1.698433E-06
0 7 103 9.999998E-01 -6.801616E-04 -2.386721E-09 9.430543E-09 -8.470271E-09 -8.557332E-11 -4.065648E-11 -7.858251E-10 2.689483E-09 -7.164478E-12 1.000000E+00 -1.133603E-04 1.000000E+00 3.412396E-07 1.654539E-06
0 7 104 9.999998E-01 -6.598859E-04 -2.246333E-09 8.632095E-09 -7.669266E-09 -9.291698E-11 -3.838339E-11 -8.045315E-10 2.941075E-09 -7.501995E-12 1.000000E+00 -1.099810E-04 1.000000E+00 3.555146E-07 1.608503E-06
0 7 105 9.999998E-01 -6.388805E-04 -2.105092E-09 7.821480E-09 -6.859963E-09 -1.005773E-10 -3.600194E-11 -8.104656E-10 3.158860E-09 -7.796169E-12 1.000000E+00 -1.064801E-04 1.000000E+00 3.695876E-07 1.560338E-06
0 7 106 9.999998E-01 -6.171619E-04 -1.963603E-09 7.011164E-09 -6.054865E-09 -1.085093E-10 -3.353336E-11 -8.043406E-10 3.341279E-09 -8.042096E-12 1.000000E+00 -1.028603E-04 1.000000E+00 3.834241E-07 1.510066E-06
0 7 107 9.999998E-01 -5.947480E-04 -1.822489E-09 6.212799E-09 -5.265649E-09 -1.166615E-10 -3.099646E-11 -7.870445E-10 3.487326E-09 -8.235406E-12 1.000000E+00 -9.912468E-05 1.000000E+00 3.969884E-07 1.457716E-06
0 7 108 9.999998E-01 -5.716585E-04 -1.682380E-09 5.437075E-09 -4.503007E-09 -1.249801E-10 -2.841346E-11 -7.596095E-10 3.596515E-09 -8.372915E-12 1.000000E+00 -9.527642E-05 1.000000E+00 4.102440E-07 1.403324E-06
[truncated: 13,431,380 more chars]
