# Supplementary material for: Collective epithelial migration mediated by the unbinding of hexatic defects
Source: eLife. 2026 May 5;14:RP105397. doi: 10.7554/eLife.105397 (PMC13143286; doi:10.7554/eLife.105397)
Supplement: Figure 3—source data 1. [file elife-105397-fig3-data1.zip]

Archive with 62 entries (51 files):
- Figure 3/
- __MACOSX/._Figure 3
- Figure 3/.DS_Store
- __MACOSX/Figure 3/._.DS_Store
- Figure 3/Panel_e/
- __MACOSX/Figure 3/._Panel_e
- Figure 3/Panel_g/
- __MACOSX/Figure 3/._Panel_g
- Figure 3/Panel_f/
- __MACOSX/Figure 3/._Panel_f
- Figure 3/Panel_e/.DS_Store
- __MACOSX/Figure 3/Panel_e/._.DS_Store
- Figure 3/Panel_e/D_4Em5/
- __MACOSX/Figure 3/Panel_e/._D_4Em5
- Figure 3/Panel_e/D_8Em6/
- __MACOSX/Figure 3/Panel_e/._D_8Em6
- Figure 3/Panel_e/D_2Em6/
- __MACOSX/Figure 3/Panel_e/._D_2Em6
- Figure 3/Panel_e/D_1Em6/
- __MACOSX/Figure 3/Panel_e/._D_1Em6
- Figure 3/Panel_e/D_8Em5/
- __MACOSX/Figure 3/Panel_e/._D_8Em5
- Figure 3/Panel_e/D_4Em6/
- __MACOSX/Figure 3/Panel_e/._D_4Em6
- Figure 3/Panel_e/D_2Em5/
- __MACOSX/Figure 3/Panel_e/._D_2Em5
- Figure 3/Panel_g/T_cellinter.dat
- __MACOSX/Figure 3/Panel_g/._T_cellinter.dat
- Figure 3/Panel_g/T_t1cycles.dat
- __MACOSX/Figure 3/Panel_g/._T_t1cycles.dat
- Figure 3/Panel_f/pcorr_cell_migration_D_8Em6.dat
- __MACOSX/Figure 3/Panel_f/._pcorr_cell_migration_D_8Em6.dat
- Figure 3/Panel_e/D_4Em5/MinDist_xy_T1_defect.dat
- __MACOSX/Figure 3/Panel_e/D_4Em5/._MinDist_xy_T1_defect.dat
- Figure 3/Panel_e/D_4Em5/MinDist_xy_randcell_defect.dat
- __MACOSX/Figure 3/Panel_e/D_4Em5/._MinDist_xy_randcell_defect.dat
- Figure 3/Panel_e/D_8Em6/.DS_Store
- __MACOSX/Figure 3/Panel_e/D_8Em6/._.DS_Store
- Figure 3/Panel_e/D_8Em6/MinDist_xy_T1_defect.dat
- __MACOSX/Figure 3/Panel_e/D_8Em6/._MinDist_xy_T1_defect.dat
- Figure 3/Panel_e/D_8Em6/MinDist_xy_randcell_defect.dat
- __MACOSX/Figure 3/Panel_e/D_8Em6/._MinDist_xy_randcell_defect.dat
- Figure 3/Panel_e/D_2Em6/MinDist_xy_T1_defect.dat
- __MACOSX/Figure 3/Panel_e/D_2Em6/._MinDist_xy_T1_defect.dat
- Figure 3/Panel_e/D_2Em6/MinDist_xy_randcell_defect.dat
- __MACOSX/Figure 3/Panel_e/D_2Em6/._MinDist_xy_randcell_defect.dat
- Figure 3/Panel_e/D_1Em6/MinDist_xy_T1_defect.dat
- __MACOSX/Figure 3/Panel_e/D_1Em6/._MinDist_xy_T1_defect.dat
- Figure 3/Panel_e/D_1Em6/MinDist_xy_randcell_defect.dat
- __MACOSX/Figure 3/Panel_e/D_1Em6/._MinDist_xy_randcell_defect.dat
- Figure 3/Panel_e/D_8Em5/MinDist_xy_T1_defect.dat
- __MACOSX/Figure 3/Panel_e/D_8Em5/._MinDist_xy_T1_defect.dat
- Figure 3/Panel_e/D_8Em5/MinDist_xy_randcell_defect.dat
- __MACOSX/Figure 3/Panel_e/D_8Em5/._MinDist_xy_randcell_defect.dat
- Figure 3/Panel_e/D_4Em6/MinDist_xy_T1_defect.dat
- __MACOSX/Figure 3/Panel_e/D_4Em6/._MinDist_xy_T1_defect.dat
- Figure 3/Panel_e/D_4Em6/MinDist_xy_randcell_defect.dat
- __MACOSX/Figure 3/Panel_e/D_4Em6/._MinDist_xy_randcell_defect.dat
- Figure 3/Panel_e/D_2Em5/MinDist_xy_T1_defect.dat
- __MACOSX/Figure 3/Panel_e/D_2Em5/._MinDist_xy_T1_defect.dat
- Figure 3/Panel_e/D_2Em5/MinDist_xy_randcell_defect.dat
- __MACOSX/Figure 3/Panel_e/D_2Em5/._MinDist_xy_randcell_defect.dat
