# Supplementary material for: Collective epithelial migration mediated by the unbinding of hexatic defects
Source: eLife. 2026 May 5;14:RP105397. doi: 10.7554/eLife.105397 (PMC13143286; doi:10.7554/eLife.105397)
Supplement: Figure 3—source data 1. [file elife-105397-fig3-data1.zip › Figure 3/Panel_g/T_cellinter.dat]

6.5 14.897  8.9221  6.311 4.571 2.328 0.00008
13.0  21.648  12.765  8.337 5.851 1.267 0.00004 
26.0  18.272  9.364 4.603 3.071 0.941 0.00002
65.0  21.722  18.383  10.077  4.173 3.236 0.000008
130.0 8.637 7.515 14.143 24.118 24.109  0.000004
261.0 11.678  9.738 17.273 25.603 27.691  0.000002
522.0 31.475  29.016  21.639  19.07 18.22 0.000001
