# Supplementary material for: Collective epithelial migration mediated by the unbinding of hexatic defects
Source: eLife. 2026 May 5;14:RP105397. doi: 10.7554/eLife.105397 (PMC13143286; doi:10.7554/eLife.105397)
Supplement: Figure 3—source data 1. [file elife-105397-fig3-data1.zip › Figure 3/Panel_g/T_t1cycles.dat]

6.5 8.219 4.880 2.775 1.6695  0.5136  0.00008
13.0  9.246 4.580 2.647 1.385 0.513   0.00004
26.0  7.191 4.751 2.568 1.637 1.027 0.00002
65.0  7.448 4.907 3.366 1.811 1.027 0.000008
130.0 10.924  5.301  2.568 1.605 1.027  0.000004
261.0 8.465  5.503 2.284 1.027 1.027  0.000002  
522.0 4.109 3.981 3.082 2.440 1.541 0.000001
