# Supplementary material for: Collective epithelial migration mediated by the unbinding of hexatic defects
Source: eLife. 2026 May 5;14:RP105397. doi: 10.7554/eLife.105397 (PMC13143286; doi:10.7554/eLife.105397)
Supplement: Figure 3—source data 1. [file elife-105397-fig3-data1.zip › Figure 3/Panel_f/pcorr_cell_migration_D_8Em6.dat]

3.101737E-04 1.041211E-05
0.000000E+00 1.787847E-05
0.000000E+00 1.121588E-05
0.000000E+00 1.072112E-05
0.000000E+00 1.213698E-05
0.000000E+00 1.543845E-05
0.000000E+00 1.229200E-05
0.000000E+00 1.061595E-04
0.000000E+00 6.966230E-05
2.067825E-04 4.179436E-05
0.000000E+00 1.654021E-05
0.000000E+00 9.540596E-06
0.000000E+00 4.820314E-06
0.000000E+00 1.273074E-05
0.000000E+00 7.576027E-06
0.000000E+00 1.462213E-05
0.000000E+00 1.333977E-05
0.000000E+00 1.663488E-05
0.000000E+00 4.730889E-05
0.000000E+00 2.174975E-05
7.495864E-04 3.170655E-05
0.000000E+00 2.266974E-05
0.000000E+00 1.137980E-05
0.000000E+00 3.760102E-06
0.000000E+00 1.460867E-05
0.000000E+00 1.770299E-05
0.000000E+00 1.120786E-05
0.000000E+00 1.963203E-05
3.101737E-04 1.739312E-04
9.046733E-04 6.463823E-04
7.754342E-04 6.274395E-05
0.000000E+00 1.439240E-05
0.000000E+00 9.950586E-06
0.000000E+00 1.637035E-05
0.000000E+00 2.611547E-05
0.000000E+00 1.722889E-05
0.000000E+00 1.727917E-05
0.000000E+00 4.144221E-05
0.000000E+00 3.971711E-05
1.188999E-03 2.159837E-04
1.214847E-03 4.919982E-05
0.000000E+00 5.734175E-05
0.000000E+00 2.655587E-05
0.000000E+00 6.234446E-05
0.000000E+00 3.881221E-05
0.000000E+00 1.672368E-05
0.000000E+00 1.044613E-05
0.000000E+00 1.463315E-05
0.000000E+00 1.735329E-05
5.428040E-04 4.310423E-05
0.000000E+00 2.327043E-05
0.000000E+00 2.120508E-05
0.000000E+00 3.814280E-05
0.000000E+00 1.572035E-05
0.000000E+00 2.901986E-05
0.000000E+00 1.365747E-05
0.000000E+00 1.049248E-05
0.000000E+00 8.696250E-06
0.000000E+00 1.841384E-05
0.000000E+00 2.726957E-05
0.000000E+00 1.453943E-05
0.000000E+00 3.754541E-05
0.000000E+00 2.962654E-05
0.000000E+00 1.242270E-05
0.000000E+00 1.985134E-05
0.000000E+00 4.213389E-05
0.000000E+00 2.352623E-05
0.000000E+00 8.344767E-06
0.000000E+00 1.289136E-05
0.000000E+00 2.187271E-05
0.000000E+00 3.238852E-05
0.000000E+00 5.730778E-05
0.000000E+00 1.537146E-05
0.000000E+00 1.671627E-05
0.000000E+00 3.499530E-05
0.000000E+00 4.394336E-05
0.000000E+00 1.299763E-05
0.000000E+00 1.692684E-05
0.000000E+00 6.166573E-06
0.000000E+00 8.861306E-06
0.000000E+00 1.101934E-05
0.000000E+00 1.677853E-05
0.000000E+00 8.833657E-06
0.000000E+00 1.055845E-05
0.000000E+00 2.133086E-05
0.000000E+00 3.100031E-05
0.000000E+00 3.106348E-05
0.000000E+00 3.244256E-05
0.000000E+00 7.918582E-06
0.000000E+00 4.740412E-06
0.000000E+00 1.334569E-05
0.000000E+00 4.998816E-05
0.000000E+00 1.566713E-05
0.000000E+00 4.548285E-05
0.000000E+00 1.616950E-05
0.000000E+00 1.552815E-05
0.000000E+00 7.351646E-05
0.000000E+00 9.796210E-05
0.000000E+00 6.352492E-05
0.000000E+00 1.756437E-05
5.686518E-04 7.501514E-06
0.000000E+00 4.178091E-05
0.000000E+00 1.375178E-05
0.000000E+00 6.542659E-05
0.000000E+00 5.742966E-06
0.000000E+00 1.694341E-05
0.000000E+00 2.698141E-05
0.000000E+00 1.166217E-04
2.584781E-04 6.080345E-05
9.305211E-04 1.547178E-05
5.169562E-05 1.458969E-05
0.000000E+00 1.264458E-05
0.000000E+00 8.415977E-06
0.000000E+00 6.254581E-06
0.000000E+00 4.495630E-06
0.000000E+00 9.522793E-06
0.000000E+00 5.001700E-06
0.000000E+00 7.052803E-06
4.135649E-04 6.260629E-04
2.584781E-03 2.784493E-04
1.705955E-04 5.623724E-05
0.000000E+00 1.988651E-05
0.000000E+00 1.335383E-05
0.000000E+00 6.291470E-06
0.000000E+00 1.205207E-05
0.000000E+00 1.108328E-05
0.000000E+00 1.232561E-05
0.000000E+00 2.520650E-05
1.059760E-03 2.481611E-04
2.274607E-03 8.944102E-04
1.369934E-03 2.520008E-04
0.000000E+00 1.335105E-05
0.000000E+00 1.609665E-05
0.000000E+00 1.231197E-05
0.000000E+00 2.108799E-05
0.000000E+00 2.409833E-05
0.000000E+00 1.235464E-05
0.000000E+00 2.344097E-05
5.169562E-05 9.993746E-05
1.214847E-03 9.320041E-05
2.352151E-03 3.987558E-04
0.000000E+00 2.555061E-05
0.000000E+00 1.112583E-05
0.000000E+00 2.078105E-05
0.000000E+00 4.158083E-05
0.000000E+00 1.643279E-05
0.000000E+00 1.340873E-05
0.000000E+00 1.080755E-05
0.000000E+00 2.035195E-05
2.119520E-03 4.728820E-04
1.266543E-03 2.441976E-05
0.000000E+00 2.869067E-05
0.000000E+00 1.913925E-05
0.000000E+00 7.056416E-06
0.000000E+00 1.296298E-05
0.000000E+00 1.822623E-05
0.000000E+00 1.426049E-05
0.000000E+00 1.982749E-05
0.000000E+00 2.103213E-05
5.428040E-05 3.402995E-05
0.000000E+00 1.984776E-05
0.000000E+00 1.473911E-05
0.000000E+00 1.686114E-05
0.000000E+00 5.986226E-06
0.000000E+00 6.384808E-06
0.000000E+00 1.792239E-05
0.000000E+00 1.696373E-05
0.000000E+00 9.740945E-06
0.000000E+00 1.463737E-05
0.000000E+00 1.362782E-05
5.169562E-04 1.567545E-05
0.000000E+00 1.973154E-05
0.000000E+00 1.359444E-05
0.000000E+00 7.405595E-06
0.000000E+00 1.629571E-05
0.000000E+00 2.458351E-05
0.000000E+00 2.324077E-05
0.000000E+00 7.582332E-06
0.000000E+00 1.940360E-05
0.000000E+00 1.898795E-05
0.000000E+00 1.323380E-05
0.000000E+00 1.321960E-05
0.000000E+00 1.483554E-05
0.000000E+00 1.496312E-05
0.000000E+00 1.824383E-05
0.000000E+00 1.324361E-05
0.000000E+00 1.984491E-05
0.000000E+00 1.744216E-05
0.000000E+00 6.616756E-06
0.000000E+00 1.082392E-05
0.000000E+00 4.587735E-06
0.000000E+00 1.121113E-05
0.000000E+00 2.079798E-05
0.000000E+00 1.957182E-05
0.000000E+00 1.875106E-05
0.000000E+00 2.004239E-05
0.000000E+00 2.880420E-05
0.000000E+00 1.108178E-04
0.000000E+00 1.658179E-05
0.000000E+00 8.277679E-06
7.495864E-04 1.545083E-05
0.000000E+00 2.210030E-05
0.000000E+00 2.749625E-05
0.000000E+00 3.529969E-05
0.000000E+00 8.932923E-06
0.000000E+00 1.290301E-05
0.000000E+00 1.502506E-05
5.169562E-06 6.833847E-05
8.271299E-05 2.052596E-05
1.111456E-03 2.436040E-05
6.978908E-05 6.222220E-06
0.000000E+00 2.949604E-05
0.000000E+00 3.123166E-05
0.000000E+00 1.834394E-05
0.000000E+00 8.158711E-06
0.000000E+00 9.316022E-06
0.000000E+00 1.008593E-05
0.000000E+00 1.640008E-05
1.550868E-03 5.543436E-04
8.271299E-04 3.736693E-04
1.990281E-03 5.540568E-04
0.000000E+00 3.295239E-05
0.000000E+00 2.656440E-05
0.000000E+00 1.714434E-05
0.000000E+00 1.424033E-05
0.000000E+00 1.599336E-05
0.000000E+00 1.792468E-05
0.000000E+00 3.452796E-04
2.171216E-03 1.545127E-05
1.473325E-03 2.842097E-04
1.990281E-03 5.199700E-04
0.000000E+00 1.233062E-05
0.000000E+00 1.656048E-05
0.000000E+00 1.407275E-05
0.000000E+00 1.420554E-05
0.000000E+00 1.482609E-05
0.000000E+00 1.178951E-05
0.000000E+00 2.084806E-04
6.203474E-05 3.176679E-05
1.240695E-03 2.720778E-04
3.386063E-03 2.682176E-04
0.000000E+00 1.693614E-05
0.000000E+00 2.412422E-05
0.000000E+00 1.033769E-05
0.000000E+00 2.818319E-05
0.000000E+00 2.032410E-05
0.000000E+00 1.118123E-05
0.000000E+00 2.203644E-05
0.000000E+00 3.047301E-05
1.938586E-03 4.947987E-05
1.731803E-04 2.717623E-05
0.000000E+00 1.375562E-05
0.000000E+00 3.104213E-05
0.000000E+00 1.268291E-05
0.000000E+00 1.230112E-05
0.000000E+00 3.953295E-05
0.000000E+00 3.152584E-05
0.000000E+00 2.449313E-05
0.000000E+00 1.128183E-05
9.046733E-04 3.341215E-05
0.000000E+00 2.993033E-05
0.000000E+00 1.620287E-05
0.000000E+00 2.400907E-05
0.000000E+00 6.236843E-06
0.000000E+00 1.751680E-05
0.000000E+00 5.264843E-05
0.000000E+00 2.794215E-05
0.000000E+00 1.333513E-05
0.000000E+00 1.170061E-05
0.000000E+00 8.014218E-06
1.240695E-03 1.488804E-05
0.000000E+00 1.417042E-05
0.000000E+00 1.902584E-05
0.000000E+00 7.884503E-06
0.000000E+00 1.874709E-05
1.550868E-04 3.667314E-05
0.000000E+00 1.942771E-05
0.000000E+00 1.353882E-05
0.000000E+00 1.073330E-05
0.000000E+00 1.510822E-05
5.169562E-05 7.011551E-06
0.000000E+00 1.024480E-05
0.000000E+00 7.537554E-06
0.000000E+00 8.377868E-06
0.000000E+00 9.356808E-06
0.000000E+00 2.389621E-05
0.000000E+00 2.186174E-05
0.000000E+00 1.847841E-05
0.000000E+00 4.353736E-06
0.000000E+00 2.206421E-06
0.000000E+00 3.219942E-06
0.000000E+00 3.782420E-05
0.000000E+00 1.947693E-05
0.000000E+00 6.874128E-06
0.000000E+00 1.118208E-05
0.000000E+00 1.832482E-05
0.000000E+00 1.878420E-04
0.000000E+00 2.602542E-04
0.000000E+00 1.231710E-05
0.000000E+00 8.388108E-06
6.461952E-04 8.106364E-05
0.000000E+00 1.570110E-05
0.000000E+00 1.014661E-04
0.000000E+00 1.172893E-04
0.000000E+00 1.253344E-05
0.000000E+00 1.250840E-05
0.000000E+00 6.642071E-05
9.563689E-05 2.166751E-05
1.912738E-03 2.266038E-05
2.171216E-03 3.125089E-05
6.461952E-04 1.076174E-05
0.000000E+00 3.679143E-05
0.000000E+00 2.126727E-05
0.000000E+00 2.013897E-05
0.000000E+00 6.870743E-06
0.000000E+00 1.054727E-05
0.000000E+00 6.026828E-06
0.000000E+00 5.237141E-05
1.137304E-03 4.185307E-05
1.292390E-04 1.038194E-05
1.861042E-03 2.671410E-05
5.169562E-05 4.455863E-05
6.720430E-04 2.815503E-05
0.000000E+00 2.420398E-05
0.000000E+00 6.896490E-06
0.000000E+00 1.442465E-05
0.000000E+00 9.112073E-06
0.000000E+00 4.040596E-04
2.377998E-04 1.300215E-05
1.912738E-03 1.168981E-03
2.016129E-03 9.158190E-04
0.000000E+00 4.215072E-05
0.000000E+00 3.208928E-05
0.000000E+00 8.968706E-06
0.000000E+00 2.392895E-05
0.000000E+00 2.022893E-05
0.000000E+00 9.449287E-06
0.000000E+00 2.092481E-04
1.964433E-03 2.844812E-04
1.654260E-03 1.416211E-03
2.300455E-03 6.017458E-04
0.000000E+00 2.552580E-05
0.000000E+00 2.133569E-05
0.000000E+00 5.575865E-05
1.344086E-03 8.752384E-05
1.550868E-04 5.754723E-05
0.000000E+00 8.403802E-06
0.000000E+00 1.272429E-05
2.584781E-05 4.473123E-05
1.886890E-03 5.017774E-05
3.153433E-04 4.369288E-05
0.000000E+00 3.277744E-05
0.000000E+00 3.905050E-05
0.000000E+00 1.419464E-05
4.135649E-04 2.031348E-05
0.000000E+00 7.283888E-05
0.000000E+00 2.568155E-05
0.000000E+00 1.667359E-05
0.000000E+00 8.979963E-06
1.550868E-03 3.122995E-05
1.137304E-03 2.538923E-05
0.000000E+00 2.676107E-05
0.000000E+00 1.638871E-05
0.000000E+00 5.467499E-06
0.000000E+00 8.900633E-06
3.101737E-03 8.097495E-04
5.944996E-04 1.731408E-04
0.000000E+00 9.979343E-06
0.000000E+00 9.627343E-06
0.000000E+00 1.276472E-05
1.447477E-03 1.554708E-05
0.000000E+00 1.992788E-05
0.000000E+00 2.169951E-05
0.000000E+00 8.657947E-06
0.000000E+00 2.629776E-04
7.495864E-04 6.928487E-05
5.169562E-04 2.876903E-05
0.000000E+00 2.043005E-05
0.000000E+00 1.525866E-05
0.000000E+00 6.497797E-06
0.000000E+00 1.054155E-05
0.000000E+00 1.277392E-05
0.000000E+00 1.062391E-05
0.000000E+00 5.724518E-06
0.000000E+00 8.897788E-06
0.000000E+00 8.984661E-06
0.000000E+00 2.974629E-05
5.169562E-04 2.133139E-04
0.000000E+00 2.181285E-05
0.000000E+00 6.351903E-06
0.000000E+00 8.078825E-05
0.000000E+00 1.159491E-05
0.000000E+00 1.345518E-04
0.000000E+00 7.222800E-05
0.000000E+00 1.193896E-05
0.000000E+00 1.460914E-05
1.033912E-04 1.172939E-04
1.033912E-04 3.939715E-04
0.000000E+00 1.977700E-05
0.000000E+00 1.114677E-05
6.461952E-04 6.897225E-05
0.000000E+00 1.981026E-05
0.000000E+00 1.241209E-05
0.000000E+00 2.170061E-04
0.000000E+00 8.756532E-05
0.000000E+00 1.826086E-05
0.000000E+00 2.043967E-05
1.033912E-03 1.236053E-05
1.447477E-03 2.114205E-05
1.705955E-04 3.424117E-05
6.461952E-04 9.340837E-06
0.000000E+00 2.136188E-05
5.169562E-05 2.050614E-05
0.000000E+00 1.706415E-04
0.000000E+00 8.331068E-06
0.000000E+00 1.482079E-05
0.000000E+00 8.574637E-06
0.000000E+00 9.112160E-06
3.877171E-05 1.416937E-05
1.085608E-04 2.266196E-05
2.067825E-03 8.759043E-04
2.326303E-04 3.711766E-05
1.344086E-03 4.173610E-05
0.000000E+00 1.377784E-05
0.000000E+00 4.735944E-06
0.000000E+00 7.178142E-06
0.000000E+00 1.196028E-05
0.000000E+00 2.026792E-05
1.990281E-03 4.116560E-05
2.274607E-03 1.995267E-03
2.869107E-03 1.437804E-04
2.067825E-03 5.987362E-04
0.000000E+00 2.353541E-05
0.000000E+00 5.033521E-04
3.101737E-04 1.610138E-04
0.000000E+00 1.811609E-05
0.000000E+00 7.970828E-06
4.394127E-03 2.440937E-04
2.145368E-03 8.448294E-04
1.731803E-03 3.110970E-03
9.822167E-04 1.097341E-05
2.326303E-03 3.373087E-04
3.360215E-04 3.134581E-05
1.318238E-03 2.756707E-04
1.602564E-03 6.329073E-04
5.169562E-05 2.620919E-05
0.000000E+00 7.822587E-06
0.000000E+00 1.810637E-05
6.978908E-04 4.596668E-04
1.576716E-03 4.664735E-04
2.714020E-03 4.123436E-04
0.000000E+00 2.885815E-05
5.686518E-04 2.437239E-04
1.059760E-03 1.956522E-04
8.788255E-04 7.719323E-06
1.033912E-05 2.055297E-05
9.305211E-04 2.087401E-04
0.000000E+00 2.526787E-05
7.754342E-04 3.937364E-04
1.628412E-03 2.232252E-04
7.495864E-04 7.376961E-06
0.000000E+00 2.082088E-05
0.000000E+00 6.810536E-04
0.000000E+00 7.737954E-06
0.000000E+00 1.195111E-05
1.395782E-03 3.778513E-04
2.843259E-03 3.228584E-04
2.326303E-03 1.746530E-04
0.000000E+00 1.422194E-05
3.360215E-05 9.842595E-06
1.292390E-03 1.061230E-05
0.000000E+00 2.055282E-05
1.033912E-04 1.990912E-05
0.000000E+00 9.059663E-06
0.000000E+00 1.213575E-05
1.525021E-03 1.107915E-05
9.305211E-04 8.239407E-06
0.000000E+00 1.155986E-05
0.000000E+00 1.554934E-05
0.000000E+00 1.425125E-05
0.000000E+00 8.550161E-06
0.000000E+00 5.616293E-06
0.000000E+00 1.824250E-05
0.000000E+00 1.654174E-05
0.000000E+00 1.642158E-05
0.000000E+00 8.266028E-06
0.000000E+00 9.066805E-06
1.033912E-04 6.074719E-05
0.000000E+00 1.366287E-05
0.000000E+00 4.952305E-06
0.000000E+00 6.591816E-05
0.000000E+00 1.001579E-05
0.000000E+00 1.580255E-05
0.000000E+00 5.301422E-06
0.000000E+00 4.400620E-05
0.000000E+00 6.769399E-06
0.000000E+00 1.226896E-05
0.000000E+00 4.034328E-05
0.000000E+00 2.259391E-05
0.000000E+00 1.877139E-05
2.584781E-04 7.590616E-06
0.000000E+00 1.078257E-03
1.033912E-05 2.929714E-05
0.000000E+00 6.655716E-04
0.000000E+00 2.521998E-05
0.000000E+00 1.402353E-05
0.000000E+00 1.496942E-05
4.652605E-04 1.451243E-05
1.912738E-03 2.964945E-05
1.861042E-03 4.390328E-05
4.394127E-04 9.103346E-06
5.169562E-04 8.576676E-04
7.495864E-05 5.679217E-05
0.000000E+00 5.809279E-04
0.000000E+00 1.658494E-05
0.000000E+00 7.394944E-06
0.000000E+00 8.738339E-06
0.000000E+00 8.135810E-06
1.240695E-03 5.638806E-04
1.705955E-03 1.207592E-04
2.455542E-04 1.281845E-05
2.326303E-04 4.759708E-05
2.016129E-04 2.887688E-05
0.000000E+00 7.762264E-06
0.000000E+00 9.311581E-06
0.000000E+00 5.889423E-06
0.000000E+00 1.760688E-05
0.000000E+00 1.807680E-05
1.550868E-03 2.644366E-05
2.067825E-03 2.291355E-04
2.016129E-04 1.161052E-05
2.248759E-03 6.511912E-04
4.652605E-04 4.780250E-04
2.584781E-06 1.287249E-05
7.754342E-04 1.327511E-04
0.000000E+00 1.889654E-05
0.000000E+00 1.304016E-05
7.237386E-04 1.744861E-05
3.127585E-03 2.622005E-05
9.305211E-04 6.908785E-04
9.305211E-04 7.981217E-06
5.428040E-04 4.014855E-05
1.835194E-03 1.895269E-04
1.085608E-03 1.832027E-03
2.507237E-03 2.811266E-04
4.135649E-04 3.741593E-05
0.000000E+00 1.235889E-05
0.000000E+00 1.482874E-05
7.237386E-04 1.704367E-05
1.266543E-03 5.563423E-04
1.783499E-03 8.942563E-06
0.000000E+00 3.043528E-05
1.111456E-03 1.477563E-03
1.240695E-03 1.015966E-03
2.533085E-04 1.067571E-05
1.188999E-04 1.380777E-05
8.788255E-04 3.655754E-04
1.809347E-05 1.526376E-05
2.584781E-04 6.087917E-04
2.197064E-03 1.661295E-05
2.584781E-04 1.196608E-05
0.000000E+00 7.904704E-06
0.000000E+00 1.331831E-05
0.000000E+00 9.056539E-06
0.000000E+00 1.484165E-05
1.964433E-03 3.824653E-05
2.248759E-03 4.692484E-04
2.584781E-04 3.059906E-04
0.000000E+00 1.098915E-05
9.822167E-04 1.416133E-05
7.754342E-05 6.823662E-06
0.000000E+00 1.780308E-05
7.237386E-05 2.194215E-05
0.000000E+00 8.426546E-06
0.000000E+00 8.808050E-06
1.680108E-04 1.210063E-05
8.529777E-04 1.366095E-05
0.000000E+00 1.312172E-05
0.000000E+00 2.323670E-05
9.822167E-04 1.337604E-05
5.169562E-04 1.352442E-05
0.000000E+00 5.839684E-06
0.000000E+00 2.743829E-06
0.000000E+00 1.564294E-05
0.000000E+00 1.805427E-05
0.000000E+00 1.765036E-05
0.000000E+00 1.193185E-05
0.000000E+00 1.897939E-05
0.000000E+00 2.416271E-05
0.000000E+00 3.855624E-06
0.000000E+00 6.432256E-06
0.000000E+00 1.246520E-05
0.000000E+00 2.715620E-05
0.000000E+00 1.016255E-05
0.000000E+00 1.362851E-05
0.000000E+00 2.369983E-05
5.944996E-05 1.752754E-05
6.461952E-05 1.721443E-05
0.000000E+00 1.599966E-05
2.584781E-05 4.677892E-05
2.843259E-04 3.767027E-05
0.000000E+00 7.460111E-04
1.731803E-03 2.939437E-04
1.292390E-03 1.570849E-03
1.033912E-04 2.074556E-04
0.000000E+00 8.782995E-06
0.000000E+00 1.774988E-05
1.085608E-03 1.396384E-05
1.447477E-03 2.157089E-05
2.248759E-03 4.398976E-05
5.686518E-04 4.353453E-06
2.688172E-03 5.627051E-04
1.576716E-04 1.491991E-05
5.169562E-05 4.675114E-04
2.067825E-04 1.157612E-05
0.000000E+00 8.798562E-06
0.000000E+00 6.677706E-06
0.000000E+00 9.739797E-06
1.266543E-03 4.005862E-04
2.377998E-03 1.054234E-05
2.016129E-03 1.334093E-04
3.101737E-03 1.675045E-04
2.636476E-03 1.452463E-05
0.000000E+00 8.104069E-06
0.000000E+00 3.842250E-06
0.000000E+00 1.873986E-06
0.000000E+00 1.239856E-05
0.000000E+00 1.327321E-05
2.455542E-03 3.355157E-04
2.972498E-04 7.432161E-06
2.300455E-03 2.658836E-04
1.137304E-03 9.081250E-04
5.944996E-04 6.471235E-04
0.000000E+00 1.594148E-04
7.237386E-05 2.636429E-05
0.000000E+00 2.176485E-05
0.000000E+00 6.086923E-06
1.137304E-03 1.156233E-05
3.075889E-03 5.474276E-04
1.111456E-03 1.167731E-03
8.271299E-04 3.315779E-04
7.754342E-04 4.954044E-05
2.403846E-03 1.313662E-04
1.473325E-03 2.034588E-03
2.739868E-03 4.742697E-04
6.978908E-04 2.938928E-05
0.000000E+00 2.092901E-05
0.000000E+00 1.194586E-05
1.266543E-03 2.699793E-05
8.271299E-04 2.594961E-05
3.592845E-03 2.089057E-05
5.428040E-05 2.264972E-05
3.230976E-03 3.806580E-04
2.171216E-03 4.018161E-04
1.809347E-03 1.102495E-05
1.085608E-03 1.573822E-04
1.214847E-03 1.997434E-05
6.203474E-05 1.734262E-05
0.000000E+00 1.080940E-05
2.326303E-03 2.214904E-05
6.978908E-04 1.175006E-05
0.000000E+00 1.686486E-05
0.000000E+00 4.768934E-05
0.000000E+00 2.159000E-05
0.000000E+00 1.844444E-05
2.403846E-03 1.756422E-05
1.990281E-04 3.048031E-05
3.360215E-05 2.542388E-05
0.000000E+00 1.131393E-05
8.788255E-04 1.085881E-05
1.344086E-03 1.018030E-05
0.000000E+00 1.836138E-05
1.292390E-04 1.573113E-05
0.000000E+00 1.178535E-05
0.000000E+00 1.474578E-05
1.344086E-03 1.815085E-05
1.085608E-03 1.381840E-05
4.652605E-04 7.564238E-06
0.000000E+00 8.562956E-06
3.101737E-05 1.120536E-05
3.101737E-05 9.938412E-06
0.000000E+00 1.089916E-05
0.000000E+00 5.790128E-06
0.000000E+00 7.061011E-06
0.000000E+00 1.906181E-05
0.000000E+00 1.735972E-05
0.000000E+00 8.276518E-06
0.000000E+00 4.769370E-04
0.000000E+00 3.939596E-04
0.000000E+00 5.852995E-06
1.809347E-05 4.427523E-05
0.000000E+00 2.983325E-04
0.000000E+00 4.694200E-05
0.000000E+00 1.087255E-05
0.000000E+00 7.592236E-06
0.000000E+00 2.247654E-05
4.652605E-04 1.449481E-05
7.754342E-05 1.527417E-05
0.000000E+00 3.297412E-05
1.033912E-04 1.684006E-05
1.111456E-04 9.300647E-06
7.754342E-05 9.701457E-06
1.731803E-03 2.667435E-04
1.318238E-03 1.083943E-03
6.978908E-04 2.160663E-03
0.000000E+00 1.349856E-05
2.326303E-04 1.952816E-05
1.757651E-03 1.031768E-05
2.636476E-03 7.414094E-04
1.525021E-03 1.136054E-04
8.271299E-05 4.409108E-06
2.894955E-03 1.831369E-05
1.344086E-04 3.139238E-05
0.000000E+00 2.547682E-04
1.292390E-04 1.071571E-05
0.000000E+00 1.239627E-05
0.000000E+00 1.270105E-05
0.000000E+00 7.836159E-05
2.481390E-03 3.558929E-04
2.067825E-04 3.205582E-05
2.455542E-03 2.263286E-05
3.411911E-03 6.522126E-04
2.920802E-03 1.113918E-04
0.000000E+00 9.879029E-06
0.000000E+00 8.550037E-06
0.000000E+00 7.943127E-06
0.000000E+00 3.238470E-05
6.203474E-04 1.952869E-05
1.059760E-03 3.389644E-04
1.912738E-03 2.563689E-04
1.757651E-03 4.950646E-04
1.886890E-03 3.540803E-04
1.835194E-03 1.928734E-04
0.000000E+00 5.770556E-06
5.428040E-04 1.115025E-05
0.000000E+00 2.274117E-05
0.000000E+00 2.148573E-05
1.008065E-03 1.487761E-05
1.214847E-03 9.813174E-04
1.602564E-03 1.362487E-03
1.447477E-03 5.679569E-04
1.369934E-04 4.420830E-05
1.938586E-03 2.372265E-04
1.240695E-03 3.447528E-04
2.765715E-03 8.090088E-04
7.495864E-04 6.007543E-04
0.000000E+00 2.641634E-05
0.000000E+00 9.910874E-06
1.085608E-04 2.748373E-05
1.033912E-03 1.481257E-03
2.429694E-04 1.114418E-05
1.809347E-03 2.934151E-04
2.688172E-03 4.430736E-04
1.499173E-03 1.497434E-05
1.990281E-03 1.838162E-05
8.271299E-04 4.919502E-04
8.788255E-04 2.630056E-05
1.137304E-03 1.370821E-05
0.000000E+00 1.361171E-04
1.163151E-04 1.696598E-05
1.809347E-03 9.483680E-06
0.000000E+00 1.359584E-05
0.000000E+00 1.052414E-05
0.000000E+00 5.913201E-06
0.000000E+00 7.577425E-06
2.119520E-04 1.424650E-05
3.799628E-04 9.185544E-06
1.809347E-04 6.412178E-06
0.000000E+00 1.151674E-05
2.584781E-05 8.928829E-06
1.266543E-04 1.061022E-05
0.000000E+00 1.577043E-05
1.292390E-03 1.706864E-05
0.000000E+00 9.823632E-06
0.000000E+00 3.809600E-06
1.188999E-04 1.198411E-05
8.271299E-05 9.300582E-06
0.000000E+00 7.083046E-06
0.000000E+00 6.335213E-06
5.169562E-05 1.066686E-05
2.843259E-05 7.996554E-06
0.000000E+00 5.759651E-06
0.000000E+00 4.937889E-06
0.000000E+00 1.147004E-05
0.000000E+00 2.049324E-05
1.809347E-05 2.684086E-05
0.000000E+00 1.138897E-05
3.618693E-04 1.053079E-03
0.000000E+00 8.734164E-04
0.000000E+00 9.747519E-06
1.550868E-04 3.537059E-06
0.000000E+00 2.855424E-04
0.000000E+00 1.349312E-05
0.000000E+00 1.634023E-05
2.584781E-04 4.685695E-04
1.809347E-04 2.100724E-05
5.169562E-04 1.031174E-05
5.686518E-04 1.046324E-04
2.067825E-04 1.297375E-04
3.101737E-04 8.242129E-05
1.473325E-03 1.123064E-05
3.877171E-04 1.374147E-05
1.318238E-03 7.554189E-05
1.525021E-03 1.744994E-03
1.240695E-03 2.279978E-03
0.000000E+00 4.309048E-06
2.067825E-05 2.368455E-05
2.869107E-04 9.331200E-06
2.714020E-03 4.360271E-04
2.197064E-03 3.378952E-04
2.584781E-04 6.868556E-06
3.437758E-03 1.680133E-05
6.461952E-05 2.739187E-05
0.000000E+00 4.614287E-05
1.008065E-03 7.984294E-06
0.000000E+00 9.147799E-06
0.000000E+00 6.925200E-06
0.000000E+00 7.221463E-06
2.067825E-03 1.034488E-04
1.654260E-04 1.722488E-05
2.248759E-04 5.536397E-05
3.334367E-03 2.350500E-05
3.101737E-04 1.587226E-05
0.000000E+00 1.221163E-05
0.000000E+00 1.399365E-05
0.000000E+00 6.144653E-06
0.000000E+00 1.238222E-05
0.000000E+00 2.692926E-05
1.292390E-03 3.738943E-05
2.300455E-03 5.948099E-04
2.533085E-03 7.304989E-05
1.757651E-03 3.848743E-05
1.705955E-03 2.636394E-05
1.809347E-05 6.917457E-06
5.169562E-05 2.164259E-05
0.000000E+00 2.303595E-05
0.000000E+00 1.309613E-05
4.652605E-04 8.061544E-06
1.447477E-03 1.128093E-03
2.093672E-03 1.714331E-03
2.429694E-04 4.947453E-05
8.271299E-05 3.529708E-05
2.377998E-03 7.074799E-05
1.602564E-03 7.174761E-04
2.197064E-03 2.318168E-03
1.421629E-03 5.159135E-04
0.000000E+00 2.297351E-05
0.000000E+00 7.195087E-06
1.731803E-03 2.123894E-05
1.085608E-03 1.370590E-03
2.067825E-03 3.461488E-05
1.318238E-03 2.892778E-04
3.075889E-03 4.368037E-04
1.705955E-03 2.187823E-04
1.266543E-03 2.356555E-05
7.495864E-04 6.393569E-04
1.137304E-04 1.633714E-05
8.788255E-04 7.942786E-06
0.000000E+00 1.039697E-05
1.912738E-03 1.964294E-05
1.783499E-04 7.712883E-06
0.000000E+00 1.749800E-05
0.000000E+00 6.825595E-06
0.000000E+00 3.402089E-06
0.000000E+00 3.023199E-05
1.059760E-04 1.388309E-05
3.308519E-04 9.046974E-06
3.101737E-05 1.088455E-05
0.000000E+00 3.738450E-06
1.033912E-05 6.439735E-06
1.705955E-03 1.128798E-05
0.000000E+00 7.620394E-06
4.135649E-04 1.356810E-05
0.000000E+00 1.319378E-05
0.000000E+00 6.001681E-06
1.447477E-03 2.296315E-05
1.318238E-03 7.275528E-06
0.000000E+00 8.299744E-06
0.000000E+00 1.045517E-05
2.843259E-05 8.908286E-06
1.809347E-05 6.138912E-06
0.000000E+00 4.917433E-06
0.000000E+00 8.510529E-06
0.000000E+00 6.910851E-06
7.754342E-06 1.614815E-05
6.461952E-04 1.651158E-05
1.033912E-04 1.417641E-05
0.000000E+00 2.204910E-05
0.000000E+00 3.295575E-05
7.754342E-06 1.362464E-05
2.067825E-04 5.369336E-06
0.000000E+00 1.059595E-05
0.000000E+00 2.183947E-05
0.000000E+00 8.566144E-04
3.101737E-03 1.349687E-03
7.754342E-04 1.626204E-05
5.428040E-05 1.116528E-05
1.938586E-03 1.181556E-03
1.292390E-03 1.217031E-03
1.240695E-03 8.569216E-05
4.652605E-04 2.504219E-05
1.809347E-04 1.399096E-05
1.059760E-03 5.160037E-04
1.447477E-03 1.191017E-03
8.012821E-04 1.988769E-03
0.000000E+00 7.056890E-06
7.754342E-06 1.466867E-05
3.903019E-03 5.159636E-06
2.843259E-03 1.787973E-05
3.566998E-04 2.028725E-05
5.944996E-04 1.424354E-05
2.377998E-03 1.070360E-05
1.499173E-03 4.300986E-04
2.584781E-05 2.788926E-04
1.188999E-03 8.653220E-06
0.000000E+00 1.081127E-05
0.000000E+00 1.798398E-05
0.000000E+00 9.340267E-05
6.203474E-04 4.516298E-04
9.305211E-04 1.255219E-04
2.869107E-03 1.332059E-03
2.920802E-03 1.077368E-03
2.739868E-03 4.175401E-04
1.111456E-03 1.683012E-05
0.000000E+00 1.481615E-05
0.000000E+00 5.303228E-06
0.000000E+00 1.452428E-05
6.720430E-04 2.202330E-04
2.300455E-03 2.187433E-04
2.274607E-03 1.053395E-03
1.886890E-03 6.429457E-04
1.550868E-03 1.298189E-03
2.558933E-03 4.286268E-04
3.877171E-05 8.767087E-06
9.822167E-04 2.713262E-05
0.000000E+00 1.494540E-05
0.000000E+00 1.074554E-05
8.788255E-04 2.604120E-04
2.507237E-03 1.906639E-03
1.964433E-03 6.132243E-04
1.705955E-03 5.846968E-04
1.809347E-03 4.257879E-04
2.377998E-03 8.122955E-04
1.525021E-03 4.795039E-04
3.153433E-03 4.299938E-04
1.111456E-03 1.735460E-04
0.000000E+00 2.029498E-05
0.000000E+00 8.894487E-05
1.705955E-03 1.452083E-04
1.550868E-03 1.079308E-03
1.628412E-03 1.970434E-04
2.920802E-03 7.026254E-04
3.463606E-03 2.367791E-04
1.938586E-03 1.286273E-04
2.714020E-04 3.241364E-05
2.067825E-03 2.249107E-05
1.188999E-03 2.752044E-05
6.461952E-04 7.473968E-06
6.203474E-04 1.159076E-05
2.197064E-03 1.329987E-05
2.016129E-03 1.047843E-05
3.360215E-05 1.165040E-05
2.584781E-05 6.413628E-05
0.000000E+00 2.240752E-05
1.292390E-04 3.317985E-05
1.654260E-04 5.018677E-05
2.998346E-03 1.041856E-05
0.000000E+00 8.528421E-06
0.000000E+00 1.641208E-05
9.305211E-04 1.819801E-05
1.369934E-03 1.208243E-05
0.000000E+00 8.291549E-06
2.843259E-04 1.265337E-05
0.000000E+00 1.050475E-05
1.292390E-05 1.223928E-05
2.197064E-03 2.089132E-05
6.978908E-04 1.288001E-05
6.720430E-04 9.126338E-06
0.000000E+00 5.996054E-06
4.135649E-04 1.504518E-05
3.877171E-04 1.693051E-05
0.000000E+00 1.260906E-05
0.000000E+00 1.386231E-05
0.000000E+00 8.349559E-06
8.788255E-04 1.611689E-05
2.016129E-03 2.030559E-05
1.757651E-04 1.099398E-05
0.000000E+00 3.854196E-05
5.169562E-05 2.177765E-05
0.000000E+00 1.769376E-05
1.809347E-04 8.839991E-06
0.000000E+00 6.111924E-04
0.000000E+00 2.400026E-05
5.169562E-05 1.043798E-05
7.754342E-04 1.042761E-03
6.461952E-04 1.748964E-05
2.326303E-05 1.311796E-05
1.008065E-04 2.955124E-05
1.783499E-03 2.270540E-05
2.843259E-04 1.128526E-05
1.550868E-04 1.566105E-05
1.033912E-04 2.165187E-05
1.550868E-03 1.660949E-03
1.602564E-03 1.367310E-03
6.461952E-04 1.342371E-03
0.000000E+00 5.685163E-06
1.292390E-04 1.176735E-05
3.127585E-03 7.263238E-04
2.972498E-03 9.640988E-04
2.197064E-03 1.481498E-05
6.203474E-05 1.581644E-05
2.558933E-04 1.536275E-05
1.938586E-03 2.086591E-05
6.203474E-04 2.720028E-05
1.550868E-05 2.120793E-05
0.000000E+00 1.242068E-05
0.000000E+00 8.499465E-06
0.000000E+00 1.624700E-03
2.016129E-03 3.916222E-03
2.197064E-03 2.718374E-04
2.920802E-03 5.178953E-04
1.654260E-03 1.242784E-05
3.386063E-03 4.891248E-04
1.137304E-03 7.746445E-06
0.000000E+00 1.184300E-05
0.000000E+00 8.323014E-06
1.033912E-04 3.075229E-05
9.822167E-04 2.603101E-04
3.799628E-04 3.648399E-05
3.127585E-03 1.426128E-04
8.012821E-04 8.508999E-04
2.326303E-03 1.059953E-03
2.455542E-03 7.019248E-04
6.203474E-04 6.697039E-06
1.369934E-03 1.893715E-05
2.326303E-04 1.056734E-05
0.000000E+00 2.759884E-05
7.495864E-04 4.013547E-04
2.533085E-03 5.155225E-04
9.046733E-04 9.469720E-04
2.145368E-03 8.364851E-04
1.783499E-03 3.490867E-04
2.455542E-03 6.360092E-04
2.558933E-03 5.866831E-04
9.305211E-04 4.329844E-04
1.318238E-03 3.222015E-04
0.000000E+00 2.183184E-05
0.000000E+00 2.182058E-05
1.550868E-03 4.659269E-06
1.654260E-03 5.185890E-04
2.067825E-03 1.408490E-03
2.843259E-03 2.086301E-04
3.437758E-03 8.754760E-04
1.499173E-03 1.066609E-04
1.680108E-03 1.691240E-05
1.318238E-03 3.539051E-04
1.525021E-04 2.759614E-05
4.135649E-04 1.673648E-05
1.008065E-04 8.331623E-06
2.584781E-03 4.455221E-05
2.455542E-03 4.534381E-05
5.944996E-04 1.077635E-05
1.292390E-04 5.458355E-06
0.000000E+00 1.553844E-05
0.000000E+00 1.020500E-05
2.093672E-03 1.692055E-03
2.610629E-03 2.503548E-04
5.686518E-04 9.725776E-05
0.000000E+00 1.567642E-05
1.240695E-03 3.467318E-05
1.292390E-03 8.083150E-06
0.000000E+00 8.064756E-06
5.428040E-04 8.547085E-06
0.000000E+00 1.151250E-05
0.000000E+00 3.791189E-06
3.980562E-04 1.992672E-05
1.085608E-03 1.028417E-05
1.188999E-03 6.908622E-06
0.000000E+00 7.702901E-06
1.499173E-03 1.284354E-05
6.461952E-04 1.997234E-05
0.000000E+00 9.474902E-06
0.000000E+00 4.604818E-06
0.000000E+00 5.739058E-06
2.119520E-04 7.790915E-06
1.188999E-03 2.085271E-05
2.171216E-04 1.460474E-05
4.394127E-04 3.442096E-05
0.000000E+00 2.567296E-05
0.000000E+00 7.074748E-06
0.000000E+00 3.753397E-05
0.000000E+00 1.757362E-04
0.000000E+00 2.775380E-03
8.012821E-05 2.202924E-05
1.550868E-03 2.047139E-04
6.461952E-05 1.343423E-05
5.428040E-04 2.055807E-05
1.369934E-03 6.663179E-04
2.222911E-03 6.383618E-04
0.000000E+00 6.044691E-05
1.163151E-03 5.004555E-05
1.137304E-03 2.012809E-04
2.688172E-03 2.335109E-04
2.533085E-03 7.852532E-04
5.686518E-04 1.337712E-03
0.000000E+00 9.289100E-06
2.067825E-05 2.060621E-05
2.222911E-03 3.187083E-05
2.455542E-03 2.157869E-05
1.550868E-04 9.065792E-06
1.628412E-04 1.279256E-05
3.075889E-03 1.714573E-05
2.352151E-03 4.403036E-04
1.447477E-03 2.290817E-04
5.169562E-05 8.559588E-06
0.000000E+00 1.143110E-05
0.000000E+00 2.117508E-05
0.000000E+00 3.377379E-05
1.473325E-03 6.533634E-04
2.093672E-03 3.981538E-04
1.964433E-04 2.139863E-05
1.990281E-03 2.328665E-05
3.205128E-03 2.966645E-05
1.628412E-03 5.028624E-06
0.000000E+00 6.995722E-06
0.000000E+00 4.318137E-06
2.584781E-04 1.495062E-05
2.093672E-03 9.896888E-04
3.670389E-03 1.144302E-04
3.282672E-04 2.425262E-05
1.033912E-04 5.021694E-04
1.344086E-03 2.871099E-04
3.153433E-03 1.782098E-05
3.877171E-05 4.812525E-06
1.783499E-04 1.908258E-05
5.428040E-05 1.088685E-05
0.000000E+00 2.167929E-05
1.757651E-03 3.292610E-05
8.529777E-05 2.211020E-05
1.266543E-04 2.961360E-05
1.550868E-03 1.184781E-03
1.576716E-03 2.024403E-04
1.886890E-03 3.378142E-05
2.248759E-04 2.390181E-05
1.861042E-03 1.819734E-05
1.292390E-04 1.882207E-05
0.000000E+00 2.370325E-05
0.000000E+00 1.823721E-05
2.662324E-03 1.743097E-05
2.067825E-03 7.459128E-04
2.481390E-03 1.595362E-03
2.869107E-03 1.225444E-05
3.360215E-04 1.635232E-05
1.292390E-04 1.422575E-05
3.153433E-03 2.021884E-05
1.576716E-04 1.508753E-05
3.230976E-03 3.718515E-04
1.008065E-03 1.999265E-05
4.394127E-04 4.405182E-05
2.171216E-03 1.207230E-03
1.731803E-03 5.926814E-04
2.584781E-04 7.715040E-06
5.944996E-04 8.654237E-06
0.000000E+00 7.767943E-06
0.000000E+00 9.031818E-06
1.731803E-03 5.818663E-04
2.481390E-03 3.047084E-04
4.911084E-04 7.898077E-06
0.000000E+00 1.424821E-05
2.093672E-04 1.793806E-05
1.163151E-04 7.552501E-06
0.000000E+00 9.251848E-06
1.111456E-04 1.090717E-05
0.000000E+00 1.140693E-05
5.169562E-05 1.236667E-05
3.205128E-04 4.147159E-05
2.765715E-04 2.045482E-05
8.012821E-05 4.737237E-06
0.000000E+00 7.881953E-06
1.550868E-04 2.227914E-05
6.461952E-05 1.003521E-05
0.000000E+00 1.308049E-05
0.000000E+00 1.271126E-05
0.000000E+00 8.120853E-06
2.171216E-04 8.206936E-06
1.757651E-03 4.048754E-05
1.938586E-03 1.238589E-05
9.563689E-04 2.254960E-05
3.618693E-04 2.600428E-05
0.000000E+00 2.412316E-05
0.000000E+00 3.798821E-05
0.000000E+00 3.573669E-05
0.000000E+00 3.246211E-05
5.944996E-04 8.079640E-06
1.680108E-03 6.674275E-04
1.266543E-03 1.669173E-05
8.529777E-05 1.664065E-05
2.248759E-04 2.873707E-05
2.894955E-03 8.300924E-06
0.000000E+00 9.216993E-06
1.214847E-03 1.673657E-05
1.680108E-03 9.851738E-04
2.093672E-04 2.080561E-05
3.024194E-03 1.787329E-03
9.305211E-04 1.782262E-03
0.000000E+00 1.766670E-05
1.292390E-04 2.219508E-04
2.248759E-04 5.453604E-05
2.455542E-04 2.186300E-05
1.240695E-04 5.173547E-06
1.990281E-03 1.473411E-05
2.688172E-03 5.985960E-04
2.869107E-03 2.019166E-04
8.529777E-04 1.372222E-04
3.101737E-05 1.711390E-05
0.000000E+00 2.225613E-05
0.000000E+00 2.285163E-05
0.000000E+00 9.588684E-06
1.214847E-04 3.979702E-05
2.300455E-03 3.235001E-04
2.972498E-03 2.509697E-05
2.765715E-04 1.980370E-05
2.739868E-04 1.715354E-05
2.274607E-03 1.104342E-05
0.000000E+00 2.276168E-05
0.000000E+00 6.659298E-05
1.499173E-03 5.723882E-04
2.791563E-03 8.559268E-04
3.980562E-03 4.476742E-05
2.946650E-03 6.174005E-06
1.163151E-03 2.472256E-04
9.822167E-04 6.048827E-04
2.326303E-04 1.072334E-05
5.686518E-04 3.608685E-06
1.757651E-03 1.111867E-05
3.618693E-04 1.665832E-05
1.137304E-03 1.611014E-03
1.447477E-03 6.052360E-04
2.274607E-03 9.800185E-04
2.429694E-03 2.397162E-04
1.137304E-03 2.352981E-04
1.886890E-03 2.926848E-04
2.248759E-03 1.885340E-04
2.171216E-03 1.543525E-04
1.602564E-03 2.708639E-04
1.318238E-03 2.279147E-04
6.978908E-04 1.815997E-04
7.754342E-05 1.491946E-05
1.912738E-03 2.996830E-05
2.300455E-03 3.213833E-03
2.067825E-03 1.186574E-03
2.300455E-03 1.237153E-04
3.282672E-03 1.072064E-05
8.529777E-05 1.391827E-05
2.636476E-03 2.006606E-05
2.041977E-03 4.377437E-04
2.016129E-03 5.657520E-04
1.318238E-04 1.692982E-05
9.305211E-04 1.699703E-04
2.041977E-03 1.930170E-03
1.938586E-03 9.781112E-06
2.067825E-04 1.095940E-05
3.101737E-04 1.194973E-05
0.000000E+00 1.873729E-05
0.000000E+00 2.243886E-05
1.550868E-03 1.113070E-03
1.705955E-03 2.962502E-05
1.783499E-04 8.567325E-06
0.000000E+00 2.369083E-05
2.171216E-03 1.569855E-04
1.292390E-03 1.356814E-05
0.000000E+00 1.138488E-05
1.499173E-04 1.667360E-05
0.000000E+00 1.179804E-05
1.292390E-05 1.434770E-05
2.791563E-03 2.221898E-04
2.714020E-04 1.765317E-05
9.563689E-05 7.370476E-06
0.000000E+00 7.263608E-06
1.602564E-04 2.079070E-05
6.203474E-04 1.303891E-05
0.000000E+00 1.133421E-05
0.000000E+00 9.569491E-06
0.000000E+00 8.192932E-06
7.237386E-04 3.839447E-04
1.447477E-03 3.260952E-04
2.171216E-04 9.255686E-06
7.237386E-04 1.371415E-05
1.033912E-04 2.244241E-05
0.000000E+00 1.569102E-05
0.000000E+00 9.937371E-06
0.000000E+00 2.606148E-05
0.000000E+00 7.036204E-05
7.237386E-05 1.354492E-05
1.447477E-03 2.062202E-03
1.912738E-03 8.478697E-06
6.720430E-04 4.067773E-04
1.576716E-03 3.328902E-04
2.507237E-04 8.280619E-06
0.000000E+00 6.983089E-06
9.046733E-04 3.374745E-05
1.421629E-03 1.077462E-03
2.558933E-04 1.137796E-05
2.222911E-03 1.104559E-03
7.754342E-04 1.452191E-03
0.000000E+00 2.129069E-05
1.861042E-03 7.204419E-04
2.067825E-03 5.063021E-04
3.489454E-03 1.261995E-05
1.757651E-04 4.835697E-06
1.421629E-04 6.889473E-06
2.119520E-03 6.029997E-04
2.894955E-03 2.164666E-05
1.137304E-03 4.126993E-04
6.978908E-05 3.163613E-05
0.000000E+00 2.763730E-04
1.188999E-04 1.573946E-05
0.000000E+00 1.457153E-04
1.886890E-03 4.075908E-04
2.222911E-03 7.880960E-04
2.920802E-03 1.239055E-05
2.869107E-03 8.961063E-06
3.153433E-03 2.054270E-05
2.946650E-04 1.364568E-05
0.000000E+00 2.129714E-05
1.447477E-03 6.056711E-04
2.920802E-03 4.282060E-04
1.602564E-03 3.238115E-04
4.032258E-03 1.390491E-03
2.326303E-03 1.304147E-04
1.473325E-04 4.667529E-05
1.421629E-03 4.026839E-05
3.127585E-03 1.748882E-05
2.584781E-05 9.961717E-06
8.271299E-05 1.578008E-05
8.012821E-04 1.657213E-05
1.886890E-04 1.759077E-05
1.059760E-03 3.324312E-05
1.835194E-03 1.762022E-04
1.137304E-03 7.043248E-04
1.835194E-03 1.838355E-04
1.938586E-03 5.090424E-05
1.602564E-03 5.776822E-05
1.990281E-03 1.425059E-05
1.861042E-03 3.742488E-04
2.377998E-03 2.004230E-04
1.861042E-03 2.301273E-05
0.000000E+00 1.245226E-05
1.861042E-03 1.129261E-04
2.533085E-03 6.106443E-04
2.274607E-03 6.014747E-04
2.558933E-03 9.488742E-05
2.300455E-03 2.526236E-04
1.163151E-03 2.290047E-05
1.473325E-03 2.400755E-05
2.377998E-03 1.251442E-04
2.636476E-03 6.419406E-04
5.428040E-04 1.913547E-04
1.473325E-03 1.877414E-05
1.344086E-03 9.001374E-04
1.292390E-03 1.738667E-05
7.754342E-05 1.094139E-05
6.978908E-04 1.347898E-04
1.809347E-04 1.282408E-04
2.584781E-05 1.094430E-05
9.563689E-04 1.200493E-05
2.558933E-03 1.896948E-04
2.041977E-03 1.859409E-04
4.394127E-04 2.380396E-04
1.938586E-03 2.274219E-05
8.271299E-04 1.803016E-05
0.000000E+00 2.319455E-05
9.822167E-04 1.118625E-05
0.000000E+00 9.355617E-06
2.584781E-06 1.872845E-05
2.377998E-03 2.122670E-05
2.688172E-03 1.128745E-05
1.292390E-04 6.578286E-06
0.000000E+00 1.029203E-05
1.757651E-03 1.944759E-05
2.067825E-05 1.285824E-05
0.000000E+00 1.339523E-05
0.000000E+00 1.268394E-05
0.000000E+00 1.302240E-05
1.033912E-03 7.810283E-04
1.473325E-03 3.967836E-04
2.894955E-03 2.158088E-05
1.292390E-05 7.408744E-06
0.000000E+00 1.610730E-05
0.000000E+00 6.163952E-06
0.000000E+00 3.690953E-05
0.000000E+00 3.063413E-05
0.000000E+00 2.227195E-05
1.033912E-04 1.881533E-05
9.822167E-04 1.631283E-03
1.525021E-04 1.228401E-05
1.757651E-03 3.959948E-05
4.652605E-04 6.236525E-04
7.754342E-04 6.351038E-06
0.000000E+00 6.305239E-06
6.203474E-04 1.701073E-05
1.421629E-03 1.184635E-05
3.722084E-03 7.721369E-05
2.843259E-04 6.447354E-05
6.978908E-04 1.162032E-03
0.000000E+00 3.348910E-05
9.046733E-04 2.372358E-04
1.938586E-03 1.504769E-04
2.843259E-04 2.142408E-05
1.628412E-03 8.757059E-06
2.403846E-03 1.017166E-05
2.558933E-03 1.996956E-05
2.558933E-03 2.380376E-04
4.394127E-04 6.592019E-04
8.788255E-04 2.528752E-05
0.000000E+00 2.101351E-05
3.360215E-04 4.308915E-04
7.754342E-04 6.059855E-04
2.636476E-03 5.011366E-04
2.429694E-04 1.143425E-05
2.429694E-03 7.952304E-06
3.334367E-03 1.670424E-05
2.429694E-03 1.464330E-05
1.137304E-04 2.775423E-05
0.000000E+00 2.856509E-05
1.214847E-03 3.159924E-04
4.109801E-03 4.724972E-04
2.171216E-04 3.175132E-05
3.050041E-03 1.093921E-03
2.222911E-03 8.464261E-06
2.662324E-03 2.920861E-05
9.563689E-05 2.749407E-05
2.533085E-03 2.462772E-05
5.169562E-06 4.464542E-06
9.305211E-04 1.138944E-05
1.628412E-03 1.030886E-05
1.757651E-03 9.423033E-04
1.602564E-03 2.455406E-04
2.222911E-03 1.422992E-03
1.550868E-03 1.263674E-03
1.731803E-03 9.963767E-04
1.990281E-04 1.944053E-05
2.920802E-04 3.609784E-05
6.203474E-04 3.686978E-04
2.610629E-03 5.399536E-05
6.203474E-04 2.067586E-03
2.843259E-04 3.228412E-05
0.000000E+00 1.353522E-04
2.481390E-03 1.237888E-05
1.964433E-03 1.267799E-03
2.300455E-03 9.055993E-04
2.300455E-03 1.099336E-05
2.248759E-04 1.760836E-05
1.033912E-03 5.561419E-04
1.602564E-03 2.391604E-05
1.654260E-03 1.200174E-03
2.972498E-04 4.140451E-05
5.169562E-04 3.577298E-05
1.886890E-03 4.929784E-05
1.835194E-03 4.748192E-03
1.214847E-04 4.391501E-05
5.169562E-05 9.581236E-06
9.305211E-04 6.619777E-06
4.911084E-04 1.470639E-05
4.911084E-04 9.151531E-06
1.266543E-03 8.330160E-04
2.920802E-03 2.540975E-05
1.576716E-03 2.664786E-05
1.266543E-03 7.506233E-04
1.499173E-04 1.962054E-05
9.046733E-05 1.576500E-05
0.000000E+00 5.975093E-06
9.563689E-04 5.603611E-06
0.000000E+00 7.141639E-06
8.012821E-05 9.541299E-06
1.990281E-03 1.693268E-05
3.153433E-04 3.246863E-05
5.169562E-04 6.341843E-06
0.000000E+00 2.566385E-06
1.447477E-04 2.041592E-05
0.000000E+00 1.222765E-05
0.000000E+00 8.308251E-06
0.000000E+00 9.256637E-06
0.000000E+00 7.011906E-06
2.843259E-03 2.048408E-04
1.602564E-03 1.476979E-04
2.584781E-03 3.699530E-04
5.686518E-05 1.031633E-05
0.000000E+00 1.576388E-05
0.000000E+00 1.642641E-05
0.000000E+00 1.046609E-05
0.000000E+00 1.851833E-05
0.000000E+00 6.080611E-05
0.000000E+00 2.929021E-05
4.652605E-04 4.481528E-05
1.912738E-03 2.795759E-04
1.912738E-03 3.922574E-04
6.461952E-05 2.822949E-05
9.822167E-05 1.617959E-05
0.000000E+00 5.248495E-06
