# Supplementary material for: Collective epithelial migration mediated by the unbinding of hexatic defects
Source: eLife. 2026 May 5;14:RP105397. doi: 10.7554/eLife.105397 (PMC13143286; doi:10.7554/eLife.105397)
Supplement: Figure 3—source data 1. [file elife-105397-fig3-data1.zip › Figure 3/Panel_e/D_4Em5/MinDist_xy_T1_defect.dat]

1.840309E+00 1.831350E+00 -1.813748E-01
1.137678E+01 -7.248077E+00 8.769065E+00
6.118086E+00 1.523815E+00 5.925282E+00
1.124252E+01 -1.106931E+01 -1.965863E+00
1.162873E+01 -5.617151E+00 -1.018209E+01
9.775746E+00 -5.468448E+00 -8.103166E+00
4.985117E+00 -4.809597E+00 1.311171E+00
8.965876E+00 2.472170E+00 8.618312E+00
1.368265E+01 1.258145E+01 5.377915E+00
6.032281E+00 5.266688E+00 2.941159E+00
3.091150E+00 -1.731427E+00 -2.560735E+00
3.182709E+00 -1.716726E+00 2.680017E+00
2.464158E+00 2.267067E+00 9.656522E-01
9.493267E+00 3.524522E+00 8.814753E+00
4.311806E+00 2.973403E+00 3.122587E+00
1.765894E+01 1.297252E+00 -1.761122E+01
3.446144E+00 -1.766600E+00 2.958891E+00
8.451192E+00 -1.151998E+00 8.372308E+00
6.366491E+00 4.198718E+00 4.785706E+00
4.663235E+01 9.344440E+00 -4.568651E+01
3.140230E+01 -3.687903E+00 -3.118500E+01
4.014612E+01 1.704386E+01 3.634857E+01
3.677979E+01 2.899414E+01 2.262946E+01
1.295186E+01 1.198629E+01 4.907075E+00
1.381566E+01 4.966848E+00 1.289197E+01
1.489122E+01 -1.862237E+00 1.477432E+01
8.138132E+00 -1.425784E+00 8.012261E+00
5.646171E+00 -4.184219E+00 -3.790984E+00
9.583384E+00 -9.304632E+00 2.294575E+00
9.599484E+00 -5.637075E+00 -7.770037E+00
5.863206E+00 4.952253E+00 -3.138849E+00
6.878953E+00 -6.386677E+00 -2.555454E+00
6.389389E+00 -2.383005E+00 5.928371E+00
1.310809E+01 9.075903E+00 9.457799E+00
5.958428E+00 1.927807E-01 -5.955308E+00
4.876154E+00 -2.745189E+00 4.029989E+00
4.060015E+00 -3.161081E+00 -2.547800E+00
1.844595E+01 6.915408E-01 -1.843298E+01
6.381220E+00 5.475051E+00 3.277773E+00
1.504123E+01 -1.856744E+00 1.492619E+01
1.040106E+01 9.582672E+00 -4.044074E+00
1.097709E+01 -6.239828E+00 9.031111E+00
1.871496E+01 1.836862E+01 -3.583762E+00
3.391776E+00 2.048296E+00 2.703447E+00
9.390487E+00 -5.594222E+00 -7.542275E+00
8.118099E+00 5.365424E+00 -6.092271E+00
1.772884E+01 -1.615006E+01 -7.313516E+00
3.293718E+00 -2.624829E+00 -1.989686E+00
5.538846E+00 3.457682E+00 4.327037E+00
1.717398E+01 1.500046E+01 -8.362535E+00
1.420086E+01 5.440294E+00 1.311746E+01
1.873746E+01 1.846784E+01 -3.167268E+00
3.567849E+00 2.249464E+00 2.769378E+00
1.515797E+01 5.331072E+00 -1.418956E+01
5.595696E+00 5.063997E+00 -2.380704E+00
1.076471E+01 9.667243E+00 -4.735326E+00
1.889933E+01 -1.578638E+01 1.039110E+01
2.266232E+01 -2.034125E+01 -9.990710E+00
1.424067E+01 1.107599E+01 8.950930E+00
4.852048E+00 3.317938E+00 3.540291E+00
1.872782E+01 -1.560177E+01 1.035935E+01
3.293500E+01 -3.133984E+01 -1.012566E+01
3.377259E+01 -1.116426E+01 3.187392E+01
1.866218E+01 4.086057E+00 1.820937E+01
8.587489E+00 -2.682316E+00 8.157827E+00
5.415359E+00 4.452956E+00 3.081768E+00
1.120185E+01 1.171644E+00 -1.114041E+01
4.440860E+00 -4.329935E+00 -9.863579E-01
2.387623E+01 -2.004580E+01 1.297075E+01
1.172900E+01 1.142998E+01 -2.631543E+00
6.780679E+00 -6.008399E+00 -3.142729E+00
1.635284E+01 -7.331004E+00 1.461751E+01
3.258676E+01 2.272962E+01 2.335083E+01
3.161082E+01 7.788645E+00 -3.063626E+01
2.713835E+01 -8.777377E+00 2.567971E+01
1.259132E+01 5.494430E+00 1.132928E+01
4.574779E+00 -1.007234E+00 -4.462520E+00
5.177636E+00 4.676959E+00 -2.221252E+00
1.312035E+00 1.283262E+00 -2.732648E-01
3.023011E+00 3.022930E+00 -2.209257E-02
1.532782E+01 -1.048278E+01 1.118273E+01
4.644231E+00 4.206360E+00 -1.968609E+00
8.353894E-01 8.160567E-01 -1.786810E-01
2.729266E+00 2.723264E+00 -1.808973E-01
8.737670E+00 8.505725E+00 -1.999878E+00
7.590876E+00 -7.590664E+00 5.674010E-02
2.484689E+00 1.802826E+00 -1.709824E+00
1.408114E+01 -3.466432E+00 -1.364780E+01
1.807077E+01 -1.801128E+01 -1.465008E+00
1.061357E+01 -1.060771E+01 -3.525925E-01
9.333445E+00 9.281603E+00 9.823704E-01
4.626550E+00 4.123650E+00 -2.097730E+00
7.354424E-01 6.668402E-01 -3.101608E-01
2.597788E+00 2.593452E+00 -1.500326E-01
1.155131E+01 9.704991E+00 6.264656E+00
8.019524E+00 7.963755E+00 9.441279E-01
1.030450E+01 -9.830817E+00 -3.088337E+00
8.408687E-01 3.527996E-01 7.632775E-01
1.066062E+01 -1.440389E+00 -1.056286E+01
7.783744E+00 7.734946E+00 8.702191E-01
5.791826E+00 -1.820136E+00 5.498396E+00
5.384766E+00 5.363004E+00 -4.836270E-01
2.303746E+01 2.288343E+01 -2.659467E+00
9.727485E+00 4.398211E+00 8.676388E+00
1.194917E+01 4.877830E+00 1.090823E+01
4.046104E+00 -3.670234E+00 1.703038E+00
1.659269E+01 1.659245E+01 -8.891874E-02
8.120942E+00 -8.016695E+00 -1.297035E+00
5.162540E+00 -1.371317E+00 -4.977079E+00
4.646919E+00 -2.714702E+00 -3.771505E+00
1.131534E+01 5.981027E+00 -9.605429E+00
1.536445E+01 -1.059127E+01 1.113065E+01
1.823305E+01 1.548983E+01 9.618185E+00
5.330080E+00 5.328743E+00 -1.193797E-01
5.536967E+00 4.743397E+00 -2.856255E+00
5.221417E+00 -9.772116E-01 -5.129158E+00
4.541301E+00 -2.450092E+00 -3.823672E+00
1.662542E+01 1.662361E+01 -2.451637E-01
8.132913E+00 -7.963614E+00 -1.650794E+00
5.359795E+00 -1.136809E+00 -5.237850E+00
4.562068E+00 -2.440453E+00 -3.854433E+00
5.453342E+00 -5.201131E+00 1.639262E+00
8.529457E+00 -1.489898E+00 8.398324E+00
1.595863E+01 1.561800E+01 -3.279626E+00
1.381645E+01 7.453241E+00 -1.163372E+01
1.503041E+01 -1.489231E+01 2.032822E+00
1.734686E+01 -7.522368E+00 1.563098E+01
9.926208E+00 4.978151E+00 8.587643E+00
4.767271E+00 4.297768E+00 -2.063023E+00
7.490945E+00 -1.658541E+00 -7.305032E+00
1.273786E+01 -5.994553E+00 1.123915E+01
5.581453E+00 4.708609E+00 -2.996935E+00
1.769800E+01 -1.203611E+00 1.765703E+01
4.562068E+00 -2.440453E+00 -3.854433E+00
5.553268E+00 -5.369484E+00 1.416836E+00
1.224202E+01 1.188733E+01 -2.925456E+00
9.338410E+00 4.336532E+00 8.270453E+00
5.172353E+00 4.922251E+00 -1.588926E+00
4.010705E+00 -3.425600E+00 2.085910E+00
1.311593E+01 -8.297348E+00 1.015783E+01
7.373494E+00 -7.092607E+00 -2.015773E+00
7.512266E+00 -5.592731E+00 -5.015526E+00
4.772875E+00 -3.434951E+00 3.313826E+00
1.678496E+01 1.505470E+01 -7.422319E+00
6.471961E+00 -5.205250E+00 3.845992E+00
1.041530E+01 -1.041230E+01 -2.497774E-01
8.581415E+00 -8.580509E+00 -1.247089E-01
2.004698E+01 -1.851562E+01 -7.684600E+00
1.774213E+01 1.731594E+01 3.865427E+00
9.270610E+00 4.450332E+00 -8.132575E+00
1.418612E+01 6.013360E+00 -1.284856E+01
1.164239E+01 -1.150499E+01 1.783377E+00
1.637129E+01 -1.094108E+01 1.217834E+01
7.601884E+00 6.898788E+00 -3.193018E+00
6.614010E+00 -5.362228E+00 3.871904E+00
1.210714E+01 1.109717E+01 -4.841052E+00
5.892975E+00 -1.622641E+00 5.665173E+00
4.500630E+00 -2.317482E+00 3.858101E+00
1.042206E+01 1.006830E+01 -2.692338E+00
9.663311E+00 4.621141E+00 8.486733E+00
3.847173E+00 -3.846153E+00 8.859766E-02
4.326384E+00 -3.413652E+00 2.657927E+00
9.301651E+00 9.833052E-01 9.249531E+00
2.155376E+01 1.588287E+01 -1.457048E+01
2.041487E+01 -1.772029E+01 1.013698E+01
4.365311E+00 -3.379468E+00 2.763174E+00
8.304508E+00 -3.866444E+00 7.349521E+00
1.008504E+01 4.155348E+00 -9.189182E+00
1.484631E+01 -9.372094E+00 1.151420E+01
9.441161E+00 -4.718415E-01 -9.429363E+00
6.352334E+00 -1.265157E+00 -6.225073E+00
1.460170E+01 4.245311E+00 1.397093E+01
1.085124E+01 6.677144E-02 -1.085104E+01
9.521455E+00 -5.504422E-01 -9.505531E+00
6.133211E+00 -7.684711E-01 -6.084877E+00
1.596389E+01 -7.321661E+00 1.418588E+01
5.621149E+00 5.616871E+00 2.192579E-01
4.815400E+00 4.282770E+00 -2.201355E+00
6.259885E+00 -1.064352E+00 6.168737E+00
4.677425E+00 -2.327633E+00 -4.057146E+00
1.100640E+01 -1.099190E+01 5.648565E-01
1.084317E+01 1.065219E+01 2.026104E+00
5.500191E+00 -4.172053E+00 -3.584142E+00
1.167707E+01 -7.651584E+00 -8.820834E+00
5.714002E+00 5.713165E+00 9.779564E-02
4.918789E+00 4.372068E+00 -2.253776E+00
5.434425E+00 -1.185985E+00 -5.303434E+00
4.597689E+00 -2.398338E+00 -3.922590E+00
4.238146E+00 -4.222579E+00 -3.629154E-01
9.028042E+00 3.254630E+00 -8.420981E+00
8.151546E+00 6.860749E+00 4.402024E+00
1.696283E+01 -3.341865E+00 -1.663038E+01
2.358244E+01 -1.059520E+01 -2.106829E+01
8.372914E+00 -8.355439E+00 5.406691E-01
8.254399E+00 -5.392907E+00 6.249132E+00
5.062380E+00 -5.061159E+00 -1.111789E-01
1.161875E+01 1.061186E+01 4.731163E+00
5.680162E-01 -3.154709E-01 4.723563E-01
1.233503E+01 -1.129557E+01 -4.956111E+00
3.796189E+00 -3.780028E+00 3.499057E-01
9.128826E+00 -3.635616E-02 -9.128754E+00
3.240477E+00 -1.553149E+00 2.844014E+00
1.363700E+01 -3.213170E+00 1.325305E+01
5.556223E+00 5.236652E+00 -1.857172E+00
6.923892E+00 3.563698E+00 5.936357E+00
4.961926E+00 -4.960537E+00 -1.174302E-01
8.110911E+00 7.723046E+00 2.478193E+00
1.299337E+01 -1.208795E+01 4.765411E+00
1.464797E+01 -7.154235E+00 -1.278202E+01
9.229231E+00 9.134673E+00 -1.317741E+00
1.314647E+01 1.108082E+01 7.074254E+00
4.688568E+00 2.794142E+00 -3.765028E+00
3.317884E+00 -6.517293E-01 3.253245E+00
9.018408E+00 1.042360E+00 -8.957967E+00
9.856269E+00 -5.196789E+00 8.374928E+00
6.715544E+00 3.637959E+00 5.644802E+00
7.401654E+00 -5.988180E-01 -7.377391E+00
3.730777E+00 6.671402E-02 -3.730180E+00
9.263743E+00 3.276235E-01 9.257948E+00
1.001919E+01 9.076976E+00 -4.241765E+00
8.996708E+00 6.916760E+00 5.753189E+00
7.302209E+00 -1.816377E+00 -7.072696E+00
1.197100E+01 -4.986348E+00 1.088306E+01
6.807190E+00 -5.826282E-01 -6.782211E+00
7.453287E+00 -1.853834E+00 -7.219057E+00
1.314133E+01 -4.903335E+00 -1.219229E+01
1.368546E+01 -1.185384E+01 -6.839472E+00
6.333593E+00 6.286121E+00 -7.740035E-01
1.253741E+01 -1.162776E+01 4.688492E+00
8.436293E+00 -7.131248E+00 -4.507365E+00
7.411132E+00 7.411049E+00 -3.492597E-02
1.165195E+01 -1.151301E+01 1.794037E+00
1.785694E+01 1.565096E+01 8.597547E+00
1.091920E+01 -4.092684E-02 1.091912E+01
1.001349E+01 -7.205097E+00 6.953885E+00
3.196149E+00 -1.274257E+00 -2.931150E+00
8.242177E+00 3.613262E+00 7.407956E+00
4.173936E+00 -4.169256E+00 -1.975850E-01
9.729441E+00 -3.418583E+00 -9.109079E+00
2.281311E+01 1.591794E+01 1.634188E+01
2.935694E+01 -1.949216E+00 2.929216E+01
3.652192E+00 3.633119E+00 3.727665E-01
3.334231E+00 -2.586246E-01 -3.324185E+00
2.867978E+01 -6.674648E+00 2.789227E+01
3.581925E+01 2.059195E+01 2.930853E+01
1.250532E+01 3.606146E+00 1.197408E+01
2.876442E+01 -6.748037E+00 2.796169E+01
3.590598E+01 2.070197E+01 2.933714E+01
1.917105E+01 1.497561E+01 1.196913E+01
2.871885E+01 -6.754342E+00 2.791328E+01
3.593960E+01 2.076427E+01 2.933428E+01
1.246163E+01 3.530094E+00 1.195118E+01
1.013642E+01 -1.008003E+01 -1.067728E+00
6.343200E+00 -5.596973E+00 2.984976E+00
1.498044E+01 -5.599162E+00 -1.389471E+01
1.071379E+01 -1.019766E+01 -3.285273E+00
3.620594E+00 -5.308872E-01 -3.581461E+00
2.633895E+00 -1.663042E+00 -2.042473E+00
4.009777E+00 2.015272E+00 3.466554E+00
1.491979E+01 5.983379E+00 1.366745E+01
8.990669E+00 7.563094E+00 4.861249E+00
1.103024E+01 1.043430E+01 -3.576541E+00
1.731270E+01 5.123198E+00 1.653730E+01
1.651241E+01 -4.770600E+00 1.580826E+01
3.404944E+00 3.215915E+00 1.118720E+00
1.179003E+01 8.157400E+00 -8.512445E+00
4.887315E+00 4.723143E-01 -4.864439E+00
3.051480E+00 1.624603E+00 -2.583059E+00
2.288091E+01 -2.257817E+01 3.709769E+00
3.168281E+01 1.385394E+01 2.849331E+01
3.608409E+01 2.095095E+01 2.937889E+01
2.234647E+01 -1.533536E+01 -1.625397E+01
2.460777E+01 2.084922E+01 1.307105E+01
1.242219E+01 3.611960E+00 1.188547E+01
8.449229E+00 5.107356E+00 -6.730853E+00
1.829697E+01 1.784305E+01 4.050254E+00
8.503566E+00 -8.435129E+00 1.076676E+00
9.909924E+00 9.780400E+00 1.596991E+00
1.539180E+01 3.355115E-02 1.539177E+01
2.092231E+01 -2.014374E+01 5.654454E+00
7.851881E+00 -3.969490E+00 6.774599E+00
1.073791E+01 -3.037893E+00 1.029922E+01
9.441840E+00 -1.656192E+00 9.295449E+00
3.955496E+00 1.970809E+00 3.429557E+00
5.416347E+00 -5.054246E+00 1.947156E+00
7.447987E+00 -3.587879E+00 -6.526840E+00
2.875354E+01 6.106841E+00 2.809756E+01
2.608723E+01 -1.465842E+01 2.157949E+01
1.127896E+01 9.370515E+00 6.277610E+00
9.731016E+00 -6.828580E+00 6.932760E+00
6.390725E+00 -6.379603E+00 -3.768646E-01
5.138916E+00 -3.760787E+00 3.502134E+00
1.837815E+01 9.926312E+00 1.546689E+01
2.331851E+00 1.530306E+00 -1.759458E+00
2.293759E+01 1.379150E+00 2.289609E+01
1.880984E+01 1.548197E+01 -1.068264E+01
2.087635E+01 -1.542073E+01 -1.407206E+01
1.212252E+01 -4.811222E+00 1.112688E+01
1.817817E+01 1.277406E+01 1.293325E+01
4.234776E+00 3.013922E+00 -2.974828E+00
1.805883E+01 -3.881055E+00 -1.763686E+01
8.659035E+00 -1.906474E+00 -8.446552E+00
1.014568E+01 5.726430E+00 -8.375135E+00
7.045349E+00 -7.032658E+00 4.226805E-01
2.892117E+00 1.507886E+00 -2.467919E+00
1.139558E+01 -1.106207E+01 2.736747E+00
1.267396E+01 1.267327E+01 -1.324855E-01
7.229798E+00 -7.156855E+00 1.024400E+00
6.999021E+00 5.336323E+00 4.528792E+00
4.256342E+00 4.250029E+00 2.317253E-01
3.005680E+00 1.536179E+00 -2.583460E+00
8.844949E+00 2.898979E-01 -8.840197E+00
6.135806E+00 -5.546885E+00 2.623010E+00
1.567479E+01 1.567424E+01 1.318825E-01
1.432343E+01 1.545438E+00 -1.423981E+01
1.138600E+01 -1.107943E+01 2.624384E+00
3.205265E+01 1.578638E+01 2.789557E+01
3.670054E+01 3.203802E+01 1.790237E+01
1.268378E+01 2.441776E+00 1.244653E+01
2.181331E+01 1.353450E+01 1.710666E+01
2.938634E+01 -1.778022E+00 2.933250E+01
2.458845E+00 2.202311E+00 1.093502E+00
6.498906E+00 2.288547E+00 6.082625E+00
1.012374E+01 5.102835E+00 8.743641E+00
3.139927E+00 6.858677E-01 3.064103E+00
1.045015E+01 -8.962934E+00 -5.373212E+00
1.014513E+01 5.189174E+00 8.717574E+00
8.438633E+00 6.925331E-01 -8.410168E+00
1.048234E+01 -8.922805E+00 -5.501183E+00
1.007540E+01 5.218911E+00 8.618392E+00
8.306699E+00 9.118420E-01 -8.256500E+00
2.232702E+01 -6.885317E+00 2.123884E+01
2.884227E+01 -7.095110E+00 2.795597E+01
3.078395E+01 9.488931E+00 2.928501E+01
1.269756E+01 2.074113E+00 1.252702E+01
5.632258E+00 -1.565685E-01 5.630082E+00
6.977750E+00 -6.685750E+00 1.997433E+00
6.790265E+00 6.690038E+00 1.162366E+00
1.055615E+01 9.233591E-01 -1.051569E+01
6.947161E+00 -5.901564E+00 3.665322E+00
1.104947E+01 6.583151E+00 -8.874285E+00
2.293069E+01 -2.044312E+01 -1.038726E+01
1.257903E+01 -1.537233E+00 1.248474E+01
1.137171E+01 -6.317969E+00 9.455103E+00
6.299886E+00 5.343798E+00 -3.336522E+00
5.604228E+00 5.078125E+00 2.370657E+00
3.753125E+00 3.391227E+00 -1.607956E+00
1.569745E+01 -1.531470E+01 3.445315E+00
4.069670E+00 -1.174194E+00 3.896599E+00
1.310726E+01 -7.116373E+00 1.100715E+01
2.039615E+00 1.913657E+00 -7.056544E-01
6.362527E+00 -6.269628E+00 1.083283E+00
1.018251E+01 -1.005561E+01 -1.602569E+00
9.239444E+00 -2.020092E+00 -9.015905E+00
1.209713E+01 -1.110032E+01 4.808693E+00
4.387243E+00 3.445413E+00 -2.716069E+00
1.128683E+01 -5.599585E+00 9.799853E+00
5.478688E+00 2.221610E+00 5.008041E+00
1.229763E+01 9.910691E+00 -7.280796E+00
1.189547E+01 -5.561571E+00 1.051528E+01
4.689439E+00 4.383551E+00 -1.665930E+00
5.199070E+00 3.945618E+00 -3.385620E+00
5.979505E+00 -1.220525E+00 -5.853614E+00
4.545311E+00 -1.974941E+00 -4.093832E+00
1.053776E+01 1.576997E+00 1.041909E+01
6.109505E+00 -6.057151E+00 7.981080E-01
1.001796E+01 9.840104E+00 -1.879339E+00
1.137677E+01 -1.038063E+01 4.655489E+00
1.636710E+01 -4.995126E+00 1.558623E+01
9.891811E+00 7.998474E+00 -5.819994E+00
1.381711E+01 5.557303E+00 -1.265025E+01
1.512311E+01 -3.699708E+00 1.466358E+01
1.283360E+01 1.023328E+01 -7.744753E+00
9.892003E+00 -9.698712E+00 -1.945944E+00
9.914432E+00 9.732323E+00 -1.891519E+00
1.149558E+01 -1.046670E+01 4.753581E+00
1.640253E+01 -4.941482E+00 1.564049E+01
9.865490E+00 7.975585E+00 5.806714E+00
1.761475E+01 4.119813E+00 1.712620E+01
6.007558E+00 2.441792E+00 5.488934E+00
5.765398E+00 -5.454076E+00 1.868924E+00
9.797951E+00 -4.185452E+00 8.858997E+00
2.910054E+00 -2.844791E+00 6.128417E-01
1.128426E+01 -1.116613E+01 -1.628509E+00
2.895553E+00 -2.177919E+00 1.908112E+00
9.183400E+00 -1.842629E+00 8.996641E+00
6.612793E+00 -5.763500E+00 -3.242082E+00
7.060053E+00 -6.791081E+00 -1.930171E+00
4.641658E+00 -3.412752E+00 3.146127E+00
7.504523E+00 -7.213629E-01 -7.469772E+00
6.868012E+00 -6.857741E+00 -3.754599E-01
6.476682E+00 6.345713E+00 -1.295893E+00
1.506351E+01 -1.476391E+01 2.989387E+00
7.506859E+00 -6.997939E-01 -7.474170E+00
1.864116E+01 1.304277E+01 -1.331837E+01
1.985509E+00 1.931528E+00 -4.598306E-01
1.319549E+01 -8.137409E+00 1.038767E+01
1.584936E+01 5.411974E+00 -1.489673E+01
3.080177E+00 -2.741126E+00 -1.404891E+00
1.083053E+01 6.919365E+00 8.332033E+00
1.047382E+01 1.031757E+01 1.802433E+00
1.033797E+01 -1.020161E+01 -1.673543E+00
8.232936E+00 5.564450E+00 -6.067795E+00
3.233635E+00 -3.154972E+00 -7.089087E-01
1.188394E+01 -7.042785E+00 9.572207E+00
4.736724E+00 -3.604206E+00 3.073476E+00
1.126455E+01 1.055196E+01 3.942877E+00
1.304118E+01 -6.894865E+00 1.106947E+01
5.545443E+00 5.524020E+00 -4.869703E-01
8.382688E+00 4.302333E+00 -7.194400E+00
1.303272E+01 -1.188237E+01 5.353583E+00
1.266388E+01 -1.221952E+01 -3.325244E+00
1.013422E+01 4.888826E+00 8.877032E+00
8.268247E+00 -7.040161E+00 4.335902E+00
1.534794E+01 -3.023277E-01 -1.534496E+01
1.266663E+01 -1.225019E+01 -3.221202E+00
1.796703E+01 5.062746E+00 1.723899E+01
2.065182E+01 1.998320E+01 5.212433E+00
1.055438E+01 6.412889E+00 8.382703E+00
1.061055E+01 -1.060482E+01 3.487527E-01
1.500516E+01 1.010599E+01 1.109161E+01
7.903227E+00 -5.938717E+00 5.214656E+00
1.203723E+01 6.788401E+00 9.940450E+00
1.181714E+01 7.771912E+00 -8.901813E+00
7.793843E+00 -1.702436E-01 -7.791984E+00
9.780398E+00 -9.510067E+00 -2.283595E+00
1.255491E+01 -5.745504E+00 1.116310E+01
2.378691E+01 1.876815E+00 -2.371275E+01
1.298425E+01 2.907018E+00 -1.265465E+01
6.077612E+00 4.117843E+00 4.469982E+00
1.324917E+01 -1.207000E+01 5.464029E+00
2.319657E+01 2.161112E+01 8.428546E+00
2.601157E+01 -1.724115E+01 1.947677E+01
2.232534E+01 1.991313E+01 1.009397E+01
1.064318E+01 6.388728E+00 8.512435E+00
1.005900E+01 9.929680E+00 1.607780E+00
1.233063E+01 1.221268E+01 -1.701434E+00
8.572927E+00 -5.940084E+00 -6.181463E+00
8.028190E-01 -4.125854E-01 6.886883E-01
1.408267E+00 4.701307E-01 1.327476E+00
1.224997E+01 1.895646E+00 -1.210241E+01
1.055874E+01 2.699810E+00 1.020774E+01
1.900500E+01 -1.720257E+01 8.078462E+00
8.776188E+00 8.645511E+00 -1.508844E+00
1.055849E+01 6.512703E+00 8.310618E+00
1.051857E+01 -1.051297E+01 3.430425E-01
1.500516E+01 1.010599E+01 1.109161E+01
7.903227E+00 -5.938717E+00 5.214656E+00
1.057196E+01 6.345040E+00 8.456165E+00
9.880495E+00 9.786900E+00 1.356755E+00
1.219978E+01 1.209823E+01 -1.570787E+00
7.623903E+00 5.479422E+00 5.300927E+00
3.024960E+01 3.002638E+01 -3.668071E+00
8.571922E+00 6.347838E+00 -5.760452E+00
7.263556E+00 -6.265846E+00 3.674020E+00
5.260396E+00 -4.812410E+00 2.124259E+00
2.738086E+00 2.543368E+00 1.014097E+00
9.584300E+00 9.541637E+00 9.033112E-01
5.751475E+00 5.667486E+00 -9.793246E-01
1.576090E+01 -1.575160E+01 -5.414342E-01
1.121656E+01 2.615478E+00 1.090736E+01
2.298954E+01 2.136853E+01 8.479684E+00
8.209257E+00 -2.093820E+00 -7.937746E+00
1.888359E+01 1.520418E+01 1.119923E+01
1.244374E+01 1.229974E+01 -1.887605E+00
1.748251E+01 -1.115368E+01 -1.346231E+01
1.010555E+01 8.188753E+00 -5.921702E+00
5.882414E+00 -5.077261E+00 2.970558E+00
6.822851E+00 -3.046517E+00 -6.104919E+00
5.651945E+00 -4.337810E+00 -3.623243E+00
1.378276E+01 -4.816855E-01 1.377434E+01
7.323081E+00 4.873549E+00 -5.465898E+00
1.234422E+01 -1.215982E+01 -2.125663E+00
5.351466E+00 4.929716E+00 2.082327E+00
1.039184E+01 6.395697E+00 8.190566E+00
1.048872E+01 -1.048810E+01 1.144822E-01
1.023828E+01 1.023365E+01 -3.078301E-01
8.676485E+00 -5.838943E+00 -6.417798E+00
1.243279E+01 9.692879E+00 7.786034E+00
1.329650E+01 4.007702E+00 1.267814E+01
6.902974E+00 6.235847E+00 2.960620E+00
5.843183E+00 -3.413530E-01 5.833204E+00
3.270192E+01 -3.100380E+01 -1.040095E+01
7.155337E+00 4.418876E-01 -7.141679E+00
1.020760E+01 2.060625E-01 1.020552E+01
2.730463E+00 -1.128087E+00 2.486533E+00
6.880611E+00 5.456520E+00 4.191562E+00
9.850549E+00 -5.099962E+00 -8.427556E+00
1.116272E+01 4.800804E-01 -1.115239E+01
4.388599E+00 4.280672E+00 9.672872E-01
1.012520E+01 -1.008050E+01 -9.503036E-01
1.747601E+01 -1.106418E+01 -1.352755E+01
1.745846E+01 -3.173262E+00 1.716765E+01
9.088392E+00 3.683208E+00 -8.308600E+00
1.549734E+01 -1.531814E+01 2.349968E+00
3.210083E+00 1.370687E+00 2.902732E+00
7.376753E+00 -7.295399E+00 1.092541E+00
1.821709E+01 -1.411324E+01 1.151862E+01
1.048613E+01 8.845975E+00 5.630947E+00
3.356569E+00 -1.263427E+00 3.109712E+00
2.039494E+01 -8.650060E+00 1.846971E+01
1.030936E+01 -1.020594E+01 -1.456620E+00
6.746366E+00 4.471948E+00 -5.051251E+00
1.885285E+01 2.471947E+00 -1.869009E+01
1.830029E+01 -2.571028E-01 -1.829848E+01
2.305834E+01 -1.916726E+01 1.281807E+01
1.992995E+01 -1.467123E+01 1.348917E+01
1.043459E+01 1.115310E-01 1.043399E+01
1.569850E+01 -3.721588E+00 1.525099E+01
8.256139E+00 -2.995671E+00 -7.693490E+00
2.033450E+01 -8.433559E+00 1.850316E+01
1.016680E+01 9.016204E-01 1.012674E+01
2.293769E+01 1.599546E+01 -1.644027E+01
2.015788E+01 1.514601E+01 1.330183E+01
1.552144E+01 3.382441E-01 1.551775E+01
1.388240E+01 1.325496E+01 4.126379E+00
7.943407E+00 -7.793167E+00 1.537615E+00
1.024746E+01 -4.511884E+00 -9.200721E+00
6.948589E+00 5.582661E+00 4.137244E+00
8.698271E+00 -2.924081E+00 -8.192049E+00
9.434115E-01 8.927049E-01 3.051283E-01
1.217859E+01 1.901316E+00 1.202926E+01
1.506126E+00 8.677559E-01 -1.231022E+00
3.716877E+00 3.069303E+00 2.096320E+00
1.169366E+01 -3.758202E+00 -1.107329E+01
8.708258E+00 -7.259489E+00 4.809736E+00
1.168511E+01 1.083277E+01 4.380968E+00
9.273212E+00 4.547323E+00 8.081727E+00
1.023079E+01 7.409054E-01 1.020392E+01
4.698859E+00 4.690651E+00 2.776214E-01
1.257099E+01 6.859212E+00 1.053475E+01
1.684462E+01 1.550986E+01 -6.571564E+00
1.257691E+01 -1.176978E+01 4.432952E+00
1.223279E+01 6.108614E+00 1.059840E+01
1.226725E+01 1.217954E+01 -1.464298E+00
8.298341E+00 -7.995004E+00 2.223145E+00
8.777121E-01 -5.821621E-01 6.568606E-01
4.115817E+00 -3.857393E+00 1.435435E+00
1.579260E+01 -1.137628E+01 1.095384E+01
8.612889E+00 -5.322137E+00 6.771758E+00
3.108883E+00 -2.982260E+00 -8.782240E-01
1.212639E+01 1.071704E+01 -5.673998E+00
1.785396E+01 -1.409340E+01 -1.096083E+01
6.429913E+00 -6.091905E+00 2.057299E+00
8.902427E+00 -8.783275E+00 -1.451653E+00
4.008909E+00 3.296576E+00 -2.281213E+00
2.485519E+00 -3.888351E-01 2.454916E+00
2.628822E+00 -2.350582E+00 -1.177060E+00
2.237607E+00 -2.178345E+00 5.115658E-01
1.096339E+01 3.044761E+00 1.053212E+01
4.692374E+00 3.638272E+00 -2.963334E+00
5.045957E+00 1.665305E+00 -4.763238E+00
4.396264E+00 -4.937394E-01 -4.368451E+00
2.188815E+01 2.185124E+01 1.270538E+00
4.062506E+00 3.266316E+00 2.415602E+00
1.152613E+01 -1.084876E+01 -3.893073E+00
9.965909E+00 -5.421135E+00 -8.362453E+00
5.185486E+00 4.312913E+00 -2.878896E+00
9.383306E+00 1.101516E+00 9.318428E+00
1.090023E+01 2.855762E+00 1.051949E+01
4.623702E+00 3.543904E+00 -2.969741E+00
5.025883E+00 1.654238E+00 -4.745840E+00
4.381111E+00 -6.752563E-01 -4.328760E+00
1.665630E+01 1.819022E+00 1.655667E+01
3.123209E+01 -1.353310E+01 2.814779E+01
9.378256E+00 -9.377422E+00 -1.250596E-01
4.995123E-01 -5.929063E-02 4.959810E-01
1.576806E+01 5.811314E+00 1.465811E+01
5.155295E+00 4.313939E+00 -2.822586E+00
2.463170E+00 1.061608E+00 -2.222655E+00
1.112415E+01 2.767575E+00 1.077438E+01
4.161989E+00 3.267903E+00 -2.577394E+00
1.073092E+01 -9.701991E+00 -4.585188E+00
4.136368E+00 -7.978388E-01 -4.058693E+00
1.620202E+01 3.890797E+00 1.572791E+01
2.816867E+01 -2.259066E+00 2.807794E+01
1.821896E+00 1.816384E+00 -1.416092E-01
3.353155E+01 -7.552262E+00 3.266999E+01
1.866322E+01 1.673070E+01 -8.270392E+00
1.916948E+01 -1.127688E+01 1.550165E+01
2.354647E+01 -7.889053E+00 2.218556E+01
6.831645E+00 -6.326654E-01 6.802287E+00
1.301178E+01 5.256464E+00 -1.190277E+01
2.130438E+01 -2.123854E+01 1.673606E+00
2.345787E+01 -1.553351E+01 -1.757788E+01
1.891696E+01 -9.324143E+00 1.645940E+01
3.748115E+01 -2.484730E+01 2.806151E+01
2.086142E+01 -2.086139E+01 3.403808E-02
6.392090E+00 -2.549731E-01 6.387002E+00
1.154862E+01 3.251425E+00 -1.108147E+01
1.903072E+01 -1.903071E+01 -1.940286E-02
2.349696E+01 -1.552049E+01 -1.764147E+01
5.359953E+00 -3.293966E+00 4.228343E+00
1.065737E+01 1.057060E+01 1.357169E+00
9.906287E+00 -5.630359E+00 -8.150679E+00
9.436253E+00 1.108235E+00 9.370949E+00
6.368775E+00 -2.190289E-01 6.365008E+00
1.335484E+01 5.884231E+00 -1.198865E+01
2.094908E+01 -2.090202E+01 1.403395E+00
1.838139E+01 7.075668E+00 1.696497E+01
1.638754E+01 -1.245582E+01 1.064913E+01
7.360470E+00 -1.353230E+00 -7.235004E+00
7.004034E+00 -5.692277E+00 4.080990E+00
9.513967E+00 -5.210942E+00 -7.960003E+00
7.971224E-01 7.936768E-01 7.403568E-02
1.143094E+01 4.059960E+00 -1.068565E+01
2.227824E+01 5.952135E+00 -2.146839E+01
9.239576E+00 3.573528E+00 -8.520544E+00
9.938473E+00 2.272589E+00 9.675153E+00
1.128248E+01 4.555490E+00 1.032191E+01
8.034920E+00 -4.970145E+00 6.313288E+00
5.914669E+00 3.076276E+00 5.051716E+00
1.630654E+01 -8.315184E+00 -1.402715E+01
1.353388E+01 -1.136947E+01 -7.341741E+00
5.009998E+00 -9.044353E-01 4.927685E+00
1.134189E+01 -1.127111E+01 -1.265158E+00
4.664461E+00 -8.120583E-01 4.593229E+00
2.113439E+01 2.113166E+01 -3.397250E-01
5.266717E+00 5.262267E+00 2.164476E-01
2.255931E+00 -2.185364E+00 -5.598286E-01
7.400131E+00 -5.211180E+00 5.254097E+00
1.592002E+01 1.400804E+01 7.564504E+00
1.235117E+00 4.756587E-01 -1.139853E+00
8.566555E+00 4.562102E+00 7.250730E+00
4.391752E+00 3.477960E+00 2.681656E+00
5.282830E+00 5.246797E+00 6.159680E-01
7.551002E+00 -5.330863E+00 5.347853E+00
1.242049E+01 -8.991333E+00 -8.568817E+00
4.029126E+00 -3.219288E+00 -2.422817E+00
1.594646E+01 1.400804E+01 7.620003E+00
1.734408E+01 1.180512E+01 -1.270654E+01
8.491349E+00 4.718328E+00 7.059773E+00
4.382643E+00 3.515878E+00 2.616517E+00
2.897134E+00 -1.621968E+00 2.400542E+00
1.538791E+01 -7.199238E-01 1.537106E+01
8.707796E+00 -5.219957E+00 -6.969775E+00
3.227509E+00 -2.918258E+00 -1.378619E+00
2.030019E+01 -1.991661E+01 -3.927615E+00
2.430065E+01 -2.195003E+01 1.042676E+01
6.282523E+00 4.421330E+00 -4.463399E+00
9.511852E+00 3.531584E+00 -8.831944E+00
1.293230E+01 5.099745E+00 -1.188432E+01
1.325531E+01 -1.067517E+01 -7.857740E+00
9.240884E+00 8.571373E+00 3.453333E+00
1.339880E+01 -1.332788E+01 -1.376771E+00
6.395892E+00 2.351613E+00 5.947886E+00
5.137004E+00 -3.740082E+00 3.521449E+00
5.491981E+00 5.348242E+00 1.248264E+00
5.954099E+00 2.463569E+00 5.420527E+00
1.171171E+01 4.251417E+00 -1.091282E+01
5.430170E+00 -1.445698E+00 5.234186E+00
1.485859E+01 -2.315706E+00 1.467703E+01
1.668239E+01 4.903440E+00 -1.594548E+01
1.193044E+01 5.539445E+00 -1.056645E+01
1.305064E+01 -6.884265E+00 1.108720E+01
4.492522E+00 1.072783E+00 -4.362556E+00
1.535437E+00 -4.647190E-01 1.463422E+00
1.384388E+01 -1.542529E+00 1.375767E+01
1.425708E+01 1.308712E+00 1.419688E+01
7.392035E+00 4.575604E+00 -5.805689E+00
8.806877E+00 8.639798E+00 -1.707328E+00
2.662777E+00 -1.448496E+00 2.234332E+00
1.454967E+01 -8.613438E-01 1.452415E+01
6.887194E+00 -4.790101E+00 4.948573E+00
2.945687E+00 -2.538096E+00 -1.495038E+00
9.946865E+00 9.910507E+00 -8.496984E-01
9.571111E+00 -4.450715E+00 -8.473330E+00
6.495677E+00 -6.494616E+00 -1.173820E-01
1.164328E+01 -9.713744E+00 6.419435E+00
1.374874E+01 -1.556815E+00 1.366031E+01
1.728256E+01 -9.962360E+00 1.412226E+01
7.419899E+00 4.659887E+00 -5.774111E+00
3.075667E+00 -2.634545E+00 -1.587104E+00
3.623895E+00 3.491319E+00 -9.712403E-01
1.098601E+01 -1.026249E+01 3.920928E+00
1.055498E+01 -1.297640E+00 1.047491E+01
1.850872E+01 -1.800702E+01 4.280181E+00
1.965771E+01 -3.223517E+00 -1.939161E+01
1.177132E+01 1.072424E+00 1.172237E+01
5.579547E+00 -5.097315E+00 -2.269078E+00
1.970691E+01 -9.823905E+00 -1.708371E+01
9.959902E+00 9.887125E+00 -1.201838E+00
9.446796E+00 -4.461326E+00 -8.326975E+00
6.893726E+00 -6.851276E+00 -7.638589E-01
2.380786E+01 -2.356772E+01 -3.372962E+00
1.284803E+01 -7.133866E+00 1.068550E+01
1.026297E+01 9.849259E+00 -2.884541E+00
5.041642E+00 -4.249963E+00 -2.712189E+00
2.380681E+01 8.363199E+00 -2.228949E+01
2.714289E+00 -1.662707E+00 2.145406E+00
1.772143E+01 1.023488E+01 1.446708E+01
4.392350E+00 4.354835E+00 5.728462E-01
7.499411E+00 -2.276112E+00 7.145662E+00
1.711012E+01 -4.726866E+00 1.644423E+01
2.918954E+00 -2.567243E+00 -1.389084E+00
1.686506E+01 -1.298873E+01 -1.075747E+01
1.677797E+01 -6.179247E+00 -1.559863E+01
2.762324E+01 -1.231495E+01 -2.472621E+01
2.363690E+01 1.557301E+01 -1.778158E+01
7.229554E+00 3.903598E+00 6.085095E+00
1.330788E+01 9.165732E+00 9.648259E+00
5.404318E+00 -1.251214E+00 -5.257483E+00
1.422501E+01 -1.422162E+01 3.105129E-01
7.136292E+00 -3.577724E+00 -6.174671E+00
1.592670E+01 1.577450E+01 -2.196599E+00
2.962296E+00 -2.039391E+00 2.148507E+00
1.023855E+01 -9.929731E+00 2.495651E+00
6.956965E+00 -6.937456E+00 5.206294E-01
5.369596E+00 -1.426142E+00 5.176744E+00
7.451157E+00 4.882536E+00 -5.628550E+00
2.804041E+00 -2.431142E+00 -1.397209E+00
9.098367E+00 8.607010E+00 2.949519E+00
7.786329E+00 -6.546291E+00 -4.215803E+00
1.220673E+01 -1.170149E+01 3.475532E+00
6.570996E+00 -1.408704E+00 6.418220E+00
5.747495E+00 -5.737310E+00 -3.420110E-01
4.815092E+00 -2.459250E+00 -4.139710E+00
7.395684E+00 -7.205070E+00 -1.668268E+00
3.046111E+00 -2.090009E+00 2.215999E+00
1.763191E+01 1.030144E+01 1.430960E+01
1.767463E+01 6.626434E+00 1.638545E+01
1.042931E+01 -2.435521E+00 1.014095E+01
1.321270E+01 5.638358E+00 -1.194925E+01
1.416974E+01 1.355434E+01 4.130547E+00
5.176004E+00 -3.820140E+00 3.492499E+00
9.956586E+00 9.889763E+00 -1.151608E+00
1.098891E+01 4.202232E+00 1.015369E+01
1.435589E+01 1.372338E+01 4.214318E+00
5.085807E+00 -3.785783E+00 3.396069E+00
1.155439E+01 1.654534E+00 1.143532E+01
1.249641E+01 5.723264E+00 1.110876E+01
7.470695E+00 2.312884E+00 -7.103650E+00
8.250556E+00 7.429905E+00 3.587224E+00
1.598488E+01 9.766895E+00 -1.265402E+01
9.127132E+00 -8.024437E+00 4.348902E+00
2.003103E+01 -9.241874E+00 -1.777161E+01
3.429593E+00 3.164297E+00 1.322623E+00
4.700033E+00 4.487172E+00 -1.398428E+00
2.854136E+01 -1.855353E+01 2.168815E+01
1.524554E+01 1.361617E+01 -6.857576E+00
1.667344E+01 7.561439E+00 1.486029E+01
1.147933E+01 1.493616E+00 1.138175E+01
9.093108E+00 -8.000295E+00 4.322023E+00
4.722070E+00 1.024665E+00 -4.609556E+00
5.568238E+00 5.567186E+00 1.082347E-01
6.997502E+00 -6.845300E+00 -1.451515E+00
2.901197E+01 -3.386857E+00 2.881360E+01
2.665941E+01 2.283212E+01 1.376294E+01
1.301321E+01 8.507518E+00 9.847120E+00
6.573762E+00 3.972413E+00 5.237774E+00
9.101389E+00 -8.007644E+00 4.325844E+00
2.002581E+01 -9.186417E+00 -1.779446E+01
1.067390E+01 3.144062E+00 -1.020034E+01
4.599628E+00 4.378686E+00 -1.408434E+00
6.838452E+00 -1.373965E+00 6.699003E+00
6.027328E+00 -5.429262E+00 2.617593E+00
6.139144E+00 -2.866180E+00 5.429005E+00
1.434380E+01 -6.723374E+00 -1.267047E+01
1.206627E+01 1.155386E+01 -3.478959E+00
7.155198E+00 2.720296E+00 -6.617919E+00
7.504554E+00 7.502631E+00 -1.698920E-01
9.352769E+00 9.176433E+00 1.807586E+00
1.771123E+01 -1.655577E+01 -6.292380E+00
1.383551E+01 1.157086E-01 1.383502E+01
1.263650E+01 8.112192E+00 9.688836E+00
6.796384E+00 -4.418154E+00 -5.164374E+00
1.190945E+01 1.142149E+01 -3.374078E+00
6.989662E+00 2.581515E+00 -6.495472E+00
3.764163E+00 -3.763103E+00 -8.931191E-02
1.335765E+01 9.176433E+00 -9.706700E+00
7.204077E+00 -3.709171E+00 6.175822E+00
1.133225E+01 -1.109939E+01 2.285492E+00
1.259717E+01 8.019183E+00 9.715009E+00
6.617574E+00 4.057415E+00 5.227779E+00
9.478754E+00 -3.112946E-01 -9.473641E+00
9.162253E+00 5.352495E+00 -7.436241E+00
1.495898E+01 2.809353E+00 -1.469281E+01
2.232302E+01 1.915613E+01 -1.146124E+01
1.598410E+01 -1.004224E+01 -1.243562E+01
1.531581E+01 -3.138935E+00 1.499070E+01
1.050322E+01 -1.102845E+00 -1.044516E+01
8.389856E+00 -6.775165E+00 -4.948416E+00
6.965866E+00 -7.345987E-01 6.927024E+00
4.265384E+00 2.631842E+00 -3.356621E+00
1.280985E+01 -1.017760E+00 -1.276935E+01
2.347335E+01 -2.347334E+01 -7.923283E-03
1.504888E+01 -3.327711E+00 1.467635E+01
4.883836E+00 -1.103642E+00 -4.757503E+00
3.342542E+00 2.711332E+00 1.954806E+00
9.427885E+00 -9.423651E+00 2.825316E-01
6.247526E+00 -5.009283E+00 3.733453E+00
6.119053E+00 -2.893944E+00 -5.391465E+00
1.270589E+01 -1.241117E+01 2.720736E+00
4.253044E+00 2.795410E+00 -3.205319E+00
1.876763E+01 -1.470667E+01 -1.165924E+01
8.601223E+00 1.798535E+00 8.411083E+00
1.809668E+01 -6.492961E+00 -1.689175E+01
2.466138E+01 -2.126824E+01 -1.248381E+01
3.140642E+01 -3.144566E+00 -3.124860E+01
1.361061E+01 1.338953E+01 -2.443161E+00
6.925504E+00 2.387032E+00 -6.501129E+00
1.796221E+01 -1.794168E+01 -8.585384E-01
2.682183E+00 -2.029870E+00 1.753206E+00
9.178603E+00 -8.544880E+00 -3.351385E+00
1.635657E+00 -1.000864E+00 -1.293694E+00
1.661374E+01 -1.193839E+01 -1.155384E+01
2.112461E+01 1.939745E+01 -8.365901E+00
1.665470E+01 -3.028212E+00 1.637708E+01
1.897396E+01 -1.625398E+01 9.788734E+00
7.607099E+00 -5.164764E+00 -5.585084E+00
1.621720E+01 1.560030E+01 4.430383E+00
1.698168E+01 1.679865E+01 -2.486513E+00
2.232845E+01 -1.815671E+01 -1.299591E+01
1.521764E+01 -5.227530E+00 -1.429159E+01
7.923066E+00 7.648221E+00 2.068742E+00
1.774965E+01 -6.157198E+00 1.664749E+01
1.427961E+01 1.367249E+01 4.119497E+00
1.561205E+01 4.923818E+00 -1.481526E+01
1.371388E+01 -1.371351E+01 1.013582E-01
1.208089E+01 9.255858E+00 7.763823E+00
9.141758E+00 7.536870E+00 5.173716E+00
6.827632E+00 -3.330333E+00 -5.960322E+00
1.995670E+01 -1.992405E+01 1.141184E+00
1.369618E+01 1.364498E+01 1.183147E+00
8.794086E+00 8.721872E+00 -1.124675E+00
1.305165E+01 7.726344E+00 1.051899E+01
6.205772E+00 -4.309996E+00 -4.464922E+00
7.882620E+00 2.337923E+00 7.527935E+00
1.394708E+01 -1.389704E+01 -1.180429E+00
1.197164E+01 1.119419E+01 4.243859E+00
6.520710E+00 -5.514491E+00 3.479949E+00
2.062710E+01 7.746493E+00 -1.911724E+01
1.024472E+01 7.746804E+00 6.703826E+00
1.143226E+01 -8.628933E+00 7.499202E+00
8.973324E+00 -1.736370E+00 8.803724E+00
5.043986E+00 2.174885E+00 -4.551008E+00
2.864437E+00 2.579945E+00 1.244540E+00
7.924910E+00 7.817956E+00 -1.297602E+00
1.523787E+01 -5.409222E+00 -1.424546E+01
7.989383E+00 2.140986E+00 7.697170E+00
6.396349E+00 -5.110612E+00 3.846418E+00
8.934800E+00 1.434133E+00 8.818952E+00
1.956339E+01 -1.556725E+01 1.184850E+01
1.134716E+01 -8.532668E-01 -1.131503E+01
4.859464E+00 -3.655136E+00 -3.202246E+00
1.461727E+01 4.175531E+00 -1.400820E+01
1.480842E+01 7.503581E+00 1.276658E+01
4.004128E+00 -2.584355E+00 -3.058455E+00
6.541967E+00 5.894385E+00 -2.837879E+00
7.604127E+00 -3.951547E+00 6.496770E+00
5.978827E+00 3.660704E+00 4.727115E+00
1.365795E+01 -3.676067E+00 -1.315394E+01
4.976169E+00 2.114293E+00 -4.504667E+00
1.574941E+01 1.553835E+01 -2.569765E+00
7.938732E+00 7.136282E+00 3.478067E+00
8.828456E+00 8.441003E+00 -2.586715E+00
1.849322E+01 7.189081E+00 -1.703867E+01
1.137885E+01 -6.688905E-01 1.135917E+01
4.686287E+00 -3.140055E+00 -3.478698E+00
7.575535E+00 5.413698E+00 5.299114E+00
1.357933E+01 -3.619795E-01 1.357450E+01
8.315874E+00 8.103041E+00 -1.869354E+00
7.245856E+00 -4.661630E+00 -5.547218E+00
2.824992E+00 -1.212859E+00 2.551382E+00
1.514911E+01 1.202089E+01 9.219206E+00
1.324444E+01 -6.791577E+00 1.137056E+01
4.788698E+00 -3.095084E+00 -3.654050E+00
1.017383E+01 -7.000355E+00 -7.382530E+00
1.855567E+01 -1.624008E+01 8.976233E+00
1.172230E+01 1.104915E+01 3.915184E+00
1.604212E+01 5.715884E+00 1.498928E+01
1.040151E+01 8.935098E+00 5.324992E+00
1.776486E+01 -2.530252E+00 1.758375E+01
1.189237E+01 1.174917E+01 1.839981E+00
1.938160E+00 -1.144219E+00 -1.564362E+00
1.781619E+01 4.998846E+00 1.710053E+01
1.273616E+01 -1.248659E+01 2.508978E+00
6.641445E-01 -5.608154E-01 -3.557723E-01
1.116776E+01 6.598955E+00 9.009588E+00
8.557749E+00 4.153713E+00 -7.482094E+00
8.710926E+00 7.037383E+00 -5.133759E+00
4.400487E+00 2.071625E+00 -3.882351E+00
1.357217E+01 -1.336169E+01 -2.380928E+00
1.871429E+01 2.100613E+00 1.859603E+01
1.139593E+01 -7.085747E+00 8.925215E+00
7.603925E+00 7.448134E+00 1.531333E+00
1.396465E+01 -3.188387E+00 -1.359580E+01
5.929372E+00 5.558591E+00 -2.063859E+00
1.282319E+01 -1.251651E+01 2.787675E+00
1.594721E+01 2.031777E+00 -1.581725E+01
1.235137E+01 4.048381E+00 1.166906E+01
8.444760E+00 4.292322E+00 -7.272547E+00
1.370417E+01 1.271438E+01 -5.113604E+00
5.900361E+00 -8.500344E-02 5.899749E+00
1.437952E+01 -9.315712E+00 -1.095390E+01
1.827395E+01 1.821292E+01 1.492304E+00
3.814806E+00 2.303209E+00 -3.041049E+00
3.810742E+00 -3.761870E+00 -6.083495E-01
1.736188E+00 1.552975E+00 -7.762838E-01
1.183374E+01 8.267876E+00 -8.466387E+00
8.323317E+00 -6.474815E+00 5.230141E+00
4.732708E+00 -3.134505E+00 -3.545899E+00
8.450014E+00 2.979109E-02 8.449962E+00
1.431877E+01 1.335264E+01 5.170503E+00
7.674970E+00 7.674615E+00 7.383617E-02
9.597425E+00 9.442475E+00 1.717625E+00
8.327498E+00 -8.262526E+00 1.038209E+00
1.426557E+01 -3.942863E+00 -1.370986E+01
1.664566E+01 1.588505E+01 -4.974224E+00
4.204943E+00 2.093832E+00 -3.646562E+00
8.903888E+00 8.628108E+00 2.198856E+00
1.265755E+01 -1.250679E+01 1.947784E+00
1.944466E+01 3.990124E+00 1.903086E+01
8.075180E+00 8.051907E+00 -6.126410E-01
9.186953E+00 8.066335E+00 4.397084E+00
1.147462E+01 -1.140456E+01 -1.266089E+00
4.499980E+00 1.534157E-01 4.497364E+00
4.170598E+00 3.160378E+00 2.721377E+00
1.000851E+01 9.111286E-01 9.966951E+00
7.904973E+00 -7.643228E+00 2.017337E+00
1.249841E+01 -4.953975E+00 -1.147469E+01
1.739311E+01 -1.394341E+01 1.039720E+01
2.250351E+01 2.219574E+01 3.709052E+00
1.710996E+01 -1.679114E+01 3.287604E+00
8.429468E+00 7.472230E+00 3.901501E+00
5.996031E+00 -4.612848E+00 3.830668E+00
1.709519E+01 2.961682E+00 1.683669E+01
1.610178E+01 -1.473807E+01 6.485091E+00
7.013930E+00 6.105921E+00 3.451513E+00
3.655075E+00 -3.652777E+00 1.296060E-01
1.016333E+01 7.115873E+00 -7.256551E+00
9.909969E+00 -9.379473E+00 -3.198901E+00
2.445251E+00 -2.110312E+00 -1.235247E+00
8.376107E+00 -6.544785E+00 5.227327E+00
8.645333E+00 -2.899516E+00 8.144605E+00
8.895870E+00 -4.507918E+00 -7.669105E+00
9.956871E+00 -8.371271E+00 5.390834E+00
6.044735E+00 -3.355568E+00 -5.027820E+00
7.732923E+00 -7.245048E+00 2.703217E+00
8.935391E+00 -7.718129E+00 4.502411E+00
7.736280E+00 1.874222E+00 7.505819E+00
1.325994E+01 -2.889137E+00 1.294137E+01
5.133295E+00 -5.064793E+00 -8.358190E-01
8.614962E+00 2.210349E+00 8.326579E+00
2.280453E+00 -1.277296E+00 -1.889174E+00
1.138481E+01 -3.477668E-01 -1.137949E+01
2.041864E+01 -2.961633E+00 -2.020272E+01
1.771360E+01 1.423183E+01 1.054640E+01
3.546278E+00 1.983539E+00 -2.939670E+00
1.682949E+00 1.681947E+00 -5.804117E-02
1.152838E+01 1.190618E+00 -1.146673E+01
9.873556E+00 9.627637E+00 2.189913E+00
1.138861E+01 1.003594E+01 -5.383341E+00
6.016724E+00 5.580081E+00 -2.250258E+00
1.239569E+01 7.230052E+00 -1.006874E+01
4.899981E+00 4.776934E+00 1.091198E+00
1.361363E+01 -1.209921E+01 6.240196E+00
9.494887E+00 -3.098965E+00 -8.974926E+00
1.828051E+01 -1.775721E+01 -4.342636E+00
1.391282E+01 1.387988E+01 -9.567437E-01
3.498990E+00 1.817747E+00 -2.989770E+00
1.652533E+00 1.647762E+00 -1.254780E-01
1.152838E+01 1.190618E+00 -1.146673E+01
9.760794E+00 1.879503E+00 9.578130E+00
1.057907E+01 -9.173025E+00 5.269945E+00
6.424730E+00 -6.389052E+00 -6.761371E-01
2.505807E+00 -1.703293E+00 1.837895E+00
1.036601E+01 6.905758E+00 -7.730758E+00
1.040655E+01 -8.411712E+00 -6.126940E+00
1.606583E+01 -1.467661E+01 6.535147E+00
1.024384E+01 6.197351E+00 -8.156542E+00
1.061093E+01 2.584251E+00 1.029142E+01
3.535733E+00 1.844331E+00 -3.016596E+00
1.135644E+01 1.622514E+00 1.123994E+01
1.149574E+01 1.087086E+00 -1.144423E+01
3.840446E+00 -3.699286E+00 1.031653E+00
1.240353E+01 3.276063E+00 -1.196307E+01
9.118498E+00 -4.355936E+00 -8.010795E+00
1.415529E+01 1.289146E+01 -5.846578E+00
3.676555E+00 -3.666366E+00 2.735276E-01
1.012472E+01 -9.506043E+00 -3.484987E+00
1.838319E+01 -1.605978E+01 -8.945694E+00
1.195103E+01 3.445182E+00 1.144368E+01
1.574718E+01 -4.163014E+00 1.518693E+01
5.466959E+00 3.695814E+00 4.028474E+00
1.423998E+01 1.127350E+01 8.699719E+00
6.455771E+00 2.188613E+00 -6.073463E+00
8.024561E+00 8.017120E+00 3.455018E-01
2.675396E+00 -1.822702E+00 1.958443E+00
5.825295E+00 -4.535982E+00 3.654988E+00
1.001214E+01 -8.543323E+00 5.220593E+00
1.033803E+01 7.981376E+00 6.570578E+00
7.727360E+00 -7.248448E+00 2.678077E+00
3.622023E+00 -3.615569E+00 2.161262E-01
9.961321E+00 -9.361627E+00 -3.404095E+00
4.165781E+00 4.026040E+00 -1.069923E+00
4.005671E+00 1.837209E+00 -3.559503E+00
8.655404E+00 8.297704E+00 -2.462547E+00
1.051191E+01 7.712685E+00 -7.142460E+00
2.205287E+00 -2.748612E-01 -2.188091E+00
3.751733E+00 4.704196E-02 3.751438E+00
1.767148E+01 -1.410895E+01 1.064043E+01
2.723147E+01 2.211663E+01 1.588733E+01
6.719115E+00 -6.571392E+00 1.401180E+00
1.344427E+01 -1.239308E+01 -5.211538E+00
1.582936E+01 -5.493409E+00 1.484557E+01
5.827408E+00 -3.880529E+00 4.347434E+00
4.103420E+00 -3.145919E+00 2.634625E+00
1.918197E+01 -1.776789E+01 7.228414E+00
8.808710E+00 8.528229E+00 -2.205151E+00
1.042982E+01 7.564663E+00 -7.180314E+00
2.019115E+00 -1.128295E-01 -2.015960E+00
3.623095E+00 -1.608258E-01 3.619524E+00
7.024246E+00 -6.943680E+00 1.060816E+00
1.338416E+01 -1.231843E+01 -5.233732E+00
3.989400E+00 -3.082607E+00 2.532360E+00
1.887647E+01 -1.735111E+01 7.433725E+00
7.836287E+00 5.790395E+00 -5.280030E+00
1.492348E+01 1.396058E+01 5.273753E+00
5.550178E+00 -3.305072E+00 -4.458808E+00
5.400819E+00 4.330978E+00 3.226682E+00
8.336521E+00 -5.262664E+00 6.465443E+00
9.968074E+00 -8.392221E+00 5.378952E+00
5.187631E+00 -3.176293E+00 -4.101545E+00
5.480700E+00 4.201960E+00 3.518750E+00
4.768924E+00 4.632884E+00 1.130938E+00
1.383318E+01 -1.234280E+01 6.245982E+00
7.624316E+00 -2.070753E+00 -7.337723E+00
8.514234E+00 4.974475E+00 6.909904E+00
7.735388E+00 7.660870E+00 1.071115E+00
3.289747E+00 3.278190E+00 -2.755014E-01
7.720988E+00 6.768684E+00 3.714644E+00
5.771424E+00 1.393755E+00 5.600605E+00
1.291929E+01 1.288844E+01 -8.923183E-01
5.545799E+00 -4.856610E+00 2.677542E+00
1.131239E+01 3.808978E+00 1.065185E+01
8.376197E+00 -2.863572E+00 7.871508E+00
8.272216E+00 7.134158E+00 4.187283E+00
1.170727E+01 3.393033E+00 1.120480E+01
5.909228E+00 -4.393590E+00 3.951625E+00
1.731080E+01 -5.321354E+00 -1.647261E+01
1.006144E+01 -9.436747E+00 -3.490033E+00
9.811289E+00 -9.393183E+00 -2.833639E+00
8.655435E+00 2.902880E+00 -8.154130E+00
6.353705E+00 2.554925E+00 -5.817381E+00
1.577298E+01 -3.278228E+00 -1.542855E+01
9.049300E+00 4.258483E+00 -7.984683E+00
1.185691E+01 9.547633E+00 -7.030571E+00
3.291536E+00 -5.372059E-01 -3.247402E+00
1.138052E+01 4.410317E+00 -1.049120E+01
1.338416E+01 -1.231843E+01 -5.233732E+00
4.136949E+00 -3.343655E+00 2.436047E+00
1.889157E+01 -1.734108E+01 7.495230E+00
9.843620E+00 -9.788665E+00 -1.038700E+00
8.506516E+00 6.775023E+00 -5.143916E+00
5.574799E+00 -1.772982E+00 5.285350E+00
9.834199E+00 -9.417939E+00 -2.830880E+00
4.765010E+00 -1.421292E+00 4.548103E+00
5.758913E+00 -2.056191E+00 -5.379326E+00
1.956946E+00 1.713958E+00 -9.444495E-01
4.661802E+00 -2.824105E+00 -3.709021E+00
5.737146E+00 -3.970715E+00 4.141046E+00
1.358757E+01 1.329472E+01 -2.805836E+00
1.199366E+01 9.844404E+00 -6.850959E+00
3.112251E+00 -4.232027E-01 -3.083343E+00
8.714145E+00 7.104097E+00 -5.046596E+00
1.192921E+01 -1.116952E+01 -4.189018E+00
1.077643E+01 8.890962E+00 -6.089519E+00
1.447328E+01 -4.146964E+00 1.386646E+01
1.080034E+01 -3.372986E+00 -1.026013E+01
1.885696E+01 1.514610E+01 -1.123303E+01
8.842527E+00 -4.666546E+00 -7.510901E+00
1.206285E+01 -1.111067E+01 4.697368E+00
1.062825E+01 -9.260542E+00 5.215561E+00
5.268301E+00 -5.257450E+00 3.379669E-01
4.270492E+00 -3.889494E+00 1.763218E+00
1.726656E+01 5.597681E-01 1.725748E+01
1.067460E+01 7.603205E+00 7.492559E+00
1.270348E+01 -3.769027E-01 1.269789E+01
1.080541E+01 6.797991E+00 -8.399053E+00
9.840667E+00 -5.301628E-01 9.826376E+00
5.555073E+00 3.849794E+00 4.004738E+00
4.119869E+00 4.086389E+00 5.241556E-01
9.648460E+00 6.544022E+00 -7.090033E+00
1.002943E+01 -9.623939E+00 2.823004E+00
3.713122E+00 3.710881E+00 1.289711E-01
5.691243E+00 -2.507835E+00 5.108914E+00
1.098498E+01 -1.097463E+01 4.765959E-01
1.272577E+01 8.341360E+00 -9.610773E+00
1.306941E+01 8.542683E+00 -9.891008E+00
4.805507E+00 4.767894E+00 6.000728E-01
8.632578E+00 -4.930333E+00 -7.086128E+00
1.227991E+01 -1.118127E+01 5.076930E+00
7.065243E+00 -4.647420E+00 5.321574E+00
5.214525E+00 -4.058728E+00 -3.273836E+00
6.181257E+00 -6.148183E+00 -6.385831E-01
1.231201E+01 9.295754E+00 -8.073078E+00
1.787035E+01 -7.440149E+00 1.624788E+01
9.451334E+00 -7.584125E+00 -5.639926E+00
6.878252E+00 6.342606E+00 2.661147E+00
6.984284E+00 6.891224E+00 -1.136334E+00
9.533708E+00 1.907787E+00 9.340874E+00
5.941461E+00 2.226286E+00 5.508594E+00
5.131884E+00 5.101015E+00 -5.620310E-01
9.888844E+00 9.798735E+00 1.331927E+00
1.443701E+01 -9.024230E+00 1.126901E+01
1.772931E+01 5.774174E+00 -1.676268E+01
1.045851E+01 -7.287569E+00 -7.501457E+00
2.061029E+01 8.027220E+00 1.898283E+01
8.886378E+00 4.392118E+00 -7.725090E+00
1.702312E+01 -1.377952E+01 -9.995568E+00
1.630779E+01 1.316198E+01 9.628412E+00
7.700481E+00 -4.691770E+00 -6.106120E+00
1.826034E+01 -2.675856E+00 1.806321E+01
6.380958E+00 -6.361043E+00 -5.037447E-01
1.094173E+01 1.093382E+01 4.158553E-01
1.828845E+01 9.248509E+00 -1.577759E+01
1.161984E+01 -1.066831E+01 -4.605193E+00
5.704817E+00 -2.121273E+00 -5.295766E+00
4.196066E+00 -2.007034E+00 -3.684940E+00
2.829113E+00 -1.551886E-02 -2.829070E+00
6.421560E+00 2.230951E+00 -6.021569E+00
1.225596E+01 -3.243277E+00 1.181904E+01
3.680300E+00 -3.519699E+00 1.075326E+00
9.888153E+00 9.814553E+00 1.204210E+00
9.411810E+00 4.414939E+00 -8.312069E+00
1.795606E+00 1.518699E+00 -9.579944E-01
8.310190E+00 6.674148E+00 -4.951263E+00
6.475357E+00 -1.857657E+00 -6.203174E+00
1.301930E+01 -9.625217E+00 8.766829E+00
3.979933E+00 -3.793465E+00 1.203947E+00
1.283670E+01 1.263653E+01 -2.258107E+00
1.403068E+01 -1.395301E+01 1.474273E+00
8.473406E+00 3.401135E+00 7.760856E+00
7.064771E+00 -4.576786E+00 5.381823E+00
5.200775E+00 -4.368438E+00 -2.822199E+00
1.213730E+01 4.941544E+00 1.108581E+01
7.606453E+00 -1.495668E+00 -7.457955E+00
9.752772E+00 -9.518977E+00 -2.122648E+00
5.873376E+00 2.125273E+00 5.475377E+00
5.131884E+00 5.101015E+00 -5.620310E-01
9.838558E+00 9.757251E+00 1.262248E+00
8.957650E+00 -7.637897E+00 4.679960E+00
7.866291E+00 2.330384E+00 7.513178E+00
3.149123E+00 -2.981200E+00 1.014603E+00
1.360367E+01 -4.588963E+00 -1.280630E+01
8.735732E+00 -1.578275E-01 8.734306E+00
2.534395E+01 2.474343E+01 5.484414E+00
1.226546E+01 -3.075360E+00 1.187366E+01
1.001850E+01 9.924187E+00 1.371412E+00
9.184892E+00 -6.915949E+00 6.044163E+00
2.393128E+01 -1.816189E+01 1.558372E+01
1.250303E+01 1.037233E+01 6.981439E+00
5.585872E+00 2.329224E+00 5.077074E+00
4.928069E+00 -4.916099E+00 3.432803E-01
7.920177E+00 7.654698E+00 2.033421E+00
5.782692E+00 2.400080E-01 -5.777710E+00
1.453453E+01 -9.698056E+00 1.082591E+01
4.426452E+00 -3.050567E+00 3.207416E+00
4.363514E+00 -8.861862E-01 -4.272578E+00
4.442507E+00 -3.060053E+00 -3.220549E+00
5.931952E+00 -4.120630E+00 4.267137E+00
1.319961E+01 1.296877E+01 -2.457753E+00
7.311842E+00 7.242732E+00 1.002928E+00
5.557374E+00 2.345727E+00 5.038052E+00
1.286353E+01 6.378019E+00 -1.117101E+01
1.282904E+01 1.262228E+01 -2.294000E+00
5.979873E+00 3.771636E+00 4.640435E+00
8.070232E+00 7.835085E+00 1.933927E+00
1.246746E+01 -1.105669E+01 -5.760830E+00
9.513090E+00 -7.655871E+00 -5.646816E+00
1.070274E+01 5.911080E+00 -8.922323E+00
6.582699E+00 6.459417E+00 -1.268014E+00
1.662697E+01 -1.600688E+01 -4.498468E+00
1.406803E+01 -1.321356E+01 4.828174E+00
1.769465E+00 -5.494453E-02 -1.768612E+00
3.217152E+00 -4.180153E-01 3.189879E+00
4.297564E+00 -3.190382E+00 2.879325E+00
3.889911E+00 -8.006402E-01 -3.806623E+00
9.972090E+00 -9.871039E+00 1.416038E+00
7.311842E+00 7.242732E+00 1.002928E+00
1.022657E+01 -9.965959E+00 -2.294000E+00
8.644034E+00 8.130589E+00 2.934767E+00
2.845046E+00 1.713840E+00 -2.270912E+00
1.091455E+01 -8.737830E+00 -6.540461E+00
6.531037E+00 6.523208E+00 3.196954E-01
1.394817E+01 -3.688896E+00 1.345153E+01
5.744998E+00 4.824710E-02 -5.744795E+00
1.044345E+01 9.402735E+00 4.544699E+00
7.951985E+00 -9.210921E-01 -7.898459E+00
1.752428E+01 9.122005E+00 -1.496293E+01
7.825091E+00 3.819807E+00 -6.829431E+00
7.328220E+00 -4.583558E+00 -5.717849E+00
6.728290E-01 -6.305498E-01 -2.347463E-01
9.087224E-01 2.375894E-01 -8.771133E-01
1.861401E+01 -1.621371E+01 9.143148E+00
7.757037E+00 -2.159632E+00 7.450343E+00
5.076171E+00 5.064070E+00 -3.502962E-01
6.745319E+00 -1.972498E+00 6.450472E+00
2.344998E+01 -2.052026E+01 -1.134990E+01
7.723845E+00 5.701774E+00 -5.210331E+00
2.947722E+01 2.430611E+01 1.667691E+01
1.095337E+01 8.064420E+00 7.412253E+00
2.074041E+01 -6.506205E+00 -1.969350E+01
1.132152E+01 2.015512E+00 -1.114067E+01
7.735812E+00 5.763576E+00 -5.159843E+00
5.750845E+00 4.364963E+00 3.744237E+00
5.142521E+00 -3.090472E+00 -4.110293E+00
1.814460E+01 -1.782618E+01 3.384317E+00
1.362583E+01 4.361749E+00 1.290885E+01
7.341139E+00 -2.058074E+00 7.046748E+00
4.911959E+00 -3.774507E+00 3.143316E+00
4.069920E+00 2.782386E+00 -2.970283E+00
1.162456E+01 1.999127E+00 -1.145137E+01
1.766784E+01 1.315522E+01 1.179376E+01
1.768226E+01 5.633809E+00 -1.676075E+01
1.457268E+01 -9.075594E+00 1.140160E+01
5.265769E+00 1.562958E+00 5.028468E+00
5.165965E+00 -3.153171E+00 -4.092030E+00
1.811565E+01 -1.780676E+01 3.331087E+00
1.563286E+01 -1.491744E+01 -4.675082E+00
4.589587E+00 -4.160958E+00 1.936682E+00
1.009655E+01 -9.965046E+00 -1.624260E+00
8.906433E+00 3.035157E+00 8.373313E+00
1.352721E+01 -1.278514E+01 4.418806E+00
4.274504E+00 -2.813733E+00 -3.217809E+00
4.985058E+00 8.557468E-01 -4.911059E+00
1.046915E+01 -3.369729E+00 -9.912016E+00
7.680061E+00 -4.434303E+00 6.270590E+00
8.712657E+00 8.611948E+00 1.320890E+00
3.987190E+00 -2.030898E+00 -3.431200E+00
6.467153E+00 -5.824371E-01 6.440872E+00
2.040020E+01 -2.037776E+01 -9.566064E-01
1.211572E+01 1.785322E+00 1.198346E+01
1.751487E+01 5.535364E+00 -1.661717E+01
8.660232E+00 4.094841E+00 -7.630982E+00
1.085767E+01 7.741885E+00 7.612638E+00
1.788634E+01 1.597731E+01 -8.040319E+00
1.359336E+01 -7.598374E+00 1.127138E+01
1.015978E+01 -7.556236E+00 -6.791498E+00
1.513264E+01 -4.246569E+00 1.452458E+01
1.165521E+01 1.119321E+01 3.248965E+00
1.305296E+01 5.470141E+00 -1.185146E+01
1.741452E+01 1.027044E+01 -1.406355E+01
1.603095E+01 1.046498E+01 -1.214395E+01
1.965909E+01 -1.775192E+01 8.446833E+00
5.154182E+00 -5.623515E-01 -5.123413E+00
1.062295E+01 2.378986E+00 1.035314E+01
6.759991E+00 -3.502827E+00 5.781668E+00
1.608240E+01 1.408386E+01 -7.764562E+00
2.128185E+01 1.514689E+01 -1.494954E+01
3.615885E+00 -1.836424E+00 -3.114831E+00
7.141528E+00 6.823985E+00 2.105862E+00
1.025795E+01 -1.012568E+01 -1.641988E+00
2.568910E+01 2.036162E+01 1.566316E+01
2.427019E+01 2.392266E+01 -4.092488E+00
1.639858E+01 -4.659819E+00 1.572258E+01
9.642471E+00 9.313165E+00 2.498440E+00
6.421296E+00 -9.596592E-01 6.349181E+00
1.353896E+01 1.350699E+01 -9.298324E-01
1.159334E+01 1.039627E+01 -5.130617E+00
1.067033E+01 2.382446E+00 1.040096E+01
2.550077E+01 -9.615350E+00 2.361852E+01
1.747748E+01 5.529883E+00 -1.657959E+01
1.121528E+01 -9.874623E+00 5.317367E+00
5.182449E+00 -3.443214E+00 -3.873250E+00
5.990274E+00 4.560100E+00 3.884440E+00
8.474027E+00 3.386393E+00 -7.767977E+00
1.874906E+01 1.785949E+00 1.866381E+01
4.622772E+00 -4.612250E+00 -3.117234E-01
5.572472E+00 4.882872E+00 -2.685145E+00
1.130047E+01 9.960590E+00 -5.337351E+00
1.097270E+01 2.183944E+00 1.075316E+01
8.728287E+00 4.396698E+00 7.540030E+00
8.693942E+00 6.936468E+00 -5.241187E+00
1.314647E+01 -3.199595E+00 -1.275117E+01
5.249962E+00 -5.242539E+00 2.790809E-01
1.219333E+01 1.111304E+01 -5.017744E+00
9.369271E+00 -8.052710E+00 4.789271E+00
5.555584E+00 -5.508709E+00 7.201646E-01
1.681357E+01 1.463207E+01 -8.282428E+00
5.970920E+00 -2.292531E+00 -5.513274E+00
9.567392E+00 -3.217328E+00 -9.010205E+00
5.835767E+00 -4.312122E-01 -5.819814E+00
1.567304E+01 1.447686E+01 -6.005384E+00
1.045984E+01 1.098209E+00 1.040203E+01
1.028257E+01 7.892012E+00 6.591466E+00
5.745526E+00 4.727718E+00 -3.264929E+00
1.248555E+01 -1.181361E+01 4.040726E+00
1.178121E+01 1.102106E+01 -4.163299E+00
8.168848E+00 -6.898989E+00 4.374246E+00
1.095864E+01 -1.095862E+01 2.455094E-02
1.036970E+01 4.743854E+00 9.220988E+00
5.925236E+00 -2.287112E+00 5.466036E+00
1.373817E+01 -8.605801E+00 1.070875E+01
1.314397E+01 1.304202E+01 -1.633907E+00
1.017404E+01 -7.658147E+00 -6.698047E+00
5.511164E+00 -2.741755E+00 4.780764E+00
3.804677E+00 -2.401788E-01 3.797089E+00
8.402449E+00 -7.844604E+00 3.010538E+00
7.127052E+00 1.377587E+00 6.992648E+00
3.885792E+00 3.274619E+00 -2.091948E+00
5.583615E+00 4.369638E+00 -3.476064E+00
6.961444E+00 -6.910296E+00 -8.423201E-01
1.431020E+01 -1.340385E+01 -5.011864E+00
9.825183E+00 -7.216766E+00 -6.667272E+00
7.443248E-01 6.131395E-01 -4.219945E-01
4.660350E+00 -4.313628E+00 -1.763938E+00
1.322704E+01 -5.426329E+00 1.206273E+01
1.048275E+01 8.905278E+00 5.530294E+00
1.249579E+01 9.426399E-01 1.246019E+01
1.532217E+01 4.640493E+00 -1.460256E+01
6.419692E+00 -2.453090E+00 -5.932520E+00
1.213885E+01 2.798079E+00 -1.181196E+01
8.091763E+00 -7.289182E+00 -3.513467E+00
2.207839E+01 -1.907563E+01 -1.111646E+01
1.891956E+01 1.675385E+01 8.789670E+00
3.631450E+00 -3.233449E+00 1.652947E+00
1.724229E+01 -1.072734E+01 -1.349892E+01
1.352426E+01 -3.619933E+00 1.303080E+01
1.234991E+01 -9.440452E+00 7.962298E+00
9.809599E+00 -9.808294E+00 1.600007E-01
4.976130E+00 -4.460375E+00 -2.206111E+00
7.743194E+00 -7.632255E+00 -1.306042E+00
2.489099E+00 2.486058E+00 -1.230060E-01
1.838747E+01 -1.391548E+01 -1.201908E+01
8.436314E+00 -4.004070E-01 8.426807E+00
9.811562E+00 2.041255E+00 9.596876E+00
5.539763E+00 -3.598820E+00 -4.211587E+00
9.809111E+00 -7.254519E-01 -9.782248E+00
1.239735E+01 1.042944E+01 -6.702326E+00
1.039051E+01 9.173958E+00 4.878636E+00
1.147834E+01 -4.533513E+00 -1.054512E+01
1.224177E+01 3.417730E+00 -1.175500E+01
2.502677E+01 -1.897427E+01 1.631920E+01
2.021631E+01 1.826111E+01 -8.673587E+00
1.155010E+01 1.096011E+01 3.644305E+00
6.226731E+00 -4.806659E+00 3.958309E+00
5.865272E+00 1.857688E+00 5.563309E+00
3.888105E+00 -3.393266E+00 -1.898185E+00
1.037545E+01 -6.922093E+00 -7.728810E+00
1.918456E+01 -1.918420E+01 -1.181813E-01
9.053620E+00 -7.675895E+00 4.800904E+00
5.164469E+00 -4.303254E+00 2.855476E+00
1.851344E+01 1.057191E+01 1.519810E+01
1.318692E+01 -8.217042E+00 -1.031383E+01
1.083530E+01 -1.017167E+01 -3.733770E+00
7.783961E+00 6.329329E+00 4.530965E+00
1.519523E+01 -4.029277E+00 -1.465128E+01
1.019240E+01 8.429532E+00 5.729572E+00
3.199523E+00 3.192234E+00 2.158437E-01
1.019240E+01 8.429532E+00 5.729572E+00
8.276721E+00 -8.251755E+00 6.423853E-01
1.613952E+01 1.485211E+01 -6.316569E+00
1.152373E+01 -5.480858E+00 -1.013689E+01
1.540831E+01 -3.051194E+00 1.510319E+01
1.189070E+01 1.053337E+01 -5.516949E+00
1.676737E+01 5.401123E+00 -1.587364E+01
1.120451E+01 -1.017565E+01 -4.690124E+00
2.218656E+01 1.264850E+01 -1.822796E+01
1.859546E+01 -1.473112E+01 1.134835E+01
9.206901E+00 -8.893528E+00 -2.381638E+00
6.676729E+00 -4.458709E+00 4.969771E+00
1.861140E+01 1.054135E+01 1.533832E+01
7.659679E+00 5.248368E+00 -5.579007E+00
3.228487E+00 -3.228420E+00 2.080535E-02
2.043912E+00 1.428371E-01 -2.038915E+00
1.136475E+01 -1.025279E+01 4.902827E+00
5.779504E+00 -5.627397E+00 1.317219E+00
5.564004E+00 -3.070069E+00 4.640347E+00
1.337063E+01 -1.215124E+01 -5.578642E+00
1.132983E+01 -2.795578E+00 1.097952E+01
6.417474E+00 1.453970E+00 6.250595E+00
3.530177E+00 2.293996E+00 -2.683232E+00
1.380594E+01 7.716546E+00 1.144810E+01
4.061925E+00 1.755709E+00 -3.662884E+00
7.367036E+00 -3.005789E+00 6.725954E+00
1.388710E+01 8.033588E+00 -1.132753E+01
8.710874E+00 -1.112498E+00 8.639542E+00
6.076832E+00 4.955082E+00 3.517818E+00
1.311261E+01 1.271344E+01 -3.210758E+00
5.998019E+00 5.358743E+00 2.694458E+00
9.108426E+00 9.889833E-01 -9.054575E+00
5.070691E+00 -5.024775E+00 -6.808437E-01
1.212516E+01 -1.208301E+01 -1.010149E+00
2.811064E+00 -2.690118E+00 -8.156859E-01
1.190015E+01 1.121268E+01 -3.986150E+00
9.287093E+00 1.976946E+00 9.074237E+00
1.373651E+01 7.421610E+00 1.155904E+01
1.473241E+01 -1.127745E+01 9.479617E+00
5.454207E+00 -2.960846E+00 -4.580586E+00
7.944634E+00 -3.903823E+00 -6.919348E+00
8.855189E+00 8.818587E+00 -8.042991E-01
1.119103E+01 -9.845606E+00 -5.320083E+00
1.613333E+01 1.281162E+01 9.805444E+00
5.024614E+00 -2.746432E+00 -4.207595E+00
3.407751E+00 -3.331391E+00 7.173535E-01
1.448006E+01 -2.538756E+00 -1.425576E+01
9.721462E+00 7.927675E+00 5.626615E+00
3.646548E+00 2.043323E+00 -3.020289E+00
1.511750E+01 8.789989E+00 -1.229939E+01
4.103489E+00 -1.127526E-01 -4.101940E+00
9.950710E+00 -9.816545E+00 -1.628519E+00
9.400037E+00 8.475383E+00 -4.065535E+00
8.195099E+00 -2.517097E+00 -7.798967E+00
1.389066E+01 1.026540E+01 -9.357994E+00
1.129103E+01 9.446805E+00 6.184269E+00
1.072459E+01 -3.047587E+00 -1.028247E+01
2.110409E+01 -3.701088E+00 2.077702E+01
7.167468E+00 -6.098496E+00 3.765759E+00
5.895104E+00 -4.546220E+00 3.752884E+00
7.880170E+00 -5.009333E+00 -6.083063E+00
1.731307E+01 3.685093E+00 -1.691634E+01
2.996634E+00 2.904916E+00 -7.357185E-01
1.582419E+01 -1.738499E+00 -1.572840E+01
2.979298E+01 -1.560185E+00 -2.975210E+01
1.736322E+01 3.712276E+00 -1.696173E+01
4.001637E+00 2.709361E+00 -2.944905E+00
1.579954E+01 -1.874758E+00 -1.568791E+01
1.304341E+01 1.059728E+01 7.604483E+00
1.289420E+01 -6.612774E+00 -1.106940E+01
2.711843E+01 -8.606197E-01 -2.710477E+01
1.351857E+01 -1.351390E+01 -3.553771E-01
1.605647E+01 -1.049184E+01 -1.215449E+01
2.732475E+00 -2.529577E+00 -1.033276E+00
1.426916E+01 1.299965E+01 -5.883701E+00
1.063699E+01 -1.053152E+01 -1.494252E+00
7.814978E+00 7.439325E+00 -2.393813E+00
1.003709E+01 6.269777E+00 7.837929E+00
1.720254E+01 3.710227E+00 -1.679767E+01
2.985429E+00 2.914915E+00 -6.450208E-01
1.581044E+01 -1.763618E+00 -1.571176E+01
2.979298E+01 -1.560185E+00 -2.975210E+01
2.047218E+01 -3.794712E+00 2.011741E+01
3.966358E-01 -3.753444E-01 -1.282049E-01
5.270700E+00 -4.735425E+00 2.314311E+00
6.102477E+00 -7.817146E-01 -6.052202E+00
1.192624E+01 8.545972E+00 -8.318744E+00
2.029958E+00 -1.029895E+00 1.749299E+00
8.094723E+00 8.093557E+00 1.373881E-01
6.318199E+00 -4.793944E+00 -4.115548E+00
1.737061E+01 3.623881E+00 -1.698839E+01
9.196184E+00 -8.644826E+00 -3.136367E+00
1.851992E+01 9.456482E+00 -1.592365E+01
2.973576E+01 -1.223186E+01 -2.710345E+01
2.494687E+01 -4.725910E+00 2.449514E+01
2.487911E+01 -1.145074E+00 2.485275E+01
1.141800E+01 1.138685E+01 -8.428601E-01
4.712527E+00 -4.105104E+00 2.314310E+00
9.144887E+00 -3.033726E+00 8.627019E+00
2.511076E+01 1.639647E+01 -1.901856E+01
8.887330E+00 8.428780E+00 -2.817856E+00
1.577277E+01 -9.849378E+00 -1.231950E+01
1.767537E+01 6.458924E+00 -1.645299E+01
2.189354E+01 2.103358E+01 -6.075817E+00
9.585749E+00 -9.388013E+00 -1.936956E+00
8.729434E+00 2.378336E-02 8.729402E+00
5.409870E+00 -3.882674E-01 5.395919E+00
1.187010E+01 5.595394E+00 -1.046857E+01
1.063848E+01 8.167161E+00 -6.817236E+00
2.243457E+00 -1.025785E+00 -1.995210E+00
7.648498E+00 -5.031204E+00 5.760773E+00
6.788584E+00 -4.090800E+00 -5.417585E+00
1.513761E+01 -1.383669E+01 -6.139491E+00
6.724589E+00 -4.433334E+00 -5.056248E+00
1.492399E+01 -9.928268E+00 -1.114248E+01
1.391612E+01 -1.390948E+01 -4.300140E-01
1.161740E+01 -1.129014E+01 -2.738011E+00
1.069551E+01 8.224228E+00 -6.837839E+00
1.340556E+01 -9.416170E-01 -1.337245E+01
6.209784E+00 -5.579957E+00 2.724977E+00
1.404933E+01 2.900109E+00 1.374675E+01
5.260676E+00 3.278990E+00 4.113750E+00
9.591152E+00 4.809695E-01 9.579085E+00
5.284297E+00 1.568789E+00 -5.046057E+00
1.413905E+01 2.735209E+00 1.387196E+01
5.804647E+00 1.566520E+00 -5.589271E+00
9.645276E+00 3.420798E-01 9.639208E+00
5.292937E+00 1.628881E+00 -5.036063E+00
1.115208E+01 6.519028E+00 9.048266E+00
1.241774E+01 -1.170748E+01 -4.139456E+00
1.284830E+01 -6.393352E+00 -1.114467E+01
9.603107E+00 9.574103E+00 -7.457947E-01
1.057712E+01 -1.055405E+01 -6.981945E-01
1.621316E+01 -7.720112E-01 1.619477E+01
1.863766E+01 4.362083E-01 -1.863255E+01
7.865662E+00 5.635896E+00 -5.486831E+00
1.131285E+01 -1.120180E+01 -1.581181E+00
1.070333E+01 1.041923E+01 -2.449681E+00
6.091349E+00 -3.619695E+00 4.899219E+00
2.303701E+00 -1.901277E+00 -1.300839E+00
6.167120E+00 5.465776E+00 2.856338E+00
1.258513E+01 -8.598678E+00 -9.189572E+00
8.079316E+00 3.197917E+00 -7.419479E+00
9.570026E+00 2.654198E-01 9.566344E+00
5.339259E+00 1.551650E+00 -5.108823E+00
1.699607E+01 3.821735E+00 -1.656082E+01
9.261451E+00 -9.259395E+00 -1.951047E-01
2.894334E+01 -2.448839E+01 -1.542841E+01
1.259603E+01 -1.186597E+01 -4.225960E+00
1.672305E+01 1.662157E+01 -1.839558E+00
3.213317E+01 -1.264410E+01 -2.954095E+01
3.629418E+00 -3.583394E+00 5.761641E-01
1.060036E+01 -1.057399E+01 -7.472182E-01
6.056080E+00 -6.035021E+00 -5.046020E-01
7.998868E+00 -6.716833E+00 4.343505E+00
5.798100E+00 -1.166179E+00 -5.679611E+00
7.161851E+00 -6.977989E+00 1.612382E+00
8.006912E+00 7.707376E+00 -2.169562E+00
6.062924E+00 -2.422969E+00 5.557721E+00
1.641497E+01 2.138815E-01 1.641357E+01
6.383006E+00 -4.255834E+00 -4.757168E+00
5.195462E+00 1.865526E+00 4.848983E+00
4.969296E+00 4.484339E+00 -2.141168E+00
1.926282E+00 3.303296E-01 -1.897747E+00
1.314469E+01 -1.304806E+01 1.590895E+00
1.522638E+00 1.471814E+00 3.901149E-01
1.620504E+01 -1.581012E+01 3.555754E+00
1.031546E+01 -1.019035E+01 1.601701E+00
3.465639E+00 2.812606E+00 2.024821E+00
1.143633E+01 -9.973663E+00 5.596039E+00
1.795426E+00 -8.649599E-01 -1.573340E+00
9.159833E+00 -8.717901E-01 -9.118253E+00
4.481420E+00 -4.106000E+00 1.795519E+00
3.797965E+00 -3.354879E-01 3.783119E+00
1.052488E+01 -1.051867E+01 3.614715E-01
6.113115E+00 5.469689E+00 2.729959E+00
8.006863E+00 4.461057E+00 6.648971E+00
5.197836E+00 5.180400E+00 -4.253848E-01
7.549650E+00 -6.545006E+00 -3.762993E+00
2.376480E+00 -2.775505E-01 -2.360217E+00
1.609698E+01 1.371652E+01 -8.424353E+00
1.607214E+01 4.406073E+00 1.545640E+01
3.493722E+00 -2.434565E+00 -2.505791E+00
9.204486E+00 -4.780591E+00 -7.865654E+00
3.666595E+00 -1.544680E+00 3.325340E+00
2.550903E+00 1.738476E+00 1.866764E+00
3.322249E+00 2.462907E+00 2.229670E+00
6.085357E+00 1.442612E+00 5.911890E+00
1.001787E+01 -4.626636E-03 1.001787E+01
5.044169E+00 1.182078E+00 -4.903707E+00
2.406752E+00 5.493939E-01 -2.343207E+00
4.260607E+00 3.604490E+00 -2.271657E+00
1.279997E+01 -8.766110E+00 -9.327088E+00
4.115399E+00 -3.515731E+00 -2.139193E+00
1.982609E+01 -3.271937E+00 -1.955424E+01
8.993517E+00 -8.095346E+00 3.917746E+00
1.023004E+01 3.147739E-03 1.023004E+01
5.182985E+00 1.123473E+00 -5.059757E+00
1.402199E+01 1.385557E+01 2.153909E+00
5.814997E+00 1.374883E+00 5.650123E+00
1.023004E+01 3.147739E-03 1.023004E+01
5.187793E+00 1.203106E+00 -5.046358E+00
1.221254E+00 1.095556E+00 -5.396467E-01
1.485021E+01 -1.445237E+01 -3.414344E+00
8.267891E+00 -4.438330E+00 -6.975619E+00
1.890557E+01 1.315261E+01 -1.358048E+01
1.217115E+00 1.067977E+00 -5.837771E-01
8.229620E+00 -4.821218E+00 6.669520E+00
6.052125E+00 -2.084466E+00 5.681832E+00
9.794030E+00 1.911055E+00 9.605774E+00
7.569445E+00 -5.189423E+00 5.510571E+00
1.287769E+00 -1.004898E+00 -8.053131E-01
1.210778E+01 4.914232E+00 1.106565E+01
4.556657E+00 -3.546147E+00 -2.861463E+00
1.016000E+01 -1.789889E+00 1.000109E+01
8.015484E+00 -7.630193E+00 2.455228E+00
8.361059E+00 7.316392E+00 -4.046938E+00
9.882681E+00 4.619761E+00 -8.736429E+00
1.179253E+01 7.950024E+00 8.709811E+00
5.966911E+00 1.406398E+00 5.798799E+00
1.309149E+01 1.365386E+00 -1.302009E+01
4.597913E+00 -2.198301E+00 -4.038350E+00
7.470885E+00 -7.436227E+00 7.187860E-01
1.523986E+01 1.348387E+01 -7.102012E+00
5.481457E+00 -4.274441E+00 3.431548E+00
6.235291E+00 -2.662660E-01 6.229603E+00
3.190157E+00 2.847258E+00 -1.438828E+00
5.772263E+00 5.504767E+00 -1.736826E+00
9.911985E+00 -8.403970E+00 5.255543E+00
1.241567E+01 -6.884972E+00 -1.033179E+01
2.170721E+00 -2.421225E-01 -2.157175E+00
4.181283E+00 3.518307E+00 -2.259346E+00
6.721077E+00 -6.473121E+00 -1.808752E+00
8.659100E+00 -3.360117E+00 -7.980578E+00
1.372792E+01 1.341728E+01 -2.903827E+00
2.166368E+01 1.895053E+01 1.049727E+01
2.694455E+00 4.431083E-01 -2.657771E+00
8.366030E+00 3.741942E+00 -7.482535E+00
1.441843E+00 -6.966578E-01 -1.262370E+00
1.275044E+01 -6.321961E+00 1.107278E+01
2.009561E+01 2.006118E+01 -1.175842E+00
5.932299E+00 1.337549E+00 -5.779544E+00
2.133978E+01 -2.128034E+01 -1.591641E+00
4.766652E+00 -2.413905E+00 -4.110235E+00
2.128508E+01 1.903132E+01 -9.532250E+00
7.155184E+00 2.307857E-01 7.151461E+00
5.316476E+00 -2.782513E+00 4.530181E+00
1.278787E+01 -8.616572E+00 -9.449041E+00
1.689362E+01 1.416066E+01 9.212493E+00
1.381831E+01 1.315755E+01 -4.221912E+00
9.435079E+00 1.798607E+00 9.262058E+00
8.358613E+00 -3.839183E+00 7.424762E+00
1.478636E+01 1.462548E+01 -2.175226E+00
4.646353E+00 -4.019816E+00 -2.330167E+00
5.843429E+00 -2.283025E+00 5.378983E+00
1.048976E+01 -1.048413E+01 3.436946E-01
6.976870E+00 6.645151E+00 2.125720E+00
1.499131E+01 1.059267E+01 -1.060824E+01
1.099298E+01 1.006017E+01 -4.431564E+00
3.297645E+00 -2.979311E+00 -1.413565E+00
4.181516E+00 3.524260E+00 -2.250483E+00
7.357698E+00 -5.022778E+00 5.376562E+00
1.010732E+01 -7.452451E-01 1.007981E+01
9.721210E+00 -3.682876E+00 8.996575E+00
4.670320E+00 -3.025866E+00 3.557531E+00
1.354911E+01 -6.122504E+00 -1.208690E+01
1.475817E+01 -3.417717E+00 -1.435697E+01
1.991771E+01 -9.902542E+00 -1.728163E+01
1.284420E+01 1.276962E+01 -1.382131E+00
2.085449E+01 8.825114E+00 1.889516E+01
1.595195E+01 -3.995359E+00 -1.544351E+01
1.451284E+01 3.608627E+00 -1.405704E+01
1.621769E+01 -2.016822E+00 1.609179E+01
1.150816E+01 7.682337E+00 8.568509E+00
1.449074E+01 -1.318688E+01 -6.007314E+00
1.838545E+00 -1.677204E-01 1.830879E+00
1.957874E+01 -1.655802E+01 1.044793E+01
1.692880E+01 1.622278E+01 4.837932E+00
7.836176E-01 6.502245E-01 4.373382E-01
6.995970E+00 6.670456E+00 2.109173E+00
1.509436E+01 1.056156E+01 -1.078394E+01
1.094625E+01 9.987628E+00 -4.479695E+00
5.133277E+00 -2.099140E+00 4.684458E+00
8.221737E-01 8.090068E-01 -1.465522E-01
1.887891E+01 -1.884029E+01 1.206990E+00
1.689315E+01 3.592860E-01 1.688933E+01
5.156468E+00 1.254880E+00 -5.001443E+00
1.689077E+01 1.610439E+01 5.093817E+00
8.941596E+00 -5.551663E+00 -7.009363E+00
1.074713E+01 5.705879E-01 1.073197E+01
1.801812E+00 1.753746E+00 -4.134033E-01
8.557999E+00 -2.728774E+00 8.111297E+00
1.886156E+00 -3.641529E-01 1.850669E+00
2.371631E+00 -2.050318E+00 -1.191986E+00
1.187107E+01 -3.228651E+00 1.142358E+01
8.437757E+00 7.680171E+00 -3.494383E+00
1.199910E+01 -7.630399E+00 9.260423E+00
1.629669E+01 -1.973752E+00 1.617673E+01
1.150764E+01 7.549509E+00 8.685081E+00
5.527471E+00 -1.935714E+00 -5.177446E+00
1.869715E+00 -2.461545E-01 1.853440E+00
1.916777E+01 -1.620761E+01 1.023313E+01
7.394251E+00 2.325187E+00 7.019149E+00
6.673692E+00 1.277090E+00 6.550359E+00
1.689801E+01 1.616718E+01 4.915809E+00
1.690629E+01 5.752421E+00 1.589755E+01
1.349123E+01 -1.202592E+00 -1.343753E+01
9.569891E+00 9.532578E+00 -8.442589E-01
4.835777E+00 -4.834588E+00 1.072060E-01
1.117283E+01 9.921137E+00 -5.138407E+00
7.643081E+00 -6.288921E+00 4.343520E+00
6.487169E+00 -2.713625E+00 5.892334E+00
4.813502E+00 -3.000833E+00 -3.763615E+00
2.130460E+01 3.258824E+00 2.105389E+01
1.652743E+01 1.164122E+01 -1.173192E+01
1.128011E+01 1.021826E+01 -4.777874E+00
8.804050E+00 -3.412167E+00 8.115936E+00
6.406084E+00 -1.722731E+00 6.170098E+00
1.202865E+01 3.961116E+00 -1.135772E+01
1.344626E+01 1.185335E+01 -6.348225E+00
5.183115E+00 1.273417E+00 -5.024250E+00
1.851342E+01 7.138079E-01 1.849965E+01
1.114971E+01 5.349893E+00 -9.782365E+00
1.262637E+01 -1.247094E+01 -1.975124E+00
6.816100E-01 6.391618E-01 -2.367792E-01
4.756504E+00 3.948358E+00 2.652321E+00
1.229148E+01 -2.293112E+00 -1.207569E+01
1.068700E+00 -9.858614E-01 4.125494E-01
4.885702E+00 -3.135293E+00 -3.747001E+00
1.560261E+01 -7.506399E+00 -1.367828E+01
4.810187E+00 -1.788057E+00 4.465507E+00
5.317732E+00 -4.120370E+00 -3.361670E+00
1.455993E+01 -1.320883E+01 6.125244E+00
1.191445E+00 1.187919E+00 -9.159381E-02
1.870316E+01 -1.866337E+01 1.219438E+00
1.811975E+01 -1.749605E+01 4.713139E+00
8.720701E+00 2.568605E+00 -8.333841E+00
1.232674E+01 1.950169E+00 -1.217150E+01
9.394136E+00 -6.866566E+00 6.410934E+00
1.311369E+01 -1.203261E+01 -5.213944E+00
5.872391E+00 -5.277349E+00 -2.575765E+00
9.725202E+00 1.506403E+00 -9.607826E+00
1.101939E+01 9.375310E+00 5.790550E+00
1.050296E+01 -2.130927E+00 1.028452E+01
1.386090E+01 1.049089E+01 -9.059012E+00
4.681069E+00 4.291372E+00 1.869902E+00
1.989965E+01 -1.347724E+01 1.464104E+01
1.685790E+01 -1.579029E+01 -5.903869E+00
6.573344E+00 -2.782654E+00 5.955307E+00
1.947016E+00 1.349960E+00 1.403025E+00
8.518746E+00 2.865120E+00 8.022476E+00
3.221510E+01 -1.433656E+01 2.884918E+01
8.224703E+00 -2.773850E+00 7.742835E+00
8.160566E+00 -7.917955E+00 -1.975050E+00
1.136993E+01 -1.136543E+01 3.199858E-01
8.361084E+00 -9.750343E-01 -8.304037E+00
5.226365E+00 -3.661392E+00 -3.729490E+00
1.418971E+01 -1.309288E+01 -5.470317E+00
1.107490E+01 3.793030E+00 -1.040511E+01
7.783903E+00 -4.390572E+00 -6.427444E+00
5.879769E+00 3.077462E+00 -5.010081E+00
1.161470E+01 2.846759E+00 -1.126043E+01
9.369697E+00 -7.069385E+00 6.149392E+00
1.227789E+01 1.049556E+01 6.371001E+00
1.121187E+01 8.707949E+00 7.062413E+00
7.984160E+00 7.983875E+00 -6.745646E-02
6.603554E+00 -3.003260E+00 5.881101E+00
1.137955E+01 -2.181749E-01 -1.137746E+01
4.206972E+01 3.197618E+01 2.733834E+01
1.168465E+01 9.599774E+00 -6.661490E+00
3.382992E+01 3.379231E+01 1.594901E+00
2.792169E+01 1.753535E+01 2.172861E+01
6.561252E+00 -4.094694E+00 5.126744E+00
1.694587E+01 1.639156E+01 4.298767E+00
1.882731E+01 -9.123484E+00 1.646905E+01
5.890491E+00 5.530287E+00 -2.028253E+00
1.680669E+01 -6.238200E-01 1.679511E+01
4.833930E+00 4.831169E+00 -1.633475E-01
6.295471E+00 -2.626424E+00 5.721438E+00
1.765697E+01 -1.279733E+01 -1.216541E+01
5.660434E+00 3.649522E+00 4.326834E+00
1.145010E+01 -1.833523E-01 -1.144863E+01
5.688767E+00 -5.190850E+00 2.327476E+00
6.480970E+00 6.440458E+00 -7.235149E-01
7.045412E+00 -3.585276E+00 -6.064951E+00
1.197575E+01 1.182324E+01 1.905147E+00
5.193722E+00 4.694630E+00 2.221530E+00
1.675153E+01 -1.574495E+01 5.719300E+00
1.566393E+01 -2.762167E+00 1.541846E+01
2.137894E+01 -6.952248E+00 -2.021695E+01
1.303043E+01 5.636006E+00 1.174851E+01
3.536808E+00 2.671639E+00 2.317620E+00
8.077237E+00 -2.487275E+00 7.684740E+00
1.907854E+01 -1.897484E+01 -1.986517E+00
8.090726E+00 -4.597729E+00 -6.657382E+00
1.417236E+01 -1.310056E+01 -5.406581E+00
8.642363E+00 -1.645602E+00 -8.484246E+00
2.269908E+01 -4.507088E+00 -2.224713E+01
2.335344E+01 -2.006121E+00 2.326711E+01
2.522590E+01 -9.929311E+00 -2.318955E+01
1.077997E+01 -4.745504E+00 9.679257E+00
5.054195E+00 4.875942E+00 1.330440E+00
2.620260E+00 -1.280769E+00 2.285912E+00
7.796024E+00 -6.330637E+00 -4.549839E+00
1.573467E+01 -2.799991E+00 1.548353E+01
9.638022E+00 4.303235E+00 -8.624015E+00
4.484517E+01 -3.548992E+01 2.741450E+01
3.261133E+01 -3.261078E+01 -1.906375E-01
3.633771E+01 2.740005E+01 2.386769E+01
2.817959E+01 2.785179E+01 4.285680E+00
1.092488E+01 -1.015775E+01 4.021579E+00
6.401713E+00 5.967811E+00 -2.316713E+00
1.216714E+01 -7.893750E+00 -9.258941E+00
4.945265E+00 -4.631824E+00 1.732585E+00
1.312476E+01 1.119400E+00 1.307694E+01
2.705939E+00 1.698351E+00 2.106587E+00
1.051899E+01 -5.456837E+00 8.992887E+00
1.999978E+01 -1.629162E+01 1.160062E+01
6.172728E+00 -8.374564E-01 -6.115655E+00
1.227913E+01 -7.809400E+00 -9.475777E+00
4.754712E+00 -4.524383E+00 1.461934E+00
1.258735E+01 4.859390E+00 -1.161153E+01
1.047688E+01 1.648266E+00 -1.034641E+01
8.072560E+00 8.071578E+00 -1.259027E-01
1.782648E+01 1.154444E+01 -1.358343E+01
5.594343E+00 -5.536826E+00 -8.001455E-01
1.470181E+01 -1.447364E+01 -2.580113E+00
1.483650E+01 1.254021E+01 -7.928738E+00
1.140254E+01 6.925513E+00 9.058427E+00
2.373438E+01 -1.315151E+01 1.975750E+01
6.313605E+00 -5.633424E+00 -2.850640E+00
4.006828E+00 3.285802E+00 2.293071E+00
4.991136E+00 -4.795967E+00 1.382079E+00
9.893913E+00 -9.789364E+00 1.434529E+00
3.269707E+00 -3.267358E+00 -1.239183E-01
6.865597E+00 -4.767210E+00 4.940662E+00
1.739993E+01 -1.165440E+01 -1.292023E+01
5.961690E+00 5.911895E+00 -7.689252E-01
7.938566E+00 7.474350E+00 -2.674868E+00
4.003577E+00 -2.495294E+00 -3.130836E+00
7.950087E+00 6.041477E+00 5.167634E+00
3.878565E+00 -3.579560E+00 1.493324E+00
9.313919E+00 -7.942858E+00 -4.864165E+00
5.926228E+00 -5.864046E+00 8.562389E-01
9.526313E+00 1.910352E+00 9.332802E+00
6.760524E+00 3.795185E+00 -5.594752E+00
3.852151E+00 1.035226E-01 3.850759E+00
1.107785E+01 -6.472789E+00 8.990093E+00
1.482365E+01 -1.267831E+01 -7.681221E+00
1.384235E+01 -1.366740E+01 -2.193802E+00
1.527649E+01 -1.894198E+00 1.515860E+01
1.096508E+01 9.896537E+00 -4.721389E+00
4.207140E+01 3.205353E+01 2.725020E+01
6.573588E+00 -4.476391E+00 4.813936E+00
1.739615E+01 -1.159512E+01 -1.296840E+01
2.689130E+01 1.135374E+01 2.437693E+01
2.808531E+01 1.805041E+01 2.151668E+01
5.279595E+00 -5.233515E+00 -6.960191E-01
7.601607E+00 7.122986E+00 -2.654713E+00
1.546065E+01 -1.532271E+01 -2.060604E+00
1.696606E+01 1.641483E+01 4.289596E+00
4.279074E+00 -2.102016E+00 3.727197E+00
8.918608E+00 -1.331876E+00 -8.818598E+00
1.104066E+01 -4.620942E+00 -1.002712E+01
8.402648E+00 8.401603E+00 -1.325206E-01
1.363557E+01 5.547346E+00 1.245615E+01
7.512565E+00 6.566483E+00 -3.649648E+00
9.672096E+00 -7.860799E+00 -5.635361E+00
9.993690E+00 -3.354241E+00 -9.413974E+00
1.442974E+00 -9.237132E-01 -1.108570E+00
1.381204E+01 -1.304669E+01 -4.533901E+00
6.723463E+00 3.483479E+00 -5.750682E+00
1.798990E+01 9.774305E+00 1.510296E+01
1.458808E+01 -1.436636E+01 -2.533698E+00
1.059432E+01 9.532998E+00 -4.621856E+00
8.237635E+00 8.236596E+00 -1.308203E-01
3.799861E+00 -2.095732E+00 3.169677E+00
4.882709E+00 -2.597027E-01 -4.875797E+00
1.294700E+01 1.276218E+01 -2.179798E+00
1.146911E+01 -7.166974E+00 8.954049E+00
7.660099E+00 -7.606803E+00 9.020366E-01
1.529808E+01 1.273633E+01 -8.474500E+00
8.590455E+00 -3.717164E+00 -7.744585E+00
2.171494E+01 9.746789E+00 -1.940461E+01
1.758291E+01 1.422356E+01 1.033678E+01
2.008622E+01 4.339113E+00 1.961194E+01
7.665898E+00 4.290428E+00 6.352813E+00
3.720705E+00 -8.831092E-01 3.614383E+00
5.436249E+00 1.842156E+00 -5.114613E+00
3.561113E+01 3.201620E+01 1.559217E+01
4.467289E+00 -2.326175E-01 -4.461228E+00
3.272448E+01 2.351067E+01 2.276269E+01
2.000595E+01 1.568784E+01 1.241490E+01
1.670971E+01 1.621716E+01 4.027187E+00
9.390970E+00 1.518420E+00 9.267401E+00
5.513878E+00 -3.715697E+00 4.073873E+00
5.093128E+00 -1.927930E+00 4.714132E+00
1.212526E+01 -3.483387E+00 -1.161413E+01
6.779419E+00 -6.684200E+00 -1.132249E+00
1.523655E+01 1.261511E+01 -8.544675E+00
8.287663E+00 7.399797E+00 3.732072E+00
2.220869E+01 2.201894E+01 -2.896927E+00
1.308499E+01 3.079136E+00 -1.271754E+01
9.147603E+00 4.303967E+00 8.071834E+00
1.502644E+01 1.353217E+01 -6.532558E+00
3.399214E+00 -6.225096E-01 3.341726E+00
5.566277E+00 2.499919E+00 -4.973314E+00
1.609621E+01 7.489915E+00 1.424743E+01
1.259338E+01 -6.659222E+00 -1.068868E+01
4.965098E+00 -4.819538E+00 -1.193417E+00
1.275488E+01 -1.222109E+01 3.651297E+00
6.572845E+00 -1.256385E+00 -6.451650E+00
3.665214E+01 -3.585341E+01 -7.609999E+00
4.502625E+00 -6.224941E-01 -4.459387E+00
3.314675E+01 2.214074E+01 2.466768E+01
2.797449E+01 1.779405E+01 2.158574E+01
1.655027E+01 1.607178E+01 3.950873E+00
2.436769E+01 2.274181E+00 2.426134E+01
1.649589E+01 9.415560E+00 1.354481E+01
1.035687E+01 -7.643193E+00 6.989018E+00
5.258913E+00 5.233193E+00 -5.194866E-01
3.898136E+00 -9.887958E-01 3.770643E+00
1.243021E+01 4.762266E+00 1.148176E+01
2.339161E+01 2.092159E+01 -1.046205E+01
2.369387E+01 2.368915E+01 -4.730075E-01
5.333097E+00 1.812221E+00 -5.015753E+00
1.318542E+01 -1.216513E+01 -5.085750E+00
1.343913E+01 -1.154199E+01 -6.884225E+00
1.604912E+00 7.129328E-02 -1.603328E+00
2.079535E+01 1.915139E+01 -8.103751E+00
1.614360E+01 1.282405E+01 9.806098E+00
1.343885E+00 -1.343158E+00 -4.420939E-02
1.123452E+01 -4.727910E+00 1.019124E+01
5.230618E+00 4.273529E+00 -3.016011E+00
1.144454E+01 -8.332976E+00 7.844675E+00
1.937083E+01 -1.349100E+01 -1.390043E+01
6.572159E+00 6.477131E+00 -1.113576E+00
6.682183E+00 -6.546974E+00 1.337420E+00
1.192125E+01 2.144437E+00 -1.172679E+01
2.316692E+01 -1.903959E+01 -1.319849E+01
1.486463E+01 -1.009764E+00 1.483029E+01
5.333293E+00 -2.750734E+00 -4.569188E+00
1.233136E+01 1.222516E+01 -1.614917E+00
1.871944E+01 8.894104E+00 1.647156E+01
5.888433E+00 2.470296E+00 5.345211E+00
1.357196E+01 1.414670E+00 -1.349803E+01
1.032041E+01 2.339538E+00 1.005174E+01
1.015829E+01 4.322548E+00 9.192739E+00
5.265941E+00 4.280399E+00 -3.067297E+00
1.404962E+01 1.358518E+01 -3.582579E+00
1.357794E+01 -1.336633E+01 -2.387830E+00
1.194357E+01 1.072728E+01 5.251125E+00
4.659107E+00 4.592945E+00 7.823871E-01
6.258567E+00 -2.073906E+00 5.904961E+00
1.356037E+01 -6.409079E+00 1.195021E+01
1.184043E+01 6.164707E+00 1.010901E+01
1.119489E+01 -1.119268E+01 -2.226746E-01
3.549294E+01 3.201561E+01 1.532153E+01
6.643291E+00 -4.879288E+00 4.508421E+00
9.291059E+00 6.067389E+00 -7.036376E+00
3.430282E+01 7.681686E-01 3.429422E+01
1.997336E+01 1.558077E+01 1.249698E+01
1.666253E+01 1.613130E+01 4.173868E+00
1.135713E+01 8.628256E+00 -7.384952E+00
9.247043E+00 3.821589E+00 -8.420408E+00
1.396121E+01 8.390546E+00 1.115859E+01
4.048730E+00 3.596908E+00 1.858621E+00
1.690488E+01 -1.678216E+01 2.033282E+00
8.610718E+00 -7.451112E+00 -4.315716E+00
1.992991E+01 -1.269074E+01 1.536706E+01
2.219083E+01 -2.208344E+01 -2.180490E+00
1.404204E+01 2.759865E+00 -1.376815E+01
1.671235E+01 4.088186E+00 -1.620461E+01
2.080425E+01 -1.043944E+01 1.799542E+01
3.828081E+00 3.710718E+00 9.406274E-01
3.400360E+00 1.302483E+00 3.141016E+00
8.516862E+00 -3.646766E+00 -7.696625E+00
1.757129E+01 -7.222106E-01 1.755644E+01
1.807580E+00 9.741281E-01 -1.522636E+00
1.189246E+01 -1.376549E+00 1.181252E+01
1.217990E+01 6.696575E+00 1.017378E+01
5.412593E+00 4.243611E+00 -3.359751E+00
6.312659E+00 5.241772E+00 -3.517598E+00
1.042332E+01 -1.041920E+01 -2.929397E-01
1.461514E+01 1.158718E+01 8.907280E+00
1.515692E+01 5.128412E+00 -1.426294E+01
1.347896E+01 -8.282503E+00 1.063403E+01
1.212072E+01 -1.187567E+01 2.424949E+00
1.012025E+00 2.147521E-01 -9.889772E-01
1.845869E+01 1.215519E+01 -1.389153E+01
1.060198E+01 1.060079E+01 1.585713E-01
5.695280E+00 5.509090E+00 1.444352E+00
5.013446E+00 4.626679E+00 -1.930927E+00
1.015732E+01 9.336159E+00 -4.000919E+00
1.673695E+01 -1.252051E+01 -1.110686E+01
1.305758E+01 8.163602E+00 -1.019098E+01
6.337385E+00 -1.830947E+00 6.067132E+00
8.808362E-01 4.021667E-01 -7.836673E-01
5.375609E+00 -3.514654E+00 -4.067478E+00
8.674905E+00 -8.619430E+00 -9.794888E-01
7.190589E+00 -5.136312E+00 5.032184E+00
6.996637E+00 -1.994336E+00 6.706382E+00
1.035529E+01 3.824690E+00 9.623089E+00
2.013091E+00 1.942879E+00 -5.270259E-01
1.559079E+01 1.548739E+01 -1.792603E+00
9.107897E+00 4.010002E+00 8.177633E+00
1.284734E+01 -1.153969E+01 -5.647098E+00
8.474405E+00 -1.895977E+00 8.259590E+00
1.576863E+01 -7.960349E-01 1.574852E+01
4.093712E+00 4.042102E+00 -6.479899E-01
1.512858E+01 -7.348892E+00 1.322375E+01
2.010724E+01 -4.186813E+00 -1.966651E+01
8.168572E+00 -7.258242E+00 -3.747464E+00
1.391381E+01 -1.330097E+01 4.083929E+00
4.318576E+00 4.303466E+00 3.609345E-01
9.653866E+00 5.853192E+00 -7.677061E+00
6.282685E+00 -5.718321E+00 -2.602486E+00
9.536421E+00 9.448618E+00 1.291105E+00
6.998287E+00 -2.340055E+00 -6.595465E+00
1.603766E+01 -7.298335E+00 1.428079E+01
1.693898E+01 -1.203424E+00 -1.689618E+01
9.739874E-01 7.731877E-01 -5.923110E-01
9.981015E+00 -9.628037E+00 2.630886E+00
1.124336E+01 -4.546638E+00 -1.028305E+01
6.778541E+00 -6.720102E+00 8.881694E-01
9.364329E+00 9.296096E+00 -1.128388E+00
6.414814E+00 -1.150327E+00 6.310831E+00
1.101578E+01 7.945826E-01 1.098708E+01
9.292245E+00 8.880894E+00 2.734146E+00
2.789030E+00 2.419304E+00 -1.387681E+00
7.376257E+00 -4.726177E-01 -7.361100E+00
4.219505E+00 -4.182892E+00 5.546498E-01
1.149577E+01 -7.671562E+00 8.561529E+00
6.239017E+00 2.671288E+00 5.638222E+00
4.543920E+00 4.533775E+00 3.034735E-01
6.183617E+00 -4.745534E+00 -3.964470E+00
7.241614E+00 1.458319E+00 7.093256E+00
1.341929E+01 -1.295543E+01 -3.497770E+00
4.066085E+00 -8.013587E-01 3.986335E+00
3.456143E+00 2.434555E+00 -2.453135E+00
9.187369E+00 -2.246464E+00 8.908488E+00
2.784877E+00 2.692643E+00 -7.107838E-01
7.191900E+00 -5.241774E+00 4.924149E+00
7.147621E+00 -1.903594E+00 6.889471E+00
1.239693E+01 4.411787E+00 1.158534E+01
3.923796E+00 -3.889530E+00 -5.174281E-01
6.856726E+00 6.060948E+00 3.206181E+00
7.041770E+00 5.932286E+00 3.794010E+00
1.081255E+01 -8.812918E+00 -6.264478E+00
1.040102E+01 -1.010772E+01 2.452605E+00
2.096944E+01 3.222868E+00 2.072029E+01
1.544342E+01 1.496172E+01 -3.827049E+00
1.084183E+01 -5.084263E+00 -9.575784E+00
9.737704E+00 -1.990445E+00 9.532104E+00
5.414355E+00 4.870458E+00 2.365138E+00
1.149948E+01 8.934492E+00 7.239670E+00
1.338775E+01 -1.247215E+01 -4.865930E+00
1.070584E+01 -1.069391E+01 -5.052325E-01
4.102137E+00 4.015719E+00 8.375712E-01
4.617030E+00 4.601633E+00 3.767602E-01
9.293011E+00 -5.117406E+00 -7.757075E+00
1.025281E+01 -5.312890E+00 8.768880E+00
1.787279E+00 -1.494967E+00 9.795104E-01
1.477078E+01 -1.473179E+01 -1.072581E+00
5.695801E+00 2.883575E+00 -4.911939E+00
1.205711E+01 -3.616922E+00 -1.150181E+01
1.132523E+01 -5.953504E+00 9.634135E+00
1.650626E+01 -1.073045E+00 -1.647135E+01
1.059886E+01 -1.058682E+01 -5.049940E-01
4.213793E+00 -8.510750E-01 4.126951E+00
3.904781E+00 -3.793076E+00 9.273019E-01
1.218609E+01 4.799178E+00 -1.120128E+01
8.722227E+00 -6.510708E+00 -5.804130E+00
1.219199E+01 1.026253E+01 6.582177E+00
1.407819E+01 -1.376399E+01 -2.957738E+00
2.644767E+00 2.624226E+00 -3.289809E-01
1.074250E+01 3.783829E-01 1.073583E+01
6.961625E+00 -5.419096E+00 4.370083E+00
1.027981E+01 9.381813E+00 -4.201916E+00
5.879937E+00 -3.441854E+00 4.767316E+00
1.469578E+01 -4.102967E+00 1.411140E+01
9.881316E+00 -9.802571E+00 -1.244987E+00
9.101550E+00 4.568613E+00 -7.871848E+00
1.541912E+01 8.683982E+00 1.274118E+01
1.310045E+01 -5.362384E-01 -1.308947E+01
2.244466E+00 2.134931E+00 -6.926021E-01
6.716158E+00 5.745655E+00 3.477676E+00
1.817108E+01 -1.016948E+01 -1.505888E+01
1.677946E+01 1.215226E+01 1.157035E+01
3.968024E+00 9.475889E-01 -3.853218E+00
1.160103E+01 -1.105068E+01 3.530794E+00
1.277039E+01 -2.481918E+00 -1.252688E+01
1.728978E+01 1.539384E+01 -7.871848E+00
1.145367E+01 -4.018045E+00 1.072575E+01
1.316653E+01 -7.481305E-01 -1.314526E+01
2.823923E+00 2.573091E+00 1.163506E+00
9.722939E+00 5.572804E+00 -7.967396E+00
1.062616E+01 5.419691E+00 -9.140144E+00
1.571155E+01 -1.118849E+01 -1.103044E+01
5.345682E+00 1.774882E+00 -5.042431E+00
1.349123E+01 1.336204E+01 1.862568E+00
1.191692E+01 -1.181262E+01 -1.573192E+00
2.273259E+00 2.115764E+00 -8.314134E-01
6.695211E+00 5.735133E+00 3.454577E+00
4.414444E+00 4.410878E+00 1.773983E-01
9.445796E+00 -5.018795E+00 -8.002172E+00
1.543125E+01 5.843646E+00 -1.428199E+01
1.005029E+01 1.002522E+01 7.094175E-01
4.319855E+00 1.634769E+00 3.998585E+00
1.575424E+01 1.268167E+00 1.570311E+01
5.862597E+00 -4.634829E+00 3.590043E+00
3.392353E+00 -3.359164E+00 -4.733685E-01
1.189526E+01 -1.176542E+01 -1.752777E+00
3.066958E+00 2.929473E+00 9.079766E-01
6.466777E+00 -5.533367E+00 3.346798E+00
2.633993E+00 2.029305E+00 -1.679238E+00
9.739723E+00 3.846541E-01 -9.732124E+00
1.920821E+01 1.912280E+01 1.809381E+00
2.507221E+00 2.373896E+00 -8.067068E-01
5.029577E+00 -1.592362E+00 -4.770852E+00
4.338219E+00 -1.106287E+00 4.194791E+00
7.540215E+00 7.464643E+00 1.064874E+00
1.841695E+01 1.632936E+01 -8.516817E+00
1.036082E+01 1.016417E+01 -2.009083E+00
4.776970E+00 4.753274E+00 4.752150E-01
4.351079E+00 3.376436E+00 2.744370E+00
9.784739E+00 6.415709E+00 7.387813E+00
1.735810E+01 -3.362062E+00 -1.702939E+01
4.421541E+00 4.417413E+00 1.910112E-01
2.028210E+01 -2.026991E+01 7.031637E-01
4.159168E+00 3.917613E+00 -1.396778E+00
5.134652E+00 -4.755768E+00 -1.935801E+00
9.575557E+00 -5.537985E+00 -7.811658E+00
6.795841E+00 6.158885E+00 -2.872559E+00
1.002540E+01 9.997727E+00 7.443866E-01
1.336533E+01 1.098209E+01 -7.617468E+00
1.226898E+01 1.027573E+01 6.703524E+00
1.024375E+01 -1.016771E+01 1.245853E+00
2.703632E+00 -7.600727E-01 2.594593E+00
4.326786E+00 4.326530E+00 4.705677E-02
9.541967E+00 -4.819557E+00 -8.235351E+00
1.695950E+01 -1.672797E+01 -2.792762E+00
1.016491E+01 1.014617E+01 6.168999E-01
1.329959E+01 -6.916967E+00 1.135934E+01
8.081954E+00 8.077004E+00 -2.828176E-01
5.802222E+00 -4.957444E+00 3.014886E+00
1.772041E+01 -1.722899E+01 4.144244E+00
1.082832E+01 -5.457892E+00 -9.352212E+00
1.454466E+01 -1.429749E+01 2.669959E+00
1.666197E+01 1.153897E+01 -1.201971E+01
4.215031E+00 3.945874E+00 1.482082E+00
1.476230E+01 -9.523981E+00 1.127916E+01
2.331089E+00 -2.020129E+00 -1.163209E+00
1.051053E+01 -9.280992E+00 4.933001E+00
8.579887E+00 -2.770710E+00 -8.120199E+00
8.766675E+00 -3.693174E+00 7.950789E+00
7.586608E+00 -2.516552E+00 7.157066E+00
3.002297E+00 2.647958E+00 -1.414958E+00
3.110262E+00 2.873995E+00 1.189068E+00
1.495881E+01 8.402387E-01 -1.493519E+01
1.443854E+01 3.703087E+00 1.395560E+01
1.621747E+01 2.529338E+00 -1.601901E+01
1.464620E+01 -1.414586E+01 3.795504E+00
6.458308E+00 -4.648262E+00 -4.483682E+00
5.755520E+00 1.040398E+00 -5.660705E+00
1.327350E+00 1.313497E+00 1.912704E-01
1.438473E+00 1.932633E-01 1.425431E+00
5.467479E+00 1.892859E+00 5.129367E+00
1.357387E+01 5.650894E+00 -1.234169E+01
3.217941E+00 -1.459890E-02 3.217908E+00
1.139518E+01 6.221944E+00 -9.546596E+00
1.358560E+01 -2.107643E+00 -1.342111E+01
2.054355E+01 8.361642E+00 1.876487E+01
3.804183E+00 -3.342987E-01 3.789467E+00
2.807466E+00 -6.237983E-01 2.737287E+00
3.179773E+00 2.660482E+00 -1.741491E+00
5.972288E+00 5.327731E+00 2.698797E+00
1.931453E+01 -1.261134E+01 -1.462891E+01
1.418609E+01 3.648570E+00 1.370887E+01
2.292992E+00 -2.074740E+00 -9.763527E-01
1.334151E+01 1.094878E+01 -7.623648E+00
2.783666E+00 -6.283881E-01 2.711812E+00
1.590199E+01 1.519139E+01 4.700530E+00
1.248299E+01 4.300697E-01 1.247558E+01
1.385421E+01 1.463406E+00 -1.377670E+01
1.306893E+01 -8.476065E+00 9.947528E+00
2.972070E+00 2.833779E+00 8.960460E-01
1.527505E+01 8.315892E-01 -1.525240E+01
4.037806E+00 3.544650E+00 1.933735E+00
1.512088E+01 -1.085711E+01 1.052446E+01
8.999539E+00 5.818459E+00 -6.865656E+00
3.278185E+00 2.404608E+00 2.228084E+00
4.594875E+00 3.306987E+00 3.190095E+00
2.531968E+00 1.639126E+00 1.929801E+00
1.542223E+01 2.827925E+00 1.516074E+01
8.212765E+00 -2.565719E+00 7.801705E+00
1.797728E+00 -1.524346E+00 -9.529931E-01
8.740608E+00 -8.565456E+00 -1.741034E+00
5.855769E+00 5.284578E+00 2.522551E+00
1.452827E+01 -1.137449E+00 -1.448367E+01
1.402492E+01 3.575798E+00 1.356142E+01
1.502172E+01 -1.093628E+01 1.029804E+01
4.259510E+00 7.171696E-01 -4.198701E+00
8.856031E+00 5.670891E+00 -6.802227E+00
1.370126E+01 -1.183115E+01 -6.910020E+00
3.716656E+00 -2.780637E-01 3.706240E+00
1.094641E+01 -2.443824E+00 1.067013E+01
8.582823E+00 -4.052847E-01 -8.573248E+00
4.031819E+00 6.767862E-01 -3.974610E+00
6.667527E+00 -5.271850E+00 -4.082097E+00
7.964041E+00 -7.955976E+00 3.583216E-01
4.748480E+00 -7.158932E-01 4.694205E+00
9.208784E+00 3.398663E+00 -8.558668E+00
4.919134E+00 4.899918E+00 -4.343868E-01
1.827736E+01 -1.605369E+01 -8.737337E+00
5.189302E+00 -4.463992E+00 -2.646060E+00
7.505993E+00 7.029833E+00 2.630850E+00
1.171782E+01 -1.150743E+01 -2.210557E+00
1.540859E+01 1.003245E+01 1.169507E+01
6.471891E+00 1.696358E+00 -6.245618E+00
9.570170E+00 -9.448648E+00 -1.520266E+00
4.763393E+00 -4.391862E+00 1.844305E+00
7.047760E+00 7.003671E+00 -7.870926E-01
4.882467E+00 4.856962E+00 -4.984003E-01
1.000046E+01 -4.719273E+00 -8.816899E+00
5.189302E+00 -4.463992E+00 -2.646060E+00
1.178575E+01 -1.275933E+00 1.171648E+01
1.047177E+01 -9.092492E+00 5.194659E+00
8.483039E+00 -2.914047E+00 -7.966824E+00
1.679274E+01 7.481322E+00 -1.503416E+01
7.925352E+00 -3.247156E+00 7.229604E+00
2.512657E+01 -2.488552E+01 3.472115E+00
2.289769E+01 -2.287685E+01 9.765472E-01
2.046431E+01 1.799307E+01 9.748713E+00
1.788133E+01 1.621360E+01 -7.540620E+00
1.995279E+01 1.993322E+01 -8.835669E-01
1.153575E+01 -1.088871E+01 -3.809158E+00
9.517303E+00 -5.539665E+00 7.738939E+00
5.421657E+00 -1.449517E+00 5.224295E+00
1.129828E+01 7.498706E+00 -8.451073E+00
1.197025E+01 -9.870975E+00 -6.771308E+00
1.362667E+01 1.354963E+01 -1.446973E+00
2.235082E+01 -4.443295E+00 2.190471E+01
1.366319E+01 -6.316189E-02 1.366304E+01
1.843630E+01 2.942304E+00 -1.820000E+01
5.565893E+00 -4.551948E+00 3.202958E+00
1.359001E+01 -1.348317E+01 1.700759E+00
1.441509E+01 -8.962468E+00 1.129021E+01
2.225417E+00 -1.929604E+00 -1.108653E+00
4.645098E+00 4.203281E+00 1.977211E+00
5.147509E+00 -1.627135E+00 4.883573E+00
4.637904E+00 8.261417E-01 4.563731E+00
1.637310E+01 -5.209488E+00 -1.552223E+01
4.479662E+01 -3.597606E+01 2.669196E+01
3.295941E+01 -3.294749E+01 -8.862482E-01
3.605624E+01 2.732034E+01 2.352981E+01
2.789531E+01 2.759613E+01 4.074579E+00
5.641295E+00 2.062713E+00 5.250660E+00
6.567829E+00 6.274561E+00 1.940684E+00
9.500514E+00 -2.144152E+00 9.255397E+00
5.426815E-01 9.314962E-02 -5.346273E-01
6.434115E+00 5.517579E+00 -3.309705E+00
8.171460E+00 -3.870496E+00 7.196667E+00
1.322516E+01 2.098531E+00 -1.305760E+01
5.423425E+00 4.560229E+00 2.935617E+00
9.420627E+00 9.310620E+00 -1.435468E+00
1.064826E+01 -9.277008E+00 5.227095E+00
4.659850E+00 -3.099565E+00 3.479497E+00
8.271924E+00 7.363643E+00 -3.768487E+00
1.648075E+01 -3.993978E+00 -1.598948E+01
3.142194E+00 -3.077533E+00 6.341699E-01
1.131232E+01 -8.474495E+00 -7.493429E+00
1.140733E+01 5.453663E-01 -1.139429E+01
1.024730E+01 6.219319E+00 8.144158E+00
1.616345E+01 1.574411E+01 3.657886E+00
7.137654E+00 -6.174887E+00 3.580067E+00
4.007197E+00 -3.840005E+00 -1.145420E+00
1.208933E+01 -7.869554E+00 9.177254E+00
9.474203E+00 2.108498E+00 -9.236599E+00
2.344079E+00 1.303898E+00 1.947962E+00
3.859111E+00 -2.055774E+00 -3.265966E+00
6.215981E+00 4.118119E+00 -4.656127E+00
1.687664E+01 -1.488612E+01 -7.951391E+00
9.244317E+00 2.148095E-01 -9.241821E+00
1.214886E+00 8.713563E-01 8.465738E-01
1.186102E+01 -1.003437E+01 -6.324166E+00
1.108089E+01 -1.054453E+01 -3.405745E+00
4.703083E+00 2.137450E+00 4.189307E+00
9.943784E+00 -8.708951E-01 -9.905573E+00
5.515689E+00 4.800470E+00 2.716304E+00
3.716771E+00 -3.571042E+00 -1.030556E+00
1.541039E+01 -5.967502E+00 1.420806E+01
4.218206E+00 -6.821563E-01 -4.162682E+00
7.825033E+00 -9.247646E-01 7.770196E+00
4.504427E+00 -1.862852E+00 -4.101176E+00
6.039165E+00 -5.705212E+00 1.980422E+00
7.451973E+00 5.161020E+00 5.375479E+00
1.589371E+01 -8.564828E+00 -1.338857E+01
1.653766E+01 -1.548168E+01 -5.814790E+00
9.476765E+00 -4.018218E+00 -8.582715E+00
4.426583E+00 -4.370055E+00 7.051615E-01
1.238592E+01 2.399438E+00 1.215129E+01
2.836786E+00 -7.478511E-01 -2.736435E+00
1.312618E+01 2.349135E+00 1.291426E+01
9.510722E+00 6.674893E+00 -6.774927E+00
6.474071E+00 6.461959E+00 -3.958366E-01
1.232722E+01 -7.644567E+00 -9.670627E+00
9.131087E+00 -7.655548E+00 4.976880E+00
9.300287E+00 5.996869E+00 7.108650E+00
9.446928E+00 8.283837E+00 -4.541199E+00
1.905549E+00 1.579927E+00 1.065340E+00
5.355470E+00 4.856352E+00 2.257632E+00
2.843665E+01 -2.431723E+01 1.474163E+01
2.288463E+01 -2.286719E+01 8.931417E-01
2.055916E+01 1.825839E+01 9.450414E+00
1.783878E+01 1.617150E+01 -7.530260E+00
6.218096E+00 -3.037969E+00 -5.425446E+00
9.621683E+00 2.189669E+00 -9.369211E+00
3.513856E+00 -2.060644E+00 -2.846213E+00
4.648740E+00 1.960060E+00 4.215323E+00
7.554728E+00 -5.675020E+00 -4.986788E+00
1.150180E+01 5.780892E+00 9.943479E+00
8.615960E+00 -7.454118E+00 4.320982E+00
5.377516E+00 3.011990E+00 4.454840E+00
1.025810E+01 8.255983E+00 6.088291E+00
2.842039E+00 2.196565E+00 1.803410E+00
3.401194E+00 -1.954407E+00 -2.783597E+00
1.207714E+01 -9.364241E+00 -7.626812E+00
7.145961E+00 -6.274372E+00 3.420090E+00
6.302628E+00 -5.219905E+00 3.532097E+00
2.247256E+01 -2.194927E+01 -4.821356E+00
4.790256E+00 -1.930431E+00 -4.384061E+00
1.119744E+01 2.495691E-01 1.119466E+01
4.894067E+00 -4.660752E+00 1.493077E+00
1.827061E+00 1.112121E+00 -1.449599E+00
1.052847E+01 -1.052832E+01 -5.572029E-02
1.563078E+01 8.184554E+00 1.331670E+01
5.024667E+00 4.751746E+00 1.633460E+00
1.002811E+01 1.001780E+01 4.546178E-01
7.284354E+00 -4.491661E-01 -7.270492E+00
1.625626E+01 -1.604503E+01 -2.612088E+00
7.271080E+00 2.747894E-01 7.265885E+00
3.859462E+00 5.572972E-01 3.819014E+00
7.381233E+00 9.589935E-01 7.318670E+00
6.112571E+00 -7.651337E-01 6.064495E+00
4.021183E-01 4.014492E-01 -2.318719E-02
1.993599E+00 1.633335E+00 1.143091E+00
9.722924E+00 2.742066E-01 -9.719056E+00
5.842983E+00 3.946949E+00 4.308370E+00
2.524454E+00 6.412669E-01 -2.441648E+00
1.253101E+01 -7.016588E+00 1.038237E+01
6.481714E+00 -3.141667E+00 -5.669440E+00
2.995832E+00 2.235842E+00 1.993997E+00
3.420690E+00 -1.946882E+00 -2.812610E+00
1.176186E+01 -9.232360E+00 -7.287307E+00
1.730347E+01 -7.355661E-01 -1.728783E+01
4.054189E+00 4.603744E-01 4.027965E+00
2.345095E+01 -2.101937E+01 -1.039871E+01
8.573291E+00 2.212017E+00 -8.283013E+00
1.261998E+01 -1.192113E+01 4.141324E+00
4.323358E+00 4.322492E+00 -8.650921E-02
6.650604E+00 -5.263727E+00 -4.064937E+00
1.042951E+01 -1.042065E+01 4.298190E-01
2.258824E+01 7.971728E+00 -2.113481E+01
4.981672E+00 -1.491934E+00 -4.753019E+00
2.309951E+00 -5.900805E-01 2.233311E+00
5.052976E+00 9.675150E-01 -4.959484E+00
3.490597E+00 5.791625E-01 3.442214E+00
5.340624E-01 5.193258E-01 -1.245929E-01
1.919663E+00 1.703841E+00 8.843263E-01
1.004961E+01 -2.394595E-02 -1.004958E+01
6.119975E+00 4.135333E+00 4.511442E+00
1.387299E+01 -1.068159E+01 8.852315E+00
1.464150E+01 -7.048380E+00 -1.283331E+01
8.303585E+00 -1.407160E+00 -8.183485E+00
2.174988E+01 -2.171765E+01 -1.183678E+00
2.045720E+01 -1.706061E+01 -1.128860E+01
1.787705E+01 1.618390E+01 -7.594082E+00
6.142831E+00 -2.982718E+00 -5.370081E+00
2.975496E+00 2.230099E+00 1.969832E+00
3.469289E+00 -1.951366E+00 -2.868473E+00
1.196315E+01 -9.356460E+00 -7.454768E+00
9.388305E+00 -1.863562E+00 9.201489E+00
1.599256E+01 -2.028527E+00 1.586339E+01
1.369681E+01 1.052345E+01 -8.766968E+00
1.750954E+00 -1.750347E+00 4.607160E-02
6.940904E+00 -3.180044E+00 6.169559E+00
2.845547E+00 2.063241E+00 1.959635E+00
3.617963E+00 -2.071340E+00 -2.966346E+00
1.200504E+01 -9.578034E+00 -7.237554E+00
1.326258E+01 7.054647E+00 -1.123067E+01
1.199866E+01 1.194899E+01 1.090672E+00
9.717206E+00 -9.715687E+00 1.718531E-01
7.754100E+00 -7.177901E+00 -2.933222E+00
1.666208E+01 -1.432015E+01 -8.518099E+00
3.575925E+00 1.102106E+00 3.401852E+00
1.878576E+01 6.407366E+00 1.765929E+01
1.370033E+01 -2.765854E+00 1.341824E+01
1.691991E+01 -6.784439E-01 -1.690630E+01
1.821405E+01 9.598404E+00 -1.547974E+01
1.229745E+01 1.189694E+01 3.112890E+00
9.523378E+00 8.543336E-01 9.484980E+00
1.577226E+00 3.404809E-01 1.540037E+00
2.103517E+00 -1.933379E+00 8.287517E-01
1.259516E+01 5.706587E+00 1.122822E+01
6.138117E+00 -5.926332E+00 -1.598460E+00
1.400188E+00 2.933679E-01 1.369110E+00
2.244381E-01 -2.055023E-01 9.022905E-02
2.711345E+00 2.630459E+00 -6.573259E-01
9.240034E+00 -9.158012E+00 1.228430E+00
5.442711E+00 5.167349E+00 -1.709270E+00
9.724867E+00 3.052021E+00 -9.233537E+00
8.588039E+00 -8.305195E+00 -2.185898E+00
1.875059E+01 1.723585E+01 -7.383092E+00
1.982102E+01 -1.575943E+01 1.202137E+01
9.257186E+00 7.550600E+00 5.355739E+00
1.548184E+01 2.929382E+00 1.520217E+01
5.802085E+00 3.297960E+00 -4.773641E+00
6.746251E+00 -2.684805E+00 6.189000E+00
9.421493E+00 -9.163109E+00 2.191338E+00
1.383627E+00 3.443275E-01 1.340097E+00
1.285290E+01 9.534500E+00 8.619184E+00
2.021258E+01 1.286636E+01 1.558862E+01
1.877070E+00 -1.863282E+00 2.270936E-01
5.701421E+00 -5.691752E+00 -3.319115E-01
1.156513E+01 -1.689860E-01 -1.156389E+01
6.000088E+00 -5.760834E+00 -1.677451E+00
4.100517E+00 3.482590E+00 2.164673E+00
1.472474E+01 1.451827E+01 -2.457204E+00
7.092167E+00 -4.380818E+00 -5.577389E+00
1.207189E+01 1.156600E+01 3.458066E+00
9.504527E+00 -8.625952E+00 3.991112E+00
1.220183E+01 8.646341E+00 -8.609608E+00
1.021943E+01 -3.708845E+00 9.522672E+00
8.547920E+00 -1.789681E+00 -8.358468E+00
4.126072E+00 1.146973E+00 -3.963448E+00
1.500029E+01 2.971016E-01 1.499735E+01
4.811927E+00 2.627784E+00 4.031053E+00
9.121204E+00 8.646341E+00 2.904677E+00
2.259171E+00 -1.496326E+00 -1.692591E+00
8.499106E+00 -1.780200E+00 -8.310577E+00
1.304366E+01 1.242691E+01 -3.963467E+00
1.115893E+01 -1.110200E+01 1.125802E+00
1.609710E+01 1.126909E+01 -1.149454E+01
7.428412E+00 -5.834167E+00 4.598239E+00
1.246158E+01 2.531494E+00 -1.220175E+01
1.223628E-01 -1.133239E-01 -4.615566E-02
1.152444E+01 -5.763598E+00 9.979658E+00
9.130446E+00 -5.246255E+00 -7.472741E+00
1.068821E+01 1.045752E+01 -2.208669E+00
2.191244E+00 1.663953E+00 -1.425768E+00
6.327452E+00 5.442610E+00 3.227173E+00
2.825070E+00 2.389064E+00 1.507778E+00
7.232974E+00 5.989532E+00 4.054802E+00
4.078607E+00 3.056013E+00 -2.701077E+00
7.069299E+00 5.895615E+00 3.900860E+00
6.586788E+00 -9.238619E-01 6.521676E+00
1.476952E+01 -1.278673E+01 7.391761E+00
3.035161E+00 4.062070E-01 3.007857E+00
2.170036E+00 4.386282E-01 -2.125244E+00
5.531788E+00 -4.304906E+00 3.473969E+00
7.998080E+00 -3.233660E+00 -7.315240E+00
1.024556E+01 5.233130E-01 -1.023219E+01
9.611316E+00 9.605393E+00 3.373514E-01
5.422173E+00 5.420041E+00 -1.520382E-01
5.246375E+00 5.082952E+00 -1.299252E+00
5.193224E+00 -1.113782E+00 -5.072383E+00
7.657541E+00 -1.586324E+00 7.491429E+00
8.634923E+00 4.138080E-01 -8.625002E+00
1.107007E+01 -1.086551E+01 -2.118316E+00
1.643875E+01 1.180538E+01 1.143965E+01
1.669167E+01 4.453011E+00 1.608672E+01
1.390537E+01 -1.102257E+01 8.477158E+00
1.054816E+01 6.949308E+00 -7.935415E+00
1.455961E+01 -7.127735E+00 -1.269558E+01
1.084861E+01 8.039354E+00 -7.284306E+00
5.493072E+00 -4.170695E+00 3.574793E+00
7.932572E+00 -3.060191E+00 -7.318533E+00
1.634147E+01 1.591792E+01 3.696433E+00
7.665288E+00 -7.029760E+00 3.055995E+00
4.029141E+00 -3.799296E+00 -1.341391E+00
9.122098E+00 -8.768236E+00 -2.516090E+00
8.328138E+00 -4.806384E-01 -8.314257E+00
9.245525E+00 -9.713385E-01 9.194359E+00
2.225485E+00 2.209308E+00 2.678471E-01
6.063756E+00 5.262422E+00 3.012649E+00
1.333906E+01 8.389831E+00 1.037021E+01
1.291227E+01 2.996994E+00 -1.255965E+01
1.067391E+01 9.851151E+00 -4.109413E+00
1.152773E+01 7.424999E-01 1.150380E+01
9.104877E+00 7.252150E-02 -9.104588E+00
4.415792E+00 -1.894244E+00 3.988867E+00
4.784955E+00 4.579840E+00 1.385953E+00
1.155639E+01 -7.570761E-02 1.155614E+01
8.735119E+00 -5.282163E+00 -6.957087E+00
4.481160E+00 3.359056E+00 -2.966064E+00
1.675934E+01 -1.581298E+01 -5.552041E+00
1.347521E+01 -1.241308E+01 -5.243748E+00
7.438721E+00 -1.594079E+00 7.265912E+00
1.177237E+01 1.144933E+01 2.738875E+00
1.147883E+01 -1.128261E+01 -2.113357E+00
5.295713E-01 4.807184E-01 -2.221609E-01
6.501872E+00 2.539198E+00 -5.985551E+00
1.585295E+01 2.085237E+00 -1.571521E+01
1.285695E+01 -7.326649E+00 1.056510E+01
1.848833E+01 1.092826E+01 1.491279E+01
2.067441E+01 -1.706296E+01 -1.167419E+01
9.930194E+00 7.195231E+00 -6.843786E+00
1.749832E+01 2.964961E+00 1.724529E+01
2.871140E+00 2.524269E+00 1.368032E+00
6.515884E+00 -5.022964E+00 4.150491E+00
1.462314E+01 2.907332E+00 -1.433121E+01
1.631360E+01 -5.340078E+00 1.541483E+01
1.065422E+01 -1.065022E+01 -2.918035E-01
9.772749E+00 -6.887537E+00 -6.933142E+00
1.148064E+01 -1.109113E+01 -2.965139E+00
7.388422E+00 -7.325532E+00 -9.619622E-01
1.192911E+01 5.174403E-01 -1.191788E+01
1.148138E+01 1.126289E+01 2.229227E+00
7.743106E+00 -1.827791E+00 -7.524285E+00
4.560237E+00 4.383722E+00 1.256481E+00
1.461916E+01 -1.183017E+01 -8.588770E+00
8.427799E+00 -8.652321E-01 -8.383267E+00
2.213121E+01 2.201594E+01 2.255855E+00
1.684117E+01 -1.166107E+01 1.215091E+01
2.040118E+01 -1.502122E+01 -1.380474E+01
6.243040E+00 2.594230E+00 5.678514E+00
3.356888E+00 -5.855736E-01 3.305420E+00
1.387816E+00 8.789664E-01 -1.073989E+00
1.296170E+01 -5.494065E+00 1.173972E+01
1.029517E+01 -8.555622E+00 -5.726414E+00
1.365425E+01 -1.280088E+01 -4.751415E+00
1.306418E+01 -7.319689E+00 -1.082104E+01
2.832398E+00 -6.526654E-01 -2.756176E+00
1.011260E+01 8.788962E+00 5.001881E+00
1.925624E+00 -1.635552E+00 1.016366E+00
5.256413E+00 -1.105891E+00 -5.138763E+00
4.019647E+00 2.687116E+00 2.989477E+00
1.178033E+01 1.147695E+01 2.656312E+00
1.828718E+00 -1.541804E+00 9.833872E-01
6.413052E+00 -9.943753E-01 6.335492E+00
6.978691E+00 1.964086E-01 -6.975927E+00
2.637046E+00 3.042750E-01 2.619433E+00
1.147902E+01 3.888887E-01 1.147244E+01
6.258556E+00 2.462511E+00 5.753743E+00
1.196625E+01 -9.209795E+00 7.640074E+00
8.529308E+00 -8.008722E+00 2.934191E+00
4.560362E+00 -4.058536E+00 -2.079708E+00
1.424166E+01 -7.388271E+00 -1.217532E+01
1.144634E+01 -1.784017E-01 1.144495E+01
4.863253E+00 4.448906E+00 1.964297E+00
9.377950E+00 5.206227E-01 9.363487E+00
6.196397E+00 4.116628E+00 4.631275E+00
7.232497E+00 5.603177E+00 4.573119E+00
9.865496E+00 9.641956E+00 -2.088229E+00
5.240028E+00 -8.694269E-01 -5.167397E+00
4.321583E+00 -1.567527E+00 -4.027274E+00
1.256488E+01 2.609401E+00 1.229094E+01
1.902277E+00 -2.687741E-01 -1.883194E+00
1.622348E+00 -1.477061E+00 6.710462E-01
4.124227E+00 -1.763875E+00 -3.728002E+00
4.506515E+00 2.310255E+00 -3.869289E+00
5.407069E+00 -3.521789E+00 -4.102853E+00
1.215481E+01 8.544882E+00 -8.644321E+00
7.337578E+00 5.312522E+00 -5.061339E+00
4.566174E+00 3.763705E+00 2.585434E+00
1.387448E+01 -5.847892E-01 -1.386215E+01
1.452920E+01 -1.200121E+01 -8.189547E+00
2.376718E+01 -3.035039E-01 2.376524E+01
2.615185E+01 7.735742E+00 -2.498154E+01
2.587948E+01 2.521675E+01 -5.819218E+00
9.904904E+00 9.863618E+00 9.034104E-01
1.243887E+01 1.071951E+01 6.310117E+00
3.827286E+00 2.722438E+00 2.690066E+00
1.261984E+01 2.707983E+00 1.232588E+01
8.533801E+00 -7.969567E+00 3.051516E+00
3.988108E+00 -1.642117E+00 -3.634344E+00
2.110967E+00 -2.105460E+00 -1.523813E-01
1.088707E+01 4.447659E+00 -9.937137E+00
1.074552E+01 1.074253E+01 2.534875E-01
6.610334E+00 -4.918230E+00 4.416733E+00
8.790992E+00 2.435154E+00 8.446985E+00
1.714862E+01 -1.619280E+01 5.645198E+00
1.445450E+01 9.841407E+00 -1.058676E+01
1.444860E+01 1.299243E+01 -6.321297E+00
1.256566E+01 1.186210E+01 4.145656E+00
8.640065E+00 -8.602936E+00 8.001344E-01
1.518501E+01 -1.020661E+01 -1.124321E+01
2.130186E+01 -1.429631E+01 1.579193E+01
1.059237E+01 1.076356E-01 -1.059182E+01
1.096724E+01 1.583788E-01 1.096610E+01
2.045704E+01 -1.980840E+01 5.110562E+00
9.941845E+00 2.663834E+00 -9.578323E+00
1.531339E+01 1.816589E+00 1.520526E+01
2.719624E+00 -2.627175E+00 -7.030690E-01
2.294512E+01 -1.924992E+01 -1.248676E+01
1.011516E+01 7.805293E+00 6.433814E+00
1.034268E+01 2.151461E+00 -1.011643E+01
9.666863E+00 6.607926E+00 -7.055746E+00
3.973694E+00 2.602585E+00 -3.002798E+00
6.636659E+00 -5.562431E+00 3.620028E+00
1.725539E+00 -9.910030E-01 1.412585E+00
1.743257E+01 1.622892E+01 -6.365265E+00
4.093190E+00 3.903010E+00 1.233174E+00
1.222151E+01 -1.095119E+01 5.425563E+00
1.482925E+01 -4.837481E-01 1.482135E+01
2.834315E+00 -2.710957E+00 -8.270769E-01
1.802849E+01 1.453277E+01 1.066889E+01
1.108656E+01 1.029006E+01 -4.126311E+00
1.504133E+01 -5.380551E+00 1.404604E+01
4.858020E+00 -6.372617E-01 4.816042E+00
1.154774E+01 -9.054201E+00 -7.167403E+00
1.565625E+01 -3.473688E+00 -1.526603E+01
1.244058E+01 -1.609038E+00 1.233609E+01
1.234201E+01 1.071628E+01 6.122627E+00
3.776394E+00 2.621292E+00 2.718451E+00
1.265925E+01 2.650222E+00 1.237872E+01
8.636374E+00 7.690922E+00 3.928954E+00
6.562465E+00 -6.178413E+00 -2.212049E+00
1.119227E+01 5.475457E+00 9.761474E+00
1.300624E+01 -1.259864E+01 -3.230572E+00
3.159191E+00 -1.372878E+00 2.845293E+00
4.085292E+00 -1.971591E+00 -3.578050E+00
4.223089E+00 -2.418984E+00 -3.461647E+00
7.803045E+00 7.443914E+00 2.340010E+00
9.275453E+00 9.239412E+00 8.168763E-01
1.193577E+01 -9.941472E+00 -6.605277E+00
7.195616E+00 1.015441E-01 -7.194900E+00
1.508099E+01 -8.790820E+00 1.225389E+01
1.155394E+01 -4.628319E+00 -1.058641E+01
1.645851E+01 1.630858E+01 -2.216498E+00
5.655124E+00 5.375164E+00 -1.757282E+00
1.569382E+01 -1.224391E+01 9.817462E+00
2.079376E+00 4.658325E-01 -2.026526E+00
1.638498E+01 1.565919E+01 4.822573E+00
7.355387E+00 -5.743149E+00 4.595427E+00
1.364775E+01 9.755867E+00 9.543804E+00
9.392749E+00 9.342606E+00 9.692521E-01
5.245997E+00 -3.832060E-01 -5.231983E+00
3.919766E+00 2.471466E+00 3.042437E+00
1.100728E+01 2.662705E+00 -1.068036E+01
6.318291E+00 -6.080960E+00 1.715438E+00
1.863819E+01 3.953178E+00 1.821412E+01
8.466561E-01 -5.753102E-01 -6.211640E-01
1.732812E+00 9.391501E-01 1.456240E+00
2.079376E+00 4.658325E-01 -2.026526E+00
6.433597E+00 4.258399E+00 4.822573E+00
9.015802E+00 5.601270E+00 -7.064734E+00
1.351852E+01 9.697950E+00 9.418076E+00
8.876784E+00 6.145574E+00 -6.405405E+00
9.449352E+00 9.405638E+00 9.078607E-01
1.211172E+01 1.086601E+01 -5.350099E+00
4.582229E+00 -1.765108E+00 -4.228619E+00
1.431373E+01 1.395323E+01 3.192212E+00
1.123902E+01 -1.093533E+01 2.595031E+00
1.181303E+01 -1.166592E+01 -1.858464E+00
1.443103E+00 -2.676972E-01 -1.418057E+00
9.683052E+00 9.394734E+00 2.345309E+00
4.469913E+00 1.011462E-01 -4.468769E+00
1.886880E+01 3.495892E+00 -1.854213E+01
2.144204E+00 4.460614E-01 -2.097293E+00
8.694916E+00 -7.249052E+00 4.801334E+00
7.711136E+00 -6.598204E+00 3.990655E+00
9.410295E+00 -2.012744E+00 9.192524E+00
1.210944E+01 -1.818847E+00 1.197206E+01
1.934530E+01 1.990695E+00 1.924260E+01
1.602753E+01 1.258202E+01 -9.928469E+00
1.041320E+01 1.039505E+01 -6.145453E-01
5.050046E+00 -3.550005E+00 -3.591717E+00
4.859419E+00 4.714616E+00 1.177432E+00
5.122277E+00 -2.907310E+00 -4.217258E+00
1.080064E+01 -1.966605E+00 -1.062008E+01
5.370312E+00 -7.281497E-01 -5.320719E+00
1.034197E+01 9.443608E+00 -4.216001E+00
1.584012E+01 -1.121526E+01 1.118603E+01
2.292223E+01 -2.283382E+01 2.011373E+00
2.086745E+01 9.199066E+00 -1.873039E+01
1.493138E+01 2.441092E+00 1.473048E+01
2.678235E+00 2.564053E+00 7.736776E-01
1.804084E+00 -3.820134E-01 -1.763175E+00
2.659929E+01 2.656155E+01 1.416526E+00
6.200377E+00 -6.039879E+00 1.401618E+00
7.716099E+00 5.584610E+00 -5.324501E+00
3.419242E+00 -3.415383E+00 -1.624060E-01
9.880033E+00 8.542945E-01 -9.843029E+00
1.788371E+00 -1.692123E+00 5.787810E-01
1.945062E+01 2.084987E+00 1.933855E+01
1.441100E+01 -7.822964E+00 1.210282E+01
1.511093E+01 1.044170E+01 1.092296E+01
1.523136E+01 -1.482292E+01 -3.503630E+00
3.182732E+00 2.105092E+00 2.387126E+00
5.103790E+00 -2.912043E+00 -4.191500E+00
1.636296E+01 -1.134371E+01 -1.179265E+01
1.485050E+01 -1.148462E+01 -9.414928E+00
1.165394E+01 9.234188E+00 -7.109430E+00
2.646852E+01 1.527681E+01 -2.161484E+01
1.519199E+01 1.184296E+01 9.515292E+00
1.135176E+01 -9.515532E+00 6.190089E+00
2.001598E+01 1.839830E+01 -7.883011E+00
1.353550E+01 9.625055E+00 9.516726E+00
8.321729E+00 -7.391361E-01 -8.288839E+00
7.497907E+00 -5.559939E+00 -5.030476E+00
1.294466E+01 4.907192E+00 1.197846E+01
3.421649E+01 3.238320E+01 -1.104972E+01
1.390542E+01 1.345924E+01 -3.494247E+00
2.082708E+00 1.335724E+00 1.597972E+00
2.231617E+01 -6.585968E-01 2.230645E+01
2.433920E+01 -1.468217E+01 1.941212E+01
2.723399E+01 1.627723E+01 -2.183442E+01
9.520663E+00 8.671134E+00 -3.931216E+00
6.200213E+00 -5.981677E+00 1.631619E+00
1.753869E+01 -7.739072E+00 -1.573889E+01
8.731107E-01 -5.585361E-01 -6.710884E-01
1.079797E+01 -1.064937E+01 1.785220E+00
9.416849E+00 3.989457E-01 9.408395E+00
8.802310E+00 -7.289750E+00 4.933579E+00
7.715086E+00 -6.512158E+00 4.136950E+00
1.372556E+01 -1.840241E+00 -1.360163E+01
1.085007E+01 1.051038E+01 -2.693702E+00
5.654207E+00 4.497043E+00 -3.427341E+00
1.467517E+01 -7.598380E-01 1.465549E+01
2.168767E+01 -2.168611E+01 2.602127E-01
1.001803E+01 -9.277052E+00 -3.781161E+00
9.022607E+00 8.971831E+00 9.558701E-01
6.201336E+00 -9.620672E-01 6.126254E+00
1.002542E+01 9.865393E+00 1.784142E+00
4.432364E+00 2.454373E+00 -3.690786E+00
9.557695E+00 -9.004586E+00 3.204211E+00
9.178628E+00 1.071889E-01 -9.178002E+00
1.599428E+01 -7.064564E+00 -1.434953E+01
6.048840E+00 4.732693E+00 3.766972E+00
3.658356E-01 -3.657774E-01 6.525540E-03
8.457333E+00 5.221744E+00 6.652809E+00
9.021084E+00 1.156694E+00 8.946621E+00
1.286563E+01 5.151934E+00 -1.178906E+01
1.248315E+01 -1.166840E+01 -4.435927E+00
1.247455E+01 -6.369315E+00 -1.072596E+01
1.106766E+01 -1.079022E+01 -2.462558E+00
1.006136E+01 8.632345E+00 5.168527E+00
5.216276E+00 2.124388E+00 4.764086E+00
1.207600E+01 1.207466E+01 1.802026E-01
9.845818E+00 -1.531870E+00 -9.725919E+00
1.797613E+01 -9.335503E+00 -1.536195E+01
5.341013E+00 4.513340E+00 -2.855903E+00
7.603543E+00 -6.612648E+00 3.753231E+00
5.447241E+00 4.263626E+00 -3.390269E+00
8.771880E+00 -4.984368E+00 7.218168E+00
7.288676E+00 -1.816714E-01 -7.286412E+00
2.516634E+00 -1.126107E+00 -2.250629E+00
1.009271E+01 -1.022866E+00 -1.004074E+01
7.620636E+00 5.362452E+00 5.414629E+00
1.442263E+01 -7.229293E+00 1.247997E+01
1.394239E+01 1.243818E+01 6.299356E+00
3.811101E+00 -2.024204E+00 3.229101E+00
3.402289E+00 3.400435E+00 1.122819E-01
1.518042E+01 -2.022206E+00 -1.504513E+01
5.504985E+00 3.170503E+00 -4.500308E+00
3.835503E+00 2.948992E+00 -2.452454E+00
1.470060E+01 -1.896919E-01 -1.469938E+01
9.230224E+00 8.028572E+00 4.554016E+00
7.243767E+00 -4.758903E+00 5.461227E+00
2.871784E+01 2.690557E+01 -1.004014E+01
1.304476E+01 6.393241E+00 1.137067E+01
9.565200E+00 -1.550181E+00 -9.438749E+00
1.130437E+01 1.126801E+01 9.059296E-01
5.430480E+00 2.643980E+00 -4.743361E+00
2.085654E+01 1.628475E+01 -1.303083E+01
2.186790E+01 -1.435362E+00 -2.182074E+01
6.687636E+00 -6.601480E+00 1.070018E+00
3.580849E+00 2.172055E+00 2.846868E+00
9.203741E+00 1.196674E-01 -9.202963E+00
2.243970E+01 -2.243772E+01 2.979445E-01
1.217865E+01 5.759440E+00 -1.073072E+01
1.228039E+01 -1.057312E+00 1.223479E+01
1.367635E+01 -1.330651E+01 3.159042E+00
3.435853E+00 3.416377E+00 3.653118E-01
4.032589E+00 -2.045729E+00 -3.475165E+00
1.515911E+01 1.450347E+01 -4.409972E+00
3.813771E+00 2.883007E+00 -2.496623E+00
6.834337E+00 -4.647212E+00 5.011147E+00
2.470067E+01 -1.934808E+01 -1.535496E+01
5.330244E+00 3.318566E+00 -4.171166E+00
1.161309E+01 1.113500E+01 -3.297847E+00
2.442245E+01 5.900585E+00 -2.369892E+01
1.092383E+01 8.207138E+00 -7.209228E+00
6.887348E+00 -4.379659E+00 5.315463E+00
1.116938E+01 -1.034120E+01 -4.220729E+00
1.622569E+01 1.583150E+01 -3.554810E+00
6.388002E+00 -1.022326E+00 6.305665E+00
1.249001E+01 1.109907E+01 -5.728084E+00
1.253659E+01 -1.241540E+01 1.738953E+00
2.214242E+00 -5.005831E-02 2.213676E+00
1.671555E+00 -4.379954E-01 -1.613151E+00
8.594168E+00 -5.862087E+00 -6.284557E+00
1.317485E+01 4.159867E+00 1.250088E+01
1.887010E+01 -9.928332E+00 -1.604708E+01
2.022850E+00 3.645684E-01 -1.989727E+00
1.182249E+01 -9.932108E+00 6.412836E+00
1.662946E+01 -1.632324E+01 3.176575E+00
9.554254E+00 9.326619E+00 -2.073148E+00
1.489402E+01 -1.062628E+01 1.043618E+01
1.504267E+01 4.343998E+00 1.440179E+01
3.454962E+00 -1.599657E-01 3.451257E+00
6.493364E+00 5.079991E+00 4.044437E+00
5.726251E+00 -2.625019E-01 5.720231E+00
1.562008E+01 -3.461809E+00 -1.523164E+01
3.094961E+00 -2.994603E+00 7.817509E-01
4.974244E+00 -4.370852E+00 2.374606E+00
9.490941E+00 7.620172E+00 5.657821E+00
1.133028E+01 -5.269758E+00 -1.003020E+01
5.965984E+00 2.515902E+00 -5.409547E+00
1.578245E+01 -1.128348E+01 -1.103489E+01
1.748492E+01 1.388269E+01 -1.062982E+01
3.799064E+00 -2.077738E+00 3.180549E+00
8.080063E+00 -3.297022E+00 -7.376793E+00
3.299942E+00 -2.529989E-01 -3.290229E+00
9.241551E+00 8.141287E+00 4.373294E+00
1.655969E+01 -1.570852E+01 5.240777E+00
1.065224E+01 1.042988E+01 2.165164E+00
4.821913E+00 -4.151088E+00 2.453428E+00
1.784250E+01 1.680233E+01 -6.003055E+00
4.277773E+00 4.041271E+00 1.402665E+00
4.258575E+00 1.749244E+00 -3.882732E+00
2.251398E+01 -2.250913E+01 4.671039E-01
1.160795E+01 -5.610329E+00 -1.016212E+01
3.857771E+00 -2.129963E+00 3.216466E+00
5.940119E+00 -5.764585E+00 1.433380E+00
6.907093E+00 4.963385E+00 -4.803410E+00
7.328801E+00 -4.480305E+00 5.799844E+00
1.363559E+01 1.084358E+01 8.267160E+00
3.158308E+00 -3.157477E+00 7.246403E-02
9.831380E+00 6.130148E-01 -9.812250E+00
9.273553E+00 8.109450E+00 4.498402E+00
7.487683E+00 -4.279729E+00 -6.144048E+00
1.048498E+01 -1.556862E+00 -1.036875E+01
9.219805E+00 -4.281986E-01 -9.209856E+00
9.612862E+00 -1.768193E+00 -9.448841E+00
4.432548E+00 2.165354E+00 -3.867651E+00
4.987222E+00 3.851243E+00 -3.168646E+00
1.610665E+01 4.416603E+00 1.548928E+01
1.732363E+01 9.153926E+00 1.470760E+01
5.641775E+00 5.342700E+00 1.812507E+00
1.145203E+01 -8.451269E+00 7.728205E+00
2.960442E+00 -3.622805E-01 -2.938191E+00
3.293253E-01 -2.890284E-01 -1.578536E-01
9.497290E+00 5.317492E-01 -9.482392E+00
9.509631E+00 8.173031E+00 4.861547E+00
9.814486E+00 7.386760E+00 -6.462191E+00
9.159263E+00 7.745014E-01 9.126458E+00
2.355653E+00 -1.463089E+00 1.846205E+00
1.315884E+01 -1.112493E+01 7.027876E+00
9.855474E+00 4.981853E+00 -8.503617E+00
9.587651E+00 -7.205250E+00 6.325141E+00
1.112632E+01 -9.611061E-01 1.108473E+01
9.230733E+00 3.259509E+00 -8.636089E+00
1.030778E+01 1.566428E+00 1.018806E+01
1.107273E+01 1.092323E+01 1.813414E+00
7.910428E+00 -4.734993E+00 -6.336774E+00
3.852997E+00 3.596678E+00 1.381843E+00
2.495083E+01 3.599839E+02 -6.765374E+00
6.669821E+00 6.494057E+00 1.521098E+00
3.844592E+00 -2.157268E+00 3.182308E+00
5.269913E+00 5.108457E+00 -1.294471E+00
1.912324E+01 -1.174578E+01 -1.509089E+01
9.129615E+00 8.036350E+00 4.332083E+00
9.168288E+00 7.657577E+00 5.041727E+00
2.760093E+00 -7.440231E-02 2.759090E+00
9.283048E+00 -4.046516E-01 -9.274225E+00
1.601545E+01 -1.192631E+01 1.068914E+01
1.130192E+01 -1.121670E+01 1.385235E+00
2.113789E+01 1.096700E+01 -1.807029E+01
1.107220E+01 4.818927E+00 -9.968531E+00
5.115152E+00 -5.037012E+00 -8.906729E-01
1.647354E+01 -1.562538E+00 1.639927E+01
6.973223E+00 -6.941720E+00 6.620798E-01
5.236755E+00 5.076919E+00 -1.283937E+00
7.792138E+00 5.066366E-01 -7.775650E+00
1.074295E+01 1.132632E+00 1.068308E+01
1.821745E+01 -1.518278E+01 -1.006770E+01
1.512922E+01 1.443767E+01 -4.521844E+00
1.305276E+01 -1.087330E+01 7.221210E+00
1.202011E+01 -6.048097E+00 -1.038767E+01
1.337651E+01 5.105401E-01 -1.336676E+01
1.455668E+01 -1.354267E+01 5.337905E+00
5.192905E+00 -1.550617E+00 4.955991E+00
6.613830E+00 6.352025E+00 1.842426E+00
5.258858E+00 5.108907E+00 -1.246863E+00
7.785004E+00 5.094154E-01 -7.768319E+00
1.639445E+01 1.242953E+01 1.069041E+01
1.820789E+01 -1.517862E+01 -1.005668E+01
1.513977E+01 1.441220E+01 -4.636921E+00
1.132225E+01 1.122404E+01 1.488107E+00
1.407532E+01 -1.385134E+00 1.400700E+01
5.056003E+00 4.824190E+00 1.513395E+00
1.145414E+01 -5.047408E+00 -1.028207E+01
2.212416E+01 2.110039E+01 -6.652237E+00
4.394495E+00 4.392622E+00 1.282889E-01
1.097952E+01 -2.053503E-01 -1.097760E+01
1.150180E+01 5.175105E+00 1.027179E+01
8.820087E+00 4.756662E+00 7.427523E+00
1.304502E+01 -1.007794E+01 8.282976E+00
1.176351E+01 -3.342087E+00 -1.127877E+01
1.285577E+01 7.094532E+00 -1.072094E+01
4.288249E+00 4.060441E+00 1.379092E+00
1.152866E+01 -5.901396E+00 -9.903714E+00
2.093017E+00 -1.330854E+00 1.615409E+00
1.082259E+01 -1.043414E+01 2.873540E+00
1.079238E+01 -3.713923E-01 -1.078599E+01
4.126238E+00 -3.932176E+00 1.250532E+00
1.490338E+01 1.479782E+01 1.770692E+00
8.910159E+00 8.460348E+00 2.795255E+00
7.720668E+00 -7.308110E+00 -2.490030E+00
7.576945E+00 7.053339E+00 2.767760E+00
7.722671E+00 3.405163E+00 6.931415E+00
1.109839E+01 1.108729E+01 4.963563E-01
1.830033E+01 -1.783223E+01 -4.112616E+00
1.071241E+01 -1.022784E+01 -3.185446E+00
1.212833E+01 -5.563998E+00 1.077675E+01
1.780002E+01 8.326592E+00 1.573240E+01
1.241375E+01 -7.167571E+00 -1.013544E+01
1.287367E+01 6.528637E+00 1.109541E+01
1.950945E+00 -9.330585E-01 1.713356E+00
1.656304E+01 -1.156238E+01 1.185941E+01
7.906805E+00 -6.616874E+00 -4.328341E+00
1.480312E+01 1.000969E+00 -1.476924E+01
3.354873E+00 -3.331894E+00 3.919876E-01
7.444023E+00 7.383004E+00 9.511693E-01
1.061064E+01 -1.599702E+00 -1.048936E+01
1.240184E+01 -7.354995E+00 -9.985475E+00
1.438645E+01 -5.805598E+00 1.316302E+01
1.877553E+00 -9.882158E-01 1.596445E+00
9.301343E+00 -4.422923E-01 -9.290821E+00
3.817828E+00 -2.099308E+00 3.188842E+00
1.152471E+01 1.100217E+01 -3.430894E+00
1.675064E+01 6.308510E+00 1.551730E+01
1.063729E+01 8.458845E+00 -6.449792E+00
1.214548E+01 -7.167215E+00 -9.805286E+00
1.295138E+01 6.551681E+00 1.117200E+01
1.904150E+00 -8.321255E-01 1.712704E+00
6.147386E+00 2.721402E+00 5.512198E+00
1.909260E+01 -1.616399E+01 -1.016135E+01
2.042428E+01 2.033252E+01 -1.933957E+00
2.639041E+00 1.021742E+00 -2.433224E+00
1.227739E+01 8.329873E-02 1.227711E+01
3.405388E+00 1.000969E+00 -3.254954E+00
1.493790E+01 -2.639116E-01 -1.493557E+01
3.862645E+00 -2.854770E+00 2.601983E+00
8.936552E+00 5.533225E-02 -8.936381E+00
1.920631E+01 7.963438E-01 -1.918980E+01
1.443495E+01 1.096405E+01 -9.389215E+00
1.075681E+01 6.810668E-01 1.073523E+01
1.236256E+01 7.530277E+00 -9.804476E+00
1.527342E+01 1.460630E+01 -4.464662E+00
4.251887E+00 2.675840E+00 3.304304E+00
1.626834E+01 -1.619411E+01 1.552344E+00
1.917829E+01 1.916375E+01 7.466210E-01
2.806773E+00 1.021629E+00 -2.614239E+00
1.065517E+01 -1.514040E+00 -1.054705E+01
1.915182E+01 8.363793E-01 -1.913355E+01
9.301343E+00 -4.422923E-01 -9.290821E+00
1.073778E+01 8.209691E-01 1.070635E+01
1.522845E+01 7.603225E+00 1.319457E+01
5.563240E+00 3.276791E+00 -4.495807E+00
8.974758E+00 6.374797E+00 6.317298E+00
1.149920E+01 -4.107777E+00 1.074047E+01
1.289949E+00 -4.988586E-02 1.288984E+00
4.948885E+00 -4.774304E+00 1.302873E+00
2.063189E+00 1.991879E+00 5.377404E-01
1.599887E+01 4.446234E+00 1.536864E+01
5.309234E+00 -1.681247E+00 5.036008E+00
1.173403E+01 -5.199474E+00 -1.051917E+01
1.129337E+01 -1.127074E+01 7.144792E-01
1.456381E+01 1.451074E+01 1.242133E+00
9.128576E+00 -7.986491E+00 -4.421185E+00
6.076260E+00 -5.941944E+00 -1.270526E+00
1.474095E+01 9.922101E-01 -1.470752E+01
1.152903E+01 1.103114E+01 -3.351488E+00
8.590624E+00 8.195009E+00 2.576947E+00
8.965869E+00 2.445155E-02 -8.965836E+00
2.369946E+01 1.089200E+01 -2.104825E+01
9.173333E+00 -2.796983E-02 -9.173290E+00
5.122822E+00 -4.976241E-01 5.098596E+00
1.113656E+01 5.064977E+00 -9.918111E+00
4.898864E+00 -4.842434E+00 -7.414162E-01
7.983792E+00 6.205577E+00 -5.023122E+00
4.250047E+00 -4.249924E+00 3.241578E-02
1.004964E+01 6.163025E-02 -1.004945E+01
3.807111E+00 3.247420E+00 1.987047E+00
3.681594E+00 3.662030E+00 -3.790382E-01
1.294237E+01 -7.894022E+00 -1.025619E+01
5.429071E+00 3.212001E+00 -4.376969E+00
1.688613E+00 -1.429431E+00 8.989671E-01
2.105003E+01 -4.469542E-01 -2.104529E+01
8.376101E-01 -6.040577E-01 5.802628E-01
3.036462E+00 -2.454817E+00 1.787169E+00
5.970197E+00 5.666679E+00 -1.879362E+00
1.173192E+01 -5.117692E+00 1.055686E+01
1.134901E+01 9.656914E+00 -5.961887E+00
1.240395E+01 4.151826E+00 -1.168847E+01
9.738827E+00 9.211723E+00 3.160523E+00
1.270474E+01 -7.918665E+00 -9.935053E+00
5.617345E+00 -2.987828E-01 -5.609394E+00
1.314940E+01 -9.446573E+00 9.147082E+00
3.847935E+00 3.363689E+00 -1.868743E+00
1.204414E+01 -5.997169E+00 1.044487E+01
2.887487E+01 -1.157487E+01 -2.645337E+01
1.451434E+01 7.339706E+00 1.252178E+01
9.999930E+00 8.604779E+00 5.094740E+00
7.685863E+00 -7.593741E+00 1.186413E+00
1.422095E+01 5.425659E+00 1.314525E+01
2.246834E+00 -5.453294E-01 2.179651E+00
1.422799E+01 -5.016022E-02 1.422790E+01
1.337891E+01 9.907678E+00 -8.990725E+00
5.145520E+00 4.887676E+00 1.608415E+00
5.134624E+00 -5.000220E+00 1.167117E+00
8.748442E+00 3.909938E+00 -7.826086E+00
1.137119E+01 -7.928185E+00 8.151560E+00
4.487410E+00 -4.470096E+00 -3.938167E-01
9.004525E+00 8.818906E+00 1.818891E+00
7.515895E+00 5.991579E+00 -4.537583E+00
5.807059E+00 -5.494497E+00 1.879479E+00
1.005889E+01 -9.968874E+00 1.342701E+00
3.803205E+00 -2.192834E+00 3.107387E+00
1.248516E+01 -8.001236E+00 -9.584331E+00
3.527140E+00 -3.739014E-01 -3.507266E+00
6.528160E+00 -5.072971E+00 4.108752E+00
9.994078E+00 8.599758E+00 5.091735E+00
1.828845E+01 1.520923E+01 -1.015611E+01
1.272329E+01 6.373235E+00 1.101199E+01
2.290307E+00 -3.698171E-01 2.260253E+00
5.245026E+00 2.916687E+00 4.359269E+00
7.006741E+00 -5.482689E+00 -4.362860E+00
5.296625E+00 3.723800E+00 3.766636E+00
4.127326E-01 3.153851E-01 -2.662339E-01
2.742701E+00 -3.108779E-03 2.742699E+00
4.889497E+00 -7.141434E-01 4.837063E+00
5.021793E+00 4.814361E+00 1.428404E+00
1.151392E+01 -4.893461E+00 1.042230E+01
8.592723E+00 -8.179282E+00 -2.633291E+00
1.111656E+01 9.752173E+00 5.336005E+00
8.699269E+00 8.650837E+00 9.166843E-01
1.311721E+01 -1.107076E+01 7.035586E+00
1.119551E+01 -1.777818E-02 -1.119549E+01
3.905738E+00 -2.426110E+00 3.060846E+00
6.477058E+00 -6.410282E+00 -9.276663E-01
1.068240E+01 5.921621E+00 -8.890904E+00
1.291597E+01 1.256378E+01 -2.995616E+00
7.734372E+00 7.168527E+00 -2.903918E+00
5.519692E+00 2.505456E+00 4.918301E+00
1.126653E+01 1.072129E+01 -3.462467E+00
4.159405E+00 -4.049750E+00 9.487723E-01
5.682197E+00 -2.652761E+00 5.024960E+00
7.576412E+00 -7.455600E+00 1.347605E+00
1.434981E+01 5.679978E+00 1.317782E+01
2.183844E+00 -5.315208E-01 2.118174E+00
6.798661E+00 -5.327333E+00 -4.223898E+00
9.539953E+00 -9.080996E+00 2.923390E+00
2.943824E+00 2.929661E+00 2.884180E-01
1.016325E+01 -6.513904E+00 -7.801329E+00
9.069473E+00 8.406019E+00 -3.405023E+00
6.478134E+00 -6.348502E+00 -1.289475E+00
1.401330E+01 3.532766E+00 1.356068E+01
8.231105E+00 -2.984347E+00 -7.671034E+00
1.783726E+01 1.503941E+01 -9.590827E+00
1.261817E+01 -6.363070E+00 -1.089631E+01
1.804582E+01 -1.794138E+01 1.938725E+00
6.517571E+00 9.353561E-01 6.450104E+00
5.389088E+00 -3.220771E+00 -4.320752E+00
1.671977E+01 1.613351E+01 -4.388696E+00
1.180257E+01 2.888426E-01 -1.179903E+01
1.678897E+01 -1.676896E+01 -8.194705E-01
1.760672E+01 6.251025E+00 1.645969E+01
1.120371E+01 -4.551536E+00 -1.023751E+01
4.028566E+00 2.388945E+00 3.243807E+00
2.480938E+00 8.597174E-01 -2.327217E+00
1.585055E+01 -9.208992E+00 1.290095E+01
1.026640E+01 -1.026573E+01 1.180887E-01
9.572293E+00 9.487142E+00 -1.273944E+00
1.018189E+01 -1.015604E+01 -7.252024E-01
6.498859E+00 -2.610551E+00 -5.951487E+00
3.257475E+00 -3.213058E+00 -5.361015E-01
1.376006E+01 -1.303852E+01 4.397281E+00
5.731163E+00 -4.956565E+00 2.877271E+00
5.512207E+00 -1.279395E+00 -5.361676E+00
1.237007E+01 5.850731E+00 1.089897E+01
7.933695E+00 -5.162136E+00 -6.024606E+00
7.243097E+00 3.042003E+00 6.573331E+00
4.727223E+00 -4.551536E+00 1.276775E+00
1.315897E+01 1.265912E+00 -1.309794E+01
6.237005E+00 3.477070E+00 5.177858E+00
4.052605E+00 2.406314E+00 3.260868E+00
1.065623E+01 -1.041432E+01 -2.257670E+00
1.391868E+01 1.390241E+01 6.727387E-01
4.933178E+00 4.543397E+00 1.921924E+00
1.034357E+01 2.165885E+00 -1.011426E+01
4.998694E+00 9.494191E-01 -4.907703E+00
1.314530E+01 -1.262357E+01 -3.666660E+00
1.871249E+00 -1.063805E-01 -1.868223E+00
1.306907E+01 1.409531E+00 -1.299284E+01
2.466679E+00 -5.454941E-02 2.466075E+00
7.804797E+00 -6.215322E+00 4.720660E+00
9.422210E+00 -9.055216E+00 2.604058E+00
6.154812E+00 -5.607491E+00 2.537273E+00
8.306353E-01 -7.628258E-01 3.287125E-01
3.008675E+00 6.923899E-01 -2.927921E+00
7.177612E+00 -3.487512E+00 -6.273386E+00
1.673468E+01 1.666676E+01 -1.506257E+00
1.105240E+01 6.431876E+00 8.988133E+00
1.205857E+01 -1.115910E+01 -4.569869E+00
9.078506E+00 1.753507E-01 -9.076812E+00
6.704205E+00 3.108239E+00 -5.940136E+00
1.904795E+01 -7.295122E+00 1.759562E+01
1.486031E+01 -1.474683E+01 1.832924E+00
1.850209E+01 1.200519E+01 -1.407845E+01
1.122650E+01 3.793512E+00 -1.056615E+01
5.329867E+00 -5.023324E+00 1.781487E+00
1.764770E+01 -1.150058E+01 1.338574E+01
6.441144E+00 -5.559146E+00 -3.253341E+00
1.432043E+01 -1.118069E+01 -8.948015E+00
2.186130E+00 -3.246951E-01 2.161883E+00
1.428318E+01 -4.900557E+00 1.341617E+01
1.352685E+01 -1.511018E-01 1.352601E+01
1.568338E+01 5.826052E+00 -1.456110E+01
1.652623E+01 -6.456475E+00 1.521283E+01
1.352105E+01 2.694035E+00 -1.324994E+01
2.017485E+01 -1.667301E+01 1.135936E+01
2.299272E+01 1.873343E+01 -1.333131E+01
1.992042E+01 1.154514E+01 1.623369E+01
1.078925E+01 -1.424514E+00 -1.069480E+01
9.192739E+00 -5.491375E-01 -9.176322E+00
1.538574E+01 1.197373E+01 -9.661826E+00
1.554083E+01 -3.717738E+00 -1.508959E+01
8.956555E+00 6.350169E-02 -8.956330E+00
2.230589E+01 -8.357218E-01 2.229022E+01
2.225504E+01 -1.952292E+01 1.068373E+01
2.345505E+00 -4.476582E-01 2.302389E+00
5.315146E+00 -4.926794E+00 1.994363E+00
1.352685E+01 -1.511018E-01 1.352601E+01
1.569357E+01 5.896580E+00 -1.454367E+01
1.241577E+01 -1.424514E+00 1.233377E+01
9.392138E+00 -5.411096E-01 -9.376537E+00
6.896158E+00 6.760727E+00 1.359987E+00
3.964738E+00 2.218567E+00 3.285895E+00
2.445969E+00 6.705480E-01 -2.352261E+00
1.584480E+01 -9.217433E+00 1.288785E+01
2.760469E+01 -2.753955E+01 1.895377E+00
2.285502E+01 2.285199E+01 -3.725106E-01
2.815942E+01 -1.734123E+01 2.218637E+01
8.218416E-01 -6.536732E-01 4.981314E-01
1.645205E+00 3.877739E-01 -1.598853E+00
5.953721E+00 6.998726E-01 -5.912442E+00
6.767590E+00 6.515653E+00 1.829357E+00
1.498491E+01 -1.466771E+01 3.066907E+00
5.433557E+00 1.129287E+00 5.314909E+00
6.298486E-01 6.295770E-01 1.849501E-02
1.564474E+01 -6.544996E+00 1.420989E+01
1.905796E+01 -1.335876E+01 -1.359225E+01
6.914556E+00 6.686886E+00 1.759724E+00
4.744059E+00 4.385000E+00 -1.810492E+00
1.336025E+01 1.327649E+01 -1.493641E+00
1.228963E+01 6.737127E+00 -1.027843E+01
3.978559E+00 2.256960E+00 3.276441E+00
1.388275E+01 6.705480E-01 -1.386655E+01
2.057862E+01 -2.053114E+01 1.397110E+00
6.125277E+00 -2.578097E+00 -5.556297E+00
1.004549E+01 5.515677E+00 8.395783E+00
1.140672E+01 -5.811812E+00 -9.815100E+00
5.490651E+00 4.412799E+00 -3.267178E+00
1.000845E+01 8.135219E+00 5.829856E+00
1.210235E+01 2.417938E+00 -1.185835E+01
1.454146E+01 8.361063E+00 1.189733E+01
5.599316E+00 3.546376E+00 4.333077E+00
3.520471E+00 1.910288E+00 2.957113E+00
1.559120E+01 1.210147E+01 -9.830562E+00
5.937127E+00 -1.607861E+00 5.715265E+00
3.110192E+00 -2.318251E+00 -2.073405E+00
8.925669E+00 4.721180E+00 -7.574829E+00
1.057313E+01 4.090134E+00 9.749973E+00
1.151824E+01 -1.123062E+01 2.557955E+00
3.419264E+00 -3.057094E+00 -1.531518E+00
1.092817E+01 2.998259E+00 1.050882E+01
9.090404E+00 -9.947454E-02 9.089860E+00
2.029975E+01 -1.954223E+01 5.493710E+00
2.284277E+00 -4.559542E-01 2.238309E+00
4.728369E+00 3.430396E+00 3.254206E+00
1.395780E+01 -1.377624E+01 -2.243986E+00
5.316499E+00 -4.710660E+00 2.464719E+00
5.487186E+00 4.205912E+00 3.524133E+00
5.302297E+00 -5.301821E+00 -7.106583E-02
1.165619E+01 -2.514421E+00 -1.138176E+01
5.218349E+00 -4.765980E+00 2.125229E+00
1.773150E+01 -1.126299E+01 1.369494E+01
1.539814E+01 -5.117493E+00 -1.452288E+01
8.480178E+00 8.106709E+00 2.488916E+00
6.211297E+00 -4.878048E+00 3.845109E+00
1.761877E+01 -1.355346E+01 1.125721E+01
5.304609E+00 -4.853099E+00 2.141568E+00
9.807043E+00 9.765135E+00 9.056626E-01
4.456303E+00 2.931305E+00 3.356500E+00
1.268020E+01 6.313703E+00 1.099657E+01
2.137251E+00 -3.960753E-01 2.100230E+00
1.014763E+01 1.755115E+00 9.994694E+00
3.046694E+01 2.249875E+01 2.054364E+01
1.724907E+01 3.009918E+00 1.698443E+01
2.337192E+01 1.070015E+01 -2.077867E+01
2.625675E+01 2.604470E+01 3.330222E+00
9.144164E+00 8.896846E+00 -2.112316E+00
1.457606E+01 -4.804094E+00 1.376163E+01
1.126073E+01 4.369250E-01 1.125225E+01
5.886917E+00 -5.843385E+00 -7.145993E-01
9.786378E+00 -3.329995E+00 -9.202409E+00
1.151905E+01 4.558642E-01 -1.151003E+01
1.334661E+01 3.439986E+00 1.289568E+01
1.307049E+01 1.830851E+00 -1.294163E+01
5.132081E+00 -4.046542E+00 -3.156541E+00
8.874171E+00 3.023958E+00 8.343057E+00
1.043942E+01 -8.452252E+00 -6.127063E+00
5.550490E+00 5.101906E+00 2.185975E+00
6.004111E+00 4.415041E+00 4.069000E+00
8.091991E+00 4.458172E-01 -8.079701E+00
9.088507E+00 9.088302E+00 6.102788E-02
2.060998E+01 -1.649028E+01 -1.236293E+01
4.720139E+00 4.268964E+00 -2.013867E+00
3.849610E+00 -3.795845E+00 6.411338E-01
8.627433E+00 2.748633E+00 -8.177873E+00
1.125227E+01 5.301765E+00 -9.924958E+00
1.516305E+00 -7.854541E-01 1.297014E+00
1.017107E+01 -1.015296E+01 -6.067556E-01
4.717416E+00 -4.548745E+00 1.250175E+00
1.340558E+01 4.497326E+00 1.262868E+01
1.645875E+01 -9.911218E+00 -1.313995E+01
7.476631E+00 5.093449E+00 5.473280E+00
4.443984E+00 2.647462E-01 -4.436091E+00
1.150502E+01 -1.129491E+01 2.188695E+00
1.055422E+01 9.839085E+00 3.818898E+00
1.114344E+01 -6.288772E+00 9.199322E+00
4.709652E+00 4.221838E+00 -2.087321E+00
2.674319E+00 -1.251778E-01 -2.671388E+00
2.038383E+01 -1.941596E+01 -6.206523E+00
1.138419E+01 -7.911901E+00 -8.185448E+00
1.273089E+01 8.784574E+00 9.214490E+00
7.147994E+00 9.420511E-01 -7.085645E+00
4.038491E+00 3.793344E+00 -1.385622E+00
5.681079E+00 2.387273E+00 -5.155151E+00
6.329387E+00 3.867241E+00 -5.010548E+00
6.579536E+00 4.250733E+00 -5.022107E+00
1.749180E+01 5.101192E+00 1.673144E+01
1.165652E+01 1.142363E+01 -2.318469E+00
1.125268E+01 1.125174E+01 -1.454639E-01
4.162048E+00 -1.511689E+00 3.877814E+00
1.067847E+01 -3.750829E+00 9.998053E+00
4.619651E+00 4.157785E+00 -2.013455E+00
7.921587E+00 7.677764E+00 1.950249E+00
9.017758E+00 9.014317E+00 -2.490996E-01
4.842440E+00 4.760341E+00 8.879055E-01
2.309010E+00 1.742608E+00 -1.514874E+00
8.572145E+00 -7.941087E+00 -3.228127E+00
5.191069E+00 4.859695E+00 1.824983E+00
1.044613E+01 1.041266E+01 -8.355685E-01
2.197725E+01 -2.197138E+01 -5.079581E-01
8.192279E+00 -2.282644E+00 -7.867844E+00
1.042050E+01 2.206242E+00 1.018427E+01
9.712279E+00 -6.192381E+00 -7.482164E+00
2.543072E+00 2.278730E+00 -1.128984E+00
1.006228E+01 4.405231E+00 9.046736E+00
1.474961E+01 1.323929E+01 6.501711E+00
8.920484E+00 -8.905994E+00 5.082454E-01
1.197338E+01 -6.561699E+00 -1.001529E+01
8.760843E+00 -5.982892E+00 -6.399795E+00
4.476260E+00 9.257518E-02 -4.475303E+00
1.148734E+01 1.221398E-01 1.148669E+01
1.060586E+01 9.905968E+00 3.788933E+00
1.118466E+01 -6.288308E+00 9.249535E+00
4.709652E+00 4.221838E+00 -2.087321E+00
2.617446E+00 -2.483640E-02 2.617328E+00
1.347247E+01 -5.090580E-01 1.346285E+01
5.088398E+00 4.422031E+00 -2.517428E+00
1.651449E+01 1.897557E+00 -1.640511E+01
8.920484E+00 -8.905994E+00 5.082454E-01
5.168560E+00 -5.040530E+00 -1.143271E+00
9.832989E+00 9.636110E+00 -1.957820E+00
1.524142E+01 -9.870203E+00 -1.161379E+01
2.448488E+01 2.334769E+01 -7.375254E+00
1.360130E+01 5.788535E+00 1.230806E+01
1.426690E+01 -1.245421E+01 6.959677E+00
1.660634E+01 -1.416005E+01 8.675456E+00
3.936609E+00 3.820979E+00 -9.471077E-01
6.107158E+00 -4.871205E+00 3.683577E+00
9.946949E+00 9.912536E+00 8.266965E-01
4.481858E+00 3.005611E+00 3.324659E+00
1.275803E+01 6.495207E+00 1.098087E+01
2.124710E+00 -3.146591E-01 2.101281E+00
5.992647E+00 3.113315E+00 5.120458E+00
1.941088E+00 -5.051295E-01 1.874211E+00
1.395010E+01 5.033776E+00 1.301024E+01
1.185748E+00 -6.859601E-01 9.671898E-01
1.075274E+01 -1.073652E+01 -5.903533E-01
1.004863E+01 4.408394E+00 9.030007E+00
5.183845E+00 1.904581E+00 -4.821288E+00
8.950132E+00 -8.922309E+00 7.051629E-01
1.005158E+01 1.832433E-01 -1.004991E+01
1.387054E+01 1.306738E+01 -4.651401E+00
7.933462E+00 7.858880E+00 -1.085275E+00
1.035132E+01 -6.898818E-01 1.032830E+01
1.041703E+01 9.626553E+00 3.980443E+00
1.049257E+01 -3.927332E+00 9.729857E+00
4.601439E+00 4.099832E+00 -2.089168E+00
8.612453E+00 3.402438E+00 7.911875E+00
6.385713E+00 -6.193636E+00 1.554414E+00
1.615505E+01 1.024191E+01 -1.249355E+01
1.042680E+01 -1.040101E+01 -7.328335E-01
1.010592E+01 4.417094E+00 9.089492E+00
4.953494E+00 1.877525E+00 -4.583884E+00
8.942805E+00 -8.916068E+00 6.910067E-01
1.065637E+01 1.035464E+01 2.517860E+00
4.455590E+00 -1.747328E+00 4.098674E+00
7.895292E+00 -7.871348E+00 6.144270E-01
1.455081E+01 -5.002942E+00 -1.366370E+01
5.375731E+00 -4.126044E+00 -3.445902E+00
1.377528E+01 -1.178405E+01 7.134046E+00
9.391881E+00 -8.229024E+00 4.526655E+00
3.531972E+00 3.414600E+00 9.029565E-01
8.880365E+00 1.992683E-02 -8.880343E+00
1.316159E+01 -5.090580E-01 1.315174E+01
7.248487E+00 -6.854614E+00 -2.356868E+00
7.431293E+00 1.786283E+00 7.213411E+00
8.611146E+00 -8.523826E+00 1.223204E+00
4.401000E+00 -2.414635E+00 3.679448E+00
1.650696E+00 6.333554E-01 -1.524355E+00
1.083689E+01 5.051923E-01 1.082511E+01
1.857876E+01 6.532755E+00 -1.739234E+01
5.726933E+00 -4.231721E+00 -3.858794E+00
7.941763E+00 6.528233E+00 4.522585E+00
1.320909E+01 1.012510E+01 -8.483066E+00
3.701933E+00 -1.560409E+00 -3.356997E+00
1.572049E+01 -1.268022E+01 -9.292235E+00
1.707221E+01 1.600370E+01 -5.944902E+00
1.627972E+01 1.487838E+01 -6.607807E+00
1.831498E+01 -1.796345E+01 -3.571150E+00
1.011329E+01 6.582073E+00 7.678215E+00
1.238366E+01 -6.296821E+00 -1.066326E+01
1.103296E+01 2.143438E+00 1.082275E+01
1.127213E+01 8.350722E+00 -7.571424E+00
1.041333E+01 -9.577800E+00 -4.086962E+00
2.431815E+00 1.200519E+00 2.114823E+00
1.378001E+01 7.554560E-01 -1.375929E+01
2.508805E+00 2.065386E+00 1.424178E+00
1.236186E+01 9.968904E+00 7.310023E+00
1.153709E+01 -1.152271E+01 5.759363E-01
5.904903E+00 -3.651834E+00 4.640257E+00
1.106985E+01 1.047397E+01 3.582954E+00
2.167568E+01 9.790298E+00 -1.933869E+01
5.689610E+00 4.968514E+00 -2.772278E+00
7.457809E+00 -6.518691E+00 -3.622926E+00
9.064856E+00 -2.810179E+00 -8.618266E+00
6.837688E+00 5.040080E+00 -4.620776E+00
1.174504E+01 -6.956414E+00 9.463308E+00
7.117171E+00 5.276290E+00 4.776492E+00
4.881133E+00 -3.687686E+00 -3.197880E+00
6.541275E+00 3.961544E+00 5.205232E+00
8.090287E+00 -5.849992E+00 -5.588411E+00
1.609087E+01 5.619925E+00 1.507755E+01
8.028508E+00 -7.159020E+00 3.633921E+00
1.424772E+01 -9.169998E+00 1.090453E+01
6.799781E+00 6.716865E+00 1.058651E+00
4.288183E+00 1.638537E+00 -3.962791E+00
4.087847E+00 2.479015E+00 3.250381E+00
1.084101E+01 -1.056034E+01 -2.450859E+00
1.592927E+01 -9.229362E+00 1.298308E+01
1.038310E+01 9.650259E+00 3.831621E+00
1.399541E+01 -3.937355E+00 -1.343014E+01
1.033659E+01 -6.501706E+00 8.035732E+00
4.055130E+00 -2.832868E+00 2.901541E+00
1.801041E+01 -1.738371E+01 -4.709741E+00
2.259385E+01 -1.821724E+01 -1.336466E+01
7.085584E+00 5.269565E+00 4.736790E+00
4.005153E+00 -3.718421E+00 -1.488153E+00
1.367665E+01 -1.169693E+01 7.087487E+00
5.366587E+00 3.041377E+00 4.421571E+00
1.335625E+00 1.307091E+00 -2.746069E-01
4.769670E+00 -3.552496E+00 -3.182690E+00
1.607938E+01 1.523722E+01 5.135546E+00
8.095763E+00 5.659267E+00 -5.789133E+00
1.614432E+01 -7.364573E+00 1.436671E+01
