# Supplementary material for: Collective epithelial migration mediated by the unbinding of hexatic defects
Source: eLife. 2026 May 5;14:RP105397. doi: 10.7554/eLife.105397 (PMC13143286; doi:10.7554/eLife.105397)
Supplement: Figure 3—source data 1. [file elife-105397-fig3-data1.zip › Figure 3/Panel_e/D_4Em5/MinDist_xy_randcell_defect.dat]

1.104360E+02 1.058804E+02 3.139174E+01
5.746746E+01 -4.698291E+00 5.727508E+01
8.076882E+01 -7.982657E+01 1.230126E+01
6.200048E+01 1.754977E+00 -6.197564E+01
1.145845E+02 -3.069541E+02 -8.481470E+01
1.087806E+01 -3.899645E+00 1.015504E+01
6.659740E+01 -3.273444E+02 -3.500502E+01
3.255618E+01 -2.212823E+01 -2.387983E+01
8.225362E+01 -1.061492E+01 8.156581E+01
4.010371E+01 -5.329637E+00 3.974799E+01
3.124151E+01 -2.222160E+01 2.195979E+01
4.582205E+01 -2.209144E+00 4.576877E+01
3.982966E+01 1.631223E+01 3.633610E+01
5.590240E+01 4.723872E+01 2.989284E+01
1.218014E+01 1.982879E+00 1.201765E+01
1.029522E+01 -6.337882E+00 -8.113125E+00
1.795894E+01 1.710157E+01 -5.482676E+00
7.369629E+01 -3.385550E+02 3.449837E+02
1.696115E+01 -1.085366E+01 -1.303376E+01
3.016721E+01 2.788490E+01 1.151057E+01
6.031067E+01 -5.830466E+00 3.429718E+02
5.829581E+01 -1.755093E+01 -5.559106E+01
1.071077E+02 -1.272341E+00 -1.071002E+02
6.554214E+01 -4.555795E+01 4.711948E+01
9.586170E+01 -9.227582E+01 3.770262E+02
9.307319E+01 -3.315127E+02 -7.686155E+01
1.353805E+02 2.768596E+02 8.275762E+01
7.652006E+01 -7.484575E+01 3.870804E+02
7.475327E+01 -2.195350E+01 7.145695E+01
1.101945E+02 1.055086E+02 3.179230E+01
5.462544E+01 -4.376363E+00 5.444985E+01
4.652719E+01 -3.446871E+02 -2.488521E+01
9.890999E+01 8.867456E+01 4.381791E+01
6.196586E+01 -5.483878E+01 -2.885266E+01
2.873292E+01 2.826293E+01 5.175684E+00
2.274964E+01 -4.503863E+00 2.229936E+01
2.133713E+00 -3.327983E-01 2.107600E+00
1.458329E+01 8.817303E+00 1.161582E+01
4.566993E+01 4.234392E+01 1.710949E+01
5.640119E+01 -5.579257E+01 -8.263370E+00
3.630785E+01 3.058665E+01 1.956314E+01
1.416995E+01 -1.311591E+01 -5.362851E+00
1.624977E+01 -1.624830E+01 2.185350E-01
3.864815E+01 1.442438E+01 3.585550E+01
3.922698E+01 1.462219E+01 3.639983E+01
3.620231E+01 2.776122E+01 2.323622E+01
4.216862E+01 -4.025018E+01 -1.257441E+01
6.391988E+01 2.699137E+01 -5.794150E+01
7.977144E+01 -7.630111E+01 -2.327280E+01
7.721868E+01 6.558485E+01 4.075968E+01
6.721203E+00 -4.488293E+00 5.002979E+00
2.129070E+01 -1.685575E+01 -1.300683E+01
8.130585E+01 -3.269677E+02 3.450522E+02
4.567239E+01 -4.257341E+01 3.864630E+02
4.141000E+01 -4.121764E+01 3.986734E+00
6.367803E+01 1.735700E+00 6.365437E+01
4.290401E+01 -3.420632E+02 3.939412E+02
8.512230E+01 3.850581E+01 7.591514E+01
2.927809E+00 1.251396E+00 2.646898E+00
2.584090E+00 -2.376894E+00 -1.013853E+00
8.395940E+00 -5.064348E+00 6.696580E+00
4.079924E+01 -1.821872E+01 -3.650556E+01
7.786304E+01 5.650399E+01 5.357193E+01
4.135143E+01 -4.115887E+01 3.986027E+00
6.402960E+01 2.891061E+00 6.396430E+01
3.710255E+01 3.351008E+01 -1.592714E+01
4.856336E+01 -4.237655E+01 2.371977E+01
5.430232E+01 2.885919E+01 4.599880E+01
2.816367E+01 1.769400E+01 2.191152E+01
5.271371E+01 4.228732E-01 5.271202E+01
3.526879E+01 -5.171471E+00 3.488758E+01
3.432796E+01 -2.247636E+01 2.594653E+01
6.592728E+01 3.580784E-02 -6.592727E+01
4.519562E+00 -4.438259E+00 -8.534054E-01
5.353012E+01 1.433324E-01 5.352992E+01
4.187371E+01 3.138217E+01 -2.772304E+01
1.549366E+01 -5.529634E+00 1.447331E+01
9.234775E+00 5.016345E+00 7.753538E+00
7.740462E+01 -1.692612E+01 -7.553133E+01
3.472578E+01 -5.750191E+00 3.424639E+01
8.071266E+00 -6.466616E+00 -4.829929E+00
6.503702E+01 6.434659E+01 9.451499E+00
3.221267E+01 3.048733E+01 1.040089E+01
5.430440E+01 -5.395131E+01 6.182600E+00
4.434430E+01 -1.062053E+00 -4.433158E+01
3.249985E+01 -3.532812E+02 -1.061110E+01
3.252642E+01 3.238532E+01 -3.026431E+00
2.916217E+00 -2.054311E+00 -2.069814E+00
1.142851E+01 9.839521E+00 3.971867E+02
1.097709E+01 -6.239828E+00 9.031111E+00
2.185709E+01 -2.103369E+01 5.942757E+00
7.836391E+01 1.711558E+01 -7.647195E+01
1.359941E+01 1.218479E+01 -6.039437E+00
4.001870E+01 -3.496911E+01 1.945912E+01
1.548536E+01 -1.480560E+01 4.537703E+00
7.930872E+00 6.051480E+00 -5.126238E+00
2.262694E+01 -2.223973E+01 -4.168103E+00
7.407252E+01 3.102904E+02 -7.323111E+00
1.425923E+01 1.414817E+01 -1.776251E+00
4.194066E+01 -3.187743E+01 -2.725524E+01
1.242950E+01 -3.492730E+00 -1.192868E+01
1.655858E+01 8.578930E+00 -1.416293E+01
4.752270E+01 4.581819E+01 -1.261349E+01
1.538160E+01 -1.008910E+01 1.161050E+01
2.555030E+01 -1.508159E+00 -2.550575E+01
1.149284E+02 1.148784E+02 -3.387526E+00
8.056832E+01 3.106321E+02 3.329273E+01
5.371699E+01 5.009970E-02 5.371697E+01
7.559013E+01 -3.480994E+02 -6.652079E+01
4.735583E+01 -3.366517E+02 -8.421693E-01
6.198099E+00 -5.700578E+00 -2.433073E+00
5.803424E+01 4.198457E+00 -5.788218E+01
9.506312E+00 6.210735E+00 -7.196995E+00
1.631647E+00 -1.525949E+00 5.777133E-01
9.502581E+01 3.208008E+02 7.096316E+01
8.917713E+01 3.041076E+02 3.962028E+01
7.906266E+01 7.862311E+01 8.325376E+00
9.257667E+00 9.251273E+00 3.440137E-01
5.821073E+01 -5.792101E+01 -5.800534E+00
3.042094E+01 3.040301E+01 -1.044103E+00
1.592875E+01 1.481366E+01 -5.854940E+00
1.876090E+01 -8.865442E+00 3.864659E+02
6.182637E+01 9.692820E+00 3.419382E+02
4.367649E+01 4.010093E+01 -1.730755E+01
4.045070E+00 -2.966309E+00 -2.750201E+00
5.538962E+01 -4.186791E+01 -3.626413E+01
1.504012E+01 9.251273E+00 1.185830E+01
1.595344E+01 4.912401E+00 1.517829E+01
3.666558E+01 -3.236085E+01 -1.723776E+01
1.777852E+01 -1.744744E+01 3.415011E+00
2.725599E+00 -1.253047E+00 2.420488E+00
3.139061E+01 -2.160296E+01 -2.277461E+01
3.760963E+01 3.403786E+01 -1.599712E+01
2.615516E+01 -3.370872E+00 3.770630E+02
2.272760E+01 -2.246744E+01 3.428966E+00
3.308788E+01 3.262484E+01 5.516145E+00
2.732837E+01 -2.113686E+01 -1.732261E+01
1.635284E+01 -7.331004E+00 1.461751E+01
1.666265E+01 1.649975E+01 -2.324227E+00
7.175253E+01 3.228973E+02 3.761491E+01
4.721546E+01 -4.301847E+01 3.835395E+02
5.820577E+00 1.896856E-02 -5.820546E+00
7.310717E+01 7.308412E+01 -1.835494E+00
7.585931E+01 -5.896732E+00 -7.562978E+01
6.681547E+00 -3.765329E-01 6.670929E+00
3.968239E+00 7.058668E-01 -3.904955E+00
3.153597E+01 3.053830E+01 7.869533E+00
1.148725E+01 -4.694006E+00 1.048442E+01
3.532598E+01 4.658689E-01 3.532290E+01
6.362159E+00 4.032622E+00 4.920877E+00
3.205729E+01 1.646722E+01 3.754954E+02
3.355157E+01 -1.529055E+01 2.986481E+01
4.772180E+01 -5.749725E+00 4.737416E+01
3.240911E+01 -3.540861E+02 -1.247043E+01
1.656200E+01 2.261624E+00 3.865931E+02
3.718602E+00 -3.003377E+00 2.192653E+00
1.761133E+01 -1.519365E+01 8.905716E+00
6.961565E+01 3.255693E+02 3.784434E+01
1.428054E+01 -4.168635E+00 1.365856E+01
3.469090E+01 -1.061404E+01 -3.302728E+01
3.366777E+01 -2.504584E+01 2.249944E+01
2.697974E+00 2.624258E+00 -6.263682E-01
3.978893E+01 3.965193E+01 3.299056E+00
2.953116E+01 1.198796E+01 -2.698848E+01
5.675379E+01 5.614262E+01 8.306584E+00
4.807103E+00 4.068818E+00 2.559874E+00
3.972598E+00 1.888151E+00 3.495199E+00
1.273748E+01 -3.785607E+00 1.216194E+01
4.478465E+00 3.443958E+00 2.862831E+00
4.230200E+01 -1.927578E+01 -3.765506E+01
2.659208E+01 6.364811E+00 2.581913E+01
1.219104E+01 -1.765719E+00 1.206249E+01
9.439129E+00 3.301468E+00 8.842933E+00
1.271344E+01 9.300854E+00 3.943325E+02
6.103047E+01 3.480913E+02 4.934861E+01
7.197069E+01 6.632965E+01 2.793130E+01
5.907116E+00 -1.815512E+00 5.621204E+00
9.057951E+00 -6.716936E+00 6.076944E+00
1.656772E+01 2.337096E+00 3.865980E+02
1.875258E+01 1.701990E+01 -7.872874E+00
9.413821E+00 -2.601210E+00 9.047305E+00
3.958788E+01 -3.922689E+01 -5.334029E+00
6.507055E+01 1.536168E+01 6.323128E+01
9.375505E+00 -3.307515E+00 8.772710E+00
4.293791E+00 -2.241746E+00 -3.662132E+00
9.045945E+00 -7.175183E+00 5.508709E+00
2.576516E+01 -1.630722E+01 1.994788E+01
1.914747E+01 -4.027924E+00 1.871901E+01
4.024355E+01 2.331418E+01 -3.280232E+01
1.345760E+01 -4.089474E+00 1.282120E+01
9.500197E+00 -3.516179E-01 -9.493688E+00
1.114801E+01 9.396152E+00 -5.999210E+00
7.449924E+01 3.724363E+02 -7.359630E+01
5.212685E+01 -2.858529E+01 -4.359002E+01
7.349896E+00 -7.313859E+00 7.269444E-01
7.274572E+01 -2.513739E+01 6.826457E+01
3.268193E+01 2.558405E+01 2.033628E+01
3.294492E+01 1.804483E+01 2.756360E+01
9.549095E+00 7.143957E+00 6.336332E+00
7.058091E+01 3.390130E+02 -5.438599E+01
4.722678E+00 4.038013E+00 2.449110E+00
1.991052E+01 -1.097346E+01 1.661361E+01
1.175147E+01 -7.778710E+00 -8.808441E+00
6.706861E+00 5.202847E+00 4.232301E+00
9.283887E+00 -6.932200E+00 -6.175367E+00
4.508682E+01 3.136522E+01 3.238895E+01
6.879715E+01 1.988025E+01 -6.586215E+01
2.683224E+01 -2.572947E+01 3.953866E+02
4.640983E+01 3.667969E+01 2.843365E+01
3.767105E-01 1.188548E-01 3.574694E-01
1.505400E+01 1.331139E+01 3.959694E+02
1.186343E+01 -7.694123E-01 1.183845E+01
8.142687E+01 5.045561E+01 -6.391062E+01
3.967569E+01 3.954375E+01 3.232980E+00
2.348601E+01 9.603530E+00 -2.143280E+01
9.358440E+00 6.498037E+00 6.734680E+00
9.012456E+00 3.348267E+00 8.367405E+00
1.050391E+02 -7.211166E+01 7.637484E+01
2.186967E+01 -1.460338E+00 2.182086E+01
6.098745E+00 -2.001692E+00 5.760896E+00
1.153570E+01 3.838854E+02 1.153514E+01
4.960549E+01 3.201477E+01 3.651086E+02
1.151128E+01 -4.940993E-01 -1.150067E+01
2.005684E+01 -5.862592E+00 1.918089E+01
1.066062E+01 -1.440389E+00 -1.056286E+01
1.538504E+01 5.991449E+00 -1.417046E+01
7.148854E+00 5.443646E+00 -4.633878E+00
3.941342E+01 -2.415611E+00 3.933932E+01
1.087452E+01 5.164097E-01 -1.086225E+01
1.686179E+01 1.191675E+01 -1.192942E+01
7.103815E+00 2.034039E+00 -6.806385E+00
5.740349E+00 -5.701690E+00 -6.650779E-01
1.334688E+01 -6.713065E+00 -1.153577E+01
9.215890E+00 -8.065988E+00 4.457856E+00
2.549154E+00 2.436794E+00 -7.484790E-01
4.497943E+00 2.632818E+00 3.646883E+00
3.210954E+01 1.399363E+01 2.889985E+01
2.925523E+01 6.172723E+00 2.859661E+01
3.944832E+01 4.489311E+00 3.919204E+01
3.108523E+01 -3.102141E+01 1.990874E+00
9.679218E+00 9.650959E+00 7.390941E-01
3.684258E+01 3.616472E+01 -7.034803E+00
7.605235E+00 -2.802911E+00 3.959301E+02
4.739656E+01 -3.831600E+01 -2.789834E+01
7.119944E+01 -7.085778E+01 -6.966708E+00
1.932781E+01 -1.543689E+01 1.163042E+01
2.565727E+00 2.461720E+00 -7.231128E-01
1.534483E+01 5.644776E+00 -1.426886E+01
1.778757E+01 8.166678E+00 -1.580199E+01
4.355596E+01 4.488999E+00 -4.332402E+01
1.794700E+01 1.305362E+01 -1.231657E+01
7.385040E+00 1.564309E+00 7.217462E+00
8.081816E+01 2.673770E+01 -7.626710E+01
1.862033E+01 3.126019E+00 1.835605E+01
1.694177E+01 9.063656E+00 -1.431341E+01
6.705103E+01 3.444094E+00 3.360375E+02
2.270582E+01 -2.073187E+01 9.259781E+00
2.260516E+01 1.389775E+01 1.782823E+01
5.982629E+01 -4.189279E+01 4.271042E+01
1.681265E+01 1.496235E+00 1.674594E+01
5.434182E+01 3.306361E+00 5.424114E+01
2.050770E+01 1.248699E+01 1.626778E+01
8.379302E+00 -7.082913E+00 4.477170E+00
1.215364E+01 1.004446E+01 -6.842507E+00
1.737924E+01 -1.736473E+01 -7.099960E-01
9.308307E+00 9.257884E+00 4.020324E+02
7.068098E+01 3.562743E+02 -6.501606E+01
1.899412E+01 -9.430522E+00 1.648763E+01
2.922801E+01 -1.015972E+01 2.740541E+01
9.907105E+00 3.803431E+02 -9.207470E+00
4.188942E+01 -2.182381E+01 -3.575535E+01
9.505696E+00 -7.766525E+00 -5.480816E+00
5.207206E+01 5.037645E+01 -1.317998E+01
6.330383E+01 -3.015924E+01 5.565784E+01
1.138848E+01 -4.919744E+00 -1.027101E+01
6.639252E+00 -6.248311E-01 6.609785E+00
1.114877E+01 1.011885E+01 4.680166E+00
1.161995E+01 -5.197705E+00 1.039265E+01
8.186581E+00 -4.341114E+00 6.940809E+00
1.672226E+01 2.638220E+00 3.864872E+02
5.553268E+00 -5.369484E+00 1.416836E+00
8.079638E+01 6.527736E+01 4.761219E+01
5.623880E+00 -5.094536E+00 2.381958E+00
6.215579E+00 -4.149897E+00 4.627287E+00
4.878231E+00 -4.623647E+00 1.555322E+00
1.331248E+01 1.640128E+00 1.321106E+01
9.146453E+01 9.012720E+01 -1.558354E+01
8.155661E+00 6.365907E+00 5.098043E+00
3.428878E+01 -1.001902E+01 -3.279238E+01
1.777987E+01 -7.997260E+00 -1.587979E+01
3.623284E+01 3.027749E+01 1.990208E+01
1.041530E+01 -1.041230E+01 -2.497774E-01
3.197468E+01 1.294213E+01 -2.923835E+01
5.442700E+01 4.510657E+01 3.045809E+01
9.621956E+00 -9.619650E+00 -2.106413E-01
4.709522E+01 -3.079928E+01 3.562814E+01
3.732582E+01 3.348090E+00 3.717536E+01
1.355282E+01 -2.761308E-01 -1.355001E+01
1.795673E+01 1.434006E+01 -1.080772E+01
4.606956E+01 -3.481243E+01 -3.017447E+01
1.708430E+01 -1.352913E+01 -1.043245E+01
2.594383E+01 -1.828427E+01 1.840565E+01
8.094667E+00 -2.051857E+00 -7.830294E+00
2.605592E+01 2.591973E+01 2.660562E+00
1.001494E+01 -3.129244E-01 1.001005E+01
1.745963E+01 -7.162447E+00 1.592288E+01
7.104745E+00 3.837422E+02 7.100068E+00
2.146011E+01 -2.397905E-02 -2.146009E+01
5.297993E+01 3.320160E+02 -1.022424E+01
5.325198E+00 2.077908E+00 4.903064E+00
3.633240E+01 3.251884E+00 3.668134E+02
2.468307E+00 -1.482473E+00 1.973528E+00
1.767659E+01 1.337962E+01 1.155196E+01
1.525558E+01 -1.290660E+01 8.133410E+00
1.705223E+01 -1.339025E+01 1.055840E+01
3.191707E+01 2.839043E+01 1.458365E+01
7.049829E+01 3.482354E+02 6.075281E+01
9.412695E+00 -9.092409E+00 -2.434529E+00
2.537208E+01 1.686609E+01 1.895462E+01
1.787414E+01 -5.215009E+00 1.709645E+01
4.761323E+01 3.680990E+02 -4.487959E+01
8.013380E+01 3.290867E+02 5.836061E+01
6.126658E+00 -3.209064E+00 -5.218989E+00
2.125872E+01 1.382013E+01 -1.615355E+01
7.159744E+00 5.517085E+00 -4.563299E+00
4.367154E+01 3.505845E+02 2.811770E+01
3.363954E+01 1.230825E+01 3.130696E+01
2.534794E+01 -1.640424E+01 1.932405E+01
2.306602E+01 2.283857E+01 3.231279E+00
2.432413E+01 1.833694E+01 -1.598187E+01
2.589470E+01 -2.485897E+01 -7.250309E+00
6.494087E+00 1.780443E+00 6.245254E+00
2.742493E+01 -2.211899E+01 -1.621349E+01
4.578884E+01 4.494912E+01 8.728962E+00
1.792947E+01 -5.198046E+00 1.715943E+01
3.056358E+01 -2.387229E+01 1.908524E+01
6.114864E+00 -5.293505E+00 -3.061106E+00
6.176622E+00 -2.020231E+00 -5.836894E+00
9.531293E+00 -4.091455E+00 -8.608457E+00
1.648492E+01 3.700238E+02 -8.741819E+00
5.602656E+01 -8.852797E+00 -5.532272E+01
9.741402E+00 -9.299968E+00 2.899225E+00
3.703668E+01 2.871748E+01 -2.338850E+01
2.378436E+01 -7.254683E+00 -2.265094E+01
2.021595E+01 -2.816793E-01 -2.021398E+01
7.893872E+01 6.943975E+01 3.754255E+01
7.045384E+01 3.484091E+02 6.080324E+01
1.258962E+01 2.675376E+00 1.230207E+01
1.711028E+01 -1.684172E+01 -3.019658E+00
7.307017E+01 3.327761E+02 5.210913E+01
1.615004E+01 1.601999E+01 -2.045369E+00
2.759786E+01 3.888582E+00 2.732254E+01
7.696236E+00 -1.995366E+00 -7.433072E+00
2.986195E+01 9.180266E-01 2.984783E+01
2.094228E+01 -2.086588E+01 1.787146E+00
2.381545E+01 -7.330297E+00 -2.265927E+01
1.167748E+01 -5.385992E+00 1.036121E+01
8.171105E+00 2.175217E+00 -7.876255E+00
8.412672E+00 5.918871E+00 -5.978296E+00
4.519222E+00 1.530650E+00 3.987479E+02
3.051725E+01 -2.420169E+01 1.858981E+01
1.424620E+01 -8.560474E+00 1.138738E+01
5.547857E+01 3.456527E+00 -5.537079E+01
1.175463E+01 1.002212E+01 -6.142353E+00
3.550347E+01 3.283394E+01 1.350662E+01
2.828718E+01 -1.962611E+01 2.037106E+01
3.808824E+01 2.448693E+01 -2.917369E+01
5.192432E+00 -1.471855E+00 4.979457E+00
1.787615E+01 -5.232848E+00 1.709310E+01
8.393930E+00 -7.973529E+00 2.623147E+00
2.215144E+01 2.205725E+01 2.040559E+00
6.471836E+00 -5.364463E+00 3.620387E+00
6.851416E+00 6.404679E+00 2.433512E+00
1.757607E+01 1.701032E+01 4.423478E+00
3.067945E+01 -5.965574E+00 3.009387E+01
7.803412E+00 -7.400502E+00 -2.475036E+00
3.136688E+00 1.507237E+00 2.750827E+00
6.831066E+01 3.386367E+02 5.107362E+01
8.564476E+00 7.368015E+00 -4.366075E+00
4.225987E+01 3.489089E+02 2.354807E+01
6.056930E+00 -5.319778E+00 2.895923E+00
1.748187E+01 8.918777E+00 1.503567E+01
4.240167E+01 3.488449E+02 2.370700E+01
6.733367E+00 1.675649E+00 -6.521536E+00
9.454263E-01 -8.894761E-01 3.204109E-01
3.107266E+00 -1.703212E+00 2.598879E+00
1.286992E+01 -2.500703E+00 1.262463E+01
2.586954E+01 -2.544515E+01 -4.666640E+00
4.049684E+01 -9.589548E+00 3.934507E+01
8.981604E-01 -3.965045E-01 8.059009E-01
4.830222E+00 -4.722850E+00 1.012781E+00
9.182358E+00 -8.376991E+00 3.760549E+00
2.809835E+00 -2.402685E+00 1.456803E+00
5.883860E+00 -5.194784E+00 -2.762974E+00
4.970505E+01 -3.442679E+02 3.731344E+02
1.187810E+01 8.005578E+00 -8.774961E+00
2.158374E+01 -2.094990E+01 5.192258E+00
2.311114E+01 2.018154E+01 -1.126188E+01
7.346245E+00 1.901094E+00 7.095996E+00
4.918789E+00 4.372068E+00 -2.253776E+00
1.296902E+01 -4.674885E+00 -1.209715E+01
9.545688E+01 5.138024E+00 -9.531850E+01
5.585747E+01 -4.936600E+00 -5.563889E+01
1.269558E+01 -2.255794E+00 1.249357E+01
3.036569E+01 -8.188585E+00 2.924076E+01
2.053753E+01 5.939068E+00 -1.966005E+01
4.943129E+01 1.686610E+01 4.646491E+01
1.374354E+01 1.347435E+01 -2.706784E+00
5.311661E+01 -1.083184E+01 5.200043E+01
2.112299E+01 1.385031E+00 -2.107754E+01
7.018974E+01 5.642604E+01 4.174568E+01
8.422907E+00 -8.096467E+00 -2.322195E+00
2.548758E+01 -3.876736E+00 -2.519102E+01
6.281008E+01 -3.273133E+02 -2.705030E+01
2.227186E+01 2.199566E+01 3.496669E+00
8.015272E+00 7.542282E+00 2.712668E+00
2.544181E+01 -1.697460E+01 1.895122E+01
1.509099E+01 -1.145864E+01 -9.820257E+00
4.215028E+01 2.556435E+01 -3.351284E+01
2.147145E+01 9.781074E+00 -1.911423E+01
2.894302E+01 2.892311E+01 1.073227E+00
7.643474E+00 -2.278764E+00 -7.295884E+00
1.544090E+01 1.471801E+01 -4.669203E+00
1.405248E+01 -1.580782E+00 -1.396328E+01
2.174044E+00 -2.023431E+00 4.022049E+02
2.483892E+01 -3.681681E+02 1.913959E+01
5.135634E+01 2.232775E+01 -4.624873E+01
1.837085E+01 8.126203E-01 1.835287E+01
1.045874E+01 -1.028016E+01 1.924449E+00
5.436891E+00 -2.895781E+00 4.601547E+00
4.578405E+01 -2.292398E+01 3.963169E+01
1.004592E+01 -1.335633E+00 -9.956740E+00
8.976185E+00 8.351674E+00 -3.289594E+00
3.044326E+01 -8.248739E+00 2.930444E+01
4.062872E+01 1.161093E+01 3.893429E+01
1.690374E+01 -5.254673E+00 -1.606627E+01
7.085370E+00 5.694406E+00 -4.216184E+00
1.515690E+01 -1.197908E+01 -9.286191E+00
7.523573E+00 -7.441841E+00 -1.105967E+00
2.121789E+01 1.589880E+01 1.405087E+01
5.436891E+00 -2.895781E+00 4.601547E+00
3.326678E+01 -2.775916E+01 1.833324E+01
3.905348E+01 -9.387301E-01 3.904220E+01
6.679515E+00 -5.061284E+00 4.358822E+00
6.107236E+00 1.730310E+00 3.971430E+02
7.196694E+00 -7.181376E-01 -7.160774E+00
6.113256E+01 7.233376E+00 6.070311E+01
1.631112E+01 1.074897E+01 -1.226835E+01
1.067153E+01 3.689495E-01 1.066515E+01
4.957333E+01 1.683301E+01 4.662793E+01
1.631866E+01 1.062883E+01 -1.238252E+01
1.769723E+01 1.699551E+01 4.934001E+00
3.319814E+01 -1.188771E+01 -3.099676E+01
4.849539E+01 -3.355687E+02 2.491631E+00
1.823785E+01 1.026972E+00 1.820891E+01
1.241010E+01 -6.167896E+00 1.076883E+01
2.079154E+01 -1.392838E+01 1.543659E+01
2.139087E+01 -1.857789E+01 -1.060337E+01
1.546688E+01 1.833279E+00 1.535785E+01
4.560431E+00 3.129975E+00 -3.316744E+00
3.168808E+00 -3.167649E+00 -8.569718E-02
5.869795E+01 3.044762E+01 5.018358E+01
7.277511E+00 1.675818E+00 7.081934E+00
4.885565E+01 -5.989350E+00 4.848714E+01
3.831812E+01 8.903097E+00 -3.726947E+01
8.985819E+00 3.963602E-01 -8.977073E+00
1.397099E+00 -4.356038E-01 1.327454E+00
2.302024E+01 2.020381E+00 2.293141E+01
7.955027E+00 3.951926E+00 6.903965E+00
4.087896E+01 -3.712050E+02 3.882495E+01
4.078084E+01 3.667333E+02 3.694506E+01
3.735965E+01 -3.939858E-03 -3.735964E+01
2.394389E+01 -1.107743E+01 2.122736E+01
9.717982E+00 5.297584E-01 9.703532E+00
2.667286E+01 -2.160267E+01 1.564500E+01
6.611995E+00 -1.251117E+00 6.492548E+00
9.247547E+00 5.514068E-01 -9.231093E+00
9.798387E+00 -8.391321E+00 -5.059063E+00
3.910101E+01 3.221938E+01 -2.215403E+01
1.222620E+01 -1.164420E+01 3.727263E+00
2.444232E+00 1.541532E+00 1.896826E+00
6.045618E+01 3.484389E+02 4.889126E+01
1.566521E+01 -1.546055E+01 2.523891E+00
2.547190E+01 4.475679E+00 -2.507560E+01
2.660368E+01 2.032724E+01 1.716273E+01
1.593132E+01 -1.564215E+01 -3.021607E+00
1.133582E+01 1.094010E+01 2.968998E+00
8.264376E+00 -4.136429E+00 7.154710E+00
9.848454E+00 5.513208E-01 9.833010E+00
2.325272E+01 -2.280317E+01 -4.550200E+00
7.485799E+00 7.470451E+00 4.791217E-01
1.010809E+01 1.000248E+01 -1.457309E+00
6.655813E+01 -3.198204E+02 -1.763399E+01
1.403557E+01 3.048554E+00 -1.370049E+01
7.865616E+00 -6.442123E+00 -4.512977E+00
5.650001E+00 -1.452404E+00 5.460131E+00
8.143845E+00 -4.197264E+00 6.978910E+00
1.234077E+01 1.776868E+00 1.221218E+01
3.333966E+01 -3.333930E+01 -1.541761E-01
2.527073E+01 -2.495278E+01 3.996047E+00
7.375509E+00 -6.799404E-01 7.344101E+00
1.638805E+01 -1.326275E+01 -9.626401E+00
1.364333E+01 -8.498297E+00 1.067330E+01
3.306228E+01 1.618115E+01 2.883201E+01
1.001194E+01 -3.645964E-01 -1.000530E+01
2.755858E+01 1.238972E+00 -2.753072E+01
1.150414E+01 -3.573065E+00 1.093519E+01
5.851910E+01 3.349753E+01 4.798334E+01
1.406452E+01 3.390364E+00 -1.364977E+01
1.790147E+01 -1.748675E+01 -3.830950E+00
1.604202E+01 -1.362294E+01 -8.471247E+00
3.379128E+01 3.304391E+01 -7.067565E+00
2.823440E+00 -2.621176E+00 -1.049405E+00
3.163322E+01 -1.849971E+01 -2.565973E+01
3.148885E+01 2.731191E+01 -1.567187E+01
1.044083E+01 1.854833E+00 -1.027475E+01
1.072193E+01 -1.054141E+01 1.959205E+00
4.957365E+01 3.358783E+01 3.646100E+01
3.099961E+00 2.835434E+00 -1.253026E+00
2.272021E+01 -2.145574E+01 -7.473907E+00
2.612018E+01 1.587650E+01 2.074128E+01
9.146092E-01 8.860148E-01 2.269093E-01
1.610314E+01 9.551200E+00 1.296479E+01
2.071954E+01 1.172807E+01 -1.708074E+01
5.502793E+00 3.632290E+00 -4.133667E+00
1.536332E+01 7.438411E-01 -1.534530E+01
1.469901E+01 8.979793E+00 1.163719E+01
1.116995E+01 -9.996690E+00 -4.983372E+00
7.715026E+00 -6.175979E+00 -4.623734E+00
5.475984E+00 -1.812624E+00 -5.167282E+00
3.400199E+00 -1.383577E+00 3.105973E+00
1.068213E+01 -1.063602E+01 9.913817E-01
2.476863E+01 1.138819E+00 -2.474243E+01
1.817164E+01 -1.709963E+01 -6.149056E+00
1.668181E+01 1.194714E+00 -1.663898E+01
8.420329E+00 -8.405269E+00 5.033870E-01
1.995919E+01 -6.362040E+00 -1.891807E+01
2.541572E+01 1.837919E+01 -1.755460E+01
1.061819E+01 3.073475E+00 1.016364E+01
1.866695E+01 1.865635E+01 6.289201E-01
2.461562E+01 1.964514E+01 -1.483230E+01
1.917105E+01 1.497561E+01 1.196913E+01
6.579537E+00 -5.077642E+00 4.184240E+00
1.720021E+01 -5.057654E+00 1.643982E+01
4.202842E+00 4.170118E+00 -5.234474E-01
2.034611E+01 1.902916E+01 7.201049E+00
4.618809E+01 -2.850272E+01 -3.634467E+01
4.495402E+01 4.354614E+01 1.116231E+01
1.159211E+01 -3.886170E+00 1.092129E+01
1.180687E+01 -8.523206E+00 8.170504E+00
9.160569E+00 -7.610560E+00 5.098568E+00
4.550828E+01 4.548814E+01 1.353514E+00
9.588881E+00 -4.241945E+00 8.599567E+00
1.516853E+01 3.818089E+02 -1.500944E+01
1.817430E+01 -4.691022E+00 -1.755845E+01
2.224012E+00 -3.261868E-01 -2.199962E+00
1.602445E+01 9.530970E+00 1.288191E+01
3.871722E+01 3.491576E+02 1.688285E+01
1.486281E+01 7.087337E+00 -1.306418E+01
3.386926E+01 4.904048E+00 3.351234E+01
1.228103E+01 -1.140883E+01 4.545563E+00
2.524011E+01 3.778467E+00 -2.495569E+01
1.591118E+00 -1.366440E-01 1.585240E+00
2.534626E+01 1.816630E+01 -1.767536E+01
7.180080E+00 7.174308E+00 -2.878586E-01
1.154241E+01 3.598100E+00 -1.096726E+01
2.875091E+01 2.018442E+01 3.825255E+02
2.414713E+01 -2.411594E+01 -1.226872E+00
2.886923E+01 -2.884994E+01 -1.055351E+00
1.651057E+01 3.686549E+02 6.093074E+00
1.784002E+01 1.783033E+01 5.880270E-01
1.370024E+01 2.250039E+00 1.351421E+01
3.730758E+00 1.449207E+00 -3.437783E+00
3.712599E+01 3.806880E+02 3.697796E+01
5.088900E+01 2.233234E+01 -4.572698E+01
3.240486E+01 3.240276E+01 -3.684475E-01
7.125657E+00 7.057025E+00 9.866059E-01
2.285893E+01 -1.188927E+01 1.952373E+01
2.361534E+01 -4.830833E+00 2.311596E+01
1.065336E+01 1.045184E+01 2.062327E+00
1.902435E+01 -5.501898E+00 1.821140E+01
5.113147E+00 -4.154669E+00 -2.980436E+00
2.290403E+01 2.057154E+01 -1.007007E+01
2.429577E+00 1.301447E+00 2.051604E+00
2.924459E+01 3.351495E-01 -2.924267E+01
2.154628E+01 -2.129697E+01 -3.268257E+00
8.978748E-01 8.917557E-01 1.046469E-01
2.958736E+00 -4.978783E-01 2.916545E+00
8.621827E+00 5.518644E+00 -6.624234E+00
1.139714E+01 -2.178307E+00 -1.118704E+01
1.851421E+01 -4.393992E+00 1.798524E+01
2.305051E+01 1.860954E+01 -1.360187E+01
7.461436E+00 -3.498454E+00 -6.590436E+00
5.100739E+00 4.100212E+00 -3.034105E+00
3.134860E+01 -3.103392E+01 -4.430616E+00
1.158576E+01 1.731410E+00 -1.145566E+01
8.982808E+00 5.901218E+00 -6.772479E+00
1.439985E+01 -1.991282E+00 -1.426150E+01
8.183634E+00 2.939899E-01 8.178351E+00
5.578571E+00 4.994165E+00 -2.485713E+00
2.993722E+01 8.617829E+00 2.867002E+01
1.590474E+01 1.370186E+01 8.075882E+00
6.416972E+00 6.414331E+00 1.840940E-01
8.872707E+00 8.822657E+00 -9.410837E-01
1.128527E+01 9.990612E+00 -5.248322E+00
6.794869E+00 -2.668693E+00 6.248866E+00
8.264597E+00 1.851849E+00 -8.054453E+00
1.016253E+00 1.015581E+00 3.695281E-02
8.307073E+00 -7.922669E+00 -2.497755E+00
9.030842E+00 -9.006410E+00 -6.638410E-01
2.847033E+00 2.823894E+00 3.622444E-01
1.558718E+01 1.256958E+01 -9.217684E+00
5.524253E+00 2.984430E+00 4.648715E+00
2.194002E+01 1.376536E+01 1.708447E+01
2.391092E+01 2.140286E+01 1.066066E+01
2.858608E+00 -2.472106E+00 -1.435386E+00
5.812234E+01 4.492929E+01 -3.687229E+01
9.579388E+00 9.113108E+00 2.952276E+00
1.956258E+01 1.914649E+01 4.013271E+00
3.140658E+01 -2.482567E+01 3.837631E+02
4.376651E+01 2.650273E+01 -3.482976E+01
2.308381E+01 -2.192191E+01 -7.231331E+00
7.122690E+01 -3.237758E+02 -3.803045E+01
2.689636E+01 3.843159E+02 2.689451E+01
2.488173E+01 1.019644E+00 -2.486083E+01
9.367733E+00 -9.613556E-01 -9.318274E+00
1.112466E+01 2.958245E+00 1.072412E+01
6.356912E+00 8.786553E-01 6.295895E+00
4.583054E+00 -4.033050E+00 -2.176899E+00
2.180555E+01 1.615149E+01 -1.464962E+01
2.170802E+00 8.357726E-01 2.003464E+00
5.377470E+00 1.170556E+00 -5.248522E+00
1.099434E+01 -9.877762E+00 4.827553E+00
1.237424E+01 -9.222095E+00 8.250747E+00
1.084139E+01 -2.773235E-01 1.083785E+01
2.308381E+01 -2.192191E+01 -7.231331E+00
2.252475E+01 -9.065889E+00 2.061974E+01
2.623094E+01 -3.587516E+02 7.112130E+00
1.513463E+01 -1.088202E+01 1.051849E+01
9.330295E+00 -4.411620E+00 8.221437E+00
3.127020E+01 2.509755E+01 1.865311E+01
2.495345E+01 -1.118688E+01 -2.230535E+01
2.792481E+01 1.673587E+01 -2.235409E+01
2.346756E+01 -1.161872E+01 2.038950E+01
1.442099E+01 8.868372E+00 1.137176E+01
3.592659E+01 -4.787515E+00 -3.560617E+01
1.771278E+01 1.763886E+01 1.616523E+00
1.215466E+01 -1.086638E+01 -5.445884E+00
2.319023E+01 1.759654E+01 1.510459E+01
1.360151E+01 1.307447E+01 3.749587E+00
1.312844E+01 -1.249626E+01 -4.024854E+00
1.359923E+01 1.307757E+01 3.730433E+00
1.555271E+01 -1.395304E+01 -6.870197E+00
6.934930E+00 -4.283378E+00 5.453982E+00
5.071324E+01 2.222626E+01 -4.558317E+01
1.426375E+01 -3.981742E+00 -1.369672E+01
1.046493E+01 3.840278E+02 -1.046489E+01
2.100666E+01 2.078997E+01 3.009469E+00
9.747845E+00 -9.238730E+00 -3.109076E+00
2.058158E+00 -1.711249E+00 1.143521E+00
1.433446E+01 -7.784105E-01 -1.431331E+01
1.567479E+01 1.567424E+01 1.318825E-01
1.058898E+01 4.547944E+00 9.562568E+00
2.459380E+01 8.153846E-01 -2.458028E+01
3.987429E+01 3.399527E+01 2.083940E+01
3.026144E+01 -2.998165E+01 4.105535E+00
2.732355E+01 2.311448E-01 2.732258E+01
3.477591E+01 1.936413E+01 2.888589E+01
5.164682E+00 -4.676343E+00 -2.192202E+00
5.719380E+00 -1.924248E+00 -5.385961E+00
8.233817E+00 5.950591E+00 -5.690888E+00
1.943976E+00 -1.611244E+00 1.087628E+00
1.782576E+01 6.446330E-01 1.781410E+01
1.826222E+01 -4.142666E+00 -1.778615E+01
1.615794E+01 -1.224887E+01 1.053774E+01
1.564556E+00 -1.178960E+00 -1.028538E+00
1.869913E+01 -1.169294E+01 -1.459221E+01
1.151354E+01 1.376492E+00 1.143097E+01
1.593905E+01 1.477682E+01 -5.974872E+00
3.405093E+01 3.189108E+01 1.193418E+01
5.234211E+00 -3.574273E+00 3.823811E+00
4.871212E+01 3.264210E+01 3.615749E+01
1.561096E+01 -1.478370E+01 5.014388E+00
1.780689E+01 6.748111E-01 1.779410E+01
1.693937E+01 1.294764E+01 -1.092250E+01
1.364171E+01 1.289989E+01 4.437256E+00
2.208257E+01 -2.207891E+01 4.023403E-01
8.506554E+00 -2.013700E+00 -8.264773E+00
2.872049E+01 2.193425E+00 2.863661E+01
4.012076E+01 1.602792E+01 -3.678017E+01
1.727792E+01 1.155997E+01 -1.284110E+01
1.252561E+01 1.045940E+01 6.891429E+00
5.696697E+00 -4.788446E+00 3.085959E+00
2.478937E+00 9.395470E-01 2.293988E+00
5.799492E+01 3.815053E+02 5.794124E+01
2.552541E+01 -2.446332E+01 -7.286463E+00
8.190230E+00 -3.003778E-01 -8.184720E+00
1.497623E+01 -5.611398E+00 -1.388523E+01
2.912105E+00 -2.581798E+00 -1.347100E+00
1.636321E+01 3.853044E-01 -1.635868E+01
4.427746E+00 -4.276039E+00 -1.149095E+00
5.012444E+00 5.008211E+00 -2.059375E-01
4.852017E+01 -1.472899E+01 -4.623055E+01
2.548005E+01 -1.185289E+01 -2.255531E+01
2.632745E+01 2.009636E+01 1.700797E+01
2.006596E+01 1.401728E+01 -3.886418E+02
1.444374E+01 1.517306E+00 -1.436383E+01
2.152393E+01 -1.438956E+01 1.600687E+01
1.270802E+01 6.350827E+00 1.100730E+01
6.266746E+00 -3.175746E+00 5.402476E+00
7.893320E+00 -7.276558E+00 -3.058792E+00
3.235691E+01 -1.402194E+00 3.232651E+01
1.235738E+01 -1.157806E+01 4.318953E+00
6.001598E+00 -2.036165E+00 -5.645636E+00
9.818135E+00 -9.168735E+00 -3.511419E+00
6.652100E+01 6.543572E+01 1.196704E+01
1.973507E+01 -1.150064E+01 -1.603771E+01
8.887535E+00 -3.665199E-01 -8.879974E+00
2.577382E+01 -1.216770E+01 -2.272085E+01
5.658671E+00 -4.837880E+00 2.935213E+00
2.529164E+01 2.324044E+01 -9.977434E+00
1.201451E+01 -1.016599E+01 -6.403224E+00
1.001441E+01 -7.213083E+00 -6.946933E+00
1.009748E+01 -9.561302E+00 -3.246629E+00
1.146396E+01 -8.105778E+00 8.106707E+00
1.731550E+01 -3.694917E+02 -9.451800E+00
1.055615E+01 9.233591E-01 -1.051569E+01
4.027108E+00 3.107472E+00 2.561487E+00
6.673521E+00 5.999636E+00 2.922369E+00
5.453732E+00 4.017771E+00 3.687913E+00
6.164323E+00 1.135423E+00 6.058852E+00
1.164209E+01 -9.598629E+00 -6.588206E+00
1.576528E+00 1.397229E+00 7.302010E-01
8.534660E+00 8.105021E+00 -2.673771E+00
7.850034E+00 -5.792998E+00 5.297566E+00
2.015368E+01 2.012593E+01 1.057244E+00
1.471933E+01 -1.173080E+00 1.467251E+01
3.443245E+01 1.575493E+01 -3.061660E+01
2.472831E+01 -2.438358E+01 -4.114655E+00
6.474796E+00 5.932916E-01 6.447557E+00
1.628622E+01 1.496958E+01 6.415017E+00
3.912443E+00 -3.623064E+00 1.476693E+00
8.828821E+00 -2.294500E-01 -8.825838E+00
9.143203E+00 4.032780E+00 8.205781E+00
6.569826E+00 5.916505E+00 2.856147E+00
1.436502E+01 -1.424981E+01 -1.815664E+00
6.808555E+00 6.791567E+00 -4.806755E-01
1.773242E+01 1.739063E+01 3.464808E+00
2.559711E+01 1.303166E+01 2.203152E+01
1.775402E+01 1.236946E+01 -1.273584E+01
1.566586E+01 -5.411899E+00 -1.470138E+01
2.018735E+01 -1.147292E+01 1.661028E+01
1.954491E+01 -1.949645E+01 -1.375410E+00
4.776226E+01 -4.106057E+01 2.439803E+01
2.914591E+01 -3.273617E+00 2.896149E+01
1.301188E+01 -1.286957E+01 -1.919146E+00
3.409322E+00 -2.603471E+00 2.201231E+00
4.376691E+00 -2.146057E+00 -3.814428E+00
3.205900E+01 -5.608287E+00 -3.156464E+01
7.924030E+00 -6.078731E+00 -5.083236E+00
4.416225E+00 -2.575767E+00 3.587265E+00
7.118612E+00 -7.097750E+00 -5.445994E-01
2.585234E+01 -2.481185E+01 -7.260541E+00
1.223973E+01 1.035465E+01 6.526267E+00
2.236514E+01 2.443705E+00 -2.223124E+01
3.635111E+01 -1.118411E+01 -3.458784E+01
6.595998E+00 5.513421E+00 3.620686E+00
1.494980E+01 3.715979E+02 -8.347746E+00
5.693427E+01 -5.300765E+01 2.077739E+01
2.969729E+01 -2.845562E+01 -8.497468E+00
1.550752E+01 -1.397146E+01 6.729167E+00
3.565985E+00 1.306102E+00 -3.318184E+00
1.048174E+00 1.011978E+00 2.730740E-01
1.065676E+01 -9.917677E+00 3.899520E+00
5.620821E+00 1.928683E+00 -5.279565E+00
6.345782E+00 3.813121E+00 -5.072382E+00
7.192685E+00 7.076977E+00 1.284956E+00
8.127420E+00 3.953806E+00 7.100872E+00
4.601893E+00 3.053378E+00 3.443007E+00
5.298804E+00 4.516690E+00 2.770710E+00
8.459878E+00 8.453274E+00 -3.342094E-01
1.399654E+01 3.128589E+00 1.364240E+01
5.590604E+00 -9.869131E-01 5.502805E+00
5.817208E+01 -3.296752E+02 -2.080397E+01
2.513060E+01 -2.480062E+01 -4.059139E+00
5.861137E+00 -3.187505E+00 3.980814E+02
8.210451E+00 3.959085E+00 7.192854E+00
1.469050E+01 -4.467947E+00 1.399458E+01
1.150761E+01 -2.218898E+00 -1.129166E+01
2.767274E+01 2.766464E+01 6.690967E-01
1.626824E+01 3.705010E+02 3.939207E+02
3.093358E+01 -2.344547E+01 2.017911E+01
1.839277E+01 -2.156357E+00 1.826593E+01
1.822823E+01 -4.161675E+00 -1.774680E+01
8.446049E+00 8.265856E+00 4.012647E+02
1.468835E+01 -1.322133E+01 -6.398765E+00
8.494687E+00 -7.196110E+00 4.513946E+00
1.431280E+01 2.783509E+00 -3.889605E+02
5.697804E+00 4.959443E+00 -2.805155E+00
1.574602E+01 6.174578E-02 1.574590E+01
4.254561E+00 -2.819347E+00 -3.186310E+00
1.302260E+01 4.682336E+00 1.215170E+01
8.380423E+00 3.755169E+00 -7.492009E+00
9.303540E+00 3.809082E+00 3.945120E+02
3.141972E+01 2.193258E+01 2.249801E+01
3.825974E+01 -2.956452E+01 2.428470E+01
1.810317E+01 -1.484740E+01 -1.035759E+01
8.966648E+00 8.825235E+00 1.586196E+00
3.722882E+00 1.306102E+00 -3.486251E+00
4.767522E+00 -9.506161E-01 4.671787E+00
3.722882E+00 1.306102E+00 -3.486251E+00
1.710743E+00 -1.709961E+00 -5.172431E-02
5.382842E+00 -2.131718E+00 -4.942749E+00
2.102073E+01 -2.102038E+01 -1.212284E-01
4.399723E+00 4.329951E+00 7.804404E-01
2.589866E+00 -1.270184E+00 -2.256998E+00
7.375579E+00 5.209252E+00 -5.221385E+00
7.895419E+00 -6.028082E+00 -5.099006E+00
8.088732E+00 -7.493084E+00 -3.046520E+00
2.592168E+01 2.471662E+01 7.811674E+00
1.939122E+01 -1.877997E+01 -4.830343E+00
5.461157E+00 -1.342749E+00 5.293512E+00
5.066671E+00 4.415400E+00 -2.485035E+00
1.064764E+01 5.555233E+00 -9.083590E+00
6.284069E+00 6.209385E+00 9.659507E-01
5.695419E+00 4.180364E+00 3.868120E+00
3.012843E+01 2.569875E+01 -1.572567E+01
2.027289E+00 1.948615E+00 -5.592857E-01
1.779276E+01 1.706429E+01 -5.039087E+00
4.757485E+00 -1.313480E+00 4.572574E+00
4.540682E+00 1.711960E+00 4.205590E+00
7.375579E+00 5.209252E+00 -5.221385E+00
4.084676E+01 1.839038E+01 -3.647262E+01
2.597298E+01 -1.357687E+01 -2.214192E+01
1.244079E+01 -8.165824E+00 -9.385760E+00
2.971485E+01 8.905306E+00 2.834904E+01
9.266741E+00 9.119411E+00 1.645851E+00
8.031197E+00 -4.468410E+00 -6.673338E+00
4.151200E+00 -4.046352E+00 9.270906E-01
1.390094E+01 -1.367573E+01 2.492100E+00
1.163602E+01 -9.864923E+00 6.170926E+00
1.014963E+01 -2.543818E+00 -9.825677E+00
2.742205E+01 7.920494E+00 2.625328E+01
1.703815E+01 2.113297E+00 1.690658E+01
3.111072E+01 1.403701E+01 -2.776400E+01
2.084935E+01 2.084935E+01 -1.063785E-02
3.714495E+01 -3.575932E+01 -1.005078E+01
8.268247E+00 -7.040161E+00 4.335902E+00
4.457097E+01 3.615481E+02 3.850305E+01
7.198680E+00 5.100953E+00 -5.079496E+00
3.024841E+01 -1.615001E+01 -2.557622E+01
1.517240E+01 6.385090E+00 -1.376345E+01
2.238755E+01 -4.207298E-01 -2.238359E+01
7.372697E+00 -5.065537E-02 -7.372523E+00
2.635596E+01 -3.106528E+00 2.617224E+01
1.465753E+01 -1.226859E+01 8.020282E+00
4.657267E+01 1.016905E+01 -4.544891E+01
6.453290E+00 1.231961E+00 6.334606E+00
1.225277E+01 8.795344E+00 -8.530661E+00
3.848886E+00 2.256255E+00 -3.118211E+00
2.684221E+01 6.522159E-01 -2.683428E+01
1.322765E+01 1.257725E+00 1.316772E+01
5.103910E+01 3.881720E+01 3.313932E+01
1.057762E+01 3.583011E+00 -9.952290E+00
1.768282E+01 -1.548948E+01 -8.529855E+00
1.078544E+01 2.033705E+00 1.059197E+01
2.074372E+01 3.809105E+02 -2.051236E+01
1.353020E+01 -1.413119E+00 1.345621E+01
2.785527E+01 -2.754947E+01 4.116156E+00
3.178215E+01 -2.066491E+01 2.414677E+01
1.001508E+01 9.971567E+00 -9.325920E-01
1.531346E+01 1.143736E+01 -1.018277E+01
1.527395E+01 6.184495E+00 -1.396587E+01
8.141409E+00 -5.510816E+00 -5.992784E+00
1.353516E+01 8.523484E+00 1.051432E+01
6.619878E+00 4.514161E+00 -4.842019E+00
2.495070E+01 -2.461399E+01 -4.085173E+00
1.312042E+01 1.210166E+00 1.306449E+01
9.929262E+00 9.919983E+00 4.291791E-01
1.022577E+01 5.354728E+00 8.711669E+00
8.601560E+00 8.462633E+00 -1.539698E+00
1.582865E+01 -1.480669E+01 5.595366E+00
1.039720E+01 9.053103E+00 5.113031E+00
1.384710E+01 -1.792978E+00 -1.373053E+01
1.780927E+01 3.820949E+02 1.770708E+01
1.322296E+01 -3.417269E+00 -1.277376E+01
1.260111E+01 -4.511371E+00 1.176586E+01
5.177100E+01 -1.887593E+01 4.820721E+01
1.613905E+01 1.178636E+01 -1.102501E+01
2.410687E+01 2.251079E+01 -8.625859E+00
1.705751E+01 -1.698724E+00 1.697271E+01
1.984413E+01 1.981340E+01 -1.104038E+00
1.407412E+01 -1.339120E+01 4.330900E+00
8.994166E+00 8.735073E+00 2.143251E+00
3.401391E+01 -1.555740E+01 -3.024754E+01
1.630813E+01 6.433041E+00 1.498570E+01
7.422479E+00 6.509427E+00 -3.566589E+00
1.381494E+01 -1.711947E+00 -1.370845E+01
1.086382E+01 -5.669841E+00 -9.266908E+00
1.455101E+00 -1.451515E+00 -1.020957E-01
5.058499E+01 3.481302E+02 3.566788E+01
1.256850E+01 -1.107777E+01 5.937194E+00
4.190151E+01 -3.888101E+01 1.562062E+01
2.939910E+01 1.711499E+01 2.390365E+01
5.697945E+00 2.106949E+00 -5.294085E+00
1.481599E+01 -1.212162E+01 8.519388E+00
1.323786E+01 -1.323762E+01 -7.858716E-02
1.478076E+01 -1.388523E+01 5.066667E+00
1.207377E+01 1.084634E+01 5.304030E+00
1.958481E+01 -1.917664E+01 -3.977569E+00
2.628998E+00 -2.444406E+00 -9.677335E-01
8.977416E+00 -3.691184E+00 -8.183468E+00
2.440274E+01 -1.297557E+01 2.066708E+01
5.445416E+00 2.050972E+00 5.044410E+00
1.957132E+01 -1.351000E+01 3.888396E+02
8.797414E+00 -2.831338E+00 -8.329347E+00
6.822851E+00 -3.046517E+00 -6.104919E+00
1.885231E+01 1.784826E+01 -6.070358E+00
1.321527E+01 -1.086143E+01 7.528121E+00
1.939522E+00 -1.935227E+00 -1.289993E-01
2.451833E+01 -3.217043E+00 2.430636E+01
1.242315E+01 4.333184E-01 1.241559E+01
2.066614E+01 -1.712104E+01 -1.157408E+01
5.489803E+01 -5.269566E+01 1.539354E+01
2.450822E+01 -1.297557E+01 2.079152E+01
6.568201E+00 -4.931999E+00 -4.337816E+00
2.524758E+01 -1.972437E+01 1.576038E+01
2.620978E+01 -1.808601E+01 -1.896969E+01
1.624297E+01 -1.437071E+01 -7.570767E+00
1.123022E+01 -1.008459E+01 -4.941555E+00
2.254896E+01 3.833397E+02 -2.253929E+01
5.988475E+00 3.772108E+00 -4.651132E+00
2.150239E+01 -7.161972E+00 3.827254E+02
7.630384E+00 5.329453E+00 -5.460740E+00
3.456837E+01 -1.524788E+01 -3.102377E+01
1.869340E+01 -1.167398E+01 1.460006E+01
1.863279E+01 1.839529E+01 -2.965516E+00
5.869308E+00 -5.843249E+00 5.524622E-01
7.996232E+00 -6.352365E+00 -4.856663E+00
1.602965E+01 -1.434739E+01 7.148571E+00
2.273235E+01 4.532738E+00 -2.227586E+01
1.590740E+01 -1.589722E+01 5.688984E-01
2.003602E+01 -5.737332E+00 1.919701E+01
1.745836E+01 -7.545444E+00 3.872564E+02
9.273236E+00 -7.643650E+00 5.250478E+00
1.090910E+01 -1.484555E+00 -1.080761E+01
7.525207E+00 5.479309E+00 5.158092E+00
5.193148E+01 -3.217612E+01 -4.076244E+01
6.864309E+00 -6.860513E+00 2.282447E-01
7.825838E+00 -4.401657E+00 -6.470638E+00
6.187199E+00 -3.516794E+00 -5.090540E+00
1.337507E+01 8.245764E-01 -1.334963E+01
3.657417E+00 -3.503644E+00 -1.049370E+00
1.306913E+01 -1.765650E+00 -1.294931E+01
1.193180E+01 2.811027E+00 1.159595E+01
3.419418E+00 1.799705E+00 -2.907487E+00
5.312121E+00 -4.891343E+00 -2.072051E+00
1.404850E+01 1.287942E+01 -5.610769E+00
8.561127E+00 -7.976544E+00 -3.109283E+00
2.611298E+01 -6.965299E+00 -2.516689E+01
1.608574E+01 9.416631E+00 -1.304140E+01
3.509538E+00 5.377998E-01 -3.468087E+00
1.278221E+01 -5.359002E+00 -1.160457E+01
3.832487E+01 -2.959933E+01 2.434492E+01
1.805664E+01 1.145817E+01 1.395539E+01
3.687400E+01 -3.175535E+01 1.874272E+01
1.664343E+01 -1.533885E+01 -6.459376E+00
1.503890E+01 8.370575E+00 -1.249408E+01
2.672163E+01 2.159073E+01 -1.574438E+01
3.861679E+00 -9.968827E-01 3.730790E+00
6.127469E+00 -6.058798E+00 9.147950E-01
1.183472E+01 8.424820E+00 -8.311618E+00
1.735925E+01 -1.193248E+01 1.260792E+01
7.089561E+00 -5.586107E+00 -4.365466E+00
3.814300E+00 -3.286830E+00 -1.935363E+00
2.617463E+01 -3.286606E+00 2.596747E+01
1.946050E+01 -1.735645E+01 8.801420E+00
1.276869E+01 -4.860969E+00 -1.180722E+01
5.727171E+00 -2.393655E-01 5.722166E+00
6.609088E+00 -3.267519E+00 5.744855E+00
2.029370E+01 -1.101466E+01 1.704440E+01
1.102668E+01 -4.139037E+00 -1.022037E+01
1.243981E+01 4.664891E+00 1.153203E+01
8.434421E+00 7.598851E+00 3.660181E+00
5.196026E+00 4.891541E+00 -1.752573E+00
9.304635E+00 8.854195E+00 2.859974E+00
4.436317E+00 4.349198E+00 8.748633E-01
2.224938E+01 2.224334E+01 -5.183948E-01
9.988748E+00 3.325355E+00 -9.418976E+00
2.371846E+01 2.361648E+01 -2.197115E+00
1.073037E+01 4.897701E+00 -9.547425E+00
3.337208E-01 -3.151531E-01 -1.097640E-01
1.174353E+01 6.354093E+00 -9.876036E+00
2.481713E+01 -2.462089E+01 -3.114777E+00
5.947239E+00 5.370374E+00 2.555140E+00
9.461632E+00 -7.413454E+00 5.879045E+00
2.598182E+01 -6.889720E+00 -2.505168E+01
1.882286E+01 -1.179459E+01 1.466928E+01
7.350654E-01 -6.161758E-01 -4.008099E-01
2.485942E+01 1.182038E+01 2.186937E+01
8.097498E+00 -2.816637E+00 -7.591840E+00
6.023452E+00 -5.671160E+00 -2.029757E+00
6.053865E+00 4.370899E+00 4.188618E+00
1.153972E+01 -3.092597E+00 -1.111759E+01
4.711020E+00 -9.218181E-01 4.619952E+00
2.982049E+01 -3.541804E+02 2.320518E-01
6.471461E+00 5.837893E+00 -2.792634E+00
1.733277E+01 8.702132E+00 -1.498993E+01
3.385416E+01 -3.375461E+00 -3.368546E+01
1.614615E+01 -8.760380E+00 1.356296E+01
1.168511E+01 1.083277E+01 4.380968E+00
3.453049E+01 3.264671E+01 1.124932E+01
3.988558E+00 1.898852E+00 3.507557E+00
5.207720E+00 -5.032406E+00 -1.339865E+00
1.001897E+01 -8.725137E+00 -4.924603E+00
1.498708E+01 6.407992E+00 1.354807E+01
8.523024E+00 -8.189819E+00 -2.359832E+00
9.686727E+00 2.983272E+00 -9.215898E+00
2.437852E+00 1.119592E+00 -2.165556E+00
1.020011E+01 1.018747E+01 5.076481E-01
6.179612E+00 -2.614976E+00 -5.599063E+00
2.293629E+00 -1.077319E+00 4.009751E+02
1.013329E+01 1.003305E+01 -1.421822E+00
2.798827E+01 -2.764170E+01 4.390886E+00
2.335330E+01 8.516975E+00 2.174484E+01
3.998770E+01 3.035415E+01 2.603155E+01
2.541982E+01 8.830286E+00 2.383681E+01
1.633223E+01 1.220700E+01 -1.085039E+01
4.866332E+00 -4.817033E+00 6.909267E-01
3.011971E+00 2.991785E+00 3.481293E-01
1.166310E+01 4.063003E+00 -1.093252E+01
1.120865E+01 1.070162E+01 -3.333046E+00
7.478636E-01 -5.832500E-01 -4.681019E-01
1.348635E+01 -1.052191E+00 3.895548E+02
5.922897E+00 5.293924E+00 2.656140E+00
1.064708E+01 -5.817339E+00 8.917338E+00
7.305491E+00 5.784209E+00 -4.462413E+00
1.202827E+01 1.189957E+01 -1.754839E+00
9.433717E+00 -7.210045E+00 -6.083606E+00
5.311009E+00 -5.310389E+00 8.114768E-02
1.567476E+01 9.843286E+00 1.219869E+01
1.114679E+01 5.262501E+00 3.931737E+02
1.567793E+01 -1.516348E+01 3.990167E+02
2.427381E+01 -7.831150E+00 2.297588E+01
3.982470E+00 3.233458E+00 -2.324827E+00
7.480715E+00 -4.686943E-02 -7.480568E+00
2.189204E+01 6.252141E+00 -2.098028E+01
7.887984E-01 7.856850E-01 -7.001428E-02
6.854948E+00 -6.531456E+00 -2.080960E+00
2.543585E+01 -4.003710E+00 -2.511878E+01
9.829050E+00 -8.611365E+00 -4.738630E+00
2.478883E+01 -2.464010E+01 -2.711392E+00
1.491809E+01 9.913702E+00 1.114755E+01
5.446847E+00 1.289840E+00 5.291923E+00
6.263664E+00 5.323589E-01 6.240999E+00
1.388437E+01 1.321470E+01 4.259982E+00
1.745510E+01 -3.694881E+02 -9.699783E+00
1.261443E+01 1.205798E+01 3.705276E+00
4.822559E+00 4.378864E+00 -2.020552E+00
2.349025E+01 -2.338292E+01 -2.242910E+00
5.358341E+00 -5.248617E+00 1.078812E+00
3.837026E+01 -2.946969E+01 2.457263E+01
1.968429E+01 -1.929530E+01 3.893972E+00
3.681033E+00 3.512076E+00 -1.102418E+00
1.021862E+01 -9.971913E+00 -2.231859E+00
2.466152E+01 2.209929E+01 1.094585E+01
5.500623E+00 -4.009960E+00 3.765246E+00
9.732839E+00 2.933154E+00 -9.280343E+00
3.184823E+01 2.541541E+01 1.919287E+01
4.022069E+00 -1.895273E-01 -4.017601E+00
1.294490E+01 1.152131E+01 -5.901688E+00
1.752138E+01 1.006932E+00 1.749242E+01
1.453908E+01 -6.080189E+00 -1.320667E+01
1.661190E+01 3.844683E+00 1.616087E+01
6.562681E+00 -5.130317E+00 4.092508E+00
2.607287E+01 -3.584691E+02 -5.288292E+00
1.931772E+00 7.133768E-01 -1.795226E+00
5.995201E+00 -5.793925E+00 1.540414E+00
1.069778E+01 -2.104232E+00 -1.048879E+01
2.439512E+01 -1.553264E+01 -1.881114E+01
6.596901E+00 -6.017395E+00 2.703712E+00
9.072775E+00 -2.201443E+00 8.801642E+00
1.415035E+01 9.485112E+00 -1.050072E+01
9.249868E+00 5.560041E+00 -7.392294E+00
1.654886E+01 1.486781E+01 -7.267251E+00
2.198099E+01 -9.464577E+00 1.983900E+01
5.317717E+00 -4.903466E+00 -2.057702E+00
5.600498E+00 -5.427926E+00 1.379562E+00
1.769412E+01 3.671612E+02 -5.434911E+00
2.977922E+01 -3.542218E+02 2.482466E-01
6.225946E+00 3.271155E+00 5.297353E+00
1.690356E+01 -1.585004E+01 -5.874248E+00
1.033454E+01 -3.883570E+00 -9.577089E+00
1.718001E+01 3.133149E+00 1.689190E+01
1.288203E+01 -7.295190E+00 -1.061729E+01
9.329457E-01 -8.163182E-01 -4.516773E-01
2.235279E+01 -2.730859E+00 -2.218535E+01
1.909775E+00 1.652895E-01 -1.902609E+00
7.499080E+00 -1.895273E-01 7.496685E+00
3.437739E+00 -2.899663E+00 1.846619E+00
1.159654E+01 2.453553E+00 -1.133401E+01
1.903550E+01 1.106267E-01 -1.903518E+01
1.136543E+01 -1.172841E+00 1.130475E+01
3.639838E+00 -1.657351E+00 3.240618E+00
8.623515E+00 1.289683E+00 -8.526531E+00
5.910887E+00 1.905685E+00 -5.595262E+00
1.560364E+01 -1.553840E+01 1.425364E+00
5.194122E+00 1.061096E+00 5.084583E+00
1.346426E+01 4.007409E+00 1.285406E+01
3.357892E+01 -3.553016E+02 1.743411E+01
2.166041E+01 1.900550E+01 1.039059E+01
6.841511E+00 2.579298E+00 6.336678E+00
1.141576E+01 -4.268184E+00 -1.058783E+01
4.046353E+00 3.599723E+00 -1.847964E+00
7.916273E+00 -5.717295E+00 -5.475392E+00
1.118405E+01 1.060810E+01 -3.542768E+00
3.634237E+01 -3.471162E+01 1.076435E+01
1.503794E+01 -1.449162E+01 4.016535E+00
2.302346E+01 -1.719401E+01 1.531162E+01
1.253500E+01 -1.512749E+00 1.244338E+01
5.970101E+00 5.189534E+00 2.951414E+00
2.237556E+01 9.065851E+00 2.045669E+01
2.830041E+01 2.820775E+01 2.288224E+00
6.648882E+00 5.714097E+00 3.399519E+00
7.037618E+00 7.004971E+00 6.770877E-01
1.174661E+01 -5.568424E+00 -1.034289E+01
2.067217E+01 -2.067215E+01 -2.370979E-02
1.666931E+01 1.633160E+01 3.338366E+00
3.732651E+01 -3.544313E+02 -2.278071E+01
8.691052E+00 -8.656524E+00 -7.739385E-01
9.649830E+00 9.476990E+00 -1.818211E+00
4.929263E+00 3.924141E+00 2.983078E+00
7.696403E+00 -6.131531E+00 -4.651768E+00
6.684310E+00 3.541621E+00 5.668943E+00
5.911454E+00 -1.447021E+00 -5.731616E+00
3.069132E+00 -2.222219E+00 2.116911E+00
7.497980E+00 5.662003E+00 4.915427E+00
1.247740E+01 2.388645E+00 1.224662E+01
2.000553E+01 1.851094E+01 -7.587258E+00
5.697533E+00 -5.575251E+00 1.174075E+00
1.190238E+01 -6.776889E+00 9.784699E+00
1.662175E+01 -8.925297E+00 -3.889778E+02
2.032446E+01 -2.026475E+01 1.556894E+00
3.630814E+00 1.940384E-01 3.625626E+00
1.235117E+00 4.756587E-01 -1.139853E+00
6.300963E+00 5.666335E+00 -2.755862E+00
5.013140E+01 5.197320E+00 -4.986126E+01
7.731568E+00 -2.395439E+00 7.351123E+00
3.410418E+01 -3.000759E+01 1.620617E+01
5.793760E+00 -3.485399E+00 4.628136E+00
6.437964E+00 6.293983E+00 1.353941E+00
4.571092E+01 4.942342E+00 4.544295E+01
2.267819E+01 1.432517E+01 -1.758096E+01
2.951669E+01 1.708448E+01 -2.406980E+01
2.188677E+01 1.404285E+01 1.678776E+01
2.305948E+01 9.936794E+00 -2.080865E+01
1.654661E+01 -8.941663E+00 -3.890775E+02
7.729731E+00 5.623215E+00 -5.303602E+00
3.248801E+01 -7.132596E-01 3.248018E+01
2.718238E+01 -4.150817E+00 2.686359E+01
1.216200E+01 1.097152E+01 -5.247860E+00
6.726500E+00 -4.420103E+00 5.070354E+00
1.577933E+01 -1.472620E+00 -1.571046E+01
5.003715E+00 -4.753009E+00 1.563990E+00
8.742231E+00 -5.468769E+00 6.820495E+00
2.802158E+01 5.985997E+00 2.737474E+01
9.244388E+00 -3.883155E+00 -8.389268E+00
2.474868E+01 -1.918913E+01 1.562928E+01
1.219198E+01 -9.225681E+00 -7.970649E+00
2.568268E+00 2.566852E+00 8.525832E-02
2.235195E+01 -1.859110E+01 1.240890E+01
8.969293E+00 -8.626688E+00 2.455295E+00
7.137614E+00 5.261135E+00 4.823483E+00
3.638600E+01 -3.482905E+01 1.052987E+01
8.877198E+00 5.835851E+00 -6.689356E+00
2.602187E+01 -6.770793E+00 2.512557E+01
3.629881E+00 -1.088763E+00 3.462750E+00
2.084120E+01 -1.993054E+01 -6.093367E+00
7.296213E+00 -7.249796E+00 8.216925E-01
8.667997E+00 8.601699E+00 -1.070024E+00
4.703104E+00 1.557500E-01 -4.700525E+00
1.501377E+01 1.499627E+01 7.247305E-01
1.708343E+01 -7.016029E-01 1.706901E+01
1.926700E+01 -1.219112E+01 1.491959E+01
2.237503E+01 -1.860725E+01 1.242628E+01
1.076986E+01 1.073396E+01 -8.786690E-01
1.085296E+01 9.933380E+00 -4.372026E+00
2.221099E+01 9.169078E+00 2.023008E+01
1.505096E+01 1.410089E+01 5.262720E+00
3.498476E+01 4.913110E+00 -3.463805E+01
6.811765E+00 3.669627E+00 5.738813E+00
3.650340E+01 -3.496331E+01 1.049119E+01
2.572974E+01 -1.720617E+01 -1.913027E+01
5.852415E+00 1.688424E+00 5.603569E+00
2.890269E+00 2.144853E+00 -1.937334E+00
1.060780E+01 -1.030356E+01 -2.522297E+00
7.202753E+00 7.176494E+00 -6.144849E-01
3.872476E+00 -9.410652E-01 -3.756390E+00
2.765709E+00 -1.498029E+00 2.324877E+00
1.702824E+00 -1.211891E+00 -1.196215E+00
2.959619E+01 -2.737015E+01 1.126096E+01
2.380698E+01 9.541795E+00 -2.181115E+01
6.471045E+00 1.405944E+00 6.316466E+00
2.741040E+01 -1.439931E+01 2.332359E+01
1.618213E+01 -8.551231E+00 1.373818E+01
1.708567E+01 1.702488E+01 1.440087E+00
7.928757E+00 -7.521187E+00 2.509367E+00
2.212777E+01 -2.118479E+01 6.390822E+00
2.279642E+01 -7.094152E+00 -2.166448E+01
3.358546E+01 1.712551E+01 2.889118E+01
1.686140E+01 -1.595108E+01 -5.465341E+00
4.465057E+00 -1.502858E+00 -4.204539E+00
4.626588E+00 1.909688E+00 -4.214073E+00
2.044375E+01 2.017159E+01 3.324764E+00
3.834510E+01 -3.469518E+02 9.888363E+00
3.610286E+01 -1.768108E-01 -3.610243E+01
1.242463E+01 1.114430E+01 5.493265E+00
2.907448E+01 -2.570370E+01 -3.894116E+02
7.885495E+00 -7.850092E+00 7.463732E-01
2.364077E+01 9.449255E+00 -2.167020E+01
1.549174E+01 3.688426E+02 3.201276E+00
2.929009E+01 9.404152E+00 2.773934E+01
9.268461E+00 -7.453781E+00 5.508676E+00
1.354810E+01 -2.058760E+00 1.339076E+01
7.558152E+00 6.301270E+00 3.988263E+02
1.726883E+01 1.710708E+01 -2.358034E+00
2.117037E+01 -2.097871E+01 2.842279E+00
2.273736E+01 -2.241575E+01 -3.810760E+00
3.414147E+01 1.063159E+01 3.244394E+01
2.049470E+00 7.261618E-01 1.916511E+00
1.794860E+01 1.791990E+01 -1.014589E+00
7.991529E+00 -7.957627E+00 7.353299E-01
1.174999E+01 8.292247E+00 8.324722E+00
1.011559E+01 5.655334E+00 -8.387036E+00
1.939154E+01 2.143868E+00 3.837273E+02
1.407933E+00 -1.174158E+00 7.769357E-01
8.514774E+00 -7.837420E+00 3.328096E+00
9.286587E+00 -4.046977E+00 -8.358389E+00
1.108522E+01 -1.068335E+01 2.957731E+00
1.502435E+01 -3.993931E+00 -1.448377E+01
4.496064E+00 -4.075550E+00 1.898548E+00
1.220176E+01 -5.811370E+00 -1.072898E+01
6.617892E+00 -6.584194E+00 -6.669934E-01
2.512632E+01 1.644499E+01 -1.899721E+01
2.183926E+01 4.482337E+00 -2.137433E+01
7.804500E+00 -7.803527E+00 1.232292E-01
1.259578E+01 2.659367E+00 1.231184E+01
1.353115E+01 1.317961E+01 3.064305E+00
4.603842E+00 1.985963E+00 4.153470E+00
1.198611E+01 8.676526E+00 -8.269505E+00
1.199665E+01 -9.150250E+00 -7.758384E+00
4.407635E+00 1.943367E+00 -3.956080E+00
1.287703E+01 3.360922E+00 -1.243070E+01
1.071540E+01 -4.147193E+00 -9.880315E+00
4.443168E+00 3.796050E+00 2.309056E+00
4.176045E+00 2.041894E+00 3.642804E+00
9.565965E+00 8.751192E+00 3.863200E+00
9.021683E+00 -3.581625E+00 -8.280261E+00
2.407892E+01 7.972917E+00 -2.272062E+01
4.556526E+01 2.851587E+01 3.553925E+01
1.969376E+01 -1.922828E+01 4.256474E+00
5.720320E+00 -4.577554E+00 -3.430462E+00
3.353647E+01 -3.580801E+02 -2.128031E+01
1.353918E+01 7.951484E-01 -1.351581E+01
2.931643E+00 -1.397765E+00 -2.576972E+00
1.806691E+01 1.710953E+01 -5.803204E+00
2.599460E+01 2.525239E+01 -6.167335E+00
2.494920E+01 1.659091E+01 -1.863342E+01
5.527421E+00 4.977391E+00 2.403738E+00
1.857760E+01 1.850881E+01 1.597192E+00
1.663573E+01 -1.651105E+01 -2.032885E+00
1.676383E+01 -5.941433E+00 -1.567563E+01
1.386092E+01 7.288165E+00 -1.179016E+01
4.991424E+00 1.211901E+00 -4.842067E+00
9.018896E+00 -4.557104E+00 7.782884E+00
3.612281E+00 -8.824559E-01 3.502834E+00
5.916143E+00 -3.636348E+00 4.666660E+00
9.983041E+00 9.982460E+00 1.076694E-01
6.676735E+00 5.715075E+00 -3.452058E+00
6.316210E+00 -6.135913E+00 1.498359E+00
1.040846E+01 -1.040204E+01 -3.655812E-01
9.067951E+00 -7.966791E+00 4.331048E+00
1.353674E+01 3.906548E+00 -1.296079E+01
1.028102E+01 8.758989E+00 5.383257E+00
4.799245E+00 -3.855029E+00 -2.858584E+00
2.261310E+01 -1.791448E+01 1.379941E+01
1.823122E+01 3.657726E+02 -3.715663E-01
7.975048E+00 -1.483613E+00 7.835833E+00
1.160193E+01 -9.670736E+00 6.409505E+00
7.332391E+00 -5.384464E+00 4.977099E+00
4.038675E+00 1.805604E+00 3.612574E+00
4.758761E+00 -1.041972E-01 4.757621E+00
8.576163E+00 -3.963909E+00 -7.605130E+00
1.178930E+01 -1.178043E+01 -4.571616E-01
4.492551E+00 -4.066860E+00 -1.908837E+00
1.163674E+01 7.624474E+00 8.790971E+00
8.165785E+00 3.798885E+00 7.228314E+00
1.014468E+01 -1.290462E+00 -1.006227E+01
5.111383E+00 3.790203E+00 3.429373E+00
8.553754E+00 7.120792E+00 4.739305E+00
1.219545E+01 -5.661659E+00 -1.080160E+01
2.271646E+01 5.822580E+00 -2.195758E+01
8.919192E+00 -8.507197E+00 2.679477E+00
1.247075E+01 8.526969E+00 9.100023E+00
9.047131E+00 -7.965492E+00 4.289699E+00
1.075738E+01 -6.124813E+00 3.941565E+02
6.741554E+00 -6.741300E+00 -5.854084E-02
1.171752E+01 -1.100062E+01 4.035656E+00
5.085807E+00 -3.785783E+00 3.396069E+00
8.137004E+00 1.302333E+00 8.032108E+00
1.585331E+01 1.099022E+01 -1.142552E+01
7.785090E+00 -6.549069E+00 4.209196E+00
1.252586E+01 -1.222006E+01 2.750882E+00
9.545349E+00 -8.626944E+00 -4.085281E+00
7.318909E+00 -1.426859E+00 -7.178475E+00
1.277601E+01 -8.970846E+00 -9.096727E+00
1.826873E+01 7.781075E+00 -1.652880E+01
5.862594E+00 4.059781E+00 4.229443E+00
1.968145E+01 -1.172268E+01 -1.580944E+01
6.249287E+00 -1.261316E+00 -6.120676E+00
8.301888E+00 -8.161579E+00 1.519859E+00
1.009673E+01 -1.232267E+00 -1.002126E+01
6.969484E+00 -5.821554E+00 -3.831869E+00
1.348372E+01 -2.244417E+00 1.329561E+01
9.351359E+00 4.908561E+00 7.959519E+00
1.156656E+01 5.621039E+00 -1.010887E+01
9.121731E+00 8.968228E+00 1.666393E+00
1.664220E+01 1.652798E+01 1.946534E+00
1.390255E+01 2.448797E+00 1.368519E+01
1.329207E+01 -6.741300E+00 1.145574E+01
1.118980E+01 7.382458E+00 8.408977E+00
3.753787E+01 -3.548765E+02 -2.368365E+01
1.099975E+01 -9.624830E+00 5.325151E+00
9.121731E+00 8.968228E+00 1.666393E+00
8.384912E+00 -5.710455E+00 6.139825E+00
1.465534E+01 -1.416176E+01 3.771397E+00
9.823919E+00 9.818691E+00 3.204334E-01
1.007803E+01 -1.165697E+00 -1.001038E+01
1.683670E+01 -7.134218E+00 1.525048E+01
1.042237E+01 1.037210E+01 1.022388E+00
6.156701E+00 5.292639E+00 3.145305E+00
1.313363E+01 -4.692241E+00 1.226683E+01
1.420871E+01 6.272189E-01 3.888051E+02
8.354663E+00 3.588784E+00 -7.544602E+00
1.266033E+01 -9.277940E+00 8.614160E+00
1.269953E+01 1.172762E+01 4.872458E+00
1.416604E+01 3.476265E+00 1.373289E+01
6.773227E+00 -2.707919E-01 6.767812E+00
5.332353E+00 -5.081470E+00 1.616368E+00
9.314775E+00 -3.465336E+00 8.646183E+00
2.008630E+01 -1.561786E+01 -1.263099E+01
9.065657E+00 -8.636190E+00 2.757236E+00
2.594389E+01 -1.594430E+01 2.046619E+01
9.887335E+00 -9.598869E+00 2.370886E+00
2.525419E+00 -2.313174E+00 -1.013393E+00
8.568406E+00 4.874469E-02 8.568267E+00
1.924576E+01 1.502151E+01 -1.203136E+01
7.171250E-01 -1.078947E-01 7.089620E-01
1.025920E+01 1.021161E+01 -9.870323E-01
1.861871E+01 -1.362643E+01 -1.268766E+01
1.284414E+01 -1.258453E+01 2.569344E+00
2.232318E+01 -2.232303E+01 8.114011E-02
1.436994E+01 -1.490224E+00 -1.429246E+01
5.582170E+00 -1.356967E+00 5.414726E+00
7.327902E+00 6.973391E+00 2.251658E+00
1.134863E+01 -9.222968E+00 -6.612737E+00
2.658185E+00 -2.404740E+00 -1.132771E+00
2.746231E+00 2.151059E+00 -1.707259E+00
5.059189E+00 -3.812561E+00 -3.325623E+00
5.494003E+00 2.703517E+00 4.782789E+00
1.363852E+01 1.625682E+00 1.354129E+01
7.005530E+00 2.607975E+00 -6.501993E+00
1.542229E+01 -1.441118E+01 5.492268E+00
6.545893E+00 -8.427094E-01 -6.491421E+00
1.527182E+01 1.510511E+01 -2.250364E+00
4.443490E+00 4.307680E-01 -4.422561E+00
1.022586E+01 -3.272322E+00 9.688143E+00
4.258806E+00 -4.196542E+00 -7.255798E-01
1.227318E+01 -8.784384E+00 -8.571203E+00
1.186636E+01 7.970664E-01 1.183956E+01
4.975744E+00 -3.645853E+00 -3.386116E+00
8.389856E+00 -6.775165E+00 -4.948416E+00
3.890652E+00 3.890595E+00 -2.099247E-02
1.336037E+01 -1.317475E+01 2.219319E+00
2.017891E+01 -2.016368E+01 7.838343E-01
9.847030E+00 6.185479E+00 7.661843E+00
1.110163E+01 6.899893E+00 -8.696988E+00
7.428476E+00 7.165447E+00 -1.959243E+00
1.726073E+01 3.790983E+02 -1.655011E+01
1.446635E+01 1.358636E+01 -4.968505E+00
4.863038E+00 2.490341E+00 -4.177001E+00
3.661164E+01 -3.512872E+01 1.031432E+01
2.353039E+01 7.083541E+00 -2.243886E+01
9.727845E+00 -4.284620E+00 -8.733441E+00
6.821226E+00 -6.287315E+00 2.645524E+00
3.312074E+00 -2.275148E+00 2.406976E+00
3.490156E+00 -3.465816E+00 4.114738E-01
1.391381E+01 -6.001111E+00 -1.255312E+01
1.114174E+01 -1.116816E+00 -1.108563E+01
1.747714E+01 -1.675415E+01 4.974831E+00
1.110277E+01 3.679671E+00 1.047528E+01
2.189772E+01 -5.695674E-01 -2.189031E+01
2.494892E+01 3.100668E+00 -2.475549E+01
6.243806E+00 -3.287130E+00 5.308473E+00
4.419659E+00 1.264797E+00 -4.234817E+00
1.477284E+01 -1.916982E+00 1.464793E+01
3.110588E+00 3.104557E+00 1.936170E-01
5.707117E+00 -5.308824E+00 -2.094653E+00
9.035697E+00 6.755565E-01 9.010408E+00
7.647755E+00 -6.073729E+00 4.647363E+00
2.382634E+01 1.473316E+01 1.872507E+01
1.353504E+01 7.727076E-01 -1.351296E+01
6.735296E+00 2.482743E+00 -6.261006E+00
7.902424E+00 3.839431E+02 7.902219E+00
1.605240E+01 5.833638E+00 1.495487E+01
1.780033E+01 1.537735E+01 8.965975E+00
1.388819E+01 -9.734102E+00 9.906014E+00
1.361061E+01 1.338953E+01 -2.443161E+00
1.635657E+00 -1.000864E+00 -1.293694E+00
2.478467E+01 -1.351168E-01 -2.478430E+01
1.564150E+01 -1.189873E+01 1.015267E+01
5.652793E+00 -4.182293E+00 -3.802959E+00
9.544901E+00 -7.959729E+00 5.267623E+00
1.585476E+01 6.109417E+00 1.463040E+01
4.415119E+00 -4.414305E+00 -8.475794E-02
6.438774E+00 4.852862E+00 4.231731E+00
1.032041E+01 1.025550E+01 -1.155699E+00
6.142428E+00 4.900748E+00 3.992970E+02
1.068385E+01 -7.829076E+00 7.269814E+00
6.119543E+00 -5.630863E+00 -2.396286E+00
4.490615E+00 1.961144E+00 4.039744E+00
2.201634E+00 2.159434E+00 4.289959E-01
9.727276E+00 -6.890960E+00 -6.865462E+00
9.834704E+00 8.951798E+00 -4.072680E+00
3.492456E+00 -2.180517E+00 2.728112E+00
4.782618E+00 -4.599755E+00 1.309843E+00
2.091362E+01 -8.224274E+00 1.922864E+01
8.617114E+00 8.068805E+00 3.024738E+00
5.689792E+00 3.462558E+00 -4.514912E+00
1.106300E+01 -5.270028E+00 9.727117E+00
1.309925E+01 -6.841753E+00 1.117054E+01
7.041825E+00 -3.028580E+00 -6.357280E+00
1.378951E+01 -1.374630E+01 -1.090752E+00
1.328766E+01 -2.775386E+00 1.299458E+01
1.863232E+01 8.416966E+00 1.662281E+01
1.289626E+01 8.566922E-01 1.286778E+01
6.414691E+00 1.513731E+00 -6.233529E+00
1.130661E+01 -6.920126E+00 8.941552E+00
1.583896E+01 -1.532633E+01 -3.997004E+00
3.249824E+00 3.232488E+00 3.352233E-01
1.463778E+01 -3.094770E+00 1.430689E+01
1.719259E+01 9.679639E+00 -1.420879E+01
1.916849E+01 -1.601750E+01 -1.052952E+01
2.520498E+01 2.506109E+01 2.689308E+00
8.591432E+00 -8.589966E+00 1.587021E-01
1.131063E+01 -6.671105E+00 9.133822E+00
2.847125E+01 -1.838785E+01 2.173704E+01
2.898562E+00 -2.386056E+00 1.645721E+00
1.811611E+01 7.313254E+00 1.657437E+01
1.230252E+01 3.397420E+00 1.182410E+01
2.030484E+01 1.826552E+01 -8.868898E+00
8.627894E+00 8.472956E+00 -1.627756E+00
1.400303E+01 1.386786E+01 -1.940994E+00
1.731921E+01 8.591486E+00 -1.503800E+01
6.891804E+00 2.966515E+00 -6.220671E+00
2.887818E+01 -2.535646E+01 1.382025E+01
1.991011E+01 -1.959982E+01 -3.501324E+00
9.240642E+00 -4.642789E+00 7.989616E+00
3.697060E+00 -3.173488E+00 -1.896636E+00
1.729314E+01 9.662449E+00 1.434189E+01
1.061419E+01 1.035998E+01 2.309070E+00
6.202050E+00 5.070538E+00 -3.571424E+00
8.366195E+00 -7.915406E+00 2.709164E+00
1.265032E+01 -5.613570E-01 1.263786E+01
1.899664E+01 1.100678E+01 1.548300E+01
3.536807E+00 -3.380892E+00 -1.038543E+00
1.171896E+01 8.971208E+00 -7.539985E+00
6.625753E+00 -4.755681E+00 -4.613470E+00
1.032635E+01 -9.282365E+00 4.524502E+00
2.399736E+01 -7.097771E+00 2.292368E+01
1.996168E+01 -1.297380E+01 -1.517067E+01
2.547601E+01 3.095174E+00 -2.528729E+01
1.672804E+01 2.306079E+00 1.656832E+01
7.070343E+00 -6.918583E+00 -1.457038E+00
6.062189E+00 5.427378E+00 -2.700685E+00
9.319994E+00 2.195931E-01 9.317406E+00
1.176843E+01 -4.160819E+00 -1.100834E+01
1.887130E+00 1.594349E+00 -1.009609E+00
3.019488E+01 2.107910E+01 2.161948E+01
6.987794E+00 -3.038008E+00 -6.292835E+00
2.559473E+01 1.551847E+01 -2.035356E+01
9.060706E+00 7.782026E+00 4.640740E+00
1.657688E+01 5.863538E+00 1.550522E+01
1.776486E+01 -2.530252E+00 1.758375E+01
5.308493E+00 -4.770103E+00 2.329424E+00
1.603012E+01 -1.600734E+01 8.542523E-01
9.439898E+00 -8.871346E+00 -3.226591E+00
2.496028E+01 5.228669E+00 2.440649E+01
8.650921E+00 -3.507249E+00 -7.908074E+00
1.237949E+01 -8.694215E+00 -8.812628E+00
1.192019E+01 -8.630484E-01 1.188890E+01
2.230544E+01 5.255279E+00 -2.167752E+01
1.325389E+01 1.318603E+01 -1.339467E+00
8.534513E+00 5.012641E+00 -6.907340E+00
1.693252E+01 -1.542572E+01 -6.982638E+00
9.678015E+00 -5.125076E+00 -8.209602E+00
2.807129E+00 2.796920E+00 2.391883E-01
1.689482E+01 -7.194891E+00 1.528622E+01
1.285666E+01 1.949950E+00 1.270792E+01
1.155926E+01 -9.325286E+00 6.830484E+00
1.447610E+01 1.412914E+01 3.150384E+00
1.568938E+01 -4.534711E+00 -1.501975E+01
1.680061E+01 -2.754030E+00 1.657335E+01
1.605678E+01 6.003272E+00 1.489231E+01
1.138836E+01 2.136411E+00 -1.118617E+01
3.346491E+00 -8.694883E-01 -3.231562E+00
8.318570E+00 8.315113E+00 -2.397974E-01
7.640684E+00 -5.871374E+00 4.889480E+00
1.936952E+01 -7.360299E+00 -1.791659E+01
2.200718E+01 -1.051897E+01 -1.933048E+01
8.681489E+00 7.456917E+00 -4.445518E+00
1.536157E+01 3.691984E+02 4.109918E+00
8.178414E+00 -1.155562E+00 8.096365E+00
3.987753E+00 4.235742E-01 3.965193E+00
6.072515E+00 -3.845426E+00 3.983002E+02
1.768985E+01 4.660308E+00 -1.706495E+01
4.284404E+00 -3.270419E+00 -2.767757E+00
6.803432E+00 5.957647E+00 -3.285289E+00
4.049727E+00 -1.522889E+00 -3.752479E+00
2.136985E+01 -1.614375E+00 -2.130878E+01
9.837930E+00 4.410886E+00 8.793688E+00
4.774224E+00 -3.043555E+00 -3.678313E+00
6.220476E+00 3.583198E-01 -6.210147E+00
2.134523E+01 1.760779E+01 1.206584E+01
3.788826E+00 2.099718E+00 -3.153790E+00
1.414391E+01 1.387834E+01 -2.727978E+00
7.880633E+00 -7.874596E+00 -3.083965E-01
1.280575E+01 1.020824E+01 7.731682E+00
2.392455E+00 2.033382E+00 1.260635E+00
1.467280E+01 -1.218234E+01 8.178120E+00
6.087665E+00 -5.098238E+00 3.326807E+00
1.554258E+00 -7.312839E-01 -1.371475E+00
1.311782E+01 9.390076E+00 -9.159900E+00
2.321646E+01 -1.849401E+01 1.403479E+01
2.702197E+00 2.567995E+00 8.409935E-01
1.717004E+01 1.715846E+01 -6.305850E-01
6.635081E+00 -8.278467E-01 6.583234E+00
1.101422E+01 1.101071E+01 2.779643E-01
5.698181E+00 -5.434294E+00 -1.713976E+00
1.559273E+01 -1.507364E+01 -3.989824E+00
6.160647E+00 4.995839E+00 -3.604881E+00
7.581699E+00 -3.123844E+00 6.908238E+00
8.935391E+00 -7.718129E+00 4.502411E+00
5.968132E+00 -4.831132E+00 -3.504106E+00
6.139043E+00 -4.887405E+00 -3.714986E+00
7.426094E+00 3.107600E-01 -7.419589E+00
1.165513E+01 9.341653E+00 6.969622E+00
3.996441E+00 -2.058027E+00 -3.425794E+00
3.015620E+01 2.105863E+01 2.158542E+01
2.125293E+01 -2.885648E+00 2.105611E+01
4.631705E+00 3.217464E-01 4.620516E+00
1.339431E+01 -2.402962E-01 -1.339215E+01
1.015820E+01 -9.565555E+00 -3.418957E+00
5.302457E+00 2.009209E+00 -4.907049E+00
2.434614E+01 8.453647E+00 2.283135E+01
1.414707E+01 -8.287828E+00 -1.146523E+01
5.586015E+00 -5.337587E+00 1.647339E+00
6.488968E+00 4.942590E+00 -4.204463E+00
7.356351E+00 7.206726E+00 1.476142E+00
4.406939E+00 2.890039E+00 3.326978E+00
4.899981E+00 4.776934E+00 1.091198E+00
1.501333E+01 -9.567834E+00 1.156964E+01
4.516821E+00 -4.273810E+00 -1.461580E+00
2.554344E+00 1.917993E+00 1.687002E+00
9.200413E+00 8.408633E+00 3.733963E+00
5.898706E+00 2.021052E-01 -5.895243E+00
1.171411E+01 5.768986E-01 -1.169989E+01
1.373525E+01 -3.580568E-01 1.373058E+01
1.748368E+01 3.026332E+00 -1.721977E+01
4.438240E+00 -3.849487E+00 -2.208941E+00
7.993930E+00 -7.210152E+00 3.452045E+00
1.622739E+00 1.376633E+00 -8.591644E-01
1.033231E+01 1.028171E+01 1.021337E+00
1.298598E+01 -1.103153E+01 -6.851346E+00
1.694624E+01 -1.659219E+01 3.445898E+00
1.661743E+01 -1.508527E+01 -6.969471E+00
5.753111E+00 1.967769E+00 5.406123E+00
4.698950E+00 2.936882E-01 4.689763E+00
5.044019E+00 2.932268E-01 -5.035488E+00
1.768991E+01 -1.577906E+01 7.997137E+00
9.195001E+00 8.078636E+00 4.391318E+00
7.246139E-01 5.762809E-01 4.392786E-01
1.526262E+01 -1.392231E+01 -6.254357E+00
5.058451E+00 -4.974621E+00 -9.171016E-01
1.162652E+01 7.751257E+00 8.665672E+00
1.598291E+01 -1.110707E+01 1.149289E+01
1.298598E+01 -1.103153E+01 -6.851346E+00
8.536279E+00 8.417406E+00 1.419629E+00
6.250986E+00 -5.137941E+00 -3.560391E+00
3.824292E+00 3.077999E+00 2.269610E+00
5.382690E+00 -1.122780E+00 -5.264287E+00
9.079158E+00 8.447867E+00 3.326357E+00
1.089781E+01 -9.925468E+00 -4.499695E+00
1.070107E+01 7.293330E+00 -7.830727E+00
7.660631E+00 1.884778E+00 7.425151E+00
4.577793E+00 5.223932E-01 4.547889E+00
1.147040E+01 8.927742E+00 -7.201772E+00
3.504424E+00 -3.495413E+00 2.511445E-01
7.646687E+00 -7.637605E+00 -3.725726E-01
7.705768E+00 -6.612251E+00 3.956891E+00
1.212665E+01 -9.291571E+00 -7.792459E+00
2.469976E+01 -3.597547E+02 4.716452E+00
7.529186E+00 7.452411E+00 1.072484E+00
5.670567E+00 -1.080173E+00 5.566736E+00
3.959159E+00 -2.001117E+00 -3.416207E+00
3.330959E+00 -2.107201E+00 2.579728E+00
1.661364E+01 5.817324E+00 1.556186E+01
7.814088E+00 5.667228E-01 -7.793510E+00
2.382095E+00 -1.950300E+00 -1.367738E+00
7.650063E+00 -7.127415E+00 2.779103E+00
1.288336E+01 -1.096456E+01 6.764575E+00
1.794656E+01 -1.780236E+01 -2.270501E+00
1.407475E+01 3.722263E+02 -7.712189E+00
1.238885E+01 7.344361E+00 9.977171E+00
3.583776E+00 2.498636E+00 -2.569099E+00
1.799563E+01 1.743227E+01 3.985325E+02
3.279213E+00 -2.096219E+00 2.521726E+00
1.431920E+01 1.359813E+01 -4.486681E+00
1.217326E+01 -1.111911E+01 4.955149E+00
1.319396E+01 1.182499E+01 -5.852365E+00
5.898890E+00 5.817261E+00 9.779489E-01
1.232976E+01 -3.314233E+00 -1.187598E+01
1.485180E+01 -1.246122E+01 -8.080468E+00
5.565702E+00 1.532886E+00 5.350449E+00
9.241553E+00 7.046969E+00 -5.978841E+00
3.975969E+00 -1.930046E+00 -3.476098E+00
8.530228E+00 7.615383E+00 3.991567E+02
1.896396E+01 1.329909E+01 1.351910E+01
1.142798E+01 1.095425E+00 1.137535E+01
1.170416E+01 2.546492E+00 1.142377E+01
2.186696E+01 -2.172252E+01 -2.509195E+00
6.408910E+00 -3.131610E+00 5.591703E+00
1.403372E+01 1.369965E+01 -3.043817E+00
2.836899E+00 -2.836543E+00 -4.494153E-02
1.483072E+01 -1.477300E+01 -1.307101E+00
2.557931E+01 -3.585596E+02 -2.661992E+00
1.721845E+01 8.663551E+00 -1.488012E+01
1.842909E+01 1.720139E+01 6.613897E+00
5.220275E+00 4.379537E+00 2.840939E+00
1.042982E+01 7.564663E+00 -7.180314E+00
1.014277E+01 9.746659E+00 2.806841E+00
4.800869E+00 4.642863E+00 1.221546E+00
1.101626E+01 1.082200E+01 -2.059702E+00
1.024797E+01 9.753995E+00 3.143315E+00
1.118403E+01 -1.075211E+01 -3.078104E+00
5.314412E+00 4.727133E+00 -2.428412E+00
1.017564E+01 -1.010254E+01 1.217514E+00
9.389072E+00 -8.669239E+00 -3.605407E+00
8.669836E+00 8.554377E+00 1.410210E+00
1.272281E+01 5.191829E+00 -1.161529E+01
1.465450E+01 1.463598E+01 7.364474E-01
5.421537E+00 -2.386545E+00 4.868004E+00
6.944783E+00 4.434436E+00 -5.344698E+00
9.770998E+00 2.487129E+00 9.449158E+00
1.371225E+01 1.119117E+01 7.923606E+00
1.336904E+01 2.074993E+00 1.320703E+01
1.839939E+01 9.404241E+00 -1.581448E+01
1.333495E+01 6.749563E+00 -1.150062E+01
4.129153E+00 3.800703E+02 1.267803E+00
1.711524E+01 8.590784E+00 -1.480304E+01
1.194173E+01 5.490326E+00 -1.060477E+01
1.138839E+01 -8.970359E+00 7.016273E+00
4.854712E+00 4.682799E+00 1.280476E+00
8.749723E+00 -6.300228E+00 -6.071638E+00
4.678596E+00 -4.204141E+00 -2.052915E+00
5.337188E+00 -3.716881E+00 3.991698E+02
9.917626E+00 -6.071553E+00 7.841910E+00
1.701839E+01 1.697267E+01 1.246731E+00
1.214219E+01 -5.486019E+00 1.083219E+01
8.568955E+00 6.905983E+00 5.072907E+00
1.125313E+01 1.042268E+01 3.987573E+02
1.911391E+01 1.858665E-01 1.911301E+01
5.204726E+00 -3.835152E-01 -5.190577E+00
3.291536E+00 -5.372059E-01 -3.247402E+00
6.272352E+00 2.224654E+00 5.864581E+00
1.782442E+01 1.569285E+01 8.452486E+00
5.111824E+00 -2.321975E+00 4.554028E+00
1.247711E+01 -1.242166E+01 1.175030E+00
1.072833E+01 7.501279E+00 -7.669928E+00
1.185691E+01 9.547633E+00 -7.030571E+00
1.552572E+01 -1.442543E+01 5.740629E+00
5.621142E+00 -2.660802E+00 -4.951502E+00
1.558139E+01 1.031851E+01 -1.167510E+01
4.765010E+00 -1.421292E+00 4.548103E+00
8.774289E+00 1.941755E+00 -8.556736E+00
1.841233E+01 1.830388E+01 -1.995450E+00
1.623994E+01 1.347295E+01 -9.067267E+00
1.192927E+01 -2.861731E+00 1.158094E+01
1.263030E+01 -1.169835E+01 -4.761620E+00
1.081230E+01 1.026763E+01 -3.388461E+00
1.755257E+01 5.783972E+00 -1.657221E+01
2.161433E+01 -2.030372E+01 7.412040E+00
5.493952E+00 -5.381279E+00 -1.106954E+00
1.609373E+01 1.344907E+01 -8.839143E+00
8.889465E+00 1.782832E+00 8.708851E+00
5.892465E+00 -5.802968E+00 -1.023089E+00
1.766912E+01 3.135765E+00 -1.738864E+01
1.252768E+01 3.768469E+00 -1.194744E+01
3.234215E+01 -3.592333E+02 -2.079968E+01
1.364416E+01 -2.842733E+00 1.334474E+01
1.080541E+01 6.797991E+00 -8.399053E+00
7.310067E+00 6.967686E+00 -2.210980E+00
8.243948E+00 -6.608484E+00 -4.928551E+00
5.912395E+00 4.874056E+00 -3.346639E+00
3.419404E+00 -3.298305E+00 9.019465E-01
8.107898E+00 6.477285E+00 -4.876761E+00
6.776304E+00 5.475460E+00 -3.992197E+00
7.561309E+00 7.523136E+00 7.588178E-01
1.514760E+01 -2.689563E+00 -1.490691E+01
9.167251E+00 2.274725E+00 -8.880548E+00
6.667007E+00 6.052858E+00 2.794977E+00
1.081505E+01 1.073737E+01 1.293887E+00
7.257633E+00 -5.589633E+00 4.629172E+00
8.970349E+00 -6.953179E-01 8.943360E+00
3.042397E+00 2.833097E+00 1.108938E+00
3.209821E+01 -3.567012E+02 1.688410E+01
4.082150E+00 9.884617E-01 3.960668E+00
1.398591E+01 1.491270E+00 1.390618E+01
2.004012E+01 1.985581E+01 -2.711635E+00
1.345222E+01 8.660166E+00 -1.029388E+01
7.197706E+00 6.910414E+00 -2.013243E+00
1.267723E+01 -4.824692E+00 -1.172324E+01
9.085413E+00 -1.373175E+00 -8.981042E+00
6.368440E+00 5.409260E+00 3.361091E+00
1.111002E+00 5.911671E-01 9.406631E-01
8.885513E+00 2.035379E+00 8.649253E+00
2.144943E+01 -2.020780E+01 7.191878E+00
1.224805E+01 -1.119031E+00 -1.219683E+01
7.972248E+00 -4.395228E+00 -6.651219E+00
4.848513E+00 -4.296070E+00 -2.247633E+00
9.749570E+00 -5.850828E-01 9.731998E+00
1.171285E+01 -1.172959E+00 1.165397E+01
9.965335E+00 -8.292042E-01 -9.930777E+00
4.329169E+00 -3.386825E+00 2.696502E+00
6.721106E+00 -5.558621E+00 3.778228E+00
1.140430E+01 5.682554E+00 -9.887706E+00
1.190416E+01 -5.258933E+00 1.067954E+01
1.022409E+01 -1.015349E+01 -1.199479E+00
9.042580E+00 2.623169E+00 8.653742E+00
1.630779E+01 1.316198E+01 9.628412E+00
9.849675E+00 9.618842E+00 -2.119899E+00
1.469880E+01 1.277706E+01 7.266447E+00
2.585870E+01 -2.585684E+01 -3.105452E-01
6.071986E+00 4.996958E-01 6.051390E+00
1.225766E+01 3.160645E+00 -1.184316E+01
7.858526E+00 -3.553860E+00 7.009031E+00
1.659039E+01 -1.428985E+01 -8.428606E+00
1.101897E+01 -1.092069E+01 -1.468453E+00
2.227514E+01 2.794658E+00 -2.209914E+01
7.846202E+00 -7.670350E+00 -1.651854E+00
1.123466E+01 4.281641E+00 -1.038678E+01
6.770820E+00 5.760331E+00 3.558454E+00
5.485149E+00 -3.628510E-01 -5.473134E+00
4.965676E+00 -1.502106E+00 -4.733034E+00
8.560036E+00 8.030165E+00 2.964904E+00
1.333350E+01 -1.329219E+01 -1.048836E+00
3.570122E+00 2.918559E+00 2.056158E+00
9.721020E+00 6.066618E+00 -7.595681E+00
1.302884E+01 7.679249E+00 -1.052520E+01
5.523909E+00 -2.316915E+00 5.014527E+00
7.671596E+00 -2.455298E+00 -7.268074E+00
1.159107E+01 -1.046728E+01 -4.978839E+00
9.848255E+00 2.006010E+00 9.641787E+00
1.758298E+00 1.636043E+00 -6.441857E-01
4.985829E+00 -4.578210E+00 1.974458E+00
1.021696E+01 -4.229887E+00 9.300237E+00
1.323179E+01 1.137990E+01 6.751167E+00
1.259569E+01 1.011070E+01 7.511670E+00
1.427901E+01 1.350584E+01 -4.634907E+00
3.221259E+01 -3.592603E+02 -2.063001E+01
1.328636E+01 -1.231868E+01 -4.977706E+00
1.019094E+01 9.984166E+00 2.042479E+00
5.601808E+00 5.469418E+00 1.210668E+00
3.074931E+01 4.553922E+00 -3.041022E+01
1.441672E+00 -1.038374E-01 -1.437927E+00
6.653375E+00 5.941388E+00 2.994547E+00
1.169190E+01 -2.375383E+00 1.144806E+01
2.561626E+00 2.067117E+00 -1.512929E+00
1.205621E+01 1.180082E+01 -2.468366E+00
2.174815E+01 -2.114119E+01 5.102188E+00
2.050747E+01 -5.280743E+00 -1.981590E+01
5.114634E+00 3.090021E+00 4.075690E+00
1.289540E+01 7.589766E+00 1.042530E+01
9.181858E+00 -3.699926E+00 3.945966E+02
3.565313E+00 9.605836E-01 3.433473E+00
1.146883E+01 -1.146326E+01 3.573369E-01
1.379857E+01 1.324178E+01 -3.880167E+00
2.312315E+01 -1.083399E+01 2.042804E+01
1.117785E+01 -9.138101E+00 6.437340E+00
1.166689E+01 -1.141273E+01 -2.421934E+00
3.215749E+01 -3.566265E+02 1.687590E+01
1.215183E+01 7.582304E+00 9.496079E+00
1.766433E+01 -1.743278E+01 -2.850760E+00
1.589085E+01 1.012417E+01 1.224828E+01
1.839778E+01 -1.758986E+01 -5.392141E+00
1.222767E+01 2.534836E+00 -1.196204E+01
5.484760E+00 4.799002E+00 2.655592E+00
5.531054E+00 -5.530761E+00 -5.690827E-02
5.423365E+00 -4.473735E+00 3.999343E+02
4.502018E+00 2.922626E+00 -3.424387E+00
3.597712E+00 3.474966E+00 9.317429E-01
7.808001E+00 3.784093E+00 -6.829753E+00
1.428083E+01 1.351499E+01 -4.613798E+00
7.918366E+00 7.818397E+00 1.254264E+00
1.477316E+01 -2.856437E+00 -1.449438E+01
6.774379E+00 -6.665151E+00 -1.211598E+00
1.773906E+01 -1.749987E+01 -2.903223E+00
6.421098E+00 -5.628901E+00 -3.089655E+00
1.494848E+01 -6.142472E+00 1.362818E+01
4.979417E+00 -4.549052E+00 -2.025022E+00
1.981563E+01 1.721113E+01 -9.820188E+00
1.435463E+01 1.435329E+01 -1.958976E-01
6.344039E+00 1.983813E+00 -6.025888E+00
1.250397E+01 -2.401544E+00 1.227118E+01
4.268127E+00 -3.628831E+00 -2.246886E+00
1.551837E+01 1.917698E+00 -1.539942E+01
2.807245E+00 -2.803812E+00 1.388071E-01
5.550747E+00 -9.235437E-01 5.473377E+00
1.195994E+01 2.106260E+00 1.177302E+01
9.187298E-01 1.429439E-01 9.075415E-01
2.074041E+01 -6.506205E+00 -1.969350E+01
4.269720E+00 2.732026E+00 -3.281240E+00
1.139090E+01 1.116246E+01 2.269829E+00
6.442234E+00 4.710077E-01 6.424992E+00
4.646887E+00 3.942940E+00 2.459020E+00
2.783454E+00 -2.709967E+00 -6.353672E-01
5.062333E+00 3.814424E+02 -4.368765E+00
2.554827E+01 -3.585801E+02 -2.557938E+00
4.225537E+01 -2.615927E+01 3.318447E+01
6.551083E+00 -1.630822E+00 6.344849E+00
1.104740E+01 -9.487732E+00 5.659323E+00
8.248010E+00 5.982865E+00 -5.677587E+00
4.481603E+00 -4.379708E+00 -9.502232E-01
1.358479E+01 6.916480E+00 -1.169225E+01
7.041467E+00 5.894326E+00 -3.852166E+00
1.842626E+01 -2.171833E+00 -1.829781E+01
1.517162E+01 1.002015E+00 -3.878615E+02
2.268098E+01 -2.222908E+01 -4.504977E+00
1.266089E+01 7.009754E+00 -1.054332E+01
1.702350E+01 -1.653506E+01 -4.048593E+00
9.083163E+00 4.859422E+00 7.673974E+00
6.962311E+00 -6.959455E+00 -1.994017E-01
1.244375E+01 -1.240831E+01 9.385316E-01
7.747070E+00 -7.261295E+00 2.700126E+00
1.252446E+01 7.520380E+00 1.001529E+01
2.087535E+01 1.403513E+01 -1.545301E+01
3.101421E+00 1.828573E+00 -2.505021E+00
6.330932E+00 4.469793E+00 -4.483487E+00
1.464901E+01 1.417305E+01 -3.703784E+00
1.115362E+01 -1.044902E+01 3.901441E+00
9.089248E+00 -5.471978E+00 7.257540E+00
4.298713E+00 4.013658E+00 -1.539312E+00
3.687485E+00 -4.643175E-01 3.658136E+00
4.540569E+00 3.000032E+00 -3.408310E+00
6.567395E+00 3.286706E+00 -5.685793E+00
1.219482E+01 -4.755864E+00 -1.122922E+01
8.123872E+00 -2.169136E+00 -7.828930E+00
6.424069E+00 6.711389E-01 6.388915E+00
4.290012E+00 2.239356E+00 -3.659165E+00
1.167520E+01 7.117543E+00 9.254771E+00
1.553635E+01 1.484381E+01 4.586904E+00
9.113682E+00 -3.859969E+00 8.255898E+00
2.316193E+00 -3.253477E-01 2.293229E+00
8.952502E+00 3.352191E+00 8.301211E+00
1.972818E+01 4.483259E+00 -1.921201E+01
1.609754E+01 9.555783E+00 -1.295445E+01
9.773644E+00 7.389430E+00 6.396909E+00
1.654491E+01 -3.710499E+02 -1.029700E+01
1.069984E+01 -4.431124E+00 9.739182E+00
1.721136E+01 -5.715147E+00 1.623477E+01
1.004371E+01 -9.436094E+00 -3.440376E+00
1.130674E+01 6.397754E+00 9.322609E+00
8.878087E+00 4.445441E+00 -7.684952E+00
1.871872E+01 8.892885E+00 -3.865286E+02
1.167690E+01 -2.203363E+00 1.146713E+01
8.969753E+00 3.064957E+00 8.429858E+00
3.208467E+01 -3.200409E+01 -2.272611E+00
9.720965E+00 -9.633040E+00 -1.304490E+00
1.044716E+01 1.035781E+01 1.363373E+00
5.435399E+00 4.820322E+00 -2.511585E+00
8.247967E+00 -8.141479E+00 1.321090E+00
6.389804E+00 -3.870930E+00 -5.083847E+00
1.116131E+01 -2.468110E-01 1.115858E+01
1.290463E+01 1.265520E+01 2.524935E+00
6.234956E+00 3.998259E+00 -4.784203E+00
9.967047E+00 9.659310E+00 2.457592E+00
1.393479E+01 6.954243E+00 -1.207547E+01
9.819487E+00 5.670979E+00 -8.016378E+00
1.368327E+01 5.592198E+00 -1.248836E+01
8.547369E+00 -8.541843E+00 -3.072864E-01
4.456469E+00 2.801207E+00 -3.466029E+00
6.685996E+00 5.677131E+00 3.531673E+00
7.674120E+00 4.023396E+00 6.534861E+00
1.685732E+01 1.728193E+00 1.676850E+01
8.285398E+00 -3.661612E+00 -7.432390E+00
1.892136E+00 -7.377168E-01 1.742398E+00
1.237947E+01 1.039307E+01 -6.725726E+00
2.289965E+01 -2.182937E+00 2.279537E+01
2.600428E+01 1.051384E+01 -2.378406E+01
1.215062E+01 -4.694765E+00 -1.120700E+01
1.354435E+01 -1.214754E+01 -5.990554E+00
1.129321E+01 -8.614227E+00 7.302857E+00
8.397367E+00 5.241468E+00 -6.560700E+00
4.109103E+00 -2.907381E+00 -2.903768E+00
8.064770E+00 2.941119E+00 7.509350E+00
1.370070E+01 -6.909773E+00 -1.183064E+01
7.509831E+00 -1.619534E+00 7.333122E+00
2.043458E+01 -1.757606E+01 1.042373E+01
1.389025E+01 -9.506396E+00 -1.012756E+01
2.801250E+00 1.011533E+00 -2.612241E+00
1.892004E+01 1.857690E+01 3.587042E+00
7.197974E+00 7.196780E+00 -1.310777E-01
3.228733E+01 -3.565576E+02 1.701129E+01
1.607366E+01 5.015030E+00 -1.527128E+01
4.652759E+00 6.948561E-01 -4.600580E+00
5.150711E+01 -4.927593E+01 -1.499551E+01
1.236117E+01 1.091074E+01 -5.809843E+00
1.623670E+01 1.150130E+01 -1.146083E+01
9.014246E+00 8.209509E+00 3.722982E+00
2.718340E+00 -2.603502E+00 -7.817597E-01
6.334964E+00 3.782916E+00 5.081467E+00
1.574161E+01 -6.448678E+00 1.436012E+01
1.051895E+01 9.797554E+00 -3.828345E+00
2.132746E+01 -1.720657E+01 1.260136E+01
3.145091E+01 -3.111737E+01 -4.568268E+00
1.534691E+01 -1.888167E-02 1.534690E+01
6.183693E+00 -2.416673E+00 5.691902E+00
1.441587E+01 -1.281584E+01 6.600862E+00
4.181589E+00 -1.396908E+00 3.941362E+00
1.079433E+01 -1.618900E-01 1.079312E+01
5.704193E+00 -4.927265E+00 2.874001E+00
6.027488E+00 5.251376E+00 2.958659E+00
4.609012E+00 4.562536E+00 6.528829E-01
1.421301E+01 3.701854E+02 -3.341755E+00
1.396031E+01 -1.679178E+00 -1.385896E+01
1.734826E+01 -1.360273E+01 -1.076698E+01
1.364877E+01 1.237870E+01 -5.749513E+00
8.388480E+00 5.287207E+00 -6.512453E+00
1.249385E+01 3.742104E+02 7.762713E+00
1.744091E+01 7.713126E+00 1.564266E+01
1.152501E+00 1.083197E+00 -3.936294E-01
1.965546E+01 1.575029E+01 -1.175863E+01
1.594960E+01 2.988530E+00 -1.566711E+01
6.069866E+00 -2.071978E+00 5.705277E+00
1.632082E+01 1.584408E+01 3.915903E+00
1.299957E+01 3.386302E+00 -1.255077E+01
2.965001E+00 -2.363204E+00 1.790670E+00
2.660522E+01 2.657066E+01 1.355570E+00
1.410132E+01 -4.749585E+00 -1.327738E+01
1.595550E+01 -1.478133E+01 -6.007524E+00
1.218037E+01 -1.194115E+01 -2.402173E+00
1.314018E+01 -2.061227E+00 1.297751E+01
1.285078E+01 -6.208433E-01 1.283577E+01
1.248096E+01 1.222993E+01 -2.490616E+00
9.007631E+00 -8.978079E+00 7.290526E-01
7.192786E+00 -6.438267E-02 7.192498E+00
9.360465E+00 -9.231670E+00 1.547443E+00
6.663665E+00 4.095397E+00 5.256630E+00
8.091763E+00 -7.289182E+00 -3.513467E+00
9.805281E+00 5.253243E+00 -8.279310E+00
1.671360E+01 4.492664E+00 -1.609846E+01
3.397733E+01 2.055202E+01 -2.705686E+01
1.827379E+01 -2.528785E+00 -1.809797E+01
6.724310E+00 1.846840E+00 -6.465719E+00
8.599995E+00 -8.599905E+00 -3.943066E-02
1.609904E+01 1.609885E+01 -7.855285E-02
6.741961E+00 -5.618104E+00 3.727056E+00
1.674391E+01 3.563212E+00 1.636038E+01
3.526094E+01 -1.465816E+01 -3.206980E+01
7.747146E+00 3.757683E+00 6.774813E+00
4.957433E+00 1.500265E+00 4.724971E+00
1.617469E+01 1.574649E+01 3.697106E+00
3.035742E+01 3.034133E+01 9.882103E-01
1.701434E+01 -1.631503E+01 4.827771E+00
9.335817E+00 -7.590333E-02 -9.335508E+00
3.888260E+00 6.366380E-01 3.835786E+00
9.097948E+00 -8.441013E+00 -3.394403E+00
6.713124E+00 1.971855E+00 6.416995E+00
5.152440E+00 -2.989491E+00 4.196497E+00
8.889413E+00 4.063779E+00 7.906160E+00
7.122263E+00 -4.713445E+00 5.339482E+00
1.768165E+01 -3.840481E+00 -1.725954E+01
7.721381E+00 6.368299E-01 -7.695074E+00
4.535418E+00 4.534370E+00 -9.752376E-02
2.712141E+01 -8.156121E+00 -2.586597E+01
1.976109E+01 8.814232E+00 1.768644E+01
1.544275E+01 6.866409E+00 -1.383224E+01
1.048727E+01 7.324710E+00 7.505433E+00
7.213083E+00 -7.210807E+00 -1.811981E-01
1.106318E+01 -2.523548E+00 1.077152E+01
8.624130E+00 1.667900E+00 -8.461308E+00
1.091424E+01 9.555881E+00 5.273120E+00
1.927386E+01 -1.129021E+01 1.562091E+01
1.789967E+01 -1.370632E+01 -1.151239E+01
1.938043E+01 -1.698102E+01 -9.340557E+00
1.363337E+01 -1.264442E+01 -5.097798E+00
4.911294E+00 3.233445E+00 -3.696706E+00
8.890193E+00 -7.196295E+00 5.220045E+00
1.405069E+01 -7.744815E+00 -1.172347E+01
1.089671E+01 3.783968E+00 1.021860E+01
9.760942E+00 -8.777380E+00 -4.270081E+00
9.973016E+00 -8.398808E+00 5.377832E+00
1.539749E+01 -1.494890E+01 3.689581E+00
2.013601E+01 1.733289E+01 1.024840E+01
9.111376E+00 8.947293E+00 1.721369E+00
1.498288E+01 1.478615E+01 4.005800E+02
1.418445E+01 -4.470706E+00 -1.346148E+01
1.118098E+01 1.084281E+00 1.112828E+01
5.299532E+00 -1.292047E+00 -5.139616E+00
4.722782E+00 3.796153E+02 1.754810E+00
1.337017E+01 1.250597E+01 4.728850E+00
2.087606E+00 -1.690293E+00 -1.225158E+00
1.010964E+01 1.006940E+01 9.011673E-01
6.068084E+00 4.903266E+00 3.574861E+00
9.044277E+00 8.063322E+00 4.096558E+00
1.885076E+01 -7.767591E-01 -1.883475E+01
1.466884E+01 1.455595E+01 1.816373E+00
9.283797E+00 -5.854317E+00 7.205266E+00
6.838427E+00 -1.737029E+00 -6.614138E+00
3.851509E+00 -3.378975E+00 -1.848418E+00
6.121960E+00 2.878633E+00 5.402950E+00
7.458760E+00 -4.902502E+00 5.621261E+00
1.409457E+01 -7.926148E+00 -1.165475E+01
4.926635E+00 3.814224E+02 -4.198520E+00
1.362460E+01 1.315175E+01 -3.558226E+00
1.345246E+01 -9.660409E+00 9.361907E+00
5.667827E+00 -5.631731E+00 6.386410E-01
1.572051E+01 -5.063675E+00 -1.488266E+01
9.653733E+00 -6.592178E-01 -9.631199E+00
1.552929E+00 1.325288E+00 4.021906E+02
1.604477E+01 1.508250E+00 1.597372E+01
3.532407E+00 3.275242E+00 1.323135E+00
8.191613E+00 -8.155537E+00 7.679475E-01
1.284172E+01 2.659517E+00 -1.256331E+01
4.744171E+00 -4.969424E-01 4.718072E+00
4.881265E+00 3.344069E+00 -3.555834E+00
3.796873E+00 -3.321834E+00 -1.838929E+00
1.162792E+01 -1.136157E+01 -2.474518E+00
2.839912E+00 -2.777593E+00 -5.916708E-01
9.052749E+00 -8.266648E+00 -3.689823E+00
1.502549E+00 -1.339032E+00 6.816496E-01
2.994924E+00 -1.217590E+00 2.736246E+00
2.429105E+00 2.414091E+00 -2.696577E-01
1.080592E+01 -4.123286E+00 -9.988317E+00
1.996326E+01 1.583828E+00 -1.990034E+01
3.205368E+00 -2.161175E+00 4.006328E+02
2.043912E+00 1.428371E-01 -2.038915E+00
3.912068E+00 -1.556377E+00 -3.589145E+00
3.228487E+00 -3.228420E+00 2.080535E-02
6.419215E+00 -2.385450E+00 -5.959526E+00
1.967287E+01 1.515996E+01 1.253783E+01
1.500225E+01 -5.396491E+00 -1.399805E+01
1.421766E+01 3.701443E+02 -3.187851E+00
6.315445E+00 3.334476E+00 5.363405E+00
2.562662E+01 2.539674E+01 -3.424808E+00
7.514316E+00 -6.890475E+00 2.997714E+00
3.004331E+00 2.767691E+00 1.168716E+00
2.434164E+01 2.427988E+01 -1.732890E+00
1.570531E+01 -5.163580E+00 -1.483221E+01
1.276696E+01 1.266259E+01 -1.629198E+00
6.076832E+00 4.955082E+00 3.517818E+00
3.947294E+00 3.161958E+00 -2.362868E+00
4.805766E+00 -4.804713E+00 1.006025E-01
3.928353E+01 -3.482943E+02 1.637993E+01
1.614921E+01 -5.803508E+00 -1.507038E+01
1.201085E+01 -9.170257E+00 -7.756729E+00
1.569164E+01 1.446100E+01 6.091554E+00
5.524587E+00 5.179496E+00 1.921947E+00
1.388710E+01 8.033588E+00 -1.132753E+01
1.773794E+01 -2.288532E+00 -1.758968E+01
6.664782E+00 -4.755162E+00 4.669877E+00
1.605425E+01 2.773593E-01 -1.605185E+01
6.146109E+00 -5.290082E+00 3.128847E+00
9.306849E+00 -8.463577E+00 3.871085E+00
1.351413E+01 -1.007700E+01 -9.004762E+00
1.022889E+01 1.837780E+00 1.006244E+01
5.888855E+00 2.303192E+00 5.419771E+00
4.181530E+00 -3.639453E+00 2.059023E+00
7.465661E+00 6.892546E+00 2.868608E+00
9.152830E+00 -8.491798E+00 -3.415211E+00
4.778553E+00 3.538871E+00 3.211068E+00
1.180568E+01 -9.976266E+00 6.312543E+00
1.274466E+01 2.603547E+00 -1.247589E+01
9.642447E+00 1.950004E+00 9.443213E+00
3.540445E+01 1.628964E+01 3.143441E+01
5.079341E+00 3.826381E+02 -4.893364E+00
7.186991E+00 3.990556E+00 -5.977316E+00
1.082857E+01 -9.339360E+00 5.480344E+00
9.916883E+00 -9.835281E+00 1.269576E+00
1.575490E+01 1.492631E+01 -5.042042E+00
8.935974E+00 -8.649827E+00 2.243240E+00
2.016886E+01 1.202869E+01 1.618930E+01
7.516232E+00 -7.223845E+00 -2.076008E+00
1.296773E+01 1.183562E+01 5.299085E+00
6.746289E+00 -4.841524E+00 4.698090E+00
4.923024E+00 -4.885838E+00 -6.039510E-01
8.852421E+00 -5.054158E+00 -7.267795E+00
1.333540E+01 -1.191965E+01 5.979524E+00
3.643095E+00 3.393020E+00 -1.326483E+00
1.114091E+01 6.890372E+00 -8.754584E+00
1.449566E+01 1.441085E+01 -1.565719E+00
2.113483E+01 1.859070E+01 -1.005321E+01
1.141143E+01 -5.001331E+00 1.025707E+01
2.067405E+01 -2.012853E+01 4.717922E+00
7.085607E+00 6.218180E+00 -3.397066E+00
1.051527E+01 -2.647855E+00 1.017643E+01
1.488428E+01 1.449981E+01 3.361172E+00
2.032382E+01 -1.914079E+01 -6.832860E+00
1.998715E+01 -1.998322E+01 3.960570E-01
5.536964E+00 -5.077449E+00 2.208503E+00
5.139080E+00 3.191565E+00 4.027909E+00
7.632401E+00 7.510424E+00 -1.359072E+00
2.138364E+01 -1.723824E+01 1.265319E+01
8.511817E+00 -4.925876E+00 6.941669E+00
9.989357E+00 3.816753E+00 9.231449E+00
1.210280E+01 -9.220335E+00 -7.839847E+00
9.362130E+00 -7.954341E+00 4.937403E+00
6.677968E+00 -2.102591E+00 -6.338325E+00
1.559719E+01 -1.559397E+01 3.173549E-01
4.353438E+00 1.083051E+00 4.216565E+00
1.234596E+01 1.096841E+01 -5.667162E+00
4.290171E+00 -1.568121E+00 -3.993315E+00
3.263321E+01 -3.586504E+02 -2.055051E+01
1.722920E+01 1.430540E+01 9.602140E+00
2.961842E+00 -2.949068E+00 2.747901E-01
9.589112E+00 8.755898E+00 3.990904E+02
1.078621E+01 6.531088E+00 -8.584122E+00
3.595956E+01 3.016693E+01 1.957157E+01
7.317205E+00 1.872714E-01 -7.314809E+00
2.618821E+01 -1.325030E+01 -2.258875E+01
5.419427E+00 3.544316E+00 4.099757E+00
9.649315E+00 4.140831E+00 8.715664E+00
3.408626E+00 -3.212970E+00 -1.138225E+00
3.153958E+01 -2.098579E+01 -2.354447E+01
6.102477E+00 -7.817146E-01 -6.052202E+00
1.670634E+01 1.540794E+01 6.457328E+00
1.880705E+01 -2.399431E+00 1.865336E+01
3.537787E+01 1.637080E+01 3.136225E+01
1.956618E+01 1.535821E+01 -1.212273E+01
1.628399E+01 -1.599602E+01 -3.048851E+00
5.152484E+00 -3.423371E+00 3.850794E+00
1.039560E+01 9.852548E+00 3.315999E+00
2.141720E+01 1.740823E+01 1.247598E+01
1.123953E+01 -1.072933E+01 3.347930E+00
1.143141E+01 -5.232994E+00 1.016331E+01
2.077121E+01 3.632856E+02 -1.534831E+00
1.378324E+01 -5.473172E+00 1.264999E+01
8.206968E+00 2.996932E+00 -7.640204E+00
1.034866E+01 2.429846E+00 -1.005936E+01
4.580685E+00 3.878453E+00 4.005627E+02
6.573783E+00 9.856419E-01 -6.499472E+00
9.938524E+00 -9.018651E+00 -4.175905E+00
1.764832E+01 -2.186820E+00 -1.751231E+01
1.096236E+01 -1.095789E+01 3.131934E-01
6.596464E+00 -6.305081E+00 1.938890E+00
2.035027E+00 -1.545249E+00 -1.324213E+00
4.831826E+00 4.355000E+00 2.092970E+00
2.176324E+00 -1.256554E+00 -1.776923E+00
5.024264E+00 -4.223813E+00 2.720777E+00
5.995066E+00 5.315311E+00 2.772777E+00
1.056473E+01 4.776033E+00 9.423540E+00
1.112608E+01 9.658411E+00 5.523116E+00
1.745321E+01 -1.607625E+01 -6.794757E+00
6.871630E+00 2.107009E+00 6.540628E+00
6.284976E+00 6.144462E+00 -1.321558E+00
1.496951E+01 1.220153E+01 -8.672311E+00
3.144519E+01 -3.123619E+01 -3.619377E+00
8.224908E+00 7.122511E+00 -4.113265E+00
7.481415E+00 5.909477E+00 3.984120E+02
5.328057E+00 -4.064525E+00 3.444971E+00
1.069551E+01 8.224228E+00 -6.837839E+00
9.921407E+00 -8.990598E+00 -4.195649E+00
1.640025E+01 -2.049088E+00 -3.867283E+02
3.372737E+01 -3.597431E+02 -2.343371E+01
1.122362E+01 4.536163E-01 -1.121445E+01
1.825243E+00 -5.024692E-02 1.824551E+00
4.776753E+00 3.797715E+02 2.221924E+00
4.233069E+00 2.059666E+00 -3.698195E+00
8.303796E+00 7.256230E+00 -4.037343E+00
5.288538E+00 3.274501E+00 4.152864E+00
8.777487E+00 -8.746815E+00 7.331405E-01
1.156936E+01 2.264949E+00 1.134549E+01
3.065425E+01 -2.065434E+01 2.265130E+01
1.381606E+01 9.823535E+00 9.715030E+00
6.713199E+00 5.153537E+00 -4.302104E+00
1.001296E+01 -1.000840E+01 3.019372E-01
1.972192E+01 1.541656E+01 -1.229975E+01
1.165231E+01 -1.145276E+01 2.147251E+00
1.155569E+01 1.014364E+01 5.535394E+00
1.643956E+01 3.745260E+02 -1.343516E+01
4.126368E+00 -2.271651E+00 3.995552E+02
3.122129E+01 3.443451E+00 -3.103082E+01
1.485344E+01 -4.432456E+00 1.417667E+01
1.126657E+01 4.952687E-01 -1.125567E+01
3.373181E+00 -2.413590E+00 2.356467E+00
1.887063E+01 -1.660639E+01 -8.962611E+00
1.019483E+01 9.731101E+00 3.039777E+00
2.028116E+01 1.015122E+01 -1.755786E+01
5.465846E+00 5.011424E+00 2.181995E+00
2.303701E+00 -1.901277E+00 -1.300839E+00
1.053464E+01 1.052179E+01 -5.202064E-01
4.801116E+00 1.251326E+00 -4.635180E+00
3.606659E+01 -3.039472E+01 -1.941545E+01
2.079258E+01 8.999608E+00 1.874402E+01
1.295491E+01 -1.282481E+01 -1.831353E+00
1.019909E+01 4.814867E+00 8.991027E+00
1.500198E+01 1.340691E+01 6.731584E+00
4.147672E+00 3.769396E+00 -1.730560E+00
2.102734E+01 -2.098869E+01 -1.274357E+00
1.304308E+01 6.873635E+00 -1.108491E+01
7.675569E+00 6.401988E+00 4.234254E+00
2.344468E+01 2.138281E+01 -9.613969E+00
1.058500E+01 -1.169492E+00 -1.052019E+01
1.075142E+01 -1.066102E+01 -1.391344E+00
8.098744E+00 3.204426E+00 -7.437829E+00
1.949885E+00 -9.886657E-01 -1.680652E+00
2.194994E+01 5.241070E+00 2.131505E+01
1.058956E+01 -1.058898E+01 1.107709E-01
1.267149E+01 -3.684363E+00 1.212403E+01
4.800986E+00 8.576572E-01 -4.723758E+00
1.135971E+01 2.067114E+00 -1.117005E+01
7.978941E+00 1.526664E+00 7.831525E+00
4.645017E+00 1.337755E-01 -4.643090E+00
1.543856E+01 -2.213338E+00 -1.527908E+01
1.370613E+01 5.675762E+00 -1.247572E+01
1.717447E+01 1.575064E+01 -6.846899E+00
1.926282E+00 3.303296E-01 -1.897747E+00
1.376542E+01 -1.559857E+00 1.367675E+01
1.162523E+01 7.866240E+00 8.559693E+00
1.051473E+01 1.050461E+01 -4.611071E-01
5.413937E+00 3.796854E+00 3.859354E+00
2.581069E+01 -1.408434E+01 -2.162922E+01
6.430956E+00 5.809834E+00 2.757359E+00
4.271256E+00 1.223025E+00 4.092412E+00
8.356862E+00 -3.080966E+00 -7.768190E+00
8.001976E+00 -7.195260E+00 3.501407E+00
4.493117E+00 -4.470381E+00 4.514367E-01
1.123011E+01 -2.481828E+00 1.095244E+01
2.258228E+00 1.646645E+00 1.545365E+00
1.619827E+01 5.779254E+00 1.513223E+01
1.229690E+01 -3.333526E+00 -1.183644E+01
5.637436E+00 4.898504E-01 -5.616113E+00
1.111020E+01 -2.538936E+00 1.081621E+01
1.177289E+01 6.187646E+00 1.001569E+01
8.986780E+00 5.260752E+00 -7.286062E+00
3.083504E+00 2.437712E+00 1.888269E+00
6.273719E+00 4.496849E+00 -4.374689E+00
2.517465E+01 2.368586E+01 -8.528949E+00
1.540962E+01 -6.270487E+00 1.407612E+01
6.604807E+00 -3.996096E+00 -5.258773E+00
2.575240E+01 -1.416796E+01 -2.150476E+01
1.618585E+01 -2.469981E+00 1.599628E+01
1.184474E+01 -4.064831E+00 -1.112542E+01
1.099939E+01 -5.823124E+00 -9.331554E+00
1.958727E+01 1.957351E+01 -7.341070E-01
2.899281E+01 1.897795E+01 2.191850E+01
5.357985E+00 4.870856E+00 2.232210E+00
7.208646E+00 -6.979299E+00 -1.803871E+00
1.328817E+01 2.989729E-01 1.328481E+01
2.360971E+00 2.137586E+00 1.002450E+00
1.110619E+01 8.036277E+00 -7.665885E+00
7.655161E+00 3.330863E+00 6.892521E+00
4.951972E+00 -4.789293E+00 -1.258848E+00
1.020670E+01 9.764607E+00 2.971407E+00
3.795562E+01 2.947895E+01 2.390858E+01
2.146355E+01 2.144138E+01 9.751913E-01
7.276293E+00 -3.575742E-01 7.267501E+00
2.300284E+01 -2.260536E+00 -2.289149E+01
1.558631E+01 -1.545865E+01 1.990782E+00
7.265217E+00 -3.382239E+00 -6.429918E+00
5.735732E+00 4.873742E+00 -3.024114E+00
1.218732E+01 -6.234671E-01 3.908286E+02
1.890295E+01 -1.107728E+01 -1.531716E+01
4.265213E+00 1.173145E+00 4.100704E+00
7.716213E+00 -1.068545E+00 7.641868E+00
1.024197E+01 -5.585895E+00 8.584622E+00
9.337451E+00 -2.494724E+00 8.998019E+00
8.047074E+00 3.351049E+00 -7.316138E+00
9.304675E+00 -7.044685E+00 -6.078602E+00
5.479759E+00 5.008081E+00 -2.224161E+00
1.560902E+01 7.532119E+00 -1.367145E+01
8.269752E+00 7.163425E+00 -4.132087E+00
1.227145E+01 6.374726E+00 1.048577E+01
3.693044E+00 -3.637886E+00 6.358948E-01
6.854691E+00 -5.453151E+00 -4.153304E+00
7.720003E+00 -1.711700E+00 7.527850E+00
4.893553E+00 3.667684E+00 3.239593E+00
4.474883E+00 -1.259322E+00 -4.294029E+00
4.822274E+00 3.798073E+02 2.382396E+00
5.314677E+00 -1.403785E+00 -5.125932E+00
7.796071E+00 3.963868E+00 -6.713156E+00
1.699052E+01 -1.694218E+01 1.280790E+00
1.728188E+01 1.701164E+00 1.719794E+01
8.570204E+00 -3.781286E+00 7.690921E+00
1.484944E+01 -1.333583E+01 -6.531572E+00
1.658560E+01 1.527729E+01 -6.456497E+00
1.441607E+01 1.390452E+01 -3.806224E+00
8.315371E+00 3.336877E+00 7.616472E+00
1.019934E+01 6.319819E-01 1.017974E+01
7.156824E+00 6.736280E+00 2.417160E+00
1.192129E+01 2.281182E+00 -1.170100E+01
1.732154E+01 2.131721E+00 -1.718986E+01
1.004389E+01 3.890300E+00 9.259876E+00
1.476636E+01 3.707396E+02 -6.496811E+00
1.191884E+01 -1.190398E+01 -5.950192E-01
1.810445E+01 -1.790334E+01 2.691055E+00
4.175670E+00 2.534004E+00 -3.318892E+00
7.049512E+00 -6.741807E+00 2.060015E+00
7.870559E+00 4.398595E+00 6.526719E+00
1.795764E+00 1.146436E+00 1.382191E+00
1.257468E+01 -1.025947E+01 -7.270885E+00
7.003225E+00 -6.669931E+00 2.134757E+00
1.824570E+01 -1.754068E+01 5.022973E+00
1.870527E+01 -5.720243E+00 -1.780915E+01
1.738632E+00 9.784178E-01 1.437198E+00
3.008529E+01 -1.434924E+01 2.644284E+01
1.538810E+01 -3.239634E+00 1.504321E+01
1.171091E+01 1.137571E+01 -2.781855E+00
9.113583E+00 4.242304E+00 -8.065994E+00
1.210056E+01 -1.185783E+01 2.411520E+00
2.200101E+01 1.598417E+01 -1.511789E+01
9.155341E+00 9.037655E+00 -1.463240E+00
7.668711E+00 3.816275E+02 7.292496E+00
1.086861E+01 -1.085896E+01 -4.578864E-01
3.234606E+00 -2.765698E+00 1.677377E+00
1.095133E+01 5.934018E+00 -9.204300E+00
1.797582E+01 -7.918134E+00 1.613795E+01
1.998637E+01 -1.793605E+01 -8.817768E+00
5.874190E+00 5.542757E+00 -1.945237E+00
1.530297E+01 1.129042E+01 -1.032992E+01
1.284420E+01 1.276962E+01 -1.382131E+00
1.939729E+01 -1.928025E+01 -2.127566E+00
1.398995E+01 -5.783908E-01 1.397799E+01
8.943411E+00 1.506114E-01 3.940579E+02
6.495028E+00 -4.036006E+00 -5.088815E+00
1.277813E+01 7.307606E+00 1.048234E+01
1.991771E+01 -9.902542E+00 -1.728163E+01
1.001267E+01 -2.845734E+00 9.599760E+00
5.351282E+00 -8.449465E-01 -5.284154E+00
7.740541E+00 1.992784E+00 -7.479624E+00
7.845581E+00 -7.294496E+00 2.888507E+00
2.559529E+01 -1.466672E+00 2.555323E+01
9.012949E+00 -8.737424E+00 2.211487E+00
6.616446E+00 -1.546533E+00 -6.433164E+00
1.244216E+01 2.028277E+00 1.227573E+01
9.621286E+00 6.339636E+00 7.237275E+00
7.014417E+00 -3.164462E+00 -6.260049E+00
1.545708E+01 1.509724E+01 3.315827E+00
7.049512E+00 -6.741807E+00 2.060015E+00
8.546470E+00 7.922086E+00 3.206665E+00
1.004043E+01 -9.679707E+00 -2.667113E+00
3.800689E+01 2.949082E+01 2.397531E+01
7.459274E+00 -4.216708E+00 6.153060E+00
5.064353E+00 4.069568E+00 3.014348E+00
1.769567E+01 -1.078673E+00 -1.766277E+01
5.305432E+00 4.963584E+00 1.873617E+00
1.269044E+00 1.251262E+00 2.117002E-01
5.367939E+00 -3.394737E+00 -4.158188E+00
2.428332E+01 -1.323200E+01 -2.036158E+01
6.298290E+00 1.866941E-01 -6.295522E+00
2.317029E+00 1.139323E+00 -2.017565E+00
5.351585E+00 -4.648054E+00 -2.652367E+00
3.865347E+00 1.546122E+00 -3.542657E+00
2.101136E+01 -1.405597E+01 1.561753E+01
9.854263E+00 -9.731249E+00 1.552187E+00
1.149847E+01 1.692608E+00 -1.137321E+01
7.104160E+00 3.927956E+00 -5.919481E+00
1.235599E+01 -2.698437E+00 -1.205773E+01
6.540436E+00 -1.000725E+00 6.463424E+00
1.335276E+01 -1.310702E+01 2.549906E+00
9.271601E+00 9.177171E+00 -1.319890E+00
1.356699E+01 -3.168574E+00 1.319179E+01
1.138871E+01 -4.387733E+00 1.050955E+01
2.198527E+01 1.623647E+01 -1.482326E+01
1.951251E+01 3.507619E+00 1.919465E+01
6.441054E+00 -4.362997E-01 -6.426260E+00
2.286567E+01 -1.017057E+01 -2.047921E+01
1.482799E+01 3.699653E+02 -4.784973E+00
1.189179E+01 -9.462851E+00 -7.202021E+00
8.390701E+00 -4.740481E+00 6.923273E+00
1.106566E+01 1.023114E+01 -4.215746E+00
2.804396E+01 3.841903E+02 2.804332E+01
1.673807E+01 -1.607603E+01 4.660938E+00
5.526957E+00 -2.730843E+00 -4.805180E+00
9.093967E+00 -6.323381E+00 6.535678E+00
5.870694E+00 -3.389569E+00 4.793315E+00
5.059891E+00 3.732578E+00 3.416190E+00
2.276522E+01 -1.891996E-01 2.276443E+01
1.407838E+01 1.832204E-01 1.407719E+01
1.717495E+01 -1.550791E+01 7.381310E+00
7.148122E+00 -6.525970E+00 2.916738E+00
1.591350E+01 1.492659E+01 5.516919E+00
1.208173E+01 -7.225743E+00 9.682808E+00
8.414563E+00 -2.966955E+00 7.874138E+00
4.746781E+01 -1.952114E+01 -4.326798E+01
1.198422E+01 1.183323E+01 1.896410E+00
3.170900E+01 3.586023E+02 -1.898465E+01
8.893497E+00 -5.609054E-01 -8.875792E+00
1.248255E+01 1.178949E+01 4.101452E+00
4.676896E+00 2.934558E-01 -4.667680E+00
1.042180E+01 1.337809E+00 -1.033557E+01
6.524181E+00 6.087893E+00 2.345743E+00
1.259322E+01 -2.883027E+00 1.225877E+01
1.406259E+01 -4.497834E+00 -1.332388E+01
1.016000E+01 3.220893E+00 -9.635948E+00
1.100517E+01 -1.596354E+00 1.088878E+01
6.561252E+00 -4.094694E+00 5.126744E+00
4.885559E+00 3.438877E+00 -3.470276E+00
4.045403E+01 3.701810E+02 3.802057E+01
8.295317E+00 7.998989E+00 2.197378E+00
6.725539E+00 3.489488E+00 -5.749466E+00
2.570967E+01 3.587207E+02 -4.684709E+00
4.894037E+00 4.541906E+00 1.822827E+00
7.498987E+00 -7.343589E+00 1.518718E+00
6.883590E+00 2.991986E+00 -6.199341E+00
1.708568E+01 -3.326502E+00 -1.675872E+01
9.419997E+00 9.334430E+00 -1.266790E+00
3.958791E+00 -2.031588E-02 3.958738E+00
1.042908E+01 -4.048221E+00 9.611329E+00
1.002612E+01 -1.001225E+00 9.976001E+00
1.480962E+01 1.125680E+01 -9.623361E+00
8.488200E+00 3.501392E+00 7.732386E+00
8.581507E+00 8.065347E+00 -2.931289E+00
1.052889E+01 -5.202056E+00 -9.154028E+00
1.437848E+01 1.431413E+01 -1.358756E+00
7.212422E+00 -3.165720E+00 -6.480529E+00
1.104123E+01 1.189142E+00 1.097701E+01
1.100752E+01 -1.516504E+00 1.090256E+01
1.060130E+01 -5.121066E+00 9.282361E+00
1.216872E+01 6.749888E+00 -1.012505E+01
1.810928E+01 1.231146E+01 1.328059E+01
1.186880E+01 3.136517E+00 1.144686E+01
7.777405E+00 -7.275046E+00 -2.749863E+00
1.016945E+01 -5.328069E+00 -8.661950E+00
1.788790E+01 1.957323E-01 1.788683E+01
5.062254E+00 3.681840E+00 3.474258E+00
1.459773E+01 1.006195E+01 1.057596E+01
1.643221E+01 -1.131421E+01 3.910834E+02
2.371594E+01 -1.019557E+01 -2.141253E+01
1.058278E+01 1.057587E+01 -3.821765E-01
1.177510E+01 -5.675908E+00 1.031683E+01
5.889395E+00 -3.461740E+00 -4.764591E+00
3.504611E+00 3.500313E+00 1.735203E-01
6.640141E+00 -4.822500E+00 -4.564534E+00
6.200033E+00 6.072347E+00 -1.251804E+00
6.993507E+00 -4.864288E+00 -5.024723E+00
1.193283E+01 -5.211966E+00 1.073443E+01
1.536066E+01 -7.446211E+00 1.343517E+01
1.001263E+01 -4.870500E+00 8.748194E+00
1.068312E+01 -4.574359E+00 9.654240E+00
5.625789E+00 5.623667E+00 -1.544844E-01
7.473193E+00 -6.732317E+00 -3.244151E+00
2.721338E+01 -2.786902E+00 2.707030E+01
1.416008E+01 -1.955606E+00 1.402439E+01
5.153883E+00 3.501392E+00 -3.781900E+00
7.993207E+00 5.111146E+00 6.145530E+00
1.312912E+01 1.309654E+01 9.243612E-01
5.610562E+00 -5.596008E+00 4.038531E-01
1.501696E+01 -1.050095E+01 -1.073494E+01
4.978211E+00 7.469923E-01 -4.921848E+00
1.462167E+01 -6.926686E+00 -1.287689E+01
3.948045E+00 1.420347E+00 -3.683703E+00
9.025529E+00 -6.997799E-01 -8.998360E+00
9.119020E+00 7.440041E+00 5.272790E+00
5.616619E+00 -5.031681E-01 5.594035E+00
6.696314E+00 3.543202E+00 5.682108E+00
1.010917E+01 -1.009659E+01 -5.041157E-01
8.262810E+00 7.498102E+00 -3.471670E+00
2.064936E+01 2.064873E+01 -1.616563E-01
2.018645E+01 -1.706285E+01 -1.078665E+01
1.346446E+01 8.277745E+00 1.061936E+01
6.372756E+00 6.160523E+00 1.630940E+00
5.684478E+00 -5.579874E+00 1.085497E+00
1.482996E+01 -7.330642E+00 -1.289145E+01
1.301073E+01 -6.318632E+00 -1.137339E+01
5.243958E+00 1.234663E-01 5.242505E+00
1.724894E+01 3.685974E+02 7.764408E+00
1.973772E+01 1.789599E+01 -8.325337E+00
1.079022E+01 9.117305E+00 -5.770924E+00
5.727177E+00 5.602456E+00 1.188715E+00
9.021650E+00 8.722527E+00 2.303842E+00
2.928458E+01 2.724607E+00 -2.915755E+01
1.382534E+01 1.264810E+00 -1.376736E+01
1.223451E+01 -5.103600E-01 -1.222387E+01
5.513070E+00 -5.395217E+00 -1.133835E+00
4.368048E+00 3.506662E-01 -4.353950E+00
1.680937E+01 -1.648375E+01 -3.292525E+00
2.009817E+01 -1.884306E+01 -6.991095E+00
1.395423E+01 -1.308567E+01 -4.846213E+00
1.778024E+01 -1.033388E+00 1.775018E+01
4.414181E+00 -4.413582E+00 7.269527E-02
1.200992E+01 -7.200668E+00 9.611892E+00
2.199120E+01 3.679271E+02 -1.500911E+01
2.103084E+00 -2.001637E+00 6.452986E-01
6.763211E+00 3.363416E-01 6.754842E+00
1.613876E+01 1.066193E+01 1.211540E+01
1.638925E+01 -1.065479E+00 -1.635458E+01
1.126622E+01 -9.713727E-01 -1.122426E+01
8.018193E+00 -4.830541E+00 6.399789E+00
1.212198E+01 1.255502E+00 -1.205679E+01
1.565113E+01 -2.688121E+00 1.541856E+01
1.787960E+01 1.633405E+01 -7.271794E+00
2.398173E+01 2.062516E+01 1.223627E+01
1.305341E+01 5.579431E+00 1.180091E+01
1.335815E+01 1.652214E+00 1.325557E+01
1.526080E+01 -6.215267E+00 -1.393781E+01
8.195147E+00 3.653305E+00 -7.335789E+00
2.063537E+01 -6.125774E+00 1.970516E+01
4.980242E+00 -3.865165E+00 -3.140591E+00
1.653119E+01 1.650837E+01 8.683139E-01
3.087572E+00 1.997173E+00 2.354656E+00
1.130683E+01 -2.611635E-01 1.130382E+01
3.513635E+00 1.158738E+00 3.317071E+00
1.116625E+01 1.106057E+01 1.532677E+00
3.247000E+00 -1.956351E+00 2.591467E+00
7.438004E+00 6.959209E+00 2.625512E+00
4.770369E+01 -1.951239E+01 -4.353055E+01
1.753333E+01 -3.139686E+00 1.724992E+01
7.782304E+00 7.607860E+00 1.638512E+00
1.040224E+01 7.676881E+00 -7.019402E+00
1.068381E+00 -1.724835E-01 -1.054365E+00
1.724133E+01 1.272073E+01 1.163815E+01
6.106355E+00 3.292929E+00 -5.142391E+00
3.122885E+01 -2.424124E+01 1.968764E+01
6.686698E+00 3.830475E+00 5.480820E+00
1.252222E+01 -1.252031E+01 2.187655E-01
1.282054E+01 1.222243E+01 -3.870209E+00
4.607868E+00 1.714104E+00 4.277183E+00
1.737847E+01 -3.000409E+00 1.711750E+01
4.253501E+00 -4.191830E+00 7.216862E-01
9.676403E+00 9.767902E-01 -9.626975E+00
1.495747E+01 1.495067E+01 -4.511396E-01
8.243784E+00 7.235965E+00 -3.949783E+00
6.236669E+00 5.160866E+00 -3.501643E+00
1.221049E+01 -5.249057E+00 1.102468E+01
4.429271E+00 -2.888247E+00 3.358046E+00
7.124792E+00 -3.379320E+00 6.272388E+00
8.263946E+00 5.755743E+00 5.929943E+00
1.066023E+01 -5.090335E+00 -9.366370E+00
1.731818E+01 1.499907E+01 8.657212E+00
1.173572E+00 -1.130763E+00 3.140797E-01
4.449404E+00 -4.384972E+00 7.544640E-01
9.713699E+00 4.170124E+00 -8.773028E+00
4.916304E+00 -2.696860E+00 -4.110595E+00
5.724338E+00 -1.241646E-01 5.722991E+00
1.205984E+01 -7.556516E+00 9.398874E+00
7.984815E+00 -5.137963E+00 -6.112169E+00
1.151159E+01 1.151139E+01 -6.656786E-02
1.217429E+01 -4.456223E+00 1.132941E+01
9.975904E+00 9.827335E+00 1.715271E+00
2.007849E+01 3.664865E+02 9.819548E+00
7.776620E+00 1.917563E-01 -7.774256E+00
7.061368E+00 -6.724765E+00 -2.154170E+00
4.281663E+00 -2.148380E-01 4.276270E+00
6.387501E+00 5.833306E+00 2.602444E+00
5.350415E+00 4.021829E-01 5.335278E+00
1.212526E+01 -3.483387E+00 -1.161413E+01
1.334039E+01 -1.284762E+01 3.592314E+00
7.807759E+00 -6.247906E+00 4.682390E+00
2.897346E+00 2.718517E+00 1.002136E+00
1.275488E+01 -1.222109E+01 3.651297E+00
3.997170E+00 -1.070232E+00 -3.851230E+00
1.433718E+01 3.898571E+00 3.892030E+02
1.235919E+01 1.152640E+01 -4.460031E+00
6.556062E+00 6.167483E+00 2.223536E+00
1.654763E+01 1.650876E+01 1.133525E+00
6.174421E+00 3.922217E+00 4.768614E+00
5.196427E+00 5.138983E+00 7.705302E-01
9.604871E+00 4.033044E+00 -8.717116E+00
3.963021E+01 3.148939E+01 2.406184E+01
3.304869E+01 2.226390E+01 2.442406E+01
1.733182E+01 -1.220194E+01 -1.230873E+01
9.048259E+00 7.866317E+00 -4.471247E+00
6.157661E+00 3.958131E+00 4.716989E+00
2.629665E+01 2.064063E+01 -1.629351E+01
9.924514E-01 9.221629E-01 -3.668453E-01
7.602510E+00 3.233494E+00 6.880602E+00
1.535071E+01 -4.430230E+00 -1.469753E+01
3.666193E+01 -3.583439E+01 -7.745528E+00
5.707853E+00 3.745511E-01 5.695551E+00
2.353512E-01 1.467861E-01 1.839674E-01
1.063847E+01 -5.654349E+00 9.011404E+00
7.816293E+00 7.642972E+00 1.636888E+00
3.693549E+00 -3.677081E+00 -3.483965E-01
2.670349E+00 -1.611732E+00 2.129104E+00
1.156297E+01 -1.021479E+01 -5.418526E+00
9.357496E+00 4.713557E+00 8.083632E+00
6.595320E+00 3.824137E+02 6.401700E+00
1.589038E+01 1.497768E+01 5.307861E+00
1.218593E+01 1.113843E+01 -4.942899E+00
2.299163E+00 -5.296308E-01 -2.237329E+00
9.291059E+00 6.067389E+00 -7.036376E+00
2.055015E+01 -1.016529E+01 1.785989E+01
9.432016E+00 9.421580E+00 -4.435838E-01
6.550330E+00 -3.033786E+00 5.805425E+00
1.659170E+01 -1.572808E+01 -5.283198E+00
7.212989E+00 -7.047539E+00 1.536037E+00
5.226603E+00 4.531170E+00 2.604973E+00
1.597206E+01 1.578756E+01 2.420650E+00
5.411185E+00 -1.786734E+00 -5.107691E+00
5.046672E+00 1.871398E+00 4.686872E+00
1.455187E+00 -1.333209E+00 -5.832012E-01
9.839411E+00 2.948632E+00 -9.387203E+00
6.120319E+00 6.068816E+00 7.923284E-01
5.968371E+00 -8.962047E-01 5.900700E+00
8.512039E+00 8.511860E+00 5.525558E-02
1.830657E+01 -8.103293E+00 -1.641545E+01
1.297718E+01 -2.973816E-01 -1.297377E+01
1.130773E+01 6.363842E+00 -9.346993E+00
7.717893E+00 6.859411E+00 3.537563E+00
5.226032E+00 1.298071E+00 5.062255E+00
8.493272E+00 3.543809E+00 -7.718620E+00
1.955950E+01 -1.223600E+01 -1.525956E+01
1.095673E+01 -1.074973E+01 -2.119720E+00
1.438563E+01 -3.700801E+02 3.630696E+00
3.007224E+01 2.253639E+01 -1.991107E+01
2.694923E+01 -2.601504E+01 7.034119E+00
6.298876E+00 5.907837E+00 2.184789E+00
1.211737E+01 7.089889E+00 -9.826706E+00
1.686544E+01 5.869129E+00 1.581127E+01
2.466126E+01 -1.050753E+00 2.463886E+01
1.105863E+01 1.782362E+00 1.091405E+01
5.545934E+00 6.545465E-02 5.545548E+00
2.710100E+01 -2.508859E+01 -1.024826E+01
4.988285E+00 -2.474124E+00 4.331477E+00
1.981119E+01 8.408890E+00 -1.793805E+01
4.963559E+00 3.005616E+00 -3.950087E+00
1.126421E+01 -1.088671E+01 2.891704E+00
1.076502E+01 1.075134E+01 5.426143E-01
2.924057E+01 1.939242E+01 2.188481E+01
1.210609E+01 -1.547193E+00 1.200681E+01
1.790621E+01 -7.214823E+00 -1.638837E+01
1.077248E+01 -7.877257E+00 7.348145E+00
2.517765E+01 1.209504E+01 2.208220E+01
2.000442E+00 8.520193E-01 1.809925E+00
1.900879E+01 -1.723222E+01 8.023999E+00
1.085810E+01 5.893202E+00 -9.119678E+00
6.303036E+00 -6.198011E+00 1.145826E+00
1.181292E+01 -5.262534E+00 1.057595E+01
7.852234E+00 -3.440950E+00 7.058148E+00
8.966807E+00 1.497097E+00 8.840946E+00
7.276640E+00 1.557622E+00 -7.107974E+00
7.475714E+00 5.387806E+00 -5.182456E+00
2.172070E+00 -2.769869E-01 2.154337E+00
7.235783E+00 -2.537265E+00 -6.776344E+00
2.009442E+00 1.967039E+00 4.106289E-01
3.242539E+00 2.696216E+00 1.801243E+00
9.677420E+00 9.310408E+00 -2.639842E+00
6.349402E+00 -4.779728E+00 4.179606E+00
2.465919E+01 2.419387E+01 -4.767818E+00
2.877092E+01 1.780076E+01 -2.260307E+01
2.108551E+01 -2.092698E+01 -2.580749E+00
7.761206E+00 -7.008612E+00 -3.334018E+00
1.971377E+00 4.407790E-01 1.921469E+00
9.361430E+00 -4.501864E-01 -9.350599E+00
1.157528E+01 -5.038491E+00 1.042117E+01
4.145805E+00 -1.640137E+00 3.991924E+02
1.127189E+01 9.982666E+00 5.234679E+00
7.135065E+00 4.449075E+00 5.578072E+00
7.370152E+00 -1.107974E+00 7.286394E+00
1.142200E+01 -3.858058E+00 1.075070E+01
2.741049E+01 -2.729487E+01 2.514962E+00
7.993140E+00 -9.640344E-01 7.934792E+00
1.063304E+01 9.606393E-01 -1.058956E+01
1.299922E+01 -1.002344E+01 -8.277093E+00
2.814960E+00 2.780581E+00 4.385976E-01
6.207288E+00 -4.232376E+00 -4.540641E+00
9.448179E+00 9.372050E+00 1.196981E+00
4.060125E+00 4.050820E+00 2.747215E-01
1.555270E+01 4.131252E+00 -1.499397E+01
2.741049E+01 -2.729487E+01 2.514962E+00
1.531136E+01 1.510918E+01 2.480029E+00
5.816508E+00 -3.535031E+00 4.619018E+00
1.283550E+01 -2.005147E+00 1.267791E+01
5.297736E+00 4.856547E-02 -5.297513E+00
6.919769E+00 2.895276E+00 6.284949E+00
1.214923E+01 7.938688E+00 -9.196793E+00
5.029424E+00 -4.938264E+00 -9.532349E-01
1.450402E+01 -8.659208E+00 -1.163549E+01
6.816735E+00 -4.780837E+00 4.859163E+00
1.864571E+01 -1.626453E+01 9.117436E+00
1.186389E+01 1.112336E+01 -4.125861E+00
8.307052E+00 -1.255112E+00 -8.211687E+00
1.615426E+01 1.608610E+01 -1.482398E+00
4.487507E+00 -2.195373E+00 3.913829E+00
6.414814E+00 -1.150327E+00 6.310831E+00
1.116580E+01 -9.942184E+00 5.082135E+00
2.108019E+01 -2.103645E+01 -1.357263E+00
3.244924E+00 -6.644756E-02 3.244243E+00
1.115333E+01 2.798486E-01 -1.114982E+01
2.766584E+01 -8.434713E+00 2.634871E+01
1.212665E+01 -1.073877E+01 -5.633333E+00
9.809860E+00 3.283549E+00 -9.244007E+00
1.521419E+01 4.106352E+00 -1.464955E+01
8.699340E+00 7.772182E+00 -3.907904E+00
1.094662E+01 -1.041545E+01 3.368511E+00
1.828011E+01 -1.467109E+01 1.090511E+01
6.779515E+00 6.304510E+00 2.492985E+00
6.444121E+00 -6.075539E+00 2.148142E+00
1.081029E+01 1.062682E+01 -1.983195E+00
1.617854E+01 -1.570382E+01 -3.890404E+00
1.543466E+01 1.461541E+01 -4.961725E+00
1.566458E+01 -3.418558E+00 -1.528701E+01
4.588160E+00 3.824463E+02 -4.317072E+00
1.279232E+01 7.636243E+00 1.026310E+01
5.563446E+00 1.938048E+00 5.214969E+00
9.655912E+00 6.228471E+00 7.378536E+00
6.166831E+00 -5.543609E+00 -2.701519E+00
3.642884E+01 -3.496911E+01 1.020892E+01
1.298135E+01 1.215157E+01 4.566685E+00
1.040262E+01 -3.544369E-01 1.039658E+01
7.507069E+00 4.389370E+00 -6.090117E+00
1.486334E+01 1.425934E+01 -4.194059E+00
1.470671E+01 1.166363E+01 8.958059E+00
1.483412E+01 -1.921592E+00 1.470913E+01
5.115199E+00 -3.292881E+00 -3.914358E+00
2.026931E+01 1.978515E+01 4.403710E+00
1.235070E+01 5.610133E+00 1.100300E+01
3.977779E+00 -1.780230E+00 3.557177E+00
3.185987E+01 3.169968E+01 3.190826E+00
2.231345E+01 -7.362067E+00 2.106395E+01
1.988204E+00 -1.540627E+00 1.256751E+00
1.214667E+01 7.832000E+00 -9.284470E+00
3.279747E+01 -3.557499E+02 1.666153E+01
1.353314E+01 -4.873583E+00 1.262514E+01
3.198310E+00 1.099027E+00 -3.003553E+00
1.404725E+01 -3.707340E+00 -1.354920E+01
1.250729E+01 -6.015738E+00 1.096555E+01
1.530524E+01 1.375780E+01 6.706208E+00
1.102212E+01 -4.815619E+00 9.914477E+00
1.271404E+01 6.526670E+00 -1.091098E+01
7.974880E+00 -5.774000E+00 5.500876E+00
1.050870E+01 9.303960E+00 -4.885603E+00
2.462323E+01 1.926374E+01 -1.533663E+01
3.760702E+00 -9.249012E-01 3.645193E+00
5.568436E+00 -4.684112E+00 3.011074E+00
1.451515E+01 9.537077E+00 -1.094229E+01
8.328469E+00 -2.886594E+00 -7.812231E+00
1.399621E+01 -3.731177E+00 -1.348970E+01
1.367891E+01 1.055995E+01 8.694830E+00
1.539254E+01 4.057009E-01 -1.538720E+01
5.120657E+00 2.484885E+00 -4.477329E+00
1.072660E+01 -8.622593E+00 6.380500E+00
1.051701E+01 -2.628135E+00 -1.018334E+01
6.228234E+00 -4.375879E+00 4.431996E+00
8.328900E+00 -7.981959E+00 -2.378846E+00
8.041652E+00 -7.322135E+00 3.324831E+00
5.023153E+00 -2.719763E+00 4.223146E+00
1.021472E+01 8.882112E-01 -1.017603E+01
1.075716E+01 -5.310206E+00 -9.355119E+00
1.894572E+01 -1.178418E+01 1.483487E+01
2.147444E+01 4.737084E+00 2.094544E+01
2.064393E+01 -1.831384E+01 9.527602E+00
5.572024E-01 -9.821601E-02 5.484780E-01
8.860112E+00 -7.778161E+00 -4.242852E+00
2.122154E+01 -1.817117E+01 -1.096187E+01
7.972319E+00 7.968222E+00 -2.555367E-01
5.804955E+00 -5.769068E+00 -6.444759E-01
1.256989E+01 7.453860E+00 1.012136E+01
9.732319E+00 -9.726410E+00 -3.390863E-01
2.047597E+01 1.825010E+01 9.284357E+00
3.875803E+00 -2.289499E+00 3.127306E+00
5.117486E+00 -1.083229E+00 -5.001528E+00
5.386287E+00 3.414433E+00 4.165781E+00
6.033185E+00 -3.452522E+00 -4.947667E+00
1.307968E+01 -1.180556E+01 -5.630860E+00
2.262335E+00 1.191339E+00 1.923245E+00
2.191000E+01 -2.189928E+01 6.855022E-01
6.578830E+00 6.551027E+00 -6.041954E-01
9.091391E+00 -9.085658E+00 -3.228293E-01
2.012002E+01 1.943439E+01 -5.207629E+00
1.208232E+01 -5.589896E+00 1.071147E+01
7.693818E+00 -1.958639E+00 7.440334E+00
1.339574E+01 -3.887582E+00 -1.281923E+01
1.331756E+01 5.277263E-02 -1.331745E+01
2.244466E+00 2.134931E+00 -6.926021E-01
3.511486E+00 -3.418052E+00 8.046457E-01
9.257155E+00 4.891533E+00 -7.859251E+00
1.345458E+01 1.344751E+01 4.362749E-01
2.736184E+00 1.323473E-01 2.732982E+00
1.017159E+01 -9.937950E+00 2.167573E+00
7.443877E+00 3.636881E+00 6.494952E+00
1.149359E+01 1.112251E+01 -2.896977E+00
1.581005E+01 1.536850E+01 3.710344E+00
4.343295E+00 1.165567E+00 -4.183978E+00
1.259048E+01 -9.242968E+00 8.549134E+00
5.179081E+00 2.471114E+00 -4.551536E+00
1.306579E+01 1.283797E+01 2.429276E+00
7.159371E+00 6.709952E+00 2.496626E+00
5.370253E+00 -5.247251E+00 -1.142792E+00
1.162638E+01 4.698665E+00 1.063462E+01
2.171556E+01 -5.543115E+00 2.099618E+01
1.983852E+01 -1.573855E+01 1.207745E+01
8.819588E+00 -7.208873E+00 -5.081071E+00
5.723329E+00 -1.835105E+00 5.421152E+00
1.135242E+01 -5.220586E+00 1.008082E+01
6.981242E+00 -1.712346E+00 -6.767984E+00
6.952351E+00 6.933388E+00 -5.131485E-01
1.436598E+01 -3.742391E+00 -1.386996E+01
5.878559E+00 5.049501E+00 3.009981E+00
5.890158E+00 -4.937532E+00 3.211657E+00
3.260508E+00 -3.259559E+00 -7.864451E-02
1.599445E+01 1.551809E+01 -3.874405E+00
1.147300E+01 1.304376E+00 -1.139861E+01
9.215396E+00 -8.385337E+00 -3.822256E+00
7.683498E+00 -1.940984E+00 7.434293E+00
1.012130E+01 9.804542E-01 -1.007370E+01
5.831689E+00 -4.606673E+00 3.575914E+00
5.250801E+00 1.644854E-01 -5.248224E+00
1.727507E+01 1.721909E+01 -1.389660E+00
1.135000E+01 -4.249954E+00 -1.052428E+01
9.445292E+00 -1.334045E+00 -9.350608E+00
6.448438E+00 -1.539144E+00 -6.262060E+00
1.806849E+01 -1.251235E+01 -1.303501E+01
6.049190E+00 -3.821203E+00 4.689467E+00
1.226898E+01 1.027573E+01 6.703524E+00
8.000190E+00 -2.149576E+00 7.705995E+00
2.338236E+01 -2.333413E+01 4.014989E+02
1.123775E+01 -5.172977E+00 -9.976343E+00
6.353523E+00 4.616056E-01 -6.336732E+00
1.881602E+01 -1.018481E-01 1.881575E+01
1.746447E+00 2.510105E-01 -1.728314E+00
1.163080E+01 -1.102850E+01 -3.694278E+00
6.392296E+00 2.664123E+00 -5.810671E+00
4.932633E+00 -4.326757E+00 2.368553E+00
7.237651E+00 -3.167118E+00 6.507915E+00
9.192519E+00 -8.732482E+00 -2.871615E+00
1.198456E+01 -5.658115E+00 1.056482E+01
1.482716E+01 1.154312E+01 9.305975E+00
1.173223E+01 -3.699287E+00 -1.113376E+01
1.073948E+01 5.635439E+00 9.142119E+00
4.865333E+00 -4.393706E+00 -2.089692E+00
5.464031E+00 -5.091386E+00 1.983285E+00
1.513889E+01 1.474187E+01 3.444315E+00
6.938753E+00 -6.938244E+00 8.404931E-02
4.307304E+00 3.991777E+00 -1.618203E+00
1.116757E+01 4.702293E+00 -1.012931E+01
1.150322E+01 -1.078929E+01 3.989412E+00
1.165622E+01 -3.648864E+00 -1.107037E+01
2.327087E+01 2.300498E+01 3.507773E+00
4.923902E+00 -4.442714E+00 -2.122994E+00
9.751249E+00 -1.481387E+00 9.638067E+00
1.998459E+01 -1.944989E+01 -4.591880E+00
6.929753E+00 -3.476300E+00 -5.994732E+00
2.340241E+00 1.392545E+00 1.880837E+00
5.998201E+00 -9.519851E-01 5.922174E+00
1.501483E+01 1.441726E+01 4.193799E+00
3.566150E+00 2.786123E+00 2.225971E+00
4.516945E+00 -1.905031E+00 -4.095565E+00
1.380539E+01 1.307036E+01 -4.444593E+00
7.270169E+00 2.642120E+00 6.773076E+00
3.354644E+00 -3.292725E+00 -6.415601E-01
1.437308E+01 1.229127E+00 1.432043E+01
5.674582E+00 -5.530040E+00 -1.272608E+00
1.236776E+01 -1.231279E+01 -1.164773E+00
2.712477E+00 1.398270E+00 2.324300E+00
1.227625E+01 -1.086337E+01 -5.717817E+00
9.556982E+00 5.444595E+00 -7.854444E+00
2.197808E+01 -1.428897E+00 -2.193158E+01
2.521721E+01 -2.060787E+01 1.453352E+01
2.354703E+01 8.720506E+00 -2.187271E+01
1.009981E+01 -1.238150E+00 1.002363E+01
1.086517E+01 -1.040229E+01 3.137579E+00
1.552658E+01 1.542301E+01 1.790402E+00
1.784668E+01 -3.701131E+02 -1.120976E+01
3.217941E+00 -1.459890E-02 3.217908E+00
5.047606E+00 5.730504E-01 5.014971E+00
1.108109E+01 -1.049000E+01 -3.570765E+00
1.481422E+01 7.330599E-02 1.481404E+01
1.013465E+01 7.449866E+00 -6.870998E+00
3.179773E+00 2.660482E+00 -1.741491E+00
1.813587E+01 -1.373794E+01 1.183971E+01
2.057693E+01 1.910935E+01 -7.631697E+00
1.345933E+01 1.294704E+01 -3.678017E+00
7.159718E+00 5.540806E+00 -4.534427E+00
7.765148E+00 -6.810506E+00 -3.730219E+00
1.964542E+01 1.267310E+01 -1.501117E+01
1.689772E+01 -6.432173E+00 1.562562E+01
6.339846E+00 -5.517694E+00 3.122291E+00
5.346427E+00 -4.525082E+00 -2.847438E+00
1.649434E+01 -1.553762E+01 5.535858E+00
1.427339E+01 -1.370040E+01 4.003573E+00
9.930122E+00 -3.517794E+00 -9.286143E+00
1.212568E+01 -1.195152E+01 -2.047714E+00
1.397268E+01 3.777358E+00 -1.345241E+01
8.957064E+00 -7.102251E+00 -5.457750E+00
9.479110E+00 6.294374E+00 7.087621E+00
2.227648E+01 2.072099E+01 8.178139E+00
7.281532E+00 -3.696945E+00 6.273221E+00
4.280152E+00 1.271220E+00 -4.087016E+00
1.420721E+01 3.433209E+00 -1.378615E+01
8.842838E+00 -8.841105E+00 1.750478E-01
4.925222E+00 -3.341389E+00 -3.618415E+00
1.180308E+01 -3.812764E+00 1.117030E+01
2.945629E+01 -2.513003E+01 1.536733E+01
1.524266E+01 -1.290211E+01 -8.116285E+00
2.659612E+01 1.684923E+01 2.057807E+01
8.125306E+00 -1.462339E+00 7.992632E+00
5.539754E+00 -5.539564E+00 -4.584200E-02
3.416282E+00 -3.332758E+00 -7.508013E-01
1.909151E+01 1.902878E+01 1.546346E+00
4.248642E+00 -1.711278E+00 -3.888764E+00
7.555831E+00 -6.361615E+00 4.076817E+00
1.260558E+01 -4.769957E+00 -1.166825E+01
7.370173E+00 -1.120384E+00 -7.284517E+00
8.520850E+00 -8.480264E+00 8.306639E-01
3.656788E+00 -3.289256E+00 -1.597778E+00
1.163276E+01 1.160965E+01 7.328574E-01
9.479218E+00 -9.056621E+00 -2.798782E+00
2.141909E+01 1.726836E+01 -1.267205E+01
1.428804E+01 -1.370590E+01 4.036895E+00
9.424922E+00 -9.321374E+00 -1.393250E+00
2.421641E+01 -1.695647E+01 -1.728909E+01
1.561077E+01 -1.452833E+01 5.711705E+00
2.710533E+01 -2.708917E+01 -9.357378E-01
1.510052E+01 -1.653263E+00 -1.500974E+01
3.853916E+00 -3.778790E+00 -7.572398E-01
2.086355E+00 9.958033E-01 -1.833372E+00
9.033408E+00 -3.097941E+00 8.485589E+00
1.274658E+01 -9.908463E+00 8.018580E+00
2.442811E+01 2.119946E+01 1.213735E+01
1.295744E+01 -6.394710E+00 1.126956E+01
1.623564E+01 -3.707184E+02 9.337839E+00
1.606850E+00 -9.332387E-01 1.308065E+00
8.351121E+00 4.383664E+00 3.958919E+02
5.746920E+00 -5.603239E+00 -1.277029E+00
1.645837E+01 -4.516474E+00 1.582654E+01
2.352805E+00 2.347391E+00 1.595215E-01
1.211128E+01 4.402405E+00 1.128281E+01
8.878155E+00 8.843664E+00 -7.818117E-01
9.060726E+00 2.840479E+00 -8.603978E+00
8.392923E+00 -1.592977E+00 -8.240363E+00
5.074363E+00 -2.693075E+00 4.300757E+00
1.748843E+01 2.478660E-01 1.748667E+01
1.590872E+01 -6.586696E+00 -1.448112E+01
1.370918E+01 -7.602295E+00 -1.140818E+01
6.925134E+00 5.888803E+00 -3.644101E+00
1.996372E+01 7.888325E+00 1.833915E+01
3.276448E+01 -7.884948E+00 -3.180155E+01
4.263229E+00 -2.981255E+00 -3.047497E+00
6.788604E+00 5.286110E+00 4.259365E+00
3.126852E+00 3.120615E+00 -1.974078E-01
2.426839E+00 -6.676129E-01 -2.333204E+00
7.124998E+00 -3.534179E+00 -6.186693E+00
7.091572E+00 -5.493007E-01 7.070266E+00
1.050025E+01 -2.815033E+00 -1.011587E+01
1.987018E+00 1.049249E+00 1.687399E+00
1.038869E+01 1.032522E+01 -1.146631E+00
8.984688E+00 -7.993084E+00 4.103075E+00
4.018715E+00 -3.983503E+00 -5.308233E-01
2.031106E+01 -3.960047E+00 3.830787E+02
1.620218E+01 1.587320E+01 -3.248394E+00
1.200412E+01 -8.128735E+00 8.833040E+00
1.408005E+01 1.441279E+00 1.400609E+01
8.072385E+00 6.750186E+00 4.427006E+00
5.520646E+00 4.776708E+00 2.767777E+00
4.526692E+00 -1.238629E+00 4.353933E+00
3.295941E+01 -3.294749E+01 -8.862482E-01
4.473778E+00 3.057802E+00 -3.265660E+00
3.126312E+01 -2.361542E+01 2.048644E+01
2.468120E+01 2.170355E+01 -1.175235E+01
1.190158E+01 -4.159536E+00 1.115105E+01
1.394438E+01 -9.936233E-01 -1.390893E+01
3.682623E+00 3.674996E+00 -2.368903E-01
1.208501E+01 -1.198718E+01 1.534549E+00
3.274755E+00 2.567777E+00 -2.032373E+00
6.260307E+00 6.029601E+00 1.683850E+00
2.812460E+01 2.566316E+01 -1.150631E+01
9.466046E+00 -1.362099E-01 -9.465066E+00
8.744932E+00 8.636345E+00 1.373819E+00
1.395698E+01 -3.601479E+00 1.348431E+01
8.931417E+00 1.993904E+00 -8.706007E+00
1.749817E+01 -1.367931E+00 -1.744462E+01
1.065405E+01 2.321472E+00 -1.039806E+01
1.139155E+01 4.615528E+00 -1.041462E+01
1.108435E+01 7.042557E+00 -8.559504E+00
1.721988E+01 -9.824996E+00 1.414191E+01
1.093009E+01 2.692778E+00 1.059320E+01
3.803779E+00 3.386922E+00 -1.731328E+00
2.724597E+00 2.724473E+00 -2.604768E-02
9.943784E+00 -8.708951E-01 -9.905573E+00
1.523708E+01 1.496700E+01 2.856130E+00
1.175775E+01 -4.416716E+00 1.089666E+01
1.032043E+01 -1.013969E+01 1.923041E+00
4.923065E+00 1.414824E+00 4.715384E+00
9.128327E+00 1.900195E+00 8.928360E+00
4.048216E+00 3.407979E+00 2.184887E+00
8.553185E+00 -8.553032E+00 -5.121355E-02
9.934643E-01 9.095452E-01 -3.996233E-01
7.129658E+00 -4.938361E+00 5.142433E+00
6.959109E+00 -5.566342E+00 4.176725E+00
1.628045E+01 -9.224610E+00 1.341490E+01
1.089116E+01 -1.039255E+01 -3.257656E+00
9.357279E+00 8.537545E+00 3.830012E+00
2.376679E+01 -3.344207E+00 -2.353034E+01
9.621683E+00 2.189669E+00 -9.369211E+00
1.195881E+01 -3.792580E+00 -1.134149E+01
1.680260E+01 4.077459E+00 -1.630036E+01
1.410490E+01 -1.397523E+01 1.908223E+00
9.748436E+00 -1.335400E-01 -9.747521E+00
2.699410E+00 -4.558796E-01 2.660636E+00
9.915589E+00 6.866084E+00 -7.153725E+00
1.006868E+01 -1.001325E+01 1.055114E+00
1.119744E+01 2.495691E-01 1.119466E+01
7.814266E+00 7.812791E+00 4.028482E+02
2.494172E+00 2.488869E+00 1.625568E-01
3.810601E+00 -2.578090E+00 2.806088E+00
8.730016E+00 -1.921192E+00 8.515996E+00
8.530101E+00 7.842074E+00 -3.356262E+00
2.985312E+00 -2.820967E+00 9.768484E-01
1.005972E+01 -6.412385E+00 -7.751082E+00
5.784052E+00 -5.530870E+00 1.692552E+00
8.738583E+00 -8.201406E+00 3.016580E+00
7.509805E+00 5.741888E+00 -4.840237E+00
8.167378E+00 5.646106E+00 5.901487E+00
8.478549E+00 5.187271E+00 6.706564E+00
1.786201E+00 1.124986E+00 1.387415E+00
4.511671E+00 -1.685105E+00 4.185163E+00
1.190043E+01 1.176736E+01 1.774678E+00
1.254627E+01 -6.093149E+00 1.096734E+01
1.080550E+01 -7.090958E+00 -8.153357E+00
1.126644E+01 -1.030415E+01 -4.555999E+00
5.589623E+00 -3.981665E+00 3.923038E+00
1.240380E+01 1.035337E+01 6.830963E+00
1.097116E+01 -1.096511E+01 3.642182E-01
1.617798E+01 -1.613611E+01 -1.163163E+00
6.818099E+00 6.706213E+00 1.230109E+00
8.521152E+00 4.886633E+00 -6.980749E+00
2.642833E+01 9.944617E+00 -2.448594E+01
8.575971E+00 7.827058E+00 3.504917E+00
1.599882E+01 5.993386E+00 -1.483380E+01
5.544229E+00 3.788359E+02 -2.017531E+00
1.278234E+01 9.767952E+00 8.244709E+00
4.474480E+00 4.448383E+00 -4.825511E-01
3.117122E+00 -2.890603E+00 1.166561E+00
1.889930E+01 -1.462988E+01 -1.196454E+01
8.993691E+00 -3.292845E-01 -8.987661E+00
7.000913E+00 -5.570854E+00 4.240090E+00
1.919565E+01 1.756477E+01 7.742852E+00
5.757858E+00 -3.500053E+00 -4.571932E+00
6.277898E+00 4.909690E+00 3.912409E+00
9.640286E+00 -9.536173E+00 -1.412978E+00
4.625518E+01 -4.145284E+01 -2.052324E+01
6.315509E+00 1.963253E+00 -6.002607E+00
1.896424E+01 1.767751E+01 6.866466E+00
2.474597E+00 2.288379E+00 9.417796E-01
1.677287E+01 -1.669860E+01 1.576636E+00
1.389923E+01 -1.807999E+00 -1.378114E+01
1.245527E+01 9.097676E+00 8.506828E+00
1.040309E+01 -4.777890E+00 -9.240997E+00
1.774625E+01 1.767853E+01 1.548926E+00
5.286719E+00 -1.785024E+00 4.976253E+00
8.808487E+00 -8.259785E+00 3.060293E+00
1.009169E+01 2.796580E+00 9.696466E+00
2.255763E+01 2.104040E+01 -8.133163E+00
2.670030E+00 -2.096308E+00 -1.653647E+00
1.961124E+01 -1.948620E+01 -2.211048E+00
1.931409E+01 -8.682853E+00 -1.725231E+01
5.167026E+00 -4.394515E+00 2.717792E+00
1.229745E+01 1.189694E+01 3.112890E+00
3.798187E+00 1.747709E+00 3.372201E+00
3.411528E+00 2.813123E+00 -1.929990E+00
7.029257E+00 6.937758E+00 -1.130477E+00
3.495988E+01 3.278508E+01 1.213801E+01
1.001768E+01 -9.783645E+00 -2.152714E+00
1.016088E+01 6.233532E-02 -1.016068E+01
2.008613E+01 4.634368E+00 -1.954419E+01
1.920275E+00 -8.846905E-01 -1.704342E+00
1.577226E+00 3.404809E-01 1.540037E+00
4.082378E+00 -4.077575E+00 -1.979745E-01
1.760943E+01 -5.662620E+00 3.863259E+02
1.694981E+00 1.224732E+00 1.171748E+00
1.381599E+01 -1.324790E+01 -3.921064E+00
2.039437E+00 6.855248E-01 -1.920770E+00
6.241759E+00 1.267612E+00 6.111687E+00
1.267955E+01 -1.245621E+01 -2.369335E+00
5.175299E+00 -8.016684E-01 -5.112832E+00
8.218368E+00 -5.617231E+00 5.999024E+00
1.921161E+01 -8.567695E+00 -1.719536E+01
6.339190E+00 6.330563E+00 -3.306123E-01
1.877070E+00 -1.863282E+00 2.270936E-01
1.503063E+01 1.204579E+00 -1.498228E+01
8.386185E+00 -2.839594E+00 7.890805E+00
4.822291E+00 -4.531090E+00 -1.650366E+00
7.993331E+00 -5.770706E+00 -5.531030E+00
2.261909E+00 -4.834917E-01 -2.209630E+00
1.445198E+01 1.419280E+01 -2.724742E+00
2.564350E+00 2.530003E+00 4.183021E-01
1.018904E+01 8.887974E+00 -4.982020E+00
2.669572E+01 9.543627E+00 -2.493151E+01
3.096504E+00 3.699977E-01 -3.074319E+00
2.134989E+01 -3.357193E+00 2.108428E+01
1.107387E+01 1.072540E+01 2.756123E+00
1.352623E+01 -1.854748E+00 1.339847E+01
5.316626E+00 3.540394E+00 3.966374E+00
1.141037E+01 -4.378259E+00 1.053695E+01
6.766095E+00 -2.600870E+00 6.246241E+00
5.421783E+00 4.923920E+00 2.269525E+00
4.126072E+00 1.146973E+00 -3.963448E+00
9.978447E+00 9.423049E+00 -3.282615E+00
4.616572E+00 3.217203E+00 3.310943E+00
1.749851E+01 2.845448E+00 1.726560E+01
8.818053E+00 -8.816307E+00 1.754954E-01
1.011852E+01 3.035901E+00 9.652345E+00
1.014268E+01 3.228305E+00 -9.615201E+00
1.215768E+01 7.790807E+00 -9.333402E+00
1.283690E+01 9.670668E+00 8.441805E+00
1.266519E+01 9.746281E+00 -8.088082E+00
5.677193E+00 -2.276879E+00 -5.200610E+00
8.798943E+00 8.328043E+00 2.839913E+00
1.757398E+01 -5.203971E+00 -1.678581E+01
1.410308E+01 -1.354462E+01 -3.929414E+00
4.132044E+00 2.563958E+00 -3.240356E+00
8.814223E+00 -8.623425E+00 -1.824024E+00
6.297249E+00 1.676433E+00 6.070002E+00
4.966823E+00 -4.746055E+00 -1.464341E+00
2.017794E+01 -2.017727E+01 1.644415E-01
1.278967E+01 3.512264E+00 1.229796E+01
1.563338E+01 -1.210772E+01 -9.889668E+00
1.570601E+01 1.543424E+01 -2.909114E+00
1.869570E+00 1.138807E+00 1.482704E+00
9.940623E+00 9.322255E+00 -3.451311E+00
2.018654E+01 2.017797E+01 5.879835E-01
5.182813E+00 -4.276552E+00 -2.927911E+00
8.316479E+00 8.252044E+00 1.033240E+00
1.388867E+01 6.350538E+00 1.235175E+01
1.227144E+01 1.115470E+00 1.222064E+01
1.953596E+00 -1.518626E+00 1.228947E+00
3.018837E+00 -2.887799E+00 -8.797669E-01
5.679097E+00 5.779691E-01 -5.649610E+00
4.056234E+00 -3.409915E+00 2.196705E+00
1.263031E+01 -1.252929E+01 -1.594271E+00
1.136196E+01 -5.596480E+00 -9.888049E+00
1.762290E+01 1.517158E+01 -8.966025E+00
1.120573E+01 1.119984E+01 3.633543E-01
1.372107E+00 1.173890E+00 7.103956E-01
3.176559E+00 -1.991047E+00 2.475128E+00
2.816892E+00 1.885734E+00 -2.092579E+00
8.649814E+00 -2.749992E+00 8.201026E+00
8.526740E+00 8.526528E+00 6.025928E-02
7.852453E+00 -2.100831E+00 7.566209E+00
9.769607E+00 9.769575E+00 -2.489506E-02
1.283397E+01 -1.943002E+00 1.268604E+01
7.229481E+00 -4.746154E+00 -5.453386E+00
2.226572E+00 5.718851E-01 -2.151876E+00
9.066244E+00 -4.638027E-01 -9.054373E+00
1.223663E+01 -1.216052E+01 -1.362684E+00
4.636934E+00 3.003866E+00 3.532413E+00
1.429669E+01 1.351631E+01 4.658854E+00
6.303856E+00 -4.624059E+00 4.284470E+00
9.357366E+00 2.957427E+00 8.877720E+00
7.929026E+00 -4.936994E+00 6.204477E+00
1.777305E+01 1.536618E+01 -8.930960E+00
8.731240E+00 3.344945E-01 -8.724831E+00
6.932055E+00 3.831298E+02 6.877218E+00
9.304397E+00 3.142327E+00 8.757716E+00
1.543516E+01 -2.863145E+00 1.516729E+01
1.146250E+01 -4.794532E+00 1.041160E+01
1.213095E+01 -1.205854E+01 1.323488E+00
1.314997E+01 1.185929E+01 5.681463E+00
2.524866E+00 -2.025849E+00 -1.506945E+00
4.744322E+00 3.821009E+02 -4.347623E+00
7.268697E+00 6.728333E+00 2.750179E+00
3.015522E+00 2.652856E+00 1.433781E+00
1.295733E+01 -1.495798E+00 1.287071E+01
9.846273E+00 -1.493348E+00 -9.732369E+00
6.850116E+00 -6.809531E+00 -7.445633E-01
1.099272E+01 -1.242274E+00 -1.092230E+01
1.199510E+01 9.377915E+00 7.479105E+00
1.285747E+01 1.282829E+01 8.656780E-01
2.522229E+00 -7.339124E-01 2.413091E+00
1.581486E+01 8.717328E-01 1.579082E+01
9.677872E+00 -7.773429E+00 -5.764980E+00
6.746788E+00 -3.786996E+00 5.583709E+00
1.019938E+01 5.213480E+00 -8.766238E+00
1.246471E+01 1.040244E+01 6.867187E+00
7.497800E+00 -6.583325E+00 3.588432E+00
1.199317E+01 1.194889E+01 1.029684E+00
1.913345E+01 1.858530E+01 4.547019E+00
4.827657E+00 4.456860E+00 1.855443E+00
1.037788E+00 9.968898E-01 -2.884694E-01
4.791616E+00 -3.493206E+00 3.279800E+00
5.929472E+00 5.904861E+00 -5.396835E-01
1.224711E+01 -2.673323E+00 1.195178E+01
2.396596E+00 2.394229E+00 1.064856E-01
7.971857E+00 -7.167629E+00 -3.489356E+00
6.594370E+00 -2.313417E+00 -6.175259E+00
1.013223E+01 8.297557E+00 5.814871E+00
1.657155E+01 -5.071405E+00 -1.577648E+01
5.343367E+00 -3.688681E+00 3.865902E+00
3.253816E+01 -3.033026E+01 1.178165E+01
1.456837E+01 1.361153E+01 -5.192655E+00
1.904523E+01 2.039598E+00 1.893570E+01
8.752586E+00 2.595003E+00 8.359050E+00
6.533686E+00 3.872452E+00 5.262430E+00
4.063543E+00 -4.063400E+00 3.411390E-02
1.586265E+01 -5.353425E+00 -1.493200E+01
4.627040E+00 -4.612932E+00 -3.610566E-01
2.112846E+01 2.112382E+01 4.431077E-01
1.565189E+01 1.123994E+01 -1.089244E+01
2.346008E+00 -1.538678E+00 1.770939E+00
6.628563E+00 -1.581343E+00 -6.437173E+00
2.368086E+01 -1.907233E+01 1.403672E+01
1.361543E+01 -5.310258E+00 1.253719E+01
1.456837E+01 1.361153E+01 -5.192655E+00
7.984591E+00 -3.461569E+00 7.195223E+00
5.815928E+00 3.528932E+00 -4.622948E+00
1.666281E+01 3.020883E-01 -1.666008E+01
4.728842E+00 -4.106687E+00 2.344584E+00
1.304475E+01 -5.885966E+00 1.164134E+01
2.081277E+01 -4.553849E+00 -2.030847E+01
1.031200E+01 1.025944E+01 1.039817E+00
5.501821E+00 3.786707E+02 1.367047E+00
4.931734E+00 -3.208739E+00 3.745130E+00
1.173925E+01 -5.378686E+00 1.043455E+01
6.383056E+00 5.013486E+00 3.950742E+00
2.274612E+00 2.214869E+00 5.178946E-01
1.935401E+01 -4.850705E+00 1.873628E+01
1.322461E+01 -8.189957E+00 1.038340E+01
2.220146E+01 1.073528E+01 -1.943344E+01
1.559708E+01 -1.502219E+01 4.195550E+00
9.846856E+00 3.306737E+00 9.275023E+00
7.701255E+00 6.199503E+00 -4.568970E+00
8.746968E+00 1.371722E+00 -8.638740E+00
5.830400E+00 5.598236E+00 -1.628898E+00
1.004839E+01 2.391570E+00 -9.759637E+00
9.151528E+00 8.696157E+00 2.850845E+00
3.258444E+01 -3.036916E+01 1.180931E+01
1.387004E+01 4.724589E+00 1.304057E+01
7.790056E+00 7.028360E+00 3.359631E+00
1.581118E+01 -1.242666E+01 9.776076E+00
6.627419E+00 5.118645E+00 4.209769E+00
2.410268E+00 2.409689E+00 5.283368E-02
9.880678E+00 -1.237940E+00 -9.802821E+00
4.017496E+00 3.120159E+00 -2.530787E+00
3.778643E+00 4.335012E-01 -3.753694E+00
1.169628E+01 -1.048344E+01 -5.186554E+00
6.396702E+00 2.560951E+00 -5.861683E+00
6.021184E+00 6.020408E+00 4.030967E+02
2.048466E+01 8.122705E+00 -1.880540E+01
1.317267E+01 4.317470E+00 -1.244503E+01
1.006569E+01 -1.004112E+01 7.028053E-01
1.183527E+01 2.727344E+00 1.151674E+01
1.019181E+01 -9.445575E+00 3.828065E+00
2.421542E+00 -1.762532E+00 1.660526E+00
1.690263E+01 1.610494E+01 5.131281E+00
1.666105E+01 -5.436627E+00 1.574908E+01
1.731250E+01 1.719978E+01 1.972352E+00
1.445450E+01 9.841407E+00 -1.058676E+01
5.384210E+00 -5.383988E+00 4.889237E-02
2.867150E+00 -2.744008E+00 8.312439E-01
9.830372E+00 -8.886183E+00 4.203804E+00
1.365460E+01 2.131491E+00 -1.348722E+01
1.144938E+01 5.542284E-01 -1.143596E+01
1.082057E+01 3.793235E+02 9.757832E+00
1.841270E+01 -1.540383E+01 -1.008710E+01
2.175211E+01 -2.066638E+01 -6.786376E+00
2.301624E+00 -1.659863E+00 1.594467E+00
1.090691E+01 -1.089661E+01 4.738095E-01
1.230414E+00 -4.189918E-01 1.156877E+00
6.752205E+00 -5.738326E+00 -3.558636E+00
1.171829E+01 -4.750147E+00 -1.071235E+01
1.505341E+01 1.386060E+01 5.872715E+00
6.342393E+00 -6.519616E-01 -6.308796E+00
9.881114E+00 -9.683948E+00 -1.964069E+00
5.386195E+00 5.197056E+00 1.414818E+00
6.026008E+00 -4.845449E+00 3.582513E+00
6.924250E+00 -6.791053E+00 1.351607E+00
9.796506E+00 3.743071E+02 1.420797E+00
3.163912E+01 -3.037226E+01 -8.863390E+00
2.296452E+01 -1.462942E-01 2.296405E+01
1.420105E+01 -1.321845E+01 -5.190595E+00
7.599214E+00 -1.807711E+00 7.381072E+00
1.664147E+01 1.645840E+01 -2.461596E+00
2.720328E+01 -8.048165E+00 2.598548E+01
3.000118E+01 1.593722E+01 2.541802E+01
1.324810E+01 8.247065E+00 -1.036812E+01
2.086618E+01 8.976849E+00 -1.883650E+01
5.834698E+00 5.772983E+00 -8.463833E-01
5.572395E+00 -4.757997E+00 -2.900525E+00
9.251090E+00 9.174115E+00 -1.190916E+00
4.197882E+01 3.590739E+02 -3.377740E+01
1.215179E+01 -6.570316E+00 3.927776E+02
1.684696E+01 2.466641E+00 -1.666540E+01
1.511497E+01 -4.601776E-01 -1.510796E+01
5.411583E+00 4.840448E+00 -2.419770E+00
8.082698E+00 6.030117E+00 -5.382165E+00
3.032057E+00 -1.292651E+00 -2.742704E+00
1.369711E+01 2.017765E+00 1.354767E+01
1.812842E+01 -1.808629E+01 1.235126E+00
1.351852E+01 9.697950E+00 9.418076E+00
2.795891E+01 -1.784692E+01 2.152180E+01
4.024522E+01 -1.983583E+01 3.501739E+01
2.399636E+01 -7.803436E+00 -2.269210E+01
8.614088E+00 8.610692E+00 -2.418453E-01
5.805359E+00 -5.559814E+00 1.670526E+00
2.530396E+01 -1.670934E+00 -2.524873E+01
1.802012E+01 1.413212E+01 -1.118069E+01
1.711742E+01 -1.041174E+01 -1.358683E+01
2.218672E+01 2.207681E+01 2.205755E+00
5.895481E+00 5.349535E+00 -2.477736E+00
1.270015E+01 -7.066117E+00 -1.055290E+01
5.335920E+00 5.081876E+00 1.626830E+00
1.500657E+01 -1.476605E+01 2.676019E+00
1.139843E+01 1.045495E+01 -4.540737E+00
2.450554E+01 2.358449E+01 -6.655345E+00
7.129138E+00 -6.767890E+00 2.240597E+00
1.543514E+01 8.239541E+00 1.305195E+01
1.123902E+01 -1.093533E+01 2.595031E+00
2.033160E+01 -1.807359E+01 9.312326E+00
3.422498E+00 1.510140E-01 3.419164E+00
9.671369E-01 6.054453E-01 -7.541815E-01
1.173618E+01 1.498175E+00 1.164016E+01
5.483428E+00 4.299887E-01 5.466543E+00
1.065645E+01 3.651410E+00 -1.001135E+01
4.765599E+00 -2.624365E+00 3.977894E+00
1.382121E+01 1.709088E+00 -1.371513E+01
2.214683E+00 3.844326E+02 -2.172013E+00
1.457764E+01 -9.102265E+00 -1.138668E+01
3.830755E+01 -3.473210E+02 -1.105083E+01
5.718492E+00 2.384484E+00 -5.197633E+00
2.808687E+00 2.094945E+00 -1.870810E+00
5.353084E+00 -4.379423E+00 3.078337E+00
1.670541E+01 5.518579E+00 1.576756E+01
1.044479E+01 2.743962E+00 -1.007791E+01
2.696433E+00 8.607892E-01 2.555346E+00
8.968030E+00 -7.754289E+00 4.505171E+00
1.661038E+01 1.658155E+01 -9.781470E-01
1.089165E+01 5.044975E+00 -9.652784E+00
1.427160E+01 1.074568E+01 -9.391959E+00
7.101142E+00 -6.475099E+00 -2.915357E+00
1.237277E+01 -5.245194E+00 -1.120595E+01
7.497907E+00 -5.559939E+00 -5.030476E+00
1.040366E+01 9.308420E+00 -4.646436E+00
6.850333E+00 -6.809086E+00 -7.506037E-01
1.124650E+01 9.789432E+00 -5.536322E+00
2.170416E+01 2.039937E+01 -7.411885E+00
2.261972E+01 -1.726269E+01 1.461681E+01
1.570264E+01 4.313954E+00 -1.509843E+01
1.232767E+01 3.783203E+00 1.173281E+01
5.400279E+00 3.567114E+00 -4.054467E+00
1.481593E+01 4.208007E+00 -1.420579E+01
1.090665E+01 3.363848E+00 1.037495E+01
1.803934E+00 -1.080996E+00 1.444170E+00
9.355039E+00 -2.455819E-01 -9.351815E+00
5.810571E+00 -3.733078E+00 4.452737E+00
8.021699E+00 4.767209E-01 -8.007521E+00
1.085007E+01 1.051038E+01 -2.693702E+00
7.572993E+00 -4.921812E+00 -5.755519E+00
3.529059E+00 1.761173E+00 3.058190E+00
1.239244E+01 -1.135789E+00 1.234028E+01
1.599428E+01 -7.064564E+00 -1.434953E+01
1.577974E+01 -5.577935E+00 1.476100E+01
2.291892E+01 -1.722406E+00 -2.285411E+01
2.797245E+00 -1.221704E-02 2.797219E+00
1.455116E+01 1.104012E+01 -9.479027E+00
9.966905E+00 -6.897654E+00 -7.194552E+00
1.453079E+01 5.424295E+00 1.348039E+01
2.354574E+01 3.730886E+02 2.086489E+01
1.045210E+01 9.415363E+00 -4.538429E+00
1.225186E+01 9.362537E+00 -7.902588E+00
1.835744E+01 1.835528E+01 -2.816379E-01
1.348261E+01 -7.539928E+00 1.117722E+01
1.131084E+01 -4.105860E+00 -1.053931E+01
2.343448E+00 1.031706E-01 2.341176E+00
4.766175E+00 2.135741E+00 -4.260873E+00
5.221625E+00 -3.323194E+00 4.027624E+00
1.209611E+01 -8.802050E+00 8.296978E+00
1.938691E+01 1.937240E+01 7.499143E-01
1.147622E+01 -2.276015E+00 1.124826E+01
1.337131E+01 -8.863815E+00 -1.001122E+01
1.054985E+01 1.040681E+01 4.012686E+02
1.844961E+01 9.237375E+00 1.597056E+01
6.636468E+00 -5.589456E+00 3.577806E+00
9.363156E+00 9.353980E+00 -4.144227E-01
2.078021E+01 -4.097594E-01 2.077617E+01
9.882271E+00 7.637444E+00 3.967287E+02
7.053097E+00 7.048453E+00 -2.558964E-01
1.031356E+01 -9.336106E+00 -4.382529E+00
1.716411E+01 1.573375E+01 -6.859717E+00
7.569176E+00 2.056043E+00 7.284581E+00
6.440032E+00 3.069112E+00 -5.661675E+00
4.297613E+00 4.292024E+00 2.191141E-01
1.131084E+01 -4.105860E+00 -1.053931E+01
5.602085E+00 -5.453650E+00 1.281036E+00
1.772061E+01 5.401257E+00 1.687740E+01
1.366283E+01 -1.010559E+01 9.195103E+00
9.597141E+00 3.152486E+00 -9.064598E+00
1.226325E+01 -2.438568E+00 1.201835E+01
1.832000E+00 1.819840E+00 2.107256E-01
8.935267E+00 -1.295439E+00 8.840862E+00
7.369041E-01 7.351411E-01 5.094242E-02
7.775671E+00 -7.761612E+00 -4.673725E-01
2.496053E+01 -6.338150E+00 -2.414241E+01
5.707115E+00 5.448886E+00 1.697293E+00
6.050765E+00 5.953628E+00 -1.079847E+00
4.327293E+00 -2.947098E+00 -3.168607E+00
1.000486E+01 9.892781E+00 1.493360E+00
1.544519E+01 -8.591920E+00 1.283483E+01
8.536606E+00 -2.289998E+00 -8.223719E+00
2.349014E+01 2.341673E+01 1.855709E+00
9.870955E+00 -8.745314E+00 4.577690E+00
2.725424E+01 4.524457E+00 -2.687606E+01
1.504267E+01 4.343998E+00 1.440179E+01
1.811301E+01 8.650839E+00 1.591365E+01
1.618415E+01 1.617737E+01 4.025316E+02
4.649404E+00 2.665394E+00 3.809545E+00
1.305558E+01 -1.303825E+01 6.724840E-01
9.799117E+00 9.746749E+00 1.011716E+00
1.017499E+01 -9.366405E+00 -3.975038E+00
5.258386E+00 -4.899980E+00 -1.908092E+00
1.888816E+01 -6.904357E+00 -1.758102E+01
1.942706E+01 -1.176958E+01 1.545599E+01
1.784250E+01 1.680233E+01 -6.003055E+00
1.004937E+01 -3.465235E+00 -9.433030E+00
6.844462E+00 -6.811768E+00 -6.681903E-01
2.399461E+00 1.376176E+00 -1.965593E+00
1.064551E+01 9.998052E+00 3.655918E+00
9.983710E+00 -2.684760E-01 -9.980100E+00
1.040983E+01 1.000785E+01 -2.864888E+00
1.353948E+01 8.859577E+00 1.023843E+01
4.486408E-01 -1.014942E-02 4.485259E-01
1.732363E+01 9.153926E+00 1.470760E+01
7.272576E+00 4.834571E+00 5.432982E+00
2.142234E+01 -1.881899E+01 -1.023534E+01
4.557720E+00 -6.017701E-01 -4.517819E+00
6.542128E+00 -1.341107E+00 -6.403192E+00
6.284944E+00 -6.222540E+00 8.834713E-01
3.373302E+00 -6.921602E-01 -3.301527E+00
7.433813E+00 3.965875E+00 6.287561E+00
1.300737E+01 -1.093163E+01 7.049202E+00
5.012186E+00 -4.001360E+00 -3.018464E+00
1.112632E+01 -9.611061E-01 1.108473E+01
8.690401E+00 3.419335E+00 7.989444E+00
5.799359E+00 -3.738312E+00 4.433688E+00
1.165492E+01 9.646976E+00 6.540103E+00
9.110084E+00 9.106059E+00 -2.707889E-01
3.867822E+00 -8.268081E-01 -3.778417E+00
1.115381E+01 1.014400E+01 4.637535E+00
7.279010E+00 -4.678619E+00 -5.576245E+00
1.502039E+01 -1.498250E+01 -1.066274E+00
1.608752E+01 -1.545133E+01 4.479352E+00
4.263220E+00 -2.894242E+00 -3.130241E+00
6.671263E+00 6.434805E+00 -1.760408E+00
1.109089E+01 1.108931E+01 1.869645E-01
3.161927E+01 -2.288955E+01 2.181392E+01
1.601545E+01 -1.192631E+01 1.068914E+01
1.151648E+01 -5.952603E+00 -9.858793E+00
8.912724E+00 8.228444E+00 -3.424814E+00
3.574941E+01 -3.145582E+01 1.698682E+01
1.414978E+01 1.404335E+01 1.732176E+00
4.151139E+00 -3.806163E+00 -1.656828E+00
1.107955E+01 -1.090287E+01 -1.970739E+00
1.620022E+01 1.490214E+01 6.353992E+00
2.342461E+01 4.317118E-01 2.342063E+01
8.366570E+00 -4.496509E-01 8.354478E+00
5.636933E+00 -5.505199E+00 1.211528E+00
6.613830E+00 6.352025E+00 1.842426E+00
1.820327E+01 3.842940E+02 1.820089E+01
7.220569E+00 7.534476E-01 7.181151E+00
1.248039E+01 6.159949E+00 -1.085427E+01
8.468679E+00 -5.331942E-01 8.451878E+00
4.556969E+00 4.219336E+00 -1.721384E+00
1.114472E+01 -8.948655E+00 -6.642763E+00
1.190603E+01 -1.984139E+00 -1.173953E+01
2.231562E+00 -1.424821E+00 1.717485E+00
9.881749E+00 1.260013E+00 9.801088E+00
1.082084E+01 1.460623E+00 1.072181E+01
1.188379E+01 -9.823136E+00 6.688080E+00
1.053367E+01 6.067008E+00 8.611013E+00
5.554408E+00 5.193222E+00 1.970253E+00
3.988797E+00 3.721666E+00 1.435168E+00
2.790564E+00 -2.613776E+00 -9.774570E-01
1.083905E+01 -6.471041E+00 -8.695439E+00
1.271715E+01 3.458682E+00 1.223779E+01
1.580572E+01 9.892401E-01 1.577473E+01
1.406276E+01 -1.389071E+01 2.193004E+00
1.085480E+01 9.258300E+00 5.666621E+00
8.758902E+00 8.598979E+00 1.666109E+00
2.143526E+01 1.137010E+01 -1.817116E+01
7.831102E+00 6.919049E+00 3.667822E+00
1.877553E+00 -9.882158E-01 1.596445E+00
4.676893E+00 -4.501311E+00 1.269457E+00
1.637976E+00 -8.602516E-01 4.016061E+02
7.161480E+00 -6.882612E+00 -1.979002E+00
1.673102E+01 1.493202E+01 -7.547318E+00
1.294283E+01 -1.265852E+01 -2.697877E+00
9.124926E+00 9.124835E+00 -4.081727E-02
3.631439E+00 -8.192092E-01 -3.537831E+00
1.679298E+01 -1.671367E+01 1.630096E+00
1.630581E+01 1.622678E+01 -1.603411E+00
8.618391E+00 -8.618094E+00 7.148427E-02
5.883105E+00 -4.898580E+00 -3.258043E+00
9.369902E-01 3.574537E-02 9.363082E-01
2.449215E+01 1.115249E+01 -2.180567E+01
9.808208E+00 1.003517E+00 -9.756736E+00
5.021891E+00 -4.889049E+00 1.147427E+00
1.060469E+01 5.999312E+00 8.744586E+00
1.603457E+01 3.781910E+00 1.558219E+01
2.087170E+01 -1.377552E+01 1.568002E+01
3.827566E+00 -2.104598E+00 3.197018E+00
1.058149E+01 1.030519E+01 -2.402320E+00
5.033290E+00 -4.905496E+00 1.126992E+00
1.743599E+01 1.637980E+01 -5.976287E+00
4.899494E+00 1.864914E+00 -4.530688E+00
9.599084E+00 5.686439E+00 -7.733488E+00
1.650157E+00 8.773482E-01 -1.397598E+00
1.662423E+01 1.634639E+01 3.026620E+00
1.114630E+01 -8.832313E+00 -6.799291E+00
1.127464E+01 -3.868722E-01 1.126800E+01
2.074048E+01 1.790195E+01 1.047319E+01
2.810402E+00 2.594945E+00 -1.079174E+00
5.299049E+00 -5.163486E+00 1.190938E+00
9.980033E+00 -8.833018E+00 4.645303E+00
4.621433E+00 -5.163629E-01 4.592495E+00
9.991828E+00 -1.652484E+00 -9.854233E+00
1.392807E+01 -4.932996E+00 1.302524E+01
1.522845E+01 7.603225E+00 1.319457E+01
2.301468E+01 3.783737E+00 -2.270152E+01
2.128342E+01 1.133199E+01 -1.801583E+01
1.053819E+01 -7.874325E+00 7.003464E+00
1.721987E+01 1.609385E+01 6.124702E+00
4.948885E+00 -4.774304E+00 1.302873E+00
3.744440E+00 -3.614053E+00 9.795170E-01
1.386263E+01 -1.381358E+01 -1.165165E+00
1.181484E+01 6.280266E+00 1.000743E+01
6.931769E+00 -2.601319E+00 -6.425151E+00
5.906478E+00 -4.915395E+00 -3.274961E+00
1.645495E+01 -1.637460E+01 1.624159E+00
1.327874E+01 -1.490153E+00 1.319486E+01
5.489314E+00 -4.256245E+00 -3.466546E+00
1.261886E+01 5.493681E+00 1.136024E+01
6.630894E+00 -1.104018E+00 6.538341E+00
4.725596E+00 1.196999E+00 -4.571483E+00
1.400153E+01 1.033906E+01 -9.441757E+00
9.947990E+00 -1.542199E+00 -9.827722E+00
1.249508E+01 6.724128E+00 -1.053153E+01
1.886481E+01 -1.458619E+01 1.196344E+01
1.895437E+01 -4.372363E-01 1.894932E+01
1.084111E+01 9.830337E+00 -4.571011E+00
6.386593E+00 6.383478E+00 -1.994602E-01
1.842105E+01 1.065611E+01 -1.502606E+01
7.649456E+00 7.808947E-01 -7.609493E+00
1.355131E+01 -5.027119E+00 1.258436E+01
1.715540E+01 1.431231E+01 -9.458619E+00
7.477226E+00 -4.622461E+00 -5.877225E+00
1.971291E+01 1.442046E+01 1.344058E+01
1.496355E+01 -6.463492E+00 -1.349560E+01
1.118981E+01 -4.786723E+00 1.011431E+01
1.422095E+01 5.425659E+00 1.314525E+01
6.330660E+00 4.085513E-02 -6.330528E+00
1.112956E+01 -4.133264E+00 -1.033360E+01
3.036775E+01 1.820646E+01 -2.430483E+01
7.688656E+00 7.114467E+00 -2.915438E+00
6.656495E+00 -5.363268E+00 3.942625E+00
1.100663E+01 6.478328E+00 8.898160E+00
1.819865E+01 1.759681E+01 -4.641476E+00
3.268531E+00 -2.761380E+00 1.748735E+00
1.062928E+01 -5.926907E+00 8.823454E+00
1.155526E+01 8.290947E+00 8.048867E+00
8.475069E+00 -4.016080E+00 7.463103E+00
4.170688E+00 -3.451245E+00 2.341697E+00
2.680316E+01 -2.680057E+01 3.722056E-01
2.742701E+00 -3.108779E-03 2.742699E+00
7.817467E+00 -5.549454E+00 5.506028E+00
8.076844E+00 -6.026471E+00 5.377458E+00
7.204837E+00 -7.075864E+00 -1.357138E+00
1.434981E+01 5.679978E+00 1.317782E+01
1.120199E+01 -3.879165E+00 1.050889E+01
1.362474E+01 -9.014700E+00 1.021610E+01
2.943824E+00 2.929661E+00 2.884180E-01
1.315542E+01 1.036961E+01 -8.095447E+00
1.924734E+01 -1.343008E+01 -1.378742E+01
2.073005E+01 8.688568E+00 -1.882137E+01
1.852501E+01 1.848801E+01 1.170154E+00
9.871731E+00 -5.940677E-01 -9.853840E+00
3.852600E+00 -3.317002E+00 1.959598E+00
2.632950E+00 -2.562071E+00 6.068102E-01
1.296107E+01 -1.293397E+01 -8.376434E-01
5.320160E+00 -3.864466E+00 3.656502E+00
3.697141E+01 -3.018268E+01 2.135160E+01
1.664986E+01 1.662719E+01 -8.685878E-01
4.159945E+00 3.175181E+00 -2.687632E+00
1.244932E+01 5.622505E+00 1.110734E+01
1.211295E+01 7.398907E+00 9.590603E+00
5.995172E+00 -2.451501E+00 5.471035E+00
1.433706E+01 5.224228E+00 1.335136E+01
2.543354E+00 -2.428455E-01 -2.531733E+00
1.005101E+01 8.697070E+00 5.038234E+00
4.450528E+00 -1.327269E+00 4.248007E+00
5.324579E+00 5.101650E+00 -1.524569E+00
7.160388E+00 -7.057529E+00 1.209314E+00
9.454358E+00 6.733389E+00 -6.636743E+00
1.338933E+01 -1.037942E+01 8.458230E+00
2.068512E+01 2.039780E+01 -3.435669E+00
6.113534E+00 -4.553737E+00 -4.079066E+00
1.773159E+01 -1.058608E+01 -1.422477E+01
2.180705E+01 1.992631E+01 -8.859426E+00
6.543339E+00 -6.155814E+00 2.218385E+00
1.011840E+01 2.461861E-01 -1.011540E+01
9.042685E+00 1.333832E+00 -8.943771E+00
3.384413E+01 -2.281888E+01 2.499447E+01
5.472411E+00 4.292607E+00 -3.394232E+00
3.630376E+00 9.268329E-01 -3.510072E+00
5.842734E+00 5.836985E+00 4.027409E+02
1.065623E+01 -1.041432E+01 -2.257670E+00
9.250689E+00 -2.661921E+00 -8.859426E+00
1.730361E+01 -1.094543E+01 1.340196E+01
7.418238E+00 -6.018738E+00 4.336479E+00
9.625321E+00 -5.468504E-01 -9.609775E+00
1.764770E+01 -1.150058E+01 1.338574E+01
1.022580E+01 4.247286E+00 9.302020E+00
6.057412E+00 3.830357E+02 5.980165E+00
9.063247E+00 -7.906669E+00 -4.430241E+00
7.060125E-01 -6.793300E-01 1.922614E-01
1.597176E+01 7.783411E+00 -3.890531E+02
1.046870E+01 -8.244717E+00 6.451222E+00
8.911886E+00 8.743551E-01 8.868890E+00
6.990033E+00 -5.022576E+00 -4.861512E+00
9.413943E+00 -5.387031E+00 -7.720247E+00
8.801836E+00 -5.126560E-01 8.786894E+00
2.647800E+01 4.731458E+00 2.605183E+01
2.538301E+01 -2.518611E+01 3.155525E+00
3.968736E+00 -3.902364E+00 7.227889E-01
1.284089E+01 1.075450E+01 -7.016355E+00
7.815365E+00 -4.806186E+00 6.162833E+00
6.610321E+00 -1.715070E-01 6.608096E+00
2.358585E+00 2.085707E+00 1.101249E+00
4.241531E+00 2.329969E+00 -3.544268E+00
1.215135E+01 -3.951693E+00 -1.149084E+01
7.032878E+00 -7.152300E-01 -6.996414E+00
1.312068E+01 1.035783E+01 -8.054045E+00
1.225568E+01 7.533237E+00 -9.667059E+00
8.529098E+00 -4.923625E-01 8.514874E+00
3.668584E+00 -2.553695E+00 2.633848E+00
1.129766E+01 1.076250E+01 -3.435948E+00
2.212325E+00 -7.536787E-01 2.079988E+00
1.303558E+01 -1.286201E+01 2.120203E+00
5.385495E+00 -5.377390E+00 4.027046E+02
7.038878E+00 -5.492322E+00 4.402294E+00
1.717093E+00 -1.713002E+00 -1.184599E-01
1.553950E+01 -4.973048E+00 1.472226E+01
7.147596E+00 -2.494295E+00 6.698255E+00
7.153855E-01 6.526213E-01 -2.930219E-01
7.552894E+00 3.190397E-01 7.546153E+00
1.236796E+01 2.397769E+00 1.213331E+01
1.366860E+01 -4.216416E+00 1.300201E+01
1.147770E+01 6.601832E+00 9.389007E+00
1.367214E+01 1.261988E+01 -5.259870E+00
4.872068E+00 4.811930E+00 -7.631357E-01
6.636273E+00 -6.560221E+00 -1.001811E+00
1.265363E+01 1.221344E+01 -3.308507E+00
2.174934E+00 -1.166402E+00 4.011643E+02
1.159760E+01 3.732075E+00 -1.098071E+01
1.197208E+01 -1.152663E+01 -3.235344E+00
1.338481E+01 6.871871E-02 1.338463E+01
5.965293E+00 -5.963100E+00 -1.617161E-01
1.082523E+01 6.159347E+00 8.902133E+00
1.949351E+01 1.944157E+01 -1.422158E+00
1.047444E+01 -1.091077E-01 1.047387E+01
5.205907E+00 2.694731E+00 4.454200E+00
1.129120E+01 1.129016E+01 -1.530592E-01
3.867415E+00 5.632131E-01 -3.826184E+00
6.126352E+00 -2.544364E+00 5.573006E+00
6.835848E+00 -5.960367E+00 -3.347065E+00
4.767233E+00 -3.087670E+00 3.632190E+00
5.729187E+00 3.079049E+00 -4.831463E+00
1.332884E+01 1.195263E+01 -5.898532E+00
4.399019E+00 1.833551E+00 3.998683E+00
4.534035E+00 -6.489062E-01 4.487359E+00
5.653757E+00 5.650864E+00 -1.808356E-01
1.086587E+01 -8.127898E+00 7.211403E+00
1.034283E+01 1.032162E+01 6.620150E-01
1.732428E+01 1.416120E+00 1.726630E+01
4.405207E+00 9.769764E-01 4.295506E+00
6.211872E+00 -2.640948E+00 5.622521E+00
9.260837E+00 -1.624723E+00 9.117202E+00
1.441815E+01 5.462340E+00 1.334338E+01
1.186298E+01 -1.010075E+01 6.221341E+00
1.707863E+01 5.670984E+00 1.610961E+01
2.338895E+01 2.327171E+01 2.338964E+00
1.539388E+01 7.808549E+00 -3.897336E+02
1.280629E+00 -2.884027E-01 -1.247732E+00
1.102256E+01 -1.079891E+01 2.209132E+00
1.948639E+01 -1.226181E+01 -1.514488E+01
7.411751E+00 -7.240706E+00 -1.583106E+00
2.610983E+00 8.596888E-01 -2.465393E+00
2.087031E+00 1.991909E+00 -6.228937E-01
3.872755E+00 -3.802164E+00 7.360547E-01
7.553459E+00 -6.157221E+00 -4.375314E+00
8.472763E+00 8.322575E+00 -1.588224E+00
1.021499E+01 -7.466414E+00 6.971274E+00
3.003381E+01 6.770025E+00 2.926084E+01
1.906632E+00 1.897265E+00 -1.887615E-01
3.275796E+00 3.987692E-01 -3.251433E+00
9.088507E+00 9.088302E+00 6.102788E-02
1.224826E+01 -1.849053E-01 -1.224687E+01
1.469098E+01 3.695887E+02 2.853107E+00
9.274492E+00 -9.065196E+00 -1.959191E+00
3.429450E+00 3.334043E+00 8.032950E-01
1.933478E+01 1.018589E+01 1.643415E+01
2.201241E+01 2.199791E+01 7.987777E-01
7.812474E+00 7.811805E+00 1.022780E-01
1.779046E+00 -2.000075E-02 -1.778933E+00
3.629973E+00 -3.496570E+00 9.750390E-01
2.415450E+01 9.021272E+00 -2.240662E+01
1.913861E+01 1.064828E+01 -1.590285E+01
1.209030E+01 2.197079E-01 1.208831E+01
1.888127E+01 1.885290E+01 1.034702E+00
1.529212E+01 -1.324861E+01 7.636972E+00
7.072485E+00 2.517771E+00 -6.609151E+00
1.045198E+01 1.036172E+01 4.016293E+02
6.267337E+00 6.077083E+00 -1.532506E+00
1.031814E+01 4.088088E+00 9.473730E+00
1.123306E+01 8.579314E+00 7.251000E+00
1.265561E+01 -7.211537E+00 1.039991E+01
2.565937E+01 5.184813E+00 2.513008E+01
1.044613E+01 1.041266E+01 -8.355685E-01
1.709858E+01 -1.709760E+01 1.830241E-01
5.038922E+00 9.189881E-01 -4.954411E+00
1.791062E+01 -3.898738E-01 -1.790637E+01
7.604461E+00 6.843140E+00 -3.316513E+00
5.150241E+00 4.780137E+00 4.010829E+02
2.136246E+01 -9.527827E+00 3.838800E+02
2.623010E+00 2.528890E+00 6.963428E-01
7.228694E+00 -1.580823E+00 7.053724E+00
2.011102E+01 -1.712853E+01 1.053882E+01
2.562800E+00 2.465238E+00 -7.003883E-01
6.705501E+00 1.966395E+00 6.410697E+00
7.578521E+00 7.242597E+00 -2.231316E+00
8.622057E+00 -3.466783E+00 7.894383E+00
1.338082E+01 -1.265348E+01 -4.351520E+00
1.633870E+01 -8.615851E+00 -1.388237E+01
2.851389E+01 -2.790530E+01 5.859685E+00
1.149940E+01 6.944687E+00 9.165557E+00
4.857828E+00 4.465935E+00 -1.911523E+00
7.034448E+00 5.187488E+00 -4.751151E+00
3.455366E+00 -2.688831E+00 2.170193E+00
6.407579E+00 -4.020012E+00 -4.989645E+00
9.159243E+00 3.809022E+02 -8.619459E+00
7.557830E+00 -6.761034E+00 3.377752E+00
5.321419E+00 3.663380E+00 3.859682E+00
1.995800E+01 8.619388E-01 1.993938E+01
1.225618E+01 -1.035584E+01 -6.555194E+00
1.318426E+01 -1.232380E+01 -4.684935E+00
1.448598E+01 9.801333E+00 1.066665E+01
1.060704E+01 3.741644E+02 3.971215E+00
6.578945E+00 -6.540741E+00 -7.079652E-01
1.018662E+01 -2.574099E-01 1.018337E+01
9.127778E+00 -3.315237E+00 -8.504441E+00
1.232610E+01 3.278789E+00 1.188202E+01
1.276329E+01 8.954302E+00 9.095162E+00
6.502880E+00 -6.469020E+00 -6.627406E-01
9.180472E+00 -1.303280E-01 9.179547E+00
9.068628E+00 4.435342E+00 7.909978E+00
4.069241E+00 -1.170309E+00 -3.897320E+00
5.975351E+00 3.243521E+00 5.018406E+00
5.525805E+00 -2.757626E+00 -4.788530E+00
7.242830E+00 2.663497E+00 -6.735308E+00
9.041821E+00 -8.859270E+00 -1.807724E+00
2.026370E+01 2.016255E+01 -2.022157E+00
1.427845E+01 -5.020151E-01 -1.426962E+01
7.411623E+00 7.370524E+00 -7.794421E-01
3.254246E+00 -2.985862E+00 1.294121E+00
1.524648E+00 1.335419E+00 -7.356677E-01
1.521809E+01 -1.383432E+01 -6.340495E+00
9.071979E+00 -3.345971E+00 -8.432395E+00
1.297408E+01 8.738814E+00 -9.589568E+00
1.361430E+01 1.065259E+01 -8.477707E+00
2.568958E-01 -1.798710E-01 -1.834172E-01
1.524886E+01 1.448570E+01 4.763659E+00
3.218596E+00 -2.691065E+00 1.765652E+00
5.093420E+00 -4.585882E+00 -2.216443E+00
8.895195E+00 -4.314125E-02 -8.895090E+00
6.130742E+00 -4.721674E+00 -3.910472E+00
9.982988E+00 4.189070E+00 9.061553E+00
4.748056E+00 3.259544E+00 3.452449E+00
7.071453E+00 -6.872258E-01 -7.037980E+00
5.042210E+00 4.439671E+00 -2.390230E+00
5.214280E+00 -2.380570E+00 -4.639138E+00
7.559494E+00 7.550947E+00 -3.593650E-01
1.651100E+01 -1.581677E+01 4.737402E+00
1.096151E+01 -6.975018E+00 -8.455996E+00
9.209304E+00 3.808310E+02 -8.646875E+00
1.269431E+01 -3.321363E+00 1.225210E+01
6.110059E+00 5.549284E+00 2.557004E+00
4.087847E+00 2.479015E+00 3.250381E+00
2.318363E+00 -2.309477E+00 2.027852E-01
4.446175E+00 3.848684E+00 2.226231E+00
1.111381E+01 -1.062595E+01 3.256656E+00
