# Supplementary material for: Collective epithelial migration mediated by the unbinding of hexatic defects
Source: eLife. 2026 May 5;14:RP105397. doi: 10.7554/eLife.105397 (PMC13143286; doi:10.7554/eLife.105397)
Supplement: Figure 3—source data 1. [file elife-105397-fig3-data1.zip › Figure 3/Panel_e/D_8Em6/MinDist_xy_T1_defect.dat]

2.520269E+01 -1.854869E+01 1.706229E+01
1.288328E+01 1.221531E+01 -4.094541E+00
1.094033E+01 -9.317758E-01 1.090058E+01
2.309525E+01 2.163479E+01 8.082469E+00
1.007612E+01 -8.508857E+00 -5.396995E+00
5.371312E+00 -4.061594E+00 3.514889E+00
1.208284E+01 1.187247E+01 -2.244848E+00
1.477348E+01 -1.434846E+01 -3.518191E+00
6.694163E+00 6.074723E+00 2.812393E+00
5.206795E+01 5.206787E+01 8.718716E-02
4.287585E+01 6.670854E+00 4.235373E+01
3.104707E+01 -8.569133E+00 2.984108E+01
3.514314E+01 3.507672E+01 -2.159673E+00
1.487143E+01 -5.339152E+00 -1.387994E+01
1.990794E+01 -4.705634E+00 1.934381E+01
2.192508E+01 -1.994357E+01 9.108409E+00
2.406305E+01 2.397233E+01 -2.087573E+00
1.584285E+01 -1.584255E+01 9.774688E-02
6.005890E+00 -4.751849E+00 -3.672961E+00
1.864153E+01 2.709421E+00 1.844358E+01
3.258912E+01 -3.252309E+01 -2.073418E+00
1.496857E+01 -5.303936E+00 -1.399737E+01
2.709665E+01 -4.621545E+00 -2.669962E+01
2.470138E+01 1.379220E+01 2.049228E+01
2.429987E+01 1.257743E+01 2.079163E+01
1.923411E+01 1.785113E+01 7.161553E+00
7.360238E+00 6.690992E+00 3.066551E+00
1.023742E+01 -5.316203E+00 -8.748867E+00
6.152988E+00 3.236174E+00 5.233206E+00
2.027016E+01 -1.826846E+01 8.783086E+00
9.081588E+00 -4.225650E+00 -8.038601E+00
1.766404E+01 -1.578140E+01 7.935103E+00
1.014649E+01 1.012420E+01 -6.722422E-01
2.090096E+01 1.801806E+01 1.059244E+01
2.333393E+01 2.201861E+01 -7.723536E+00
9.177803E+00 -7.868706E+00 4.723933E+00
1.493818E+01 3.698146E+00 -1.447318E+01
5.537034E+01 -8.550520E+00 5.470615E+01
4.940026E+01 -1.123098E+01 4.810666E+01
3.976611E+01 -1.387462E+01 3.726713E+01
3.304040E+01 7.040522E+00 3.228156E+01
1.266621E+01 -9.436266E+00 -8.449254E+00
1.349164E+01 -1.306735E+01 -3.356887E+00
1.264176E+01 -9.355427E+00 -8.502361E+00
3.796451E+00 -1.773233E+00 -3.356887E+00
1.324390E+01 -9.377974E+00 -9.351715E+00
9.580465E+00 7.550510E+00 5.897042E+00
9.552808E+00 -6.046729E+00 7.395485E+00
8.890042E+00 2.019127E+00 -8.657712E+00
2.289475E+01 6.613978E+00 2.191860E+01
1.938543E+01 1.831288E+01 6.358721E+00
1.326502E+01 1.312642E+01 1.912544E+00
4.822791E+00 -6.994829E-01 -4.771796E+00
5.697518E+01 -4.692999E+01 3.230707E+01
7.003677E+01 -6.443757E+01 2.743991E+01
4.256472E+01 -3.942038E+01 1.605580E+01
5.842060E+01 -5.787777E+01 7.945429E+00
3.614734E+00 1.985692E+00 3.020485E+00
1.056176E+01 -2.261645E+00 1.031677E+01
2.760576E+00 -2.338102E+00 -1.467672E+00
8.664070E+00 8.547203E+00 -1.418248E+00
6.132352E+00 4.678853E+00 -3.964098E+00
1.845086E+01 -7.331014E+00 -1.693193E+01
8.166348E+00 5.718550E-02 8.166147E+00
1.919133E+01 1.882898E+01 3.711672E+00
6.874635E+00 -5.585707E+00 -4.007552E+00
1.143823E+01 7.800015E+00 8.366179E+00
2.159500E+01 -8.969308E+00 -1.964422E+01
2.467192E+01 -3.559368E+00 -2.441382E+01
3.402004E+01 -1.186389E+00 -3.399935E+01
2.960403E+01 1.253043E+01 2.682139E+01
3.692419E+01 -7.936964E+00 -3.606106E+01
2.117695E+01 4.308244E+00 -2.073408E+01
3.761301E+01 1.076492E+01 -3.603963E+01
4.827354E+01 3.165431E+00 -4.816965E+01
1.847193E+01 -1.593101E+01 -9.349619E+00
5.746557E+00 -5.509528E+00 -1.633406E+00
5.228157E+00 2.699280E+00 -4.477445E+00
2.967261E+00 1.550352E+00 -2.530029E+00
1.563410E+00 4.064517E-01 1.509651E+00
1.373521E+01 1.347480E+01 -2.661895E+00
3.012372E+00 -2.691168E+00 -1.353513E+00
9.414062E+00 -7.966858E+00 -5.015351E+00
1.038491E+01 -1.019671E+01 -1.968123E+00
2.811715E+01 1.794320E+01 2.164753E+01
5.131441E+00 1.004708E+00 5.032121E+00
1.739138E+01 2.904924E+00 1.714706E+01
9.333415E+00 -1.976363E+00 -9.121767E+00
1.415271E+01 -7.542931E+00 -1.197512E+01
1.882616E+01 -1.855510E+01 -3.183171E+00
1.018294E+01 4.764536E+00 -8.999525E+00
2.141353E+01 -2.140368E+01 6.494230E-01
5.091092E+00 -3.309943E+00 -3.868269E+00
8.079156E+00 8.019352E+00 9.812009E-01
7.717424E-01 5.124890E-01 5.770107E-01
1.029007E+01 -2.199408E+00 -1.005227E+01
1.298416E+01 9.125593E+00 -9.236443E+00
7.984382E+00 -7.025993E+00 3.792858E+00
1.782106E+01 -1.284724E+01 1.235066E+01
2.244420E+01 -2.244310E+01 2.215224E-01
1.892358E+01 1.245651E+01 1.424561E+01
7.318237E+00 5.439652E+00 4.895588E+00
2.843088E+01 1.829583E+01 2.176184E+01
1.989524E+00 -1.453785E+00 -1.358203E+00
1.025769E+01 6.933820E+00 -7.559261E+00
1.208280E+01 9.908523E+00 -6.914857E+00
1.732487E+01 7.661445E+00 1.553877E+01
1.039425E+01 -1.022910E+01 -1.845492E+00
1.529143E+01 -1.115628E+01 1.045778E+01
3.298684E+01 2.148112E+01 2.503384E+01
6.536177E+00 -4.485262E+00 4.754370E+00
2.222987E+01 2.172251E+01 4.722257E+00
5.937595E+00 4.017588E+00 4.371958E+00
1.925396E+01 1.921049E+01 -1.293099E+00
1.811712E+01 -1.033240E+01 1.488192E+01
3.093798E+00 2.629823E+00 1.629606E+00
1.621218E+01 -9.354763E+00 -1.324097E+01
1.644448E+00 1.531882E+00 5.979524E-01
8.325877E+00 1.877191E+00 -8.111497E+00
1.155371E+01 -3.251804E+00 1.108666E+01
1.097399E+01 -6.843406E+00 8.578831E+00
9.780573E+00 9.513670E+00 2.269295E+00
1.906117E+01 -1.688075E+01 8.852599E+00
5.305224E+00 4.087422E+00 3.382069E+00
2.327078E+01 -2.285828E+01 -4.362152E+00
1.190498E+01 -8.122429E+00 -8.703717E+00
2.553632E+01 -3.413493E+00 2.530715E+01
1.316034E+01 1.103480E+01 7.171326E+00
4.216892E+00 3.174832E+00 2.775360E+00
1.420898E+01 -3.413493E+00 1.379287E+01
1.245091E+01 1.244513E+01 3.795494E-01
2.208883E+01 -1.902972E+01 -1.121546E+01
8.423120E+00 -4.241261E+00 -7.277407E+00
1.694316E+01 1.466555E+01 8.484828E+00
1.180329E+01 1.103069E+01 -4.200203E+00
4.337324E+00 3.208426E+00 2.918627E+00
1.453282E+01 -3.458436E+00 1.411532E+01
1.903403E+01 -1.613581E+00 -1.896551E+01
1.550217E+01 9.161857E+00 1.250510E+01
5.923877E+00 -5.176600E+00 -2.880128E+00
2.054730E+01 1.450080E+01 1.455741E+01
5.592752E+00 9.886376E-01 5.504678E+00
9.558733E+00 -8.465623E+00 4.438763E+00
1.816782E+01 -6.649103E+00 -1.690737E+01
1.258961E+01 1.049772E+01 -6.949547E+00
8.460013E+00 -7.984688E+00 2.795812E+00
9.582385E+00 -3.494498E+00 -8.922477E+00
6.436588E+00 4.455367E+00 4.645360E+00
3.348796E+00 -3.315519E+00 -4.709204E-01
5.941087E+00 5.779676E+00 1.375446E+00
1.556513E+01 -6.373097E+00 1.420060E+01
2.291711E+01 -2.289594E+01 9.848201E-01
1.356276E+01 -2.746690E+00 -1.328172E+01
4.008372E+00 2.124046E+00 3.399334E+00
7.976730E+00 7.962670E+00 -4.734098E-01
6.019448E+00 5.860197E+00 1.375446E+00
1.550381E+01 -6.198960E+00 1.421059E+01
2.284927E+01 -2.282804E+01 9.848201E-01
1.345862E+01 -2.714073E+00 -1.318212E+01
6.527685E+00 4.489899E+00 4.738298E+00
7.936157E+00 7.924914E+00 -4.222895E-01
9.608490E+00 -4.718806E+00 -8.369944E+00
9.703332E+00 -9.058938E+00 -3.477111E+00
8.124289E+00 1.089684E+00 -8.050879E+00
9.155256E+00 -9.132145E+00 -6.501122E-01
7.169770E+00 6.426318E+00 3.179314E+00
1.093916E+01 -9.037133E+00 -6.164044E+00
8.239096E+00 8.203718E-01 -8.198152E+00
9.049202E+00 -8.964675E+00 1.233958E+00
5.826339E+00 5.645205E+00 1.441488E+00
1.502908E+01 4.921021E+00 1.420060E+01
1.164354E+01 -1.160182E+01 9.848201E-01
3.339132E+00 -2.930494E+00 -1.600627E+00
1.554298E+01 1.546739E+01 1.531075E+00
1.228660E+01 2.904673E+00 1.193832E+01
6.051005E+00 -5.641645E+00 -2.187807E+00
1.145701E+01 -1.365570E-01 -1.145620E+01
1.555116E+01 1.546454E+01 1.639076E+00
1.235845E+01 2.916598E+00 1.200936E+01
6.014432E+00 -5.629854E+00 -2.116162E+00
1.145701E+01 -1.365570E-01 -1.145620E+01
8.413197E+00 7.029604E+00 4.622396E+00
1.993103E+01 1.764920E+01 -9.260225E+00
4.983487E+00 1.187046E+00 4.840048E+00
1.770857E+00 4.781348E-01 -1.705087E+00
1.552877E+01 1.545062E+01 1.555973E+00
1.228660E+01 2.904673E+00 1.193832E+01
6.051005E+00 -5.641645E+00 -2.187807E+00
1.141702E+01 -1.763902E-01 -1.141566E+01
1.366448E+01 -2.496049E+00 1.343457E+01
9.052604E+00 8.996816E+00 1.003460E+00
5.342000E+00 -5.335269E+00 -2.680809E-01
4.197525E+00 2.969399E+00 2.966797E+00
5.539936E+00 6.046059E-01 5.506845E+00
5.229465E+00 2.690761E+00 4.484095E+00
1.671617E+01 1.584782E+01 -5.317593E+00
2.405561E+01 2.222032E+01 -9.215733E+00
2.564235E+01 -7.193135E+00 2.461278E+01
8.489607E+00 -8.482654E+00 3.435073E-01
1.471018E+01 5.516017E+00 -1.363682E+01
2.292635E+01 -2.292609E+01 -1.096075E-01
7.390089E+00 -4.814981E+00 5.606191E+00
3.505056E+00 -2.510229E+00 2.446255E+00
5.987033E+00 -7.054466E-01 5.945327E+00
3.149114E+00 -7.283508E-01 -3.063727E+00
1.190483E+01 9.397321E+00 -7.308580E+00
1.065853E+01 -2.346778E+00 -1.039697E+01
9.907010E+00 -5.146659E+00 8.465267E+00
2.012517E+01 1.407436E+01 1.438523E+01
5.778913E+00 5.768387E-01 5.750051E+00
5.264829E+00 2.734528E+00 4.498975E+00
6.895221E+00 4.471458E+00 -5.248822E+00
1.375901E+01 -2.584161E+00 1.351416E+01
9.051114E+00 8.979435E+00 1.136845E+00
5.204484E+00 -5.201756E+00 -1.684705E-01
4.010285E+00 2.772948E+00 2.897092E+00
1.202174E+01 -1.052983E+01 -5.800419E+00
5.264829E+00 2.734528E+00 4.498975E+00
7.386303E+00 -4.814471E+00 5.601638E+00
9.263084E+00 -6.822660E+00 6.265464E+00
3.534551E+00 -2.527160E+00 2.471136E+00
5.560107E+00 -6.969741E-01 -5.516250E+00
5.002054E+00 4.837628E-01 -4.978606E+00
1.066731E+01 -6.105863E+00 -8.746990E+00
1.032219E+01 -4.335223E-01 -1.031308E+01
9.393651E+00 -4.087248E+00 -8.457842E+00
3.900336E+00 2.201834E+00 -3.219403E+00
1.042413E+01 -9.653235E+00 3.934147E+00
1.192048E+01 2.363661E+00 -1.168379E+01
5.125730E+00 -4.139067E+00 3.023448E+00
6.389243E+00 2.555373E+00 -5.855980E+00
4.316301E+00 1.446317E+00 4.066771E+00
8.811241E+00 -8.644746E+00 1.704799E+00
4.459202E+01 2.682080E+01 3.562433E+01
2.378683E+01 -8.590111E+00 2.218160E+01
3.191082E+01 5.752866E+00 3.138797E+01
1.533226E+01 1.062533E+01 1.105354E+01
4.005807E+01 -1.828050E+01 3.564368E+01
2.252772E+01 -1.984841E+01 1.065545E+01
3.469031E+01 2.845810E+01 1.983821E+01
2.254021E+01 -7.220426E-01 2.252864E+01
7.957920E+00 7.374592E+00 2.990632E+00
8.680568E+00 2.209500E+00 8.394663E+00
1.187606E+01 -9.301106E+00 -7.384462E+00
1.447019E+01 -8.739400E+00 -1.153297E+01
7.938704E+00 -5.049595E+00 -6.125734E+00
2.192757E+01 1.987986E+01 -9.252549E+00
1.306544E+01 -1.177021E+01 -5.671666E+00
1.008127E+01 8.676142E-01 1.004387E+01
4.207505E+00 1.641799E+00 3.873963E+00
7.834267E+00 7.439916E+00 2.454259E+00
5.247315E+01 -5.246370E+01 9.956201E-01
3.654641E+01 1.421247E+01 3.366966E+01
3.491687E+01 2.875707E+01 1.980452E+01
3.361100E+01 3.361002E+01 -2.561293E-01
7.434838E+00 2.662076E+00 -6.941913E+00
4.207673E+00 2.870881E+00 3.076126E+00
9.094045E+00 -6.746599E+00 6.097955E+00
1.755835E+01 1.688220E+01 4.825671E+00
1.084665E+01 -1.063410E+01 -2.136757E+00
6.165375E+00 -2.935245E+00 5.421825E+00
1.593645E+00 7.766930E-01 -1.391565E+00
5.105679E+00 4.784080E+00 1.783406E+00
3.352776E+00 -3.085422E+00 1.311975E+00
5.739836E+00 -4.790668E+00 -3.161522E+00
3.828430E+00 2.770205E+00 2.642506E+00
1.726731E+01 1.084531E+00 -1.723322E+01
1.108561E+01 -8.485569E+00 -7.133429E+00
1.704864E+01 1.587848E+01 6.207276E+00
9.745200E+00 -4.307141E+00 8.741708E+00
1.233985E+01 1.220552E+01 1.815808E+00
8.085587E+00 -7.180087E+00 -3.717938E+00
1.005116E+01 8.844438E+00 4.775124E+00
5.931895E+00 -4.403937E+00 -3.974006E+00
1.643470E+01 -1.564001E+01 5.048709E+00
5.619825E+00 5.356573E+00 -1.699870E+00
6.727520E+00 -6.506580E+00 -1.709954E+00
1.145987E+01 -8.057955E+00 -8.148489E+00
1.866733E+01 -8.857120E+00 1.643231E+01
1.183359E+01 -8.140750E+00 8.588478E+00
4.879367E+00 4.580718E+00 -1.680847E+00
1.152941E+01 -8.224698E+00 -8.079706E+00
8.460908E+00 -6.768400E+00 -5.076979E+00
1.228356E+01 -1.179838E+01 3.418180E+00
1.373825E+01 3.767450E+00 1.321158E+01
7.235367E+00 -5.559608E+00 4.630474E+00
1.535500E+01 -6.271477E+00 1.401587E+01
9.366345E+00 2.522090E-01 -9.362949E+00
1.159997E+01 1.131509E+01 -2.555008E+00
3.176634E+00 2.427972E+00 2.048402E+00
6.112390E+00 5.908373E+00 -1.566027E+00
6.704094E+00 -6.477308E+00 -1.728973E+00
5.028821E+00 3.557908E+00 3.553917E+00
1.009842E+01 -8.796153E+00 4.960416E+00
1.454131E+01 -1.196133E+01 -8.269003E+00
4.190926E+00 3.911115E+00 1.505670E+00
6.950564E+00 -5.275135E+00 4.525847E+00
7.128192E+00 5.027376E+00 -5.053375E+00
1.500707E+01 1.165704E+01 -9.451228E+00
1.790695E+01 -1.100804E+01 -1.412380E+01
3.161078E+00 2.442099E+00 2.007129E+00
3.070852E+00 2.295176E+00 2.040171E+00
8.242850E+00 -6.921223E-01 -8.213741E+00
1.823999E+01 1.527708E+01 -9.965336E+00
6.844078E+00 -5.387247E+00 4.221252E+00
1.525260E+01 -6.106303E+00 1.397694E+01
1.355583E+01 2.570012E-01 1.355340E+01
2.625430E+00 2.120399E-01 -2.616853E+00
2.034255E+01 -1.791282E+01 -9.641076E+00
2.232587E+01 -1.931366E+01 1.119942E+01
1.590103E+01 8.483223E+00 1.344908E+01
1.879106E+01 1.639455E+01 9.182753E+00
2.032593E+01 -1.794216E+01 -9.551034E+00
1.090562E+01 5.228332E-02 1.090549E+01
2.516582E+01 2.159872E+01 1.291565E+01
6.702974E+00 -6.230411E+00 -2.472212E+00
2.536403E+01 1.882610E+00 2.529406E+01
1.599172E+01 -1.217614E+01 1.036709E+01
1.073263E+01 7.286417E+00 7.880200E+00
3.503814E+00 2.553578E+00 -2.399156E+00
1.801049E+01 -1.791282E+01 1.873210E+00
1.434869E+01 -7.973887E+00 -1.192904E+01
1.575793E+01 8.223314E+00 1.344208E+01
1.102995E+01 -6.185395E+00 9.132402E+00
2.295825E+01 -2.161934E+01 7.725646E+00
2.745875E+00 -8.594199E-01 2.607916E+00
1.136577E+01 8.478718E-01 1.133410E+01
5.940117E+00 -5.427394E+00 -2.414204E+00
1.800224E+01 -1.791150E+01 1.805235E+00
1.536957E+01 -1.108193E+01 1.064962E+01
2.643791E+01 1.026976E+01 2.436175E+01
1.766800E+01 -1.748649E+01 -2.526033E+00
1.233893E+01 -6.606416E+00 1.042135E+01
6.921234E+00 -1.173365E+00 -6.821048E+00
7.964900E+00 1.406648E+00 7.839705E+00
1.568762E+01 1.316701E+01 -8.528260E+00
7.200131E+00 -4.771915E+00 5.391727E+00
7.387315E+00 6.099835E+00 4.167065E+00
5.298682E+00 4.587921E+00 2.650851E+00
1.092781E+01 -1.087835E+01 1.038533E+00
9.024785E+00 -1.330716E+00 8.926138E+00
1.174274E+00 7.996454E-01 8.599336E-01
1.988329E+01 -1.973815E+01 2.398066E+00
7.008463E+00 -2.130899E+00 6.676662E+00
1.390591E+01 -6.950565E+00 -1.204425E+01
2.028780E+01 2.019532E+01 1.934901E+00
1.082917E+01 -5.899538E+00 9.081097E+00
1.060265E+00 7.272223E-01 7.715625E-01
1.477961E+01 -6.430875E+00 1.330716E+01
8.861852E+00 -4.992886E+00 7.321441E+00
4.295470E+00 4.238685E+00 -6.961397E-01
1.166606E+00 8.713012E-01 7.757595E-01
1.619823E+01 -8.449671E+00 1.381976E+01
5.217332E+00 -2.073174E+00 -4.787745E+00
4.591613E+00 4.536321E+00 -7.104200E-01
5.272688E+00 5.197515E+00 -8.871749E-01
5.370845E+00 5.258600E+00 -1.092295E+00
5.369227E+00 5.267056E+00 -1.042454E+00
5.388646E+00 5.294845E+00 -1.001060E+00
1.391674E+01 -5.990695E+00 -1.256134E+01
6.762886E+00 -5.131386E+00 4.405168E+00
1.597497E+01 1.581437E+01 2.259509E+00
1.147180E+01 3.939810E-01 -1.146503E+01
8.823310E+00 -1.389073E+00 8.713281E+00
5.405795E+00 5.303423E+00 -1.047055E+00
1.659744E+01 1.657993E+01 -7.622984E-01
1.359295E+01 -5.931332E+00 -1.223060E+01
1.536090E+01 -1.479856E+01 -4.118223E+00
1.207538E+01 5.299283E+00 1.085046E+01
5.371594E+00 5.313289E+00 -7.892899E-01
7.476668E+00 7.141851E+00 2.212358E+00
1.777702E+01 1.526416E+01 -9.111972E+00
1.175257E+01 1.175240E+01 -6.301345E-02
4.567741E+00 6.003466E-01 4.528117E+00
5.391559E+00 5.327083E+00 -8.313202E-01
6.299093E+00 5.793299E+00 2.473108E+00
8.542055E+00 3.075423E+00 7.969220E+00
7.196685E+00 7.442622E-01 -7.158096E+00
1.343882E+01 -5.698868E+00 -1.217065E+01
1.071457E+01 5.771778E+00 -9.027105E+00
2.314516E+01 -1.855126E+01 1.384013E+01
1.636975E+01 1.171295E+01 1.143572E+01
7.173616E+00 7.144500E-01 -7.137950E+00
1.683636E+01 1.682554E+01 -6.037519E-01
5.944970E+00 4.733041E+00 3.597359E+00
4.311395E+00 -3.655242E+00 2.286336E+00
3.897944E+00 3.844587E+00 6.427383E-01
7.794419E+00 7.449052E+00 2.294469E+00
6.303516E+00 5.771778E+00 2.533947E+00
1.777371E+01 1.524361E+01 -9.139859E+00
2.305547E+01 4.188351E-01 -2.305167E+01
7.173616E+00 7.144500E-01 -7.137950E+00
5.764477E+00 4.625943E+00 3.439455E+00
4.784586E+00 3.165649E+00 -3.587608E+00
9.096492E+00 8.041853E+00 -4.251443E+00
1.133547E+01 -1.133363E+01 -2.038811E-01
5.931161E+00 -5.157171E+00 2.929549E+00
7.701552E+00 -7.344625E+00 2.317409E+00
1.636975E+01 1.171295E+01 1.143572E+01
8.939139E+00 -1.255335E+00 8.850556E+00
4.590280E+00 3.141123E+00 -3.347240E+00
1.091587E+01 9.689053E+00 -5.027760E+00
6.605947E+00 3.164627E+00 -5.798593E+00
6.307827E+00 5.839928E+00 2.384098E+00
1.777221E+01 1.522906E+01 -9.161174E+00
1.637621E+01 1.173815E+01 1.141911E+01
7.144052E+00 7.496769E-01 -7.104609E+00
2.986071E+01 2.846310E+01 -9.028479E+00
1.880524E+01 -1.865329E+01 2.385685E+00
1.639833E+01 1.173815E+01 1.145081E+01
2.216820E+01 1.205829E+01 -1.860180E+01
5.706790E+00 4.521821E+00 3.481464E+00
4.528387E+00 -3.986288E+00 2.148441E+00
1.063552E+01 -6.840024E+00 -8.144221E+00
1.575090E+01 3.626291E+00 -1.532778E+01
1.594235E+01 -2.929056E+00 -1.567097E+01
1.599417E+01 -1.035838E+01 -1.218677E+01
1.063552E+01 -6.840024E+00 -8.144221E+00
8.515380E+00 -7.589876E+00 -3.860761E+00
1.598651E+01 -2.956046E+00 -1.571083E+01
1.615541E+01 -1.043214E+01 -1.233563E+01
9.739644E+00 -5.231553E+00 -8.215322E+00
1.903040E+01 -1.888577E+01 2.341711E+00
1.142154E+01 1.142126E+01 -8.115775E-02
8.849126E+00 -1.526078E+00 8.716542E+00
5.590370E+00 4.480562E+00 3.343172E+00
5.399385E+00 3.712629E+00 -3.920427E+00
5.245899E+00 -3.093757E+00 -4.236522E+00
1.039220E+01 -1.035481E+01 -8.807555E-01
4.780717E+00 -2.172036E+00 -4.258815E+00
2.800546E+00 2.662496E+00 8.684319E-01
1.103811E+01 8.935052E+00 -6.481105E+00
1.030807E+01 2.648178E+00 9.962100E+00
1.026484E+01 1.012478E+01 -1.689847E+00
1.101377E+01 -5.201706E+00 -9.708002E+00
1.760941E+01 9.166878E+00 1.503528E+01
4.340017E+00 3.547400E+00 -2.500341E+00
1.272667E+01 9.442623E+00 8.532579E+00
4.557713E+00 -2.399389E+00 3.875007E+00
8.383851E+00 1.397347E+00 -8.266582E+00
1.227288E+01 1.209293E+01 2.093954E+00
7.368906E+00 3.439701E+00 6.516842E+00
6.017861E+00 -4.210761E+00 4.299320E+00
7.613863E+00 1.247248E+00 7.511011E+00
1.236291E+01 -1.159098E+01 4.300080E+00
1.293242E+01 1.129229E+01 6.303298E+00
5.044037E+00 -4.327369E+00 -2.591561E+00
9.395099E+00 -5.516425E+00 -7.605059E+00
3.508885E+00 3.506622E+00 1.259842E-01
8.869090E+00 8.770923E+00 1.315933E+00
1.585390E+01 -2.425150E+00 -1.566731E+01
2.952396E+00 2.754657E+00 1.062312E+00
9.718728E+00 -1.570561E+00 9.590986E+00
1.117206E+01 9.844042E+00 -5.282973E+00
1.658715E+01 -1.633217E+01 -2.897231E+00
2.510659E+01 -1.179162E+01 -2.216526E+01
5.961203E+00 4.748115E+00 3.604351E+00
1.088026E+01 -1.078088E+01 1.467228E+00
6.612359E+00 4.577896E+00 -4.771390E+00
2.382015E+01 1.370487E+00 2.378069E+01
7.569136E+00 -2.224600E+00 7.234844E+00
5.013719E+00 -5.381115E-01 4.984758E+00
1.133986E+01 -1.750480E+00 -1.120394E+01
6.100031E+00 -1.574450E+00 5.893343E+00
7.310913E+00 -7.249365E+00 9.466551E-01
1.259258E+01 8.190521E+00 -9.564964E+00
1.739532E+01 -6.475471E+00 1.614513E+01
3.582351E+00 3.199570E+00 1.611207E+00
5.443292E+00 2.898690E+00 4.607279E+00
5.289506E+00 4.747327E+00 2.332757E+00
9.259793E+00 1.530896E+00 9.132367E+00
5.542907E+00 5.534044E+00 3.133291E-01
9.488164E+00 -8.961578E+00 3.116948E+00
1.035142E+01 -9.533588E+00 4.032684E+00
2.636060E+00 1.269689E+00 -2.310130E+00
1.568889E+01 1.410466E+01 -6.870211E+00
9.336273E+00 3.975752E-01 -9.327804E+00
5.252387E+00 4.694878E+00 2.354928E+00
2.476295E+00 1.033029E+00 -2.250530E+00
5.452256E+00 2.664419E+00 4.756887E+00
9.915885E+00 9.910082E+00 3.391955E-01
6.971633E+00 -5.406127E+00 4.401983E+00
6.462938E+00 4.562343E+00 -4.577618E+00
2.407412E+01 1.247580E+00 2.404177E+01
7.688906E+00 -2.325142E+00 7.328915E+00
5.000855E+00 -6.627348E-01 4.956747E+00
1.924359E+01 -1.081920E+00 -1.921315E+01
1.027690E+01 1.003966E+01 -2.195451E+00
8.846715E+00 4.094983E+00 7.841905E+00
5.123221E+00 8.949999E-01 5.044440E+00
8.205971E+00 -3.257065E+00 7.531898E+00
1.322530E+01 1.202577E+01 5.503585E+00
8.393442E+00 8.248323E+00 1.554037E+00
1.370711E+01 -9.911148E+00 -9.468581E+00
6.524247E+00 4.483582E+00 -4.739546E+00
2.402082E+01 1.179104E+00 2.399186E+01
7.816354E+00 -2.606218E+00 7.369058E+00
5.003085E+00 -6.776425E-01 4.956981E+00
1.900627E+01 -1.096514E+00 -1.897461E+01
1.012770E+01 9.910426E+00 -2.086559E+00
5.401780E+00 4.033008E+00 -3.593616E+00
1.362054E+01 1.207892E+01 -6.294345E+00
2.288798E+01 5.155354E+00 2.229982E+01
2.168401E+01 2.006354E+01 8.224985E+00
5.956958E+00 4.299586E+00 4.122974E+00
1.051636E+01 2.424283E+00 1.023311E+01
1.883981E+01 -1.106213E+00 -1.880730E+01
9.994862E+00 9.799037E+00 -1.968792E+00
8.973739E+00 4.131481E+00 7.966106E+00
1.370126E+01 1.220193E+01 -6.231979E+00
1.137572E+01 -7.611217E+00 -8.454368E+00
1.560147E+01 9.059710E+00 1.270147E+01
1.206826E+01 7.269484E+00 -9.633148E+00
2.146366E+01 2.009608E+01 7.539007E+00
8.988564E+00 8.785269E+00 -1.900878E+00
4.524817E+00 1.862556E+00 4.123694E+00
8.119185E+00 -7.561838E+00 2.956311E+00
8.005063E+00 7.117113E+00 3.664387E+00
2.344596E+00 -1.625682E+00 1.689464E+00
7.302898E+00 3.398455E+00 -6.463963E+00
6.167835E+00 -5.149434E+00 3.394925E+00
9.071151E+00 8.159355E-01 9.034381E+00
1.654333E+01 5.097436E+00 -1.573842E+01
7.354997E+00 7.321426E+00 -7.019368E-01
9.309319E+00 9.308270E+00 1.397155E-01
4.777802E+00 -2.658727E+00 -3.969706E+00
1.131348E+01 -2.056220E+00 1.112505E+01
1.218033E+01 9.370739E-01 1.214423E+01
7.298329E+00 -6.142660E-01 -7.272433E+00
1.337639E+01 8.921574E+00 9.966609E+00
1.330502E+01 8.948483E+00 9.846231E+00
7.074872E+00 -7.032668E+00 -7.716115E-01
7.791531E+00 -7.772100E+00 -5.499361E-01
7.379621E+00 -3.840576E+00 -6.301490E+00
1.393618E+01 1.291409E+01 5.238645E+00
2.199365E+01 -2.276672E+00 -2.187550E+01
9.051057E+00 -4.789479E+00 7.680008E+00
7.719183E+00 -4.112394E+00 6.532534E+00
1.910361E+01 1.871402E+01 3.838438E+00
8.005756E+00 4.349274E+00 -6.721306E+00
1.238932E+01 -2.347386E+00 -1.216491E+01
1.124318E+01 -4.863102E+00 -1.013703E+01
1.399987E+01 1.299704E+01 5.203196E+00
1.587300E+01 -1.586877E+01 -3.662531E-01
4.159911E+00 -3.015170E+00 -2.865940E+00
1.710196E+01 -1.531593E+01 -7.609170E+00
1.410309E+01 1.311787E+01 5.178666E+00
1.368191E+01 -1.362864E+01 1.206198E+00
6.178640E+00 -4.922235E+00 -3.734595E+00
2.022704E+01 1.871402E+01 -7.675848E+00
2.059453E+01 1.134761E+01 1.718622E+01
1.345949E+01 -1.321841E+01 2.536022E+00
1.051358E+01 3.753401E-01 1.050688E+01
6.732388E+00 -6.297909E+00 -2.379368E+00
1.916823E+01 1.128160E+01 -1.549666E+01
9.135920E+00 -2.096250E+00 -8.892175E+00
2.457249E+01 -2.221290E+01 1.050688E+01
1.116228E+01 -6.438825E+00 9.118009E+00
1.434794E+01 1.293081E+01 -6.217522E+00
2.366118E+01 9.017446E+00 -2.187550E+01
9.310034E+00 -4.891533E+00 7.921467E+00
1.910361E+01 1.871402E+01 3.838438E+00
7.703774E+00 -4.407323E+00 6.318515E+00
7.895522E+00 4.249617E+00 -6.654324E+00
1.264087E+01 -2.416453E+00 -1.240776E+01
1.165603E+01 -4.894658E+00 -1.057854E+01
3.417443E+00 1.462695E+00 3.088598E+00
8.363744E+00 6.369703E+00 5.420248E+00
1.126187E+01 -9.097362E+00 6.638349E+00
4.579849E+00 4.573297E+00 -2.448788E-01
9.004096E+00 -1.505890E+00 -8.877277E+00
7.253629E+00 -1.017510E+00 -7.181908E+00
4.512249E+00 -2.087409E+00 -4.000389E+00
2.271038E+01 2.173070E+01 -6.598330E+00
1.065806E+00 -5.502232E-01 -9.127962E-01
7.809537E+00 -4.787281E+00 6.170156E+00
7.955997E+00 4.319527E+00 -6.681285E+00
1.067468E+01 -2.595601E+00 1.035431E+01
4.826514E+00 -4.790624E+00 5.875018E-01
1.290043E+01 -2.908748E+00 1.256823E+01
6.565847E+00 6.369790E+00 1.592519E+00
6.311147E+00 2.775248E+00 -5.668207E+00
1.055740E+01 -9.472305E+00 4.661987E+00
5.179891E+00 1.672215E+00 -4.902547E+00
4.164187E+00 -4.113611E+00 -6.470383E-01
1.194379E+01 -3.963002E+00 -1.126716E+01
7.214063E+00 1.431226E+00 -7.070665E+00
1.472545E+01 1.111833E+01 -9.655130E+00
4.320816E+00 4.249172E+00 -7.835743E-01
1.281586E+01 -7.863280E+00 -1.012003E+01
8.848803E+00 4.871934E+00 -7.386852E+00
5.234711E+00 1.713111E+00 -4.946458E+00
5.872420E+00 -5.795609E+00 9.466919E-01
1.200441E+01 -3.939861E+00 -1.133945E+01
7.271023E+00 1.421420E+00 -7.130732E+00
7.589971E+00 -5.036339E+00 5.678287E+00
4.827646E+00 -4.516370E+00 1.705453E+00
7.162802E+00 2.937142E+00 -6.532912E+00
8.538309E+00 -4.130016E+00 7.472998E+00
4.640324E+00 -4.284767E+00 1.781398E+00
6.965953E+00 6.721283E+00 1.829987E+00
9.602325E+00 -7.808916E+00 -5.587976E+00
1.621687E+01 1.740073E+00 1.612324E+01
6.135846E+00 2.742069E+00 -5.489050E+00
1.683326E+01 1.602136E+01 -5.164772E+00
1.205875E+01 1.079545E+01 -5.373225E+00
2.046632E+00 2.040478E+00 1.585983E-01
7.647204E+00 -5.243954E+00 5.566029E+00
5.071427E+00 -5.026773E+00 -6.715093E-01
9.835625E+00 -8.424648E+00 5.075907E+00
8.377375E+00 8.142535E+00 -1.969655E+00
7.455415E+00 -5.611896E+00 4.908140E+00
7.082670E+00 7.082189E+00 8.248575E-02
8.382836E+00 2.783386E+00 -7.907256E+00
2.820249E+01 -2.107915E+01 -1.873633E+01
2.911192E+01 -6.547046E+00 -2.836618E+01
2.117384E+01 -1.183331E+01 1.755860E+01
3.821392E+01 -2.957262E+01 2.420257E+01
2.291867E+01 -2.247959E+01 4.464719E+00
1.374147E+01 -1.370624E+01 9.834281E-01
4.785514E+00 -4.468227E+00 1.713503E+00
9.817635E+00 -8.067302E+00 5.595051E+00
7.280319E+00 2.206480E+00 -6.937903E+00
1.146165E+01 -9.630886E+00 6.214139E+00
1.167435E+01 -4.249961E+00 1.087328E+01
6.704048E+00 6.704045E+00 5.495578E-03
7.075924E+00 1.264355E+00 -6.962047E+00
6.335961E+00 3.024031E+00 -5.567732E+00
1.797155E+01 -6.590100E+00 -1.671967E+01
1.243216E+01 1.113392E+01 -5.531229E+00
2.004470E+00 2.002002E+00 9.945086E-02
7.644690E+00 -5.203613E+00 5.600331E+00
4.764605E+00 -4.505669E+00 1.549326E+00
5.843506E+00 2.927493E+00 5.057306E+00
8.682270E+00 -4.462068E+00 7.447937E+00
6.650080E+00 -3.152828E+00 -5.855189E+00
7.681528E+00 -5.258901E+00 5.599093E+00
5.249910E+00 -5.194765E+00 -7.589241E-01
1.497080E+01 1.406508E+01 5.128199E+00
1.472221E+01 -1.460039E+01 -1.890026E+00
6.272172E+00 -3.031794E+00 5.490753E+00
2.796214E+01 -2.099220E+01 -1.847184E+01
2.900801E+01 -6.723105E+00 -2.821816E+01
2.099127E+01 -1.152198E+01 1.754643E+01
3.843714E+01 -2.960393E+01 2.451573E+01
7.644690E+00 -5.203613E+00 5.600331E+00
4.934166E+00 -4.674507E+00 1.579548E+00
1.503318E+01 1.413091E+01 5.129688E+00
5.980368E+00 -4.453699E+00 -3.991162E+00
7.693772E+00 -5.262598E+00 5.612413E+00
6.135756E+00 6.091884E+00 -7.324271E-01
1.055356E+01 -8.426811E+00 -6.353456E+00
1.472568E+01 -1.460679E+01 -1.867474E+00
2.487441E+00 -2.263851E+00 1.030698E+00
7.250699E+00 7.001777E+00 1.883547E+00
9.540201E+00 -7.571029E+00 -5.804737E+00
4.957067E+00 1.858537E+00 4.595471E+00
1.406175E+01 1.301140E+01 5.332561E+00
2.196944E+01 -2.463520E+00 -2.183088E+01
7.101121E+00 6.190183E+00 -3.479591E+00
1.562710E+01 -1.507381E+01 4.121467E+00
1.396219E+01 1.280771E+01 5.559253E+00
2.785906E+01 -1.371688E+01 2.424819E+01
7.107416E+00 6.173685E+00 -3.521502E+00
1.563214E+01 -1.509044E+01 4.079499E+00
2.488154E+01 -9.827333E+00 -2.285858E+01
1.000146E+01 7.778144E+00 -6.287258E+00
1.242969E+01 1.103553E+01 5.719635E+00
1.323003E+01 -1.292545E+01 2.822484E+00
2.058568E+01 1.812617E+01 -9.757668E+00
1.388694E+01 2.341399E+00 1.368813E+01
1.042257E+01 -8.724407E+00 -5.702170E+00
9.930867E+00 -1.991366E+00 -9.729162E+00
1.904166E+01 -1.874491E+01 3.348552E+00
1.061826E+01 1.058190E+01 -8.780078E-01
3.968055E+01 3.446563E+02 5.159325E+00
3.057709E+00 1.133940E+00 -2.839677E+00
7.358873E+00 -7.069568E+00 2.043089E+00
8.100936E+00 -8.059648E+00 8.168469E-01
1.261610E+01 -9.665660E+00 -8.108082E+00
1.540406E+01 1.306406E+01 8.161825E+00
1.183093E+01 -5.138831E+00 1.065661E+01
8.258913E+00 1.543388E+00 8.113421E+00
1.239434E+01 -5.554335E+00 1.108012E+01
1.518584E+01 1.247838E+01 8.654456E+00
1.249388E+01 -5.535577E+00 1.120064E+01
1.643420E+01 1.378998E+01 -8.939775E+00
1.253098E+01 -9.542241E+00 -8.122256E+00
2.980223E+01 -7.956904E+00 2.872038E+01
3.566977E+01 2.871902E+01 2.115538E+01
3.023196E+01 9.176763E+00 2.880552E+01
2.457670E+01 2.436695E+01 3.204066E+00
5.971919E+00 3.222567E+00 5.027811E+00
8.576293E+00 6.081079E+00 -6.047584E+00
1.903451E+01 1.709071E+01 -8.379751E+00
2.552788E+01 1.475100E+01 2.083461E+01
2.327847E+01 -1.985905E+01 -1.214519E+01
2.359458E+01 -1.135616E+01 2.068192E+01
8.987880E+00 4.123785E+00 7.986012E+00
1.532729E+01 1.304973E+01 8.039317E+00
1.184310E+01 -5.185565E+00 1.064748E+01
2.681403E+00 -2.224550E+00 1.497096E+00
1.223442E+01 -1.194122E+01 2.662381E+00
2.137908E+01 -1.949782E+01 -8.769265E+00
1.885324E+01 4.293952E-01 1.884835E+01
1.261685E+01 -9.658406E+00 8.117893E+00
5.719225E+00 5.699627E+00 -4.730621E-01
1.390195E+01 7.080307E+00 1.196384E+01
1.672776E+00 8.026671E-02 1.670849E+00
