# Supplementary material for: Collective epithelial migration mediated by the unbinding of hexatic defects
Source: eLife. 2026 May 5;14:RP105397. doi: 10.7554/eLife.105397 (PMC13143286; doi:10.7554/eLife.105397)
Supplement: Figure 3—source data 1. [file elife-105397-fig3-data1.zip › Figure 3/Panel_e/D_8Em6/MinDist_xy_randcell_defect.dat]

5.865993E+01 -4.577171E+01 -3.668703E+01
5.549901E+01 -3.555717E+02 3.553348E+02
4.623490E+01 7.010816E+00 -4.570027E+01
5.702709E+01 3.374010E+00 -5.692720E+01
1.234452E+02 -2.846011E+02 7.320238E+01
1.268029E+02 8.177977E+00 -1.265389E+02
9.974938E+01 1.496216E+01 9.862085E+01
4.373054E+00 -4.956121E-01 -4.344878E+00
1.346090E+02 -3.268005E+01 1.305818E+02
8.532955E+01 3.913090E+01 -7.582812E+01
4.034502E+01 -3.876511E+01 1.117974E+01
1.052771E+02 1.523212E+01 1.041693E+02
1.201237E+02 -4.059020E+01 1.130581E+02
1.780860E+02 -2.574966E+02 1.253457E+02
1.139649E+01 1.094765E+01 3.166862E+00
7.635894E+01 4.165694E+00 7.624522E+01
1.483274E+02 2.232853E+01 1.466372E+02
2.209139E+01 9.694090E+00 -1.985079E+01
1.570314E+02 5.623945E+01 1.466151E+02
1.230261E+02 -9.646102E+00 1.226474E+02
6.447903E+01 1.487413E+01 6.273998E+01
6.994781E+01 2.120447E+01 -6.665633E+01
1.796102E+02 -1.016497E+01 2.236777E+02
6.237243E+01 5.044977E+01 3.667615E+01
8.593564E+01 -5.108172E+01 6.910567E+01
9.517442E+01 -3.220378E+02 7.224161E+01
7.486052E+01 4.361535E+01 6.084241E+01
3.790258E+01 -2.609222E+01 3.755082E+02
8.266675E+01 6.781028E+01 4.728168E+01
1.084433E+01 -1.003976E+01 -4.099123E+00
1.367334E+02 -2.338947E+01 1.347180E+02
1.279744E+02 -2.791408E+02 7.336217E+01
8.961852E+01 3.078802E+01 -8.416399E+01
1.465077E+02 -9.163466E+01 -1.143136E+02
3.928495E+01 -3.385684E+01 1.992540E+01
5.827182E+01 1.583803E+01 5.607818E+01
8.642868E+01 -3.468211E+01 7.916481E+01
1.731533E+02 -6.783273E+01 1.593135E+02
3.587604E+01 1.122597E-01 3.587586E+01
5.868778E+01 -2.567608E+01 5.277305E+01
9.662258E+01 -3.134447E+02 6.601420E+01
1.087572E+02 -1.328903E+01 2.950577E+02
7.850580E+01 -1.836464E+01 7.632759E+01
7.536087E+01 3.810808E+01 -6.501565E+01
1.490700E+02 -1.460866E+01 2.546475E+02
5.825139E+01 1.878494E+01 -5.513937E+01
1.570084E+02 -5.148780E+01 1.483262E+02
9.238452E+01 -1.368845E+01 9.136480E+01
1.377527E+02 1.610005E+01 1.368086E+02
1.031511E+02 -5.281069E+01 8.860692E+01
1.067782E+02 -2.403177E+00 1.067512E+02
3.273828E+01 -3.707184E+02 2.992315E+01
1.355337E+02 -3.326764E+02 1.254403E+02
2.104000E+01 1.447998E+01 3.877353E+02
1.535457E+02 -3.438807E+02 2.547883E+02
1.683059E+02 -2.989089E+02 1.452115E+02
4.908177E+01 2.086342E+01 4.442677E+01
5.307005E+01 -6.570264E+00 5.266177E+01
2.863867E+01 -2.154647E+00 2.855750E+01
1.085096E+02 -2.970112E+02 6.486350E+01
1.526109E+01 7.166133E-01 -1.524426E+01
7.495581E+00 -4.015015E+00 6.329565E+00
5.121372E+01 -3.386413E+01 -3.841960E+01
7.349378E+01 3.382462E+02 5.751454E+01
6.054377E+01 -5.543313E+01 2.434575E+01
6.405934E+01 -1.694120E+01 6.177859E+01
4.776223E+01 -3.392381E+01 3.362151E+01
2.563746E+01 -4.960865E+00 2.515292E+01
4.677425E+01 1.828802E+01 -4.305089E+01
3.315386E+01 2.232330E+01 2.451221E+01
4.555840E+01 -1.836446E+01 4.169309E+01
2.295107E+01 -2.038865E+01 -1.053825E+01
1.008435E+01 1.296419E-03 -1.008435E+01
1.074070E+02 -4.239366E+01 3.043134E+02
4.516246E+01 3.767140E+01 -2.491009E+01
1.437804E+01 -1.433383E+01 1.126639E+00
6.591588E+01 4.955495E+01 -4.346504E+01
6.591063E+01 1.759653E+01 -6.351829E+01
7.912443E+01 -2.570796E+01 7.483165E+01
6.381315E+01 1.612176E+01 6.174307E+01
1.037336E+01 -7.160676E+00 7.505418E+00
2.514724E+01 -2.435595E+01 3.967413E+02
4.454138E+01 2.407474E+00 -4.447627E+01
1.969753E+01 -1.908844E+01 4.860450E+00
7.200669E+01 6.691399E+01 -2.659852E+01
1.133122E+01 1.102602E+01 2.612203E+00
7.503245E+00 -6.802999E+00 -3.165104E+00
1.576836E+01 -1.544877E+01 -3.158562E+00
2.714503E+01 -1.810133E+01 -2.022855E+01
6.621848E+00 6.194823E+00 2.339452E+00
7.450641E+01 7.431640E+01 -5.317701E+00
6.613010E+00 6.170872E+00 2.377445E+00
9.305980E+00 -3.903666E+00 -8.447642E+00
3.202000E+01 -3.603609E+00 3.181657E+01
3.817237E+01 -8.293554E+00 3.657395E+02
3.581072E+01 -2.421226E+01 3.766149E+02
4.772549E+00 -3.976766E+00 -2.638665E+00
7.376380E+00 2.976739E+00 6.749074E+00
2.364585E+01 -1.617843E+01 -1.724485E+01
5.178780E+01 4.927150E+01 -1.594662E+01
6.266015E+00 4.904297E+00 -3.900104E+00
2.001874E+01 1.350500E+01 1.477718E+01
7.780421E+01 5.501321E+01 -5.501856E+01
1.119658E+02 7.329460E+01 -8.464178E+01
1.083120E+02 -2.914914E+00 2.947272E+02
3.518007E+01 3.496012E+01 3.927822E+00
7.698815E+01 -7.491726E+01 -1.773640E+01
1.482275E+01 1.395604E+01 4.994273E+00
1.087035E+02 -3.785390E+01 1.018996E+02
9.320137E+01 5.548426E+01 -7.488652E+01
5.858420E+01 -4.466616E+01 3.650917E+02
6.918394E+01 7.104637E+00 3.341818E+02
2.298617E+01 1.000146E+01 2.069625E+01
8.189990E+00 1.245316E+00 -8.094759E+00
2.569203E+01 -5.180218E+00 2.516438E+01
9.833662E+01 -8.332332E+00 3.050170E+02
5.600429E+01 -5.472525E+01 1.190073E+01
2.445774E+01 -5.792098E-01 -2.445088E+01
5.669683E+01 -5.633161E+01 -6.424983E+00
3.517370E+01 3.495736E+01 3.895118E+00
2.812813E+01 5.041747E+00 3.753274E+02
1.809688E+01 1.768797E+01 -3.825258E+00
1.914675E+01 1.895947E+01 2.671400E+00
1.925718E+01 -8.714678E+00 3.858275E+02
7.727749E+01 -3.067314E+02 -1.169181E+00
2.561725E+01 -1.719801E+01 1.898610E+01
2.460598E+01 8.932636E-01 2.458976E+01
1.781024E+01 -9.066658E+00 1.532972E+01
4.394313E+01 3.727157E+01 -2.327722E+01
8.981740E+01 -3.769784E+01 8.152324E+01
1.052796E+01 -7.830899E+00 -7.036682E+00
8.633524E+01 -4.901747E+00 3.168040E+02
1.791342E+01 -1.781855E+01 1.841141E+00
5.644117E+01 -1.890805E+01 -5.317980E+01
4.302952E+01 -3.711995E+02 4.108146E+01
3.986252E+01 -1.345800E+01 -3.752203E+01
3.287425E+01 1.925989E+01 2.664156E+01
6.367330E+00 4.954035E+00 -4.000053E+00
5.774726E+01 -1.006986E+01 3.461375E+02
4.447071E+00 -3.794938E+00 2.318379E+00
1.739970E+01 1.517360E+01 8.515358E+00
7.524183E+00 -6.819009E+00 -3.180323E+00
3.905113E+01 1.613466E+01 3.674379E+02
2.111849E+01 -2.105783E+01 1.599530E+00
1.245016E+01 -8.716424E+00 8.889906E+00
4.205150E+01 2.298830E+01 3.521174E+01
2.201495E+01 -1.300670E+01 3.852381E+02
4.139972E+01 -1.210327E+01 3.959101E+01
5.827015E+01 -2.562849E+01 5.233154E+01
6.252129E+01 3.115190E+00 6.244363E+01
7.242820E+00 5.152447E+00 5.090259E+00
1.344593E+01 1.008035E+01 8.898295E+00
1.576168E+01 -1.550669E+01 -2.823662E+00
1.628080E+01 -9.751871E+00 -3.899629E+02
9.611416E+01 2.933297E+02 3.188764E+01
8.339242E+00 -1.209900E+00 -8.251006E+00
3.275777E+01 2.122969E+01 2.494738E+01
1.073663E+02 -4.231000E+01 3.043218E+02
1.912556E+01 1.634464E+01 9.931740E+00
3.882921E+00 4.380184E-01 -3.858136E+00
6.511863E+00 6.029537E+00 2.459481E+00
5.173970E+01 -4.369759E+01 2.770411E+01
1.327540E+01 -1.323417E+01 -1.045428E+00
1.025974E+01 -8.113063E+00 -6.280165E+00
7.848174E+01 -6.235760E+01 3.553459E+02
1.003238E+01 -8.371502E+00 5.528713E+00
4.339550E+01 -2.639025E+01 3.444886E+01
5.310601E+00 -5.279349E+00 5.752836E-01
2.259965E+01 -2.218156E+01 -4.326994E+00
3.614512E+01 -2.022001E+01 -2.996033E+01
4.529457E+01 3.751007E+01 -2.538882E+01
1.128930E+02 -2.738310E+02 -2.465023E+01
3.975919E+01 3.709919E+02 3.757103E+01
3.645212E+00 -1.015916E+00 3.500784E+00
1.631442E+01 -1.631266E+01 -2.393647E-01
2.566900E+01 9.006521E+00 -2.403706E+01
5.336170E+00 9.679130E-01 -5.247652E+00
7.284512E+01 -4.436759E+01 3.452252E+02
4.353350E+01 2.602371E+01 -3.489889E+01
2.659698E+01 2.272468E+01 1.381985E+01
8.991591E+00 -3.755404E-01 -8.983745E+00
3.141718E+01 2.875699E+01 -1.265208E+01
2.636705E+01 1.521160E+01 2.153667E+01
1.641517E+01 -1.586501E-01 1.641440E+01
9.260941E+00 -1.316061E+00 9.166952E+00
1.554455E+01 -1.434310E+01 5.992371E+00
8.125513E+00 4.069231E+00 -7.033158E+00
3.656351E+00 1.931286E+00 3.104680E+00
1.807652E+01 1.796130E+01 -2.037660E+00
4.429980E+01 3.856262E+01 2.180359E+01
7.042267E+01 6.141936E+01 -3.445308E+01
5.769972E+00 1.344486E+00 5.611143E+00
5.312868E+01 -3.859445E+01 -3.651198E+01
2.108529E+01 -1.262977E+00 -2.104743E+01
1.006088E+01 7.287728E-01 -1.003445E+01
5.412271E+01 -6.573399E+00 -5.372205E+01
2.591987E+01 -2.102243E+01 1.516235E+01
1.947331E+01 1.908743E+01 3.857411E+00
3.066182E+01 -1.487169E+00 3.062573E+01
9.208472E+01 3.208706E+02 6.703935E+01
4.792553E+00 -3.338190E+00 -3.438757E+00
2.667563E+01 1.008074E+01 2.469753E+01
1.491823E+01 -1.439021E+01 3.933876E+00
9.980779E+00 3.770352E-01 -9.973655E+00
2.659321E+01 1.780629E+01 3.832482E+02
5.427313E+01 5.282450E+01 -1.245575E+01
4.889399E+01 -5.783626E+00 4.855071E+01
1.442907E+01 1.115499E+01 9.152280E+00
7.936051E+01 -7.066267E+01 -3.612309E+01
2.124896E+01 -1.845471E+01 1.053288E+01
2.739666E+01 1.890427E+01 1.982941E+01
6.704058E+00 6.424776E+00 1.914849E+00
2.305645E+01 -2.303066E+01 1.090256E+00
6.754943E+00 -2.354398E+00 6.331355E+00
1.992425E+01 1.969826E+01 2.992365E+00
6.565277E+01 -5.575246E+01 3.466914E+01
1.852317E+01 1.823116E+01 -3.276027E+00
3.399774E+01 1.300757E+01 -3.141098E+01
3.633665E+00 -2.193643E+00 2.896800E+00
1.582349E+01 5.190610E+00 -1.494793E+01
3.991869E+00 3.910132E+00 8.036677E-01
2.064647E+01 1.708692E+01 1.158939E+01
1.913815E+01 -8.597802E+00 3.859019E+02
5.282862E+00 5.719011E-01 -5.251814E+00
5.976706E-01 5.416838E-01 2.525646E-01
3.781573E+01 -1.248219E+01 -3.569628E+01
4.316044E+01 1.350645E+01 4.099268E+01
7.868623E+00 1.499159E+00 7.724491E+00
1.667450E+01 -3.434160E+00 -1.631703E+01
2.310990E+01 1.936334E+01 -1.261462E+01
2.174539E+01 3.703506E+02 1.692798E+01
2.496290E+01 1.772704E+01 -1.757551E+01
2.335359E+01 2.169010E+00 2.325264E+01
4.169125E+01 2.720867E+01 3.158875E+01
8.421982E+01 -4.700785E+01 -6.988018E+01
1.880781E+01 -3.702464E+02 1.282856E+01
1.104028E+01 -3.444078E+00 1.048933E+01
5.261982E+01 -3.402081E+02 -2.917392E+01
1.782106E+01 -1.284724E+01 1.235066E+01
5.143967E+00 -5.143946E+00 1.465290E-02
8.302634E+00 -7.347163E+00 3.866902E+00
7.941970E+00 -5.093821E+00 6.093264E+00
9.571616E+00 -8.153956E+00 5.012865E+00
5.460408E+00 4.472122E+00 3.133078E+00
1.083692E+01 3.731684E+02 3.390977E-01
3.380826E+00 -3.010767E+00 -1.537942E+00
3.343914E+01 3.295848E+01 -5.649304E+00
3.092592E+01 1.923464E+01 2.421655E+01
1.564325E+01 6.066745E+00 -1.441895E+01
4.062761E+01 2.761586E+01 2.979878E+01
1.703182E+01 -3.812611E-01 1.702756E+01
3.822338E+01 -8.187542E+00 3.656638E+02
1.772317E+01 1.747465E+01 -2.957597E+00
6.845583E+00 -2.562016E+00 6.348077E+00
3.726094E+01 -3.534890E+02 2.138820E+01
3.887707E+01 -2.322345E+01 3.117848E+01
4.544939E+01 -3.853347E+01 2.410018E+01
2.578853E+01 1.722446E+01 -1.919286E+01
1.954532E+01 1.061678E+01 -1.641047E+01
1.391972E+01 -8.662793E+00 1.089562E+01
4.119158E+01 -2.141965E+01 3.518443E+01
1.344841E+01 1.344661E+01 2.200291E-01
2.769277E+01 -2.718254E+01 -5.291439E+00
5.156024E+01 -3.530269E+00 5.143924E+01
3.734352E+01 3.117370E+00 3.657868E+02
4.743765E+01 -3.788982E+01 -2.854282E+01
2.281423E+01 1.009280E+01 2.046031E+01
6.242734E+01 3.223895E+00 6.234404E+01
4.616682E+01 -3.387956E+02 -9.377344E+00
1.593968E+01 -7.011820E+00 -1.431460E+01
6.892355E+01 -3.479393E+01 5.949654E+01
4.265475E+01 1.103726E+01 4.120202E+01
5.178483E+01 -3.534259E+02 4.179582E+01
1.876096E+01 -5.685045E-01 1.875234E+01
7.875753E+00 3.747553E+00 6.927000E+00
9.733964E+00 3.831490E+02 9.696693E+00
1.171873E+01 1.021385E+00 1.167414E+01
3.974604E+01 -3.557554E+02 -2.796410E+01
5.021409E+01 -4.724090E+01 -1.702211E+01
3.390684E+01 3.270354E+01 8.952780E+00
6.822069E+00 -4.087271E+00 5.462128E+00
1.294365E+01 5.917768E+00 1.151165E+01
1.983622E+01 -1.546311E+01 1.242449E+01
2.620516E+01 -1.943022E+00 3.768670E+02
2.053133E+01 -2.514259E+00 2.037680E+01
3.470566E+01 -3.442799E+01 4.381294E+00
1.811816E+01 1.731023E+01 5.350112E+00
3.721605E+01 -3.586336E+01 -9.942527E+00
1.429228E+01 -1.258461E+01 -6.774709E+00
2.484205E+01 -2.399105E+01 -6.446463E+00
1.509526E+01 1.443429E+01 4.417929E+00
1.401300E+01 -1.231367E+01 -6.688610E+00
1.720962E+01 -1.056988E+00 3.858229E+02
1.325173E+01 8.404110E+00 1.024594E+01
7.327310E+00 5.060479E+00 -5.299154E+00
1.158624E+01 4.703782E+00 1.058846E+01
4.637712E+00 2.064924E+00 4.152645E+00
1.987929E+01 -1.943467E+01 -4.180851E+00
8.316174E+00 1.915667E+00 -8.092525E+00
5.399024E+01 -4.013482E+01 -3.611291E+01
3.609048E+01 -3.480482E+02 -3.160458E+00
5.467120E+01 -1.962050E+01 5.102917E+01
5.404195E+01 -4.015140E+01 -3.617178E+01
4.074483E+01 -2.536277E+01 3.188842E+01
3.069527E+01 1.911790E+01 2.401470E+01
5.714690E+01 -3.362623E+02 3.141467E+01
3.633109E+00 -7.729259E-01 3.549939E+00
1.867087E+00 -3.394511E-01 -1.835970E+00
4.721400E+01 -3.402332E+02 -1.770952E+01
1.728759E+01 7.925793E+00 1.536368E+01
1.977021E+01 -4.911502E+00 1.915042E+01
5.020826E+01 1.005882E+01 -4.919034E+01
3.318193E+01 3.278009E+01 5.148374E+00
3.100238E+01 -1.219906E+01 2.850141E+01
5.821122E+00 3.064412E+00 4.949227E+00
4.793752E+01 -2.817482E+01 3.878383E+01
1.631860E+01 5.253535E+00 -1.544982E+01
1.592055E+01 1.519561E+01 3.982505E+02
2.818231E+01 2.659060E+01 9.337159E+00
5.509400E+01 -3.767226E+01 4.020136E+01
4.760493E+01 -1.862152E+01 -4.381174E+01
1.725054E+01 -1.040484E+00 3.857809E+02
1.830029E+01 7.413462E+00 3.862686E+02
2.585096E+01 1.722462E+01 -1.927654E+01
5.058686E+00 -6.063440E-01 -5.022216E+00
5.382479E+01 -3.303559E+02 4.406547E+00
4.519329E+01 1.682774E+01 4.194354E+01
4.840808E+00 -1.071781E+00 4.720668E+00
1.231901E+01 -6.276262E+00 1.060031E+01
1.425739E+01 -1.351533E+01 -4.539693E+00
1.364671E+01 -1.967991E+00 -1.350406E+01
1.366054E+01 -2.474066E+00 -1.343463E+01
2.244428E+01 2.150251E+01 -6.433322E+00
4.709320E+01 1.038450E+01 -4.593399E+01
4.439483E+01 -4.138486E+01 -1.606842E+01
5.261052E+01 -1.222808E+00 5.259630E+01
1.428889E+01 -1.354007E+01 -4.564965E+00
7.830759E+00 -7.262868E+00 -2.927718E+00
2.230064E+00 2.170537E+00 5.118166E-01
1.664484E+01 -1.104120E+01 1.245563E+01
3.076316E+01 -1.742787E+01 -2.535037E+01
6.506819E+01 -3.218989E+02 -1.942493E+01
1.312236E+01 8.261355E+00 1.019541E+01
5.439588E+01 -4.102291E+01 -3.572160E+01
5.660904E+01 -7.029171E+00 -5.617093E+01
1.568803E+01 4.821553E+00 -1.492873E+01
2.173945E+01 7.572145E+00 3.826219E+02
4.870438E+00 3.822986E+00 3.017605E+00
3.154154E+01 2.886623E+01 -1.271258E+01
1.201132E+01 -1.696019E-01 -1.201013E+01
3.892360E+01 4.550551E+00 3.865668E+01
2.653257E+01 -2.492006E+01 9.108645E+00
3.095373E+01 2.553562E+01 1.749473E+01
7.752244E+00 -5.272571E+00 5.683069E+00
2.618868E+01 -1.943646E+00 3.768835E+02
4.326123E+00 -3.075331E+00 -3.042644E+00
5.115151E+00 -8.312734E-01 5.047154E+00
1.702217E+01 -4.935853E-01 1.701502E+01
5.660904E+01 -7.029171E+00 -5.617093E+01
4.443929E+01 -4.144556E+01 -1.603485E+01
1.404457E+01 2.624711E+00 -1.379713E+01
1.272799E+01 2.731576E+00 1.243142E+01
1.785809E+01 1.641050E+01 -7.043229E+00
3.982145E+01 2.443535E+01 -3.144299E+01
8.129801E+00 -7.116502E+00 -3.930529E+00
2.999749E+01 1.973293E+01 -2.259339E+01
2.186192E+01 -1.913653E+01 1.057056E+01
2.275402E+01 -2.225384E+01 -4.744646E+00
8.965738E+00 8.889265E+00 1.168513E+00
7.463971E+00 -3.930811E+00 6.345044E+00
1.664032E+01 -8.252559E+00 1.444976E+01
4.073263E+00 3.981426E+00 8.600691E-01
3.651602E+00 -8.213970E-01 3.558020E+00
8.193848E+00 -8.152380E+00 -8.233210E-01
3.261857E+01 3.248697E+01 -2.927117E+00
3.131548E+01 -4.046173E+00 3.105298E+01
2.824178E+01 2.666539E+01 9.303508E+00
1.392908E+01 9.895624E+00 -9.802847E+00
3.084868E+01 2.549334E+01 1.737039E+01
4.621924E+01 -3.387791E+02 -9.554696E+00
4.074904E+01 -2.533784E+01 3.191360E+01
1.472568E+01 1.383997E+01 -5.029997E+00
4.287480E+01 2.185348E+01 -3.688731E+01
5.801547E+00 5.229599E+00 2.511819E+00
5.230892E+01 -2.220822E+01 -4.736052E+01
6.550310E+00 -6.151513E+00 2.250655E+00
9.054177E+00 3.194918E+00 -8.471754E+00
3.797755E+01 -2.926757E+01 -2.420132E+01
2.600884E+01 -4.941377E+00 2.553512E+01
9.077324E+00 -4.898386E+00 7.642226E+00
1.830501E+01 -1.711731E+01 -6.486238E+00
6.544275E+01 -5.528972E+01 3.501143E+01
2.144740E+01 7.080250E+00 -2.024503E+01
1.402130E+01 -7.170941E+00 -1.204883E+01
3.439973E+00 2.251405E+00 2.600883E+00
5.469364E+01 5.457427E+01 -3.611539E+00
3.446364E+01 3.495434E+02 6.954182E-01
8.445782E+00 -8.347153E+00 -1.286962E+00
6.506721E+01 -8.652078E+00 6.448940E+01
5.707932E+01 4.524285E+01 -3.480135E+01
8.029052E+00 -7.978874E+00 -8.962360E-01
2.193009E+01 -1.919116E+01 1.061265E+01
1.218232E+01 9.690530E+00 -7.382589E+00
1.625237E+01 1.396599E+01 8.312082E+00
3.395700E+01 -3.141627E+01 -1.288783E+01
5.432828E+00 -3.322537E+00 4.298415E+00
1.039491E+01 -7.079554E+00 3.953886E+02
5.093381E+01 4.932226E+01 -1.271094E+01
3.721643E+01 -3.700311E+01 3.979016E+00
3.089241E+00 -1.499370E+00 2.700982E+00
1.135931E+01 4.485952E+00 -1.043600E+01
1.714254E+01 -5.479547E+00 -1.624319E+01
1.711298E+01 -4.161586E-01 1.710792E+01
5.737459E+00 -3.615684E+00 4.454802E+00
3.719488E+01 -3.878589E+00 -3.699211E+01
2.667380E+01 2.314286E+01 -1.326272E+01
5.935898E+00 4.645273E+00 -3.695446E+00
8.002371E+00 8.000567E+00 -1.699136E-01
2.640314E+01 -1.101645E+01 2.399507E+01
2.331777E+01 9.751161E+00 -2.118097E+01
2.038702E+01 2.010745E+01 -3.364672E+00
3.588850E+00 -3.357246E+00 -1.268362E+00
5.142478E+01 -3.047169E+00 5.133442E+01
1.650540E+01 -8.020397E+00 1.442572E+01
2.070857E+01 -2.463891E+00 2.056147E+01
6.849028E+00 4.006020E+00 -5.555266E+00
1.232622E+01 -7.859701E-01 -1.230114E+01
3.891195E+01 -3.541113E+01 -1.613046E+01
1.243960E+01 -1.066366E+01 6.405466E+00
5.586105E+00 -4.465673E+00 -3.355940E+00
1.306062E+01 -1.291301E+01 1.958049E+00
1.307527E+01 8.853686E+00 -9.621582E+00
5.517102E+01 -3.777304E+01 4.021243E+01
2.206598E+01 4.318241E+00 2.163933E+01
2.534258E+01 -5.837674E+00 2.466106E+01
5.022000E+01 9.976047E+00 4.921917E+01
2.109017E+01 1.709924E+01 -1.234550E+01
1.113338E+01 -1.111702E+01 6.033202E-01
2.239144E+01 1.763659E+01 1.379591E+01
4.401563E+00 4.138795E+00 -1.498045E+00
2.880595E+01 1.921565E+01 2.146023E+01
7.696265E+00 7.433341E+00 1.994476E+00
1.093062E+01 -1.092787E+01 -2.453879E-01
5.987033E+00 -7.054466E-01 5.945327E+00
5.053516E+01 -3.376191E+01 3.653977E+02
5.250152E+01 -3.316424E+02 -3.884716E+00
3.755840E+01 -3.477019E+02 9.647944E+00
2.850139E+00 3.840009E+02 -2.850139E+00
1.164053E+01 -1.139698E+01 2.368741E+00
4.859653E+01 -3.474306E+01 -3.397857E+01
2.012517E+01 1.407436E+01 1.438523E+01
4.684435E+01 -3.600632E+01 -2.996562E+01
3.509423E+01 -2.855512E+01 -2.040122E+01
1.828401E+01 -1.708724E+01 -6.506237E+00
1.531703E+01 4.485299E+00 1.464560E+01
7.370418E+00 -1.070030E+00 7.292332E+00
6.039640E+00 5.261277E+00 2.965842E+00
3.379415E+01 3.127208E+01 -1.281021E+01
2.279631E+01 1.055081E+01 2.020773E+01
5.654077E+01 -5.257921E+01 -2.079147E+01
2.338381E+01 -5.162275E+00 -2.280688E+01
3.983837E+01 2.843913E+01 2.789824E+01
2.304174E+01 3.609709E+02 7.618196E-01
2.111629E+01 1.159897E+01 1.764544E+01
5.657443E+01 -5.260274E+01 -2.082350E+01
6.492332E+01 -2.412516E+01 6.027449E+01
4.062539E+01 -3.542217E+01 1.989201E+01
4.901995E+00 3.527149E+00 3.404229E+00
3.687681E+01 -3.477822E+02 -6.940239E+00
2.675041E+01 -2.340156E+01 1.295960E+01
5.641271E+01 -5.421986E+01 1.557563E+01
7.918171E+01 4.397427E+01 -6.584835E+01
3.137979E+01 3.597660E+02 -1.993495E+01
1.109347E+01 -6.038375E+00 -9.306076E+00
1.007256E+01 -5.690904E+00 -8.310837E+00
1.543316E+01 1.540037E+01 1.005448E+00
1.697182E+01 1.681427E+01 -2.307199E+00
2.627558E+01 2.402803E+00 2.616548E+01
5.285371E+01 -6.372175E+00 5.246818E+01
2.325171E+00 8.040020E-01 -2.181742E+00
9.633064E+00 -1.336814E+00 -9.539856E+00
2.453798E+01 2.416201E+01 -4.278969E+00
2.526833E+01 -1.728666E+01 3.845701E+02
1.246020E+01 8.081949E+00 -9.483595E+00
3.205701E+01 -2.725117E+00 3.194098E+01
7.595680E+00 -5.042673E+00 5.680300E+00
5.293190E+01 -3.504542E+01 3.966868E+01
4.770443E+01 -1.872431E+01 -4.387611E+01
1.535963E+01 -1.380578E+01 6.731930E+00
4.542726E+01 -3.426437E+01 2.982597E+01
3.086604E+01 3.605429E+02 2.006177E+01
9.552669E+00 -9.011446E+00 -3.169750E+00
1.609099E+01 -1.116441E+00 1.605221E+01
1.549594E+01 -1.455200E+01 5.325747E+00
2.721221E+01 -1.212715E+01 2.436056E+01
8.737083E+00 -2.613578E+00 8.337016E+00
3.528656E+01 -3.000639E+01 1.856764E+01
1.433362E+01 -1.151239E+01 -8.539178E+00
4.488305E+01 -2.471026E+00 3.581850E+02
1.287500E+01 9.166405E-02 -1.287467E+01
2.173478E+01 1.981851E+01 8.923410E+00
7.546244E+00 -5.459862E+00 5.209195E+00
2.289338E+01 9.776052E+00 2.070110E+01
1.181305E+01 3.840231E+02 1.181302E+01
1.804575E+01 -1.793295E+01 2.014584E+00
6.687214E+00 6.681295E+00 2.813111E-01
1.396390E+01 1.105865E+01 -8.526244E+00
1.176272E+01 1.170159E+00 1.170437E+01
4.414798E+01 4.414508E+01 5.055133E-01
1.919489E+01 -1.305599E+01 -3.889293E+02
1.746214E+01 2.825679E+00 -1.723200E+01
4.668993E+00 4.101203E+00 -2.231508E+00
9.554684E+00 -4.952029E+00 3.948287E+02
6.991998E+01 -3.151437E+02 1.214956E+01
1.899597E+01 -8.846398E+00 3.861896E+02
1.536336E+01 -1.377231E+01 6.808552E+00
4.377562E+00 -3.961184E+00 1.863349E+00
4.303460E+01 1.278349E+01 4.109208E+01
8.756808E+01 -2.965038E+02 3.548199E+00
1.832142E+01 1.196507E+01 -1.387485E+01
3.463548E+01 -3.456764E+01 -2.166834E+00
1.893096E+01 1.892727E+01 -3.738614E-01
1.330501E+00 6.484514E-01 1.161785E+00
2.653928E+01 1.039103E+01 2.442048E+01
9.727950E+00 -9.144118E+00 -3.319356E+00
7.299282E+01 -7.280153E+01 -5.281084E+00
7.834267E+00 7.439916E+00 2.454259E+00
2.775888E+01 4.262578E+00 3.755703E+02
1.171062E+01 -1.164657E+01 1.223108E+00
7.952266E+00 1.773900E+00 -7.751891E+00
7.924188E+00 1.768324E+00 -7.724363E+00
1.403118E+00 6.652971E-01 1.235362E+00
2.790783E+01 2.768886E+01 3.489120E+00
7.255763E+00 -1.069581E+00 -7.176496E+00
3.381767E+01 -2.009342E+01 -2.720091E+01
1.635695E+01 1.479870E+01 -6.967658E+00
1.781965E+01 3.113949E+00 -3.854545E+02
4.320827E+01 3.195421E+00 -4.308995E+01
2.075506E+01 3.730595E+02 3.853626E+02
3.433943E+01 8.002988E+00 3.339384E+01
2.388837E+01 2.380801E+01 1.957710E+00
2.320570E+01 2.094975E+01 -9.980600E+00
3.945047E+01 3.936551E+01 -2.587696E+00
3.181146E+00 -3.097733E+00 7.236992E-01
5.645147E+01 2.100587E+01 5.239772E+01
1.159831E+01 4.133205E+00 -1.083685E+01
2.521447E+00 2.587590E-01 -2.508134E+00
1.783283E+01 1.078411E+01 -1.420256E+01
1.024332E+01 6.300887E+00 3.949238E+02
7.165713E+01 -7.162680E+01 -2.084475E+00
1.441623E+01 -5.379045E+00 -1.337511E+01
2.661232E+01 -2.510950E+01 8.816369E+00
3.819475E+01 3.811631E+01 2.446626E+00
4.234384E+01 8.906908E+00 -4.139647E+01
1.346490E+01 -2.048298E-02 1.346489E+01
5.818039E+01 -5.093881E+01 3.748896E+02
2.022035E+01 -1.324417E+01 -1.527922E+01
1.829278E+00 1.730093E+00 -5.941694E-01
1.436367E+01 -1.011669E+01 1.019645E+01
5.631650E+00 4.849187E+00 2.863715E+00
4.640564E+01 -4.592538E+01 -6.659080E+00
1.936949E+01 -1.928704E+01 -1.785248E+00
4.266858E+01 -3.642470E+01 -2.222270E+01
6.162210E+00 1.364942E+00 6.009140E+00
4.426393E+01 4.426184E+01 4.302311E-01
1.568980E+01 4.913942E+00 1.490043E+01
6.940736E+00 -6.469928E+00 2.512738E+00
4.079141E+00 -3.456832E+00 -2.165571E+00
1.409137E+01 1.374412E+01 -3.109011E+00
2.861348E+00 -2.646969E+00 1.086678E+00
1.246765E+01 3.013067E-01 1.246401E+01
1.068571E+01 -1.060683E+01 -1.295896E+00
3.003280E+01 -1.662445E+01 2.501193E+01
1.020060E+01 2.241586E+00 9.951254E+00
8.934677E+00 8.868859E+00 1.082497E+00
7.112162E+00 -6.956378E+00 1.480427E+00
9.156058E+00 -3.180043E+00 -8.586078E+00
3.356713E+01 -1.662517E+01 -2.916087E+01
1.678482E+01 -5.431295E+00 1.588179E+01
1.911386E+01 -7.414420E+00 1.761721E+01
1.827368E+01 -4.601703E+00 1.768479E+01
1.189563E+01 -4.365694E+00 -1.106556E+01
4.360442E+01 3.837556E+00 -4.343522E+01
7.144890E+00 -2.931640E+00 3.964843E+02
2.989764E+01 -5.831537E-01 2.989196E+01
3.084707E+00 -2.930785E+00 9.622455E-01
2.220505E+01 -3.291130E+00 2.195979E+01
4.085695E+01 -2.576597E+01 3.170812E+01
8.466403E+00 -1.205060E+00 8.380204E+00
2.060547E+01 -2.791614E+00 2.041549E+01
6.531400E+01 6.114309E+01 -2.296609E+01
2.851404E+01 -1.130527E+01 -2.617711E+01
1.464154E+01 3.262894E+00 -1.427334E+01
2.606703E+01 1.743149E+01 3.836187E+02
2.364764E+01 -1.877043E+01 1.438339E+01
3.519468E+01 -3.489505E+01 4.582676E+00
1.008199E+01 -5.596175E+00 -8.386256E+00
1.887778E+01 1.501635E+01 1.144027E+01
5.571325E+00 -4.695910E+00 -2.998015E+00
8.092795E+00 5.869143E+00 5.571939E+00
1.329835E+01 9.951463E-02 -1.329798E+01
7.897470E+00 -6.396254E+00 -4.632275E+00
5.656620E+00 1.045823E+00 -5.559101E+00
1.536602E+01 8.574793E+00 -1.275098E+01
6.320739E+01 3.013700E+01 5.556020E+01
1.862719E+01 1.862194E+01 -4.420964E-01
2.886124E+01 -2.654842E+01 -1.132046E+01
5.998810E+01 4.543479E+00 5.981579E+01
4.278643E+00 2.995501E+00 -3.055120E+00
2.223830E+01 -1.919600E+01 -1.122744E+01
1.268365E+01 -7.077768E+00 -1.052521E+01
2.671296E+01 -2.342127E+01 1.284627E+01
9.651273E+00 -9.073839E+00 -3.288239E+00
2.046391E+01 -1.806835E+01 9.607618E+00
4.431855E+01 4.431697E+01 3.742528E-01
3.879319E+01 3.278454E+01 -2.073850E+01
5.355121E+00 5.349089E+00 -2.541028E-01
2.744106E+01 2.709793E+01 -4.325937E+00
7.907636E+00 5.929415E+00 5.231897E+00
1.237220E+01 7.121281E+00 1.011724E+01
2.846138E+01 -2.819956E+01 3.851569E+00
1.108023E+01 7.302784E+00 8.333120E+00
2.315104E+01 2.090142E+01 -9.954961E+00
7.898360E+00 5.899355E+00 5.251829E+00
2.042749E+01 -1.680457E+01 1.161416E+01
1.863077E+01 -8.055826E+00 1.679908E+01
6.844078E+00 -5.387247E+00 4.221252E+00
9.991593E+00 -5.534060E+00 -8.319021E+00
3.788637E+01 2.100544E+01 3.153012E+01
3.457867E+00 -2.552295E+00 2.332945E+00
1.064944E+01 6.650958E+00 -8.317170E+00
3.870048E+01 4.470506E+00 3.844141E+01
1.446793E+01 1.444093E+01 8.835336E-01
5.382063E+01 4.381504E+01 -3.125544E+01
1.376853E+01 -1.183041E+01 7.043703E+00
7.898360E+00 5.899355E+00 5.251829E+00
2.625430E+00 2.120399E-01 -2.616853E+00
9.375332E+00 3.279790E+00 8.782928E+00
1.568617E+00 2.393763E-01 1.550245E+00
1.089273E+01 9.342132E+00 -5.601437E+00
6.631851E+01 -4.594807E+01 4.782174E+01
4.252690E+00 -4.235356E+00 3.835771E-01
6.726457E+00 -5.816407E+00 -3.378556E+00
1.816867E+01 -1.806835E+01 -1.906667E+00
1.849251E+01 -1.200048E+01 -1.406987E+01
1.846358E+01 -1.731142E+01 -6.420165E+00
9.880905E+00 -8.654626E+00 4.767571E+00
3.705277E+01 1.879087E+01 3.710655E+02
1.759115E+01 -7.918395E+00 3.872918E+02
1.297517E+01 5.864215E+00 1.157437E+01
8.105831E+00 7.790439E+00 -2.239097E+00
2.725804E+01 -8.477240E+00 -2.590632E+01
1.183363E+01 2.999216E+00 1.144724E+01
4.984191E+01 -1.536832E+01 3.555866E+02
2.453792E+01 -2.444961E+01 -2.079891E+00
2.733777E+01 -2.501948E+01 1.101723E+01
5.019313E+01 -2.794371E+01 -4.169531E+01
1.860919E+01 1.222183E+01 -1.403313E+01
8.603532E+00 5.899355E+00 -6.262457E+00
4.713045E+01 1.769524E+01 4.368246E+01
6.684531E+00 -6.670335E+00 4.354173E-01
2.552885E+01 -1.199909E+01 -2.253318E+01
2.458395E+01 -2.449440E+01 -2.096495E+00
1.605171E+01 -7.092293E+00 -1.439989E+01
1.887778E+01 1.501635E+01 1.144027E+01
4.117413E+00 3.700800E+00 -1.804763E+00
8.117354E+00 7.797386E+00 -2.256592E+00
1.187147E+01 1.054696E+01 5.449164E+00
1.676710E+01 -5.481553E+00 1.584576E+01
2.730155E+01 -1.992045E+00 3.757712E+02
3.763408E+00 2.574388E+00 -2.745135E+00
2.567094E+01 -1.694368E+01 -1.928495E+01
1.617097E+01 1.295976E+01 -9.671865E+00
2.522758E+01 -2.507420E+01 -2.777645E+00
2.999965E+00 2.999216E+00 -6.704107E-02
2.522551E+00 -1.274056E+00 2.177164E+00
5.569862E+01 5.508398E+01 -8.251755E+00
9.814802E+00 -9.337386E+00 3.023833E+00
7.256477E+00 4.385183E+00 -5.781576E+00
1.327038E+01 1.227748E+01 5.036523E+00
5.993398E+00 -5.490505E+00 -2.403158E+00
5.338171E+00 -4.680641E+00 -2.566646E+00
1.207647E+00 -8.652802E-01 8.424376E-01
1.853965E+01 3.848205E+00 3.848641E+02
2.062706E+01 -2.766683E+00 2.044067E+01
8.531601E+00 -8.267670E+00 -2.105668E+00
3.205485E+01 -2.156951E+01 2.371223E+01
2.172354E+01 -1.580094E+00 -2.166600E+01
8.710258E+00 7.253010E+00 4.823115E+00
3.469158E+00 -2.570023E+00 2.330245E+00
3.814289E+01 2.825464E+01 -2.562334E+01
1.731876E+01 1.562723E+01 7.465190E+00
1.253292E+01 8.880933E+00 8.843259E+00
3.473063E+01 -1.651037E+01 3.055527E+01
1.271957E+01 1.170548E+01 4.976870E+00
3.137811E+01 -5.290872E+00 3.720712E+02
3.399910E+01 1.638857E+01 -2.978849E+01
4.123442E+01 2.634733E+01 -3.171901E+01
1.139303E+01 -3.617565E+00 1.080345E+01
7.387315E+00 6.099835E+00 4.167065E+00
8.583556E+00 6.678092E+00 5.392635E+00
3.218540E+01 3.213925E+01 -1.722889E+00
3.424217E+01 1.304704E+01 3.165914E+01
3.488605E+01 -2.954133E+01 1.855657E+01
5.970566E+01 -6.449912E+00 -5.935625E+01
2.018307E+01 1.126697E+01 -1.674551E+01
1.154083E+01 1.141757E+01 1.682204E+00
7.120503E+00 -2.102195E+00 -6.803112E+00
3.743307E+01 -2.094524E+01 3.102470E+01
2.472972E+01 1.595670E+01 1.889292E+01
2.198700E+01 2.185254E+01 -2.427844E+00
3.010068E+01 -1.114472E+00 -3.008004E+01
1.397944E+01 7.233385E+00 1.196256E+01
1.665293E+01 -1.578783E+01 5.297598E+00
1.550890E+01 -8.548364E+00 -1.294030E+01
1.260645E+01 1.138862E+01 -5.405738E+00
1.287965E+01 1.278737E+01 1.539014E+00
2.969320E+01 -4.843597E+00 -2.929549E+01
3.579703E+01 3.566584E+01 -3.061874E+00
1.487030E+01 1.369098E+01 5.803714E+00
1.764396E+01 1.680341E+01 5.380971E+00
1.926138E+00 1.882192E+00 -4.090967E-01
2.738720E+01 2.405368E+01 1.309502E+01
1.938412E+00 5.244479E-01 -1.866118E+00
3.392273E+01 2.112469E+01 -2.654241E+01
2.933808E+01 1.798161E+01 2.318156E+01
1.910497E+01 -1.759889E+01 -7.434983E+00
2.276773E+01 -2.065315E+01 9.582100E+00
3.563323E+01 5.368135E+00 3.522656E+01
2.010336E+01 -1.832889E+01 8.258143E+00
4.762410E+01 -3.916041E+01 2.710198E+01
1.796041E+01 1.787542E+01 -1.745203E+00
4.162529E+01 -1.201771E+00 -4.160794E+01
2.145702E+01 -3.871663E-01 -2.145352E+01
3.138590E+00 -1.307999E+00 -2.853049E+00
6.870049E+00 -6.045823E+00 -3.262759E+00
1.903574E+01 -1.225441E+01 1.456670E+01
8.613956E+00 -7.090900E+00 4.890744E+00
4.054331E+00 -3.708116E+00 1.639351E+00
7.233390E+00 -7.169314E+00 -9.606580E-01
4.696831E+01 -2.857093E+01 3.727901E+01
1.084566E+01 -1.084484E+01 1.327025E-01
1.173211E+01 1.068914E+01 -4.835776E+00
2.767653E+01 -7.023831E-01 -2.766761E+01
4.155040E+01 -1.193375E+00 -4.153326E+01
8.210800E+00 8.084575E+00 1.434187E+00
1.766988E+01 -1.504454E+01 -9.267494E+00
7.126979E+00 -6.673719E+00 2.501061E+00
3.871473E+01 4.595909E+00 3.844097E+01
6.978159E+00 4.066981E+00 5.670483E+00
2.048026E+01 3.661443E+00 -2.015031E+01
1.902596E+01 1.749406E+01 -7.479652E+00
3.996292E+00 -3.588597E+00 1.758500E+00
1.225705E+01 -8.990024E+00 8.331558E+00
4.734869E+01 1.906629E+01 3.596598E+02
4.507339E+00 -3.123620E+00 3.249477E+00
4.983012E+01 -1.521166E+01 3.555485E+02
5.972406E+01 -6.416395E+00 -5.937839E+01
1.339296E+01 -1.168234E+00 1.334192E+01
1.905606E+01 -1.427232E+01 -1.262673E+01
1.736296E+01 -4.510202E+00 1.676695E+01
5.737979E+00 4.634814E+00 3.382736E+00
4.257339E+01 -3.423455E+02 3.942026E+02
4.465318E+00 2.443790E+00 -3.737240E+00
5.404009E+00 -2.408229E-01 -5.398641E+00
1.903885E+01 -1.234383E+01 1.449510E+01
2.246072E+01 -8.585225E+00 2.075519E+01
3.157011E+01 -1.450909E+01 3.749615E+02
3.770876E+01 -3.227669E+01 1.949784E+01
7.418850E+00 5.654159E+00 -4.803104E+00
3.004305E+00 1.745292E+00 2.445364E+00
1.378214E+01 7.754498E-01 -1.376031E+01
3.119539E+01 -2.218453E+01 -2.193169E+01
8.734175E+00 -6.803273E+00 5.477343E+00
1.541666E+01 6.657390E+00 1.390512E+01
1.809457E+01 7.551307E+00 1.644358E+01
1.356462E+01 2.493992E+00 -1.333338E+01
4.132791E+01 3.438212E+02 -9.677815E+00
1.081087E+01 -8.554066E-01 -1.077698E+01
2.203448E+01 2.188779E+01 -2.538252E+00
2.461057E+01 2.186333E+01 1.129934E+01
3.833555E+01 1.661935E+01 -3.454579E+01
3.657065E+01 3.633806E+01 -4.118001E+00
2.450869E+01 -2.218453E+01 -1.041741E+01
1.371133E+01 -1.203971E+01 6.560943E+00
7.574541E+00 -4.327409E+00 -6.216688E+00
1.567563E+01 -6.237021E-01 1.566322E+01
2.464716E+01 -2.454894E+01 -2.198248E+00
5.170555E+01 2.737189E+00 5.163305E+01
7.550098E+00 -5.715633E+00 4.933104E+00
1.297467E+01 1.295136E+01 7.774328E-01
1.714907E+01 -8.424340E+00 -1.493723E+01
8.481358E+00 8.342436E+00 -1.528791E+00
8.761936E+00 -8.393867E+00 -2.512870E+00
5.982986E+00 1.293097E+00 5.841577E+00
3.625343E+01 -3.621201E+01 -1.732540E+00
1.447060E+01 1.385374E+01 -4.179988E+00
1.572359E+01 -7.896859E+00 -1.359672E+01
2.118193E+01 -1.709934E+00 2.111280E+01
3.930810E+01 3.681489E+01 1.377646E+01
2.979812E+00 -2.897217E+00 6.967165E-01
3.268730E+01 -2.210931E+01 2.407567E+01
2.972583E+01 2.906668E+01 -6.225227E+00
9.325703E+00 -4.206373E+00 -8.323170E+00
1.287963E+01 -1.202156E+01 -4.622452E+00
6.874982E+00 -1.944411E+00 6.594289E+00
1.848931E+01 4.818773E+00 1.785033E+01
1.497791E+01 9.675649E+00 1.143327E+01
1.557509E+01 9.363126E+00 -1.244649E+01
3.833555E+01 1.661935E+01 -3.454579E+01
2.809820E+01 -1.922695E+01 2.048984E+01
9.657520E+00 -7.425602E-01 -9.628930E+00
1.010821E+01 -1.006534E+01 -9.299315E-01
1.740278E+00 1.517378E+00 8.521328E-01
3.345089E+00 -2.264974E+00 2.461609E+00
1.293815E+00 1.080101E+00 7.122786E-01
1.150680E+01 -3.463463E-02 -1.150674E+01
1.659044E+01 -1.448979E+01 3.949199E+02
3.987167E+01 2.469321E+01 3.130488E+01
9.199530E+00 8.420311E+00 3.705362E+00
3.224692E+00 -8.310006E-01 -3.115779E+00
4.613928E+01 -3.497184E+01 -3.009657E+01
1.668411E+01 4.262887E+00 -1.613032E+01
7.425082E+00 2.790868E+00 -6.880617E+00
4.047194E+01 2.201706E+01 -3.395919E+01
1.966867E+01 9.447233E+00 -1.725127E+01
3.985315E+01 2.464902E+01 3.131613E+01
2.984432E+00 3.835401E+02 -2.948790E+00
2.992063E+00 -2.911815E+00 6.883154E-01
4.538625E+01 -4.259794E+01 -1.566291E+01
1.068327E+01 6.911330E+00 8.146517E+00
1.042778E+01 -2.176008E+00 1.019822E+01
3.351269E+01 3.202329E+01 -9.879757E+00
6.574912E+00 -5.875987E+00 2.949956E+00
3.133007E+00 2.799975E+00 -1.405658E+00
6.699290E+00 -6.693519E+00 -2.780227E-01
1.275858E+01 1.241393E+01 -2.945419E+00
5.877242E+00 -2.168826E+00 5.462433E+00
1.009605E+01 3.839075E+02 1.009563E+01
1.530182E+01 1.527996E+01 8.174640E-01
3.594980E+01 2.095111E+01 2.921369E+01
5.733943E+01 5.480793E+01 -1.684937E+01
4.526933E+01 -2.584738E+00 3.578045E+02
1.731761E+01 -7.528464E+00 3.874044E+02
1.329219E+01 -1.178348E+01 6.150779E+00
1.231979E+01 -1.150308E+01 4.410943E+00
1.683636E+01 1.682554E+01 -6.037519E-01
9.893388E+00 -4.734774E+00 -8.686831E+00
1.679020E+01 -1.558810E+01 -6.238736E+00
2.849841E+01 -1.124658E+01 -2.618537E+01
1.856922E+01 -1.629639E+01 8.901893E+00
1.773318E+01 5.760444E+00 1.677149E+01
1.347034E+01 -1.186993E+01 -6.368267E+00
2.632037E+01 2.538345E+01 6.960085E+00
4.279503E+00 3.027061E+00 -3.025070E+00
1.404088E+01 1.353457E+01 -3.736539E+00
9.879209E+00 -8.978473E-01 9.838325E+00
5.671668E+01 4.492661E+01 -3.461766E+01
6.794730E+00 -6.375892E+00 2.348693E+00
1.069207E+01 5.771778E+00 -9.000387E+00
3.230348E+00 3.176661E+00 5.864934E-01
1.672122E+01 4.385586E+00 -1.613585E+01
4.006953E+01 -3.806176E+01 1.252477E+01
6.138954E+00 3.923367E+00 4.721646E+00
1.420627E+01 1.337178E+01 -4.797230E+00
1.439645E+01 -1.505986E+00 -1.431747E+01
5.689827E+00 -5.683162E+00 -2.753096E-01
3.987415E+01 2.471820E+01 3.128831E+01
9.010037E+00 -1.310028E+00 -8.914291E+00
1.199183E+00 -8.928926E-01 8.004888E-01
1.561099E+01 2.127747E+00 1.546531E+01
1.865289E+01 1.349684E+01 1.287500E+01
3.401084E+01 1.651981E+01 -2.972933E+01
5.441480E+01 -1.392368E+01 5.260324E+01
5.598444E+00 3.808069E+02 -4.598586E+00
8.939139E+00 -1.255335E+00 8.850556E+00
1.346886E+01 4.243566E+00 -1.278289E+01
3.546641E+01 2.196508E+01 2.784604E+01
1.275457E+01 9.029910E+00 9.007756E+00
7.551492E+00 -2.551159E+00 -7.107504E+00
1.461888E+01 1.461816E+01 -1.448046E-01
1.359418E+01 9.659589E+00 9.565255E+00
1.566130E+01 1.387240E+01 -7.268631E+00
1.346886E+01 4.243566E+00 -1.278289E+01
1.685677E+01 1.621531E+01 -4.605889E+00
1.931028E+01 -2.794223E+00 -1.910704E+01
1.213484E+01 4.662185E+00 1.120350E+01
4.615593E+00 3.335159E+00 -3.190676E+00
5.066228E+00 4.738636E+00 1.792205E+00
3.713253E+01 3.685187E+01 -4.556834E+00
1.339796E+01 4.168250E+00 -1.273307E+01
1.924512E+01 -1.472309E+01 -1.239376E+01
8.168690E+00 -1.089476E+00 8.095711E+00
1.123317E+01 1.800189E+00 1.108799E+01
1.822269E+01 6.131251E+00 1.716025E+01
2.558777E+01 3.597064E+02 -8.034714E+00
3.280307E+01 -3.274460E+01 1.957708E+00
2.364332E+01 1.709844E+01 -1.632941E+01
4.243396E+01 3.862402E+01 1.757346E+01
4.433084E+01 9.850982E+00 -4.322246E+01
2.621384E+01 -2.416833E+01 -1.015171E+01
8.558210E+00 4.179107E+00 7.468468E+00
8.107897E+00 8.515003E-01 -8.063060E+00
4.361026E+01 -9.164201E+00 4.263651E+01
5.245950E+00 1.923487E+00 -4.880593E+00
3.736362E+00 1.727825E+00 -3.312857E+00
1.855943E+01 -7.842555E+00 1.682102E+01
3.995677E+01 -3.797324E+01 1.243287E+01
3.658219E+01 -6.220280E+00 3.669505E+02
1.392872E+01 -2.713540E-01 -1.392608E+01
5.603178E+00 -3.706984E+00 4.201652E+00
1.401968E+01 -2.815237E-01 -1.401686E+01
1.470711E+01 -1.259240E+01 7.598073E+00
3.109944E+01 -1.425403E+01 3.753595E+02
7.853626E+00 -7.819230E+00 7.342183E-01
3.337160E+01 3.506310E+02 4.171707E-01
1.044670E+01 9.663773E+00 -3.967993E+00
5.971379E+01 -6.241950E+00 -5.938665E+01
1.706282E+01 -5.611595E+00 -1.611365E+01
1.537406E+01 1.472843E+01 -4.408493E+00
2.970232E+00 2.947420E+00 3.674110E-01
3.932202E+01 -1.126309E+01 -3.767445E+01
4.765597E+00 4.529445E+00 1.481568E+00
3.831840E+00 -5.892292E-02 3.831387E+00
3.640703E+01 -2.638415E+01 -2.508683E+01
1.108959E+01 9.969631E-01 1.104469E+01
1.744862E+01 1.573001E+01 7.551245E+00
1.560906E+01 -1.388463E+01 -7.131623E+00
2.915035E+01 2.776871E+01 8.867992E+00
9.752140E+00 -3.953440E+00 8.914850E+00
1.216672E+01 1.065861E+01 -5.867124E+00
1.241956E+01 -1.154638E+01 4.574580E+00
8.147145E+00 -7.486913E+00 -3.212803E+00
2.581019E+01 1.655313E+01 -1.980302E+01
1.296271E+01 -1.187407E+01 -5.199831E+00
1.026468E+01 7.873422E+00 6.585803E+00
8.457223E+00 4.394369E+00 -7.225935E+00
1.050834E+01 5.270210E+00 9.091206E+00
2.827460E+01 -1.363517E+01 -2.476964E+01
2.487018E+01 -2.477584E+01 -2.164211E+00
4.041745E+01 3.436377E+02 2.110420E+00
4.935951E+00 -4.869850E+00 -8.050953E-01
2.208809E+01 -2.207863E+01 6.463960E-01
2.017941E+01 1.168896E+01 1.644922E+01
1.730968E+01 1.569377E+01 7.302787E+00
9.057437E+00 5.215851E+00 -7.404867E+00
4.158851E+00 8.694275E-01 -4.066957E+00
1.001953E+01 -6.371981E+00 7.732319E+00
3.640703E+01 -2.638415E+01 -2.508683E+01
5.525509E+00 -1.637728E+00 -5.277224E+00
3.899904E+01 4.466444E+00 3.874243E+01
6.749006E+00 4.871411E+00 -4.671021E+00
4.930359E+01 -1.480732E+01 3.559725E+02
5.893781E+00 1.347385E+00 5.737701E+00
2.571802E+00 7.372094E-01 2.463876E+00
5.750778E+00 -4.858789E+00 -3.076300E+00
1.550139E+01 -1.332753E+01 -7.916438E+00
1.025133E+01 -9.437245E+00 4.003532E+00
1.764520E+01 5.927524E+00 -1.661979E+01
8.798743E+00 -5.528330E+00 6.845103E+00
1.368489E+01 2.449880E+00 -1.346381E+01
5.151635E+01 -2.672413E+01 -4.404265E+01
1.457079E+01 1.064256E+01 9.952083E+00
6.173041E+00 5.018829E+00 3.594132E+00
5.502975E+00 -3.521063E-01 5.491698E+00
1.232459E+01 1.232118E+01 -2.897682E-01
3.951745E+01 -1.138854E+01 -3.784085E+01
2.066767E+01 -1.367443E+01 -1.549719E+01
3.077536E+00 2.606870E+00 -1.635682E+00
1.819360E+01 1.063443E+01 -1.476198E+01
3.194170E+01 -1.899729E+01 -2.567831E+01
3.675063E+01 -3.714865E+00 -3.656240E+01
1.124864E+01 1.853005E+00 1.109496E+01
5.504317E+00 -3.877941E-01 5.490639E+00
1.644344E+01 2.880374E+00 3.868108E+02
1.239589E+01 1.239583E+01 -3.982084E-02
5.796145E+00 5.484061E+00 1.876265E+00
1.990179E+00 1.781477E+00 8.872157E-01
1.614307E+01 6.392476E+00 1.482346E+01
3.600518E+01 3.496100E+01 8.608247E+00
1.128008E+01 -1.127933E+01 -1.301017E-01
2.866822E+01 3.555890E+02 -3.831353E+00
1.311340E+01 -1.294911E+01 2.069204E+00
2.840881E+01 -3.560668E+02 -5.176747E+00
3.096187E+01 1.688776E+01 -2.595074E+01
1.091587E+01 -9.412623E+00 5.527990E+00
4.366687E+01 5.000866E+00 4.337957E+01
1.213753E+01 -1.031549E+01 -6.396126E+00
3.201389E+01 2.271019E+01 -2.256405E+01
3.935921E+01 -1.368561E+01 -3.690327E+01
1.509803E+01 1.304341E+01 -7.603940E+00
3.926254E+01 -3.549334E+01 -1.678601E+01
3.740877E+01 1.948259E+01 3.710650E+02
1.067898E+01 -1.040021E+01 2.424099E+00
1.184315E+01 1.037294E+01 -5.715097E+00
4.638930E+00 -3.329449E+00 3.230238E+00
1.041514E+01 -4.392335E+00 9.443645E+00
2.559737E+01 2.118086E+01 -1.437347E+01
1.076055E+01 1.039702E+00 1.071021E+01
7.089636E+00 -4.447166E+00 5.521382E+00
6.750339E+00 -1.925555E+00 -6.469878E+00
1.715011E+00 -7.596157E-01 -1.537610E+00
2.340458E+01 3.415342E+00 -2.315405E+01
2.517162E+00 2.514549E+00 -1.146757E-01
1.551445E+01 1.443331E+01 5.690149E+00
4.373982E+01 1.596233E+01 4.072316E+01
3.617356E+01 1.527742E+00 3.614129E+01
1.929220E+01 1.888719E+01 3.932319E+00
1.931171E+01 -2.560742E+00 -1.914118E+01
2.116697E+01 -2.090321E+01 3.331155E+00
2.164158E+00 2.764688E-01 2.146426E+00
1.373264E+01 1.880887E-01 1.373135E+01
1.220691E+01 7.007897E+00 9.994900E+00
1.234937E+01 -1.225896E+01 -1.491562E+00
2.092121E+01 9.639310E-01 2.089900E+01
1.915781E+01 -1.501952E+01 1.189266E+01
1.683902E+01 1.666377E+01 -2.423087E+00
1.145463E+01 4.381590E+00 1.058349E+01
1.597797E+01 -4.648783E-01 1.597120E+01
1.493309E+01 9.540361E+00 1.148820E+01
1.051025E+01 -2.313877E+00 -1.025238E+01
3.662753E+00 3.017294E+00 -2.076461E+00
1.084121E+01 -2.334418E+00 1.058689E+01
2.492809E+01 3.612802E+02 -1.025772E+01
6.043249E+00 -1.117714E+00 5.938988E+00
6.641006E+00 -2.569110E+00 3.968761E+02
1.367461E+01 7.514156E+00 -1.142508E+01
3.041991E+00 2.878094E+00 -9.850313E-01
3.405339E+01 2.576204E+00 -3.395581E+01
1.399805E+01 -3.932268E+00 1.343438E+01
9.915885E+00 9.910082E+00 3.391955E-01
5.444935E+00 4.266881E+00 -3.382461E+00
1.142445E+01 -6.498007E+00 -9.396482E+00
1.092462E+01 -9.753054E+00 4.921912E+00
1.533724E+01 -1.389344E+01 -6.496415E+00
1.907992E+01 -5.942701E+00 -1.813085E+01
8.960236E+00 4.051033E+00 7.992181E+00
7.396494E+00 7.666477E-01 -7.356655E+00
3.677017E+01 -6.863106E+00 3.668760E+02
8.576965E+00 -4.944590E+00 7.008235E+00
1.285375E+01 -5.478929E+00 1.162757E+01
4.581669E+00 -2.925770E+00 -3.525842E+00
6.092638E+01 -5.911512E+01 1.474536E+01
1.430177E+01 -9.651142E+00 -1.055444E+01
1.528805E+01 6.300206E+00 -1.392954E+01
1.225062E+01 4.528065E+00 1.138307E+01
1.178311E+01 -2.925665E+00 1.141413E+01
3.407823E+01 1.869950E+01 2.848955E+01
7.972185E+00 -5.092611E+00 -6.133600E+00
5.773051E+00 -4.847839E+00 -3.134737E+00
1.699241E+01 1.602791E+01 -5.643434E+00
3.644651E+01 -2.641757E+01 -2.510896E+01
1.454590E+01 -7.129562E+00 1.267883E+01
5.463420E+00 -3.860233E+00 3.866208E+00
1.260551E+01 -1.243247E+01 2.081522E+00
3.080512E+01 4.971274E+00 3.040135E+01
4.585541E+01 3.693748E+01 2.717243E+01
2.923669E+01 -1.321588E+01 2.607920E+01
1.614686E+01 -3.709079E+02 9.450856E+00
7.886835E+00 -7.619174E+00 2.037243E+00
8.842736E+00 -8.418889E+00 -2.704863E+00
3.008920E+01 1.940938E+01 -2.299208E+01
3.847737E+00 -3.762067E+00 -8.074229E-01
7.178780E+00 2.165392E+00 6.844411E+00
2.904405E+01 4.105746E+00 -2.875239E+01
6.959599E+00 -2.461541E+00 3.964903E+02
1.310414E+01 8.599062E+00 9.888107E+00
1.016281E+01 -1.041676E+00 1.010928E+01
4.824949E+01 -2.867488E+01 3.880418E+01
7.543790E+00 7.321864E+00 1.816333E+00
5.376034E+01 -2.637230E+01 3.561526E+02
1.145059E+01 4.459772E+00 -1.054639E+01
1.686681E+01 1.630045E+01 -4.334091E+00
2.024653E+00 2.000316E+00 -3.129784E-01
4.052572E+01 3.801163E+01 1.405169E+01
2.621105E+01 -2.578334E+01 -4.715776E+00
4.332710E+00 -4.330077E+00 1.510325E-01
7.745384E+00 -7.282845E+00 -2.636503E+00
5.146128E+01 1.846910E+01 4.803286E+01
2.936590E+01 1.793040E+01 2.325634E+01
3.755596E+01 -6.549298E+00 -3.698049E+01
4.651869E+01 -4.657840E+00 4.628491E+01
1.875264E+01 -1.856501E+01 -2.646136E+00
2.004781E+01 8.749216E+00 3.849621E+02
3.236440E+01 -3.519319E+02 4.369472E+00
2.495445E+01 3.612600E+02 -1.027707E+01
2.669715E+00 2.588710E+00 -6.526579E-01
1.708775E+00 1.644026E-01 1.700848E+00
3.749878E+00 3.056068E+00 -2.173023E+00
1.358895E+01 8.957862E+00 1.021843E+01
1.458352E+01 -1.450546E+01 -1.506937E+00
1.179519E+01 8.062085E+00 8.609833E+00
3.246051E+00 -2.789684E+00 -1.659671E+00
5.385373E+01 -2.636958E+01 3.560440E+02
7.546516E+00 -5.276073E+00 -5.395642E+00
3.420571E+00 -3.365624E+00 6.106416E-01
5.768337E+00 -1.768575E+00 -5.490524E+00
2.814804E+01 -2.648854E+01 9.522061E+00
3.053773E+01 -1.383943E+01 3.757783E+02
2.588445E+01 -1.758721E+00 3.771754E+02
5.222279E+00 -8.289762E-01 -5.156064E+00
6.096162E+00 -5.014348E+00 -3.466916E+00
4.873080E+01 -3.358600E+02 -7.564997E+00
7.117268E+00 -6.084375E+00 -3.692679E+00
9.163114E+00 -4.725671E+00 -7.850522E+00
2.635821E+01 -1.195489E-01 -2.635794E+01
2.212798E+01 2.199530E+01 -2.419539E+00
3.014100E+01 1.947307E+01 -2.300608E+01
2.270779E+01 -2.014873E+01 -1.047246E+01
5.648731E+00 -4.633914E-01 -5.629691E+00
1.788714E+01 1.420315E+01 -1.087291E+01
1.601357E+01 1.356806E+01 -8.505412E+00
7.595190E+00 7.587436E+00 3.431146E-01
1.794875E+01 8.081482E+00 -1.602646E+01
1.925421E+01 -1.925296E+01 -2.197381E-01
5.177674E+00 2.614547E+00 4.469054E+00
5.953551E+00 5.019430E-02 -5.953339E+00
2.116718E+01 9.505966E+00 -1.891259E+01
2.848936E+01 1.966254E+01 2.061620E+01
3.993967E+01 1.890923E+01 -3.517980E+01
6.517032E+01 -4.490557E+01 4.722987E+01
1.184306E+01 8.360830E+00 8.387771E+00
3.770311E+01 -1.003844E+01 3.634218E+01
1.850395E+01 1.811628E+01 3.767831E+00
4.361686E+01 -3.816902E+01 -2.110821E+01
8.658775E+00 5.562977E+00 6.635335E+00
9.998995E+00 1.636950E+00 9.864091E+00
1.505517E+01 1.392754E+01 -5.716813E+00
5.724687E+01 -4.498388E+01 -3.540699E+01
1.831381E+01 1.827804E+01 -1.144070E+00
2.239703E+01 -2.050398E+01 9.011860E+00
3.908112E+01 -2.881037E+01 2.640638E+01
2.335318E+01 3.838496E+00 2.303556E+01
5.340064E+00 -5.320705E+00 -4.542885E-01
2.108389E+01 -2.998344E+00 -2.086960E+01
6.528228E+01 3.690065E+01 3.491473E+02
3.216150E+01 2.558124E+01 1.949262E+01
1.901929E+01 1.056153E+01 1.581732E+01
1.980368E+01 -5.729622E+00 -1.895672E+01
8.658775E+00 5.562977E+00 6.635335E+00
1.714859E+01 -3.247176E+00 1.683835E+01
1.414762E+01 -1.238357E+01 -6.841228E+00
4.841576E+01 -2.877941E+01 3.893368E+01
1.983860E+01 8.586144E+00 -3.851157E+02
2.791289E+00 4.929931E-01 -2.747408E+00
1.171053E+01 1.082924E+01 4.456919E+00
3.008920E+01 1.940938E+01 -2.299208E+01
1.509938E+01 1.497928E+01 1.900631E+00
3.075732E+00 8.410328E-01 -2.958512E+00
3.933670E+01 1.104174E+01 -3.775521E+01
2.827652E+01 -1.825743E+00 2.821752E+01
2.151114E+01 -1.615983E+01 -1.419820E+01
1.847902E+01 1.811628E+01 3.643447E+00
3.911681E+01 -3.751604E+01 1.107570E+01
1.358306E+01 8.110322E+00 1.089598E+01
2.368721E+01 -4.668100E+00 -2.322268E+01
5.827524E+01 -5.804155E+01 -5.213635E+00
3.101136E+01 -1.228737E+01 2.847324E+01
9.467755E+00 -5.571021E+00 7.655202E+00
1.874614E+01 1.636000E+01 9.152486E+00
3.239593E+01 -2.342522E+01 -2.237756E+01
1.725822E+01 -1.479291E+01 8.889100E+00
3.207033E+01 -8.190099E+00 3.100691E+01
7.909094E+00 -5.607537E+00 5.577570E+00
4.521002E+01 -4.249974E+01 -1.541809E+01
2.766500E+00 1.064106E+00 -2.553665E+00
4.504060E+00 1.661754E+00 4.186302E+00
4.265799E+00 3.968940E+00 1.563509E+00
3.913072E+01 -5.634801E+00 3.872290E+01
3.978215E+01 3.253013E+01 2.290000E+01
5.710427E+00 -2.679884E+00 5.042539E+00
1.831381E+01 1.827804E+01 -1.144070E+00
1.672251E+01 -8.124760E+00 -1.461611E+01
3.510809E+01 -1.515735E+01 3.166753E+01
7.765541E+00 9.538007E-01 -7.706743E+00
4.812621E+00 -2.708662E+00 -3.977999E+00
1.096804E+01 -1.392412E+00 1.087930E+01
3.719061E+01 -7.478162E+00 3.665690E+02
4.691902E-01 -4.497318E-01 -1.337190E-01
1.101668E+01 -1.099270E+01 -7.264668E-01
1.667725E+01 3.680243E+02 -4.786208E+00
1.052339E+01 5.554351E+00 -8.938170E+00
4.156829E+01 3.424726E+02 1.844170E+00
5.820053E+00 -3.283713E+00 -4.805230E+00
8.630461E+00 7.200155E+00 -4.758427E+00
5.092194E+00 4.193179E+00 -2.889237E+00
3.304263E+01 2.773874E+01 -1.795488E+01
9.411021E+00 -9.410271E+00 -1.187599E-01
1.945778E+01 -7.334628E+00 -1.802244E+01
4.551768E+01 3.660111E+01 2.705953E+01
1.237197E+01 8.141783E+00 9.315416E+00
3.417755E+00 -3.390658E+00 4.295204E-01
3.627824E+00 -1.078208E-01 -3.626222E+00
1.441541E+01 -1.158325E+01 8.580943E+00
3.131534E+01 2.784585E+01 -1.432688E+01
3.543199E+01 1.532939E+01 -3.194426E+01
6.581685E+00 -2.867298E+00 -5.924287E+00
1.699567E+01 -1.670302E+01 -3.140380E+00
1.014997E+01 6.606022E+00 -7.705996E+00
1.969714E+01 -1.082254E+01 1.645751E+01
2.001093E+01 5.204880E+00 1.932218E+01
2.621105E+01 -2.578334E+01 -4.715776E+00
1.399500E+01 1.320081E+01 -4.647450E+00
2.117776E+01 3.648607E+02 -9.065670E+00
1.275012E+01 -1.200998E+01 4.280894E+00
9.819933E+00 -8.717419E-02 -9.819546E+00
1.801509E+01 -1.660683E+01 6.982590E+00
1.737617E+01 -3.675271E+02 -5.529336E+00
4.188734E+01 5.175546E+00 -4.156637E+01
3.168138E+01 2.829721E+01 1.424703E+01
1.241648E+01 8.426628E+00 9.119262E+00
5.648749E+00 1.564836E+00 5.427675E+00
1.277782E+01 -2.747558E+00 -1.247892E+01
3.172751E+00 -2.953288E+00 1.159501E+00
2.681042E+01 -6.191414E+00 2.608573E+01
1.934429E+01 -5.404261E+00 -1.857405E+01
1.693260E+01 5.529963E+00 1.600414E+01
3.589315E+01 -2.090322E+01 -2.917831E+01
4.418653E+01 1.048219E+00 -4.417409E+01
3.543199E+01 1.532939E+01 -3.194426E+01
3.036279E+00 -2.494317E+00 -1.731293E+00
7.716890E+00 -7.319761E+00 2.443661E+00
5.439379E+00 -1.739424E+00 5.153761E+00
3.399877E+00 9.971668E-01 3.250358E+00
2.339432E+01 -2.224837E+01 -7.232162E+00
1.735911E+01 1.709672E+01 3.006820E+00
1.890572E+01 1.057826E+01 1.566929E+01
1.290354E+01 -1.268696E+01 2.354235E+00
2.303188E+01 1.674845E+01 -1.581003E+01
8.414677E+00 7.483455E+00 -3.847686E+00
1.959050E+01 1.284861E+00 1.954832E+01
1.226952E+01 -9.631153E+00 -7.601443E+00
1.394078E+01 8.523896E+00 -1.103125E+01
3.937149E+01 -3.460182E+02 1.036802E+01
7.612989E+00 6.617295E+00 3.764174E+00
9.089316E+00 8.155768E+00 4.012371E+00
4.229546E+01 -4.213044E+01 3.732558E+00
1.071115E+01 3.817984E+02 1.048245E+01
2.519134E+01 -3.588092E+02 1.712965E-01
2.160003E+01 2.078107E+01 5.891365E+00
1.618033E+01 7.468395E+00 -1.435361E+01
2.907533E+01 -6.614601E+00 -2.831293E+01
6.161798E+00 -4.867366E+00 3.778425E+00
1.195219E+01 -8.866028E+00 8.015503E+00
5.687739E+00 5.158160E+00 -2.396614E+00
8.875882E+00 -8.870612E+00 3.058386E-01
2.528332E+01 -1.767178E+00 -2.522149E+01
5.947434E+00 5.423694E+00 2.440393E+00
1.091891E+01 -3.297746E+00 -1.040901E+01
2.866229E+01 -9.856256E+00 2.691433E+01
1.350726E+01 -3.212440E+00 -1.311969E+01
1.160222E+01 4.599474E+00 1.065159E+01
6.965953E+00 6.721283E+00 1.829987E+00
4.010352E+00 -1.740304E+00 -3.613068E+00
1.431475E+01 1.291418E+01 -6.175455E+00
1.082426E+01 7.591964E+00 7.715359E+00
2.316029E+01 1.377604E+01 1.861773E+01
2.012738E+01 2.009548E+01 -1.132722E+00
1.202949E+01 3.541980E+00 1.149622E+01
1.576959E+01 2.182804E+00 1.561779E+01
2.875498E+00 1.089944E+00 2.660923E+00
7.455415E+00 -5.611896E+00 4.908140E+00
1.814646E+01 -1.741580E+01 5.097473E+00
3.933499E+00 -3.933254E+00 -4.386697E-02
1.500487E+01 1.411072E+01 5.102337E+00
6.968213E+00 -5.812890E+00 3.842695E+00
9.871429E+00 -9.725152E+00 -1.693080E+00
4.559720E+00 -4.384224E+00 1.252849E+00
1.576959E+01 2.182804E+00 1.561779E+01
4.731270E+00 -3.420938E+00 -3.268349E+00
7.402824E+00 5.480586E+00 -4.976444E+00
8.359782E+00 -8.337558E+00 6.091645E-01
2.738045E+00 -2.492756E+00 -1.132722E+00
4.893349E+00 4.887009E+00 -2.490082E-01
4.400615E+00 4.389494E+00 3.126657E-01
3.957642E+01 3.795071E+01 1.122660E+01
2.560722E+01 -2.077362E+00 -2.552282E+01
4.496948E+01 -2.074508E+01 3.989857E+01
1.210230E+01 1.187729E+01 2.322848E+00
4.664214E+01 -4.531603E+01 -1.104291E+01
1.509361E+01 4.930754E+00 1.426551E+01
2.194891E+01 -2.062165E+01 -7.516784E+00
1.566498E+01 4.050931E+00 -1.513214E+01
4.985384E+01 -3.429459E+02 3.747163E+02
9.141482E+00 -4.740540E+00 -7.816263E+00
1.623695E+01 1.619812E+01 -1.122380E+00
1.641055E+01 -3.035338E+00 -1.612740E+01
6.891859E+00 -4.864856E+00 4.881690E+00
1.863895E+01 -3.947195E+00 1.821621E+01
2.507711E+01 -1.610964E+01 -1.921824E+01
4.674780E+00 3.347478E-01 -4.662780E+00
4.631188E+01 -1.577964E+00 -4.628499E+01
3.259025E+00 3.051194E+00 1.145190E+00
8.661193E+00 -8.660701E+00 9.234320E-02
1.772323E+01 1.744929E+01 3.104038E+00
4.685969E+00 3.570553E+00 -3.034708E+00
7.402824E+00 5.480586E+00 -4.976444E+00
2.603552E+01 -2.562357E+01 -4.613114E+00
2.829400E+01 -8.970981E+00 -2.683416E+01
4.548161E+00 -1.876941E+00 -4.142809E+00
1.675622E+01 -2.761112E-01 -1.675394E+01
1.146171E+01 1.144912E+01 -5.368791E-01
1.774396E+01 -1.125847E+01 -1.371477E+01
3.123320E+01 1.652720E+01 2.650216E+01
1.608937E+01 3.826583E+02 1.603333E+01
4.844520E+01 7.140069E+00 4.791614E+01
2.362606E+01 4.145215E+00 -2.325958E+01
8.678589E+00 3.964531E+00 -7.720130E+00
3.578036E+01 1.280020E+01 -3.341241E+01
3.920145E+01 3.662448E+01 1.397859E+01
1.027943E+01 6.739360E+00 3.952381E+02
1.392778E+01 1.285046E+01 5.371085E+00
1.811082E+01 -2.562421E+00 1.792863E+01
3.562164E+00 -3.786766E-01 -3.541979E+00
1.392364E+01 7.369940E+00 1.181320E+01
1.587252E+01 1.232763E+01 9.998317E+00
2.623889E+01 -2.623826E+01 -1.815521E-01
5.877829E+00 3.813730E+02 -5.258134E+00
5.780588E+00 -4.351057E+00 3.805721E+00
3.002998E+01 -3.288524E+00 2.984937E+01
3.547556E+01 -2.639441E+01 -2.370338E+01
3.497659E+01 -4.102736E-01 3.497418E+01
3.259025E+00 3.051194E+00 1.145190E+00
2.212798E+01 2.199530E+01 -2.419539E+00
2.508723E+01 -1.619387E+01 -1.916058E+01
2.319307E+01 1.361852E+01 1.877377E+01
4.247072E+01 -4.230499E+01 3.748328E+00
6.972105E+00 -6.396770E+00 2.773369E+00
6.307784E+00 4.029005E+00 4.853375E+00
1.324743E+01 -1.312583E+00 1.318224E+01
2.670112E+00 -1.819129E+00 -1.954551E+00
4.478026E+01 3.391450E+01 2.924172E+01
1.971329E+01 9.107305E+00 -3.855166E+02
4.844097E+01 7.148385E+00 4.791063E+01
5.641499E+01 -4.675145E+01 3.157456E+01
4.867130E+00 3.977382E+00 -2.805243E+00
3.962976E+01 3.802297E+01 1.117013E+01
9.736584E+00 3.731048E+00 -8.993350E+00
1.085451E+01 -9.189509E+00 -5.776955E+00
3.808190E+01 2.868139E+01 2.505213E+01
5.919503E+00 5.865064E+00 8.009612E-01
4.665634E+01 -3.382142E+02 8.970970E+00
1.838013E+01 1.375727E+01 1.218880E+01
2.553286E+01 1.482285E+01 2.078965E+01
1.767594E+01 -3.627851E-01 1.767222E+01
1.193824E+01 -3.950486E+00 -1.126566E+01
8.663350E+00 3.454931E+00 -7.944626E+00
5.878404E+00 3.811323E+02 -5.131442E+00
2.595660E+01 2.530988E+01 5.758035E+00
1.351096E+01 -1.313062E+01 3.183198E+00
1.811563E+01 1.379214E+01 1.174533E+01
3.583607E+01 1.347199E+01 -3.320737E+01
2.123858E+01 -1.875576E+01 -9.964891E+00
6.664323E+00 6.663729E+00 -8.900951E-02
3.394618E+01 -3.150104E+01 1.265020E+01
1.463747E+01 1.342320E+00 -1.457579E+01
1.837386E+01 1.759321E+01 -5.298843E+00
2.560787E+01 1.115894E+01 2.304867E+01
4.487264E+00 3.430147E+00 2.893032E+00
2.341541E+00 5.013136E-01 -2.287247E+00
8.126751E+00 -2.389009E-01 8.123238E+00
1.523394E+01 -1.449105E+01 -4.699184E+00
2.058568E+01 1.812617E+01 -9.757668E+00
1.980004E+01 4.336952E+00 1.931923E+01
1.639790E+01 -6.525453E+00 -1.504359E+01
6.282464E+00 -3.914088E+00 -4.914191E+00
3.436462E+01 -3.250723E+01 1.114481E+01
1.593989E+01 5.497022E+00 1.496204E+01
6.564198E+00 -6.389825E+00 1.502940E+00
1.619634E+01 -1.593424E+01 2.901976E+00
5.071910E+00 -4.483605E+00 -2.370982E+00
2.433159E+01 -4.484156E+00 -2.391482E+01
1.022279E+01 1.013786E+01 -1.314989E+00
1.176384E+01 -7.563532E+00 -9.010052E+00
1.528333E+01 -1.528255E+01 -1.542176E-01
4.962869E+01 -1.622625E+01 4.690112E+01
2.533069E+01 2.243195E+01 -1.176655E+01
4.745030E+00 1.311246E+00 4.560257E+00
7.059018E+00 -5.917506E+00 3.848747E+00
8.818014E+00 8.646167E+00 -1.732384E+00
2.558244E+00 1.710780E+00 -1.902063E+00
4.287619E+00 -2.365151E+00 3.576274E+00
6.052491E+00 2.319376E+00 5.590451E+00
1.379066E+01 2.778352E+00 -1.350788E+01
4.784534E+00 -2.633753E+00 -3.994385E+00
7.002480E+00 -1.331466E+00 6.874731E+00
3.079640E+00 4.156499E-01 3.051461E+00
1.506812E+01 -1.484108E+01 -2.605853E+00
4.031472E+01 3.122120E+01 -2.550517E+01
1.286723E+01 1.242777E+01 3.334079E+00
5.739446E+00 -4.798379E+00 3.149097E+00
8.995921E+00 8.650572E+00 -2.468644E+00
9.187186E+00 2.133448E+00 8.936038E+00
7.928516E+00 -1.951905E+00 7.684493E+00
1.975748E+00 1.099446E+00 -1.641584E+00
4.662656E+01 -3.382670E+02 9.084596E+00
5.277570E+00 4.862353E+00 2.051895E+00
3.617392E+01 -3.094375E+01 -1.873597E+01
1.593989E+01 5.497022E+00 1.496204E+01
1.812492E+01 8.139338E+00 -1.619456E+01
8.591726E+00 3.351376E+00 -7.911134E+00
1.113311E+01 -5.541215E+00 9.656142E+00
1.008309E+01 9.420663E+00 -3.594419E+00
5.947360E+00 5.425945E+00 -2.435203E+00
1.648947E+01 1.623840E+01 -2.866527E+00
2.674069E+01 3.605001E+02 1.276006E+01
1.372859E+01 1.931273E+00 1.359207E+01
1.712153E+01 1.641705E+01 4.860809E+00
3.154573E+01 -3.152616E+01 1.110967E+00
3.899858E+00 3.420621E-01 3.884827E+00
5.480533E+00 -5.151226E+00 1.871126E+00
3.141451E+00 -2.647570E+00 -1.690884E+00
1.632828E+01 1.028579E+00 1.629585E+01
4.718835E+01 -4.915798E+00 4.693160E+01
1.518584E+01 1.247838E+01 8.654456E+00
4.968899E+00 -4.418886E+00 2.272311E+00
5.731112E+00 4.923613E+00 2.933204E+00
1.228242E+01 -7.607845E+00 9.642537E+00
1.074828E+01 -1.018673E+01 3.428704E+00
8.847462E+00 -3.878534E+00 7.952016E+00
1.317259E+00 -1.292710E+00 2.531259E-01
3.697459E+01 -1.851410E+01 -3.200545E+01
8.589269E+00 2.662693E+00 -8.166126E+00
3.741178E+01 3.093163E+01 2.104461E+01
2.208419E+01 1.374018E+01 1.728927E+01
3.397048E+00 -3.200504E-01 -3.381938E+00
3.909977E+00 -3.287862E+00 -2.116100E+00
1.595340E+01 7.039799E+00 -1.431615E+01
2.867634E+01 -3.562803E+02 7.345190E+00
1.006738E+01 9.385819E+00 -3.641233E+00
1.180184E+01 7.074427E+00 -9.446472E+00
1.311640E+01 5.761185E+00 -1.178340E+01
1.496055E+01 -3.788931E+00 -1.447280E+01
3.899858E+00 3.420621E-01 3.884827E+00
2.978535E+01 1.429615E+01 -2.613019E+01
4.351021E+01 -3.413953E+02 3.941695E+02
1.436431E+01 -2.378949E+00 -1.416594E+01
9.827881E+00 -9.004363E+00 -3.938108E+00
1.739004E+01 5.519892E+00 -1.649073E+01
1.305122E+01 -6.433428E+00 1.135541E+01
2.681403E+00 -2.224550E+00 1.497096E+00
3.997181E+00 3.169973E-01 3.984592E+00
5.755851E+00 -1.977396E+00 5.405527E+00
4.872350E+00 2.734561E+00 4.032614E+00
9.262924E+00 -1.912532E+00 9.063332E+00
1.648661E+01 -3.091777E+00 -1.619411E+01
2.214584E+01 -3.636236E+00 2.184527E+01
1.644116E+01 1.592499E+01 -4.087342E+00
7.195376E+00 -7.159554E+00 -7.170997E-01
2.798830E+01 -2.071567E+01 1.882036E+01
