# Supplementary material for: Collective epithelial migration mediated by the unbinding of hexatic defects
Source: eLife. 2026 May 5;14:RP105397. doi: 10.7554/eLife.105397 (PMC13143286; doi:10.7554/eLife.105397)
Supplement: Figure 3—source data 1. [file elife-105397-fig3-data1.zip › Figure 3/Panel_e/D_2Em6/MinDist_xy_T1_defect.dat]

3.003928E+01 -7.680620E+00 2.904077E+01
6.404946E+00 -1.391698E+00 -6.251921E+00
1.603369E+01 -1.159113E+01 1.107812E+01
1.282179E+01 9.732170E+00 8.347647E+00
6.482175E+00 2.568705E+00 5.951500E+00
1.632964E+01 6.672558E+00 1.490417E+01
2.446119E+01 2.276479E+01 8.950643E+00
6.763508E+00 -1.979697E+00 -6.467290E+00
2.072413E+01 1.828950E+01 -9.745954E+00
5.564427E+00 5.554765E+00 3.277737E-01
1.076463E+01 6.575353E+00 8.523030E+00
9.773246E+00 -8.436693E+00 -4.933412E+00
1.308345E+01 1.278044E+01 -2.799453E+00
7.403464E+00 6.596151E+00 3.361855E+00
1.141929E+01 1.111278E+01 2.627971E+00
1.175778E+01 5.962015E+00 1.013409E+01
1.656302E+01 -1.479894E+01 -7.438068E+00
1.593631E+01 -1.556410E+01 -3.424159E+00
2.767929E+00 -7.767119E-01 2.656718E+00
1.558869E+01 -1.274088E+01 -8.982051E+00
2.812033E+00 -1.060560E+00 2.604370E+00
3.957211E+00 -3.405970E+00 2.014668E+00
1.717414E+01 1.327739E+01 1.089321E+01
7.745607E+00 3.011927E+00 7.136016E+00
1.678084E+01 1.064444E+01 1.297276E+01
3.378090E+00 -2.851928E+00 1.810523E+00
7.937607E+00 7.078858E+00 -3.591013E+00
8.457508E+00 1.060084E+00 8.390808E+00
4.556040E+01 8.361298E+00 -4.478659E+01
2.265011E+01 7.896660E+00 -2.122900E+01
2.420889E+01 -9.267137E+00 2.236494E+01
2.263771E+01 7.893684E+00 -2.121687E+01
1.704921E+01 1.343411E+01 1.049763E+01
1.562176E+00 -1.248854E+00 9.384860E-01
1.212370E+01 -1.121145E+01 4.613853E+00
8.640508E+00 -4.329699E+00 7.477438E+00
7.166143E+00 -4.648810E+00 -5.453638E+00
1.384252E+01 1.315101E+01 -4.320463E+00
3.082227E+01 1.699858E+01 -2.571109E+01
4.091365E+00 3.807106E+00 1.498405E+00
1.468358E+01 4.712513E+00 1.390682E+01
9.632885E+00 -9.612248E+00 6.302097E-01
8.650656E+00 8.403601E+00 -2.052643E+00
8.257277E+00 -6.913740E+00 -4.514735E+00
1.144679E+01 4.157162E+00 -1.066522E+01
1.210763E+01 1.049775E+01 -6.032577E+00
4.535862E+00 9.809573E-01 4.428518E+00
4.480403E+00 4.479205E+00 1.036140E-01
1.162263E+01 -8.356140E+00 8.078391E+00
1.620347E+00 1.386441E+00 8.386344E-01
1.291101E+01 -6.642232E-02 1.291084E+01
1.182755E+01 -5.010750E+00 1.071370E+01
4.101095E+00 1.599116E+00 3.776480E+00
4.416717E+00 9.505274E-01 4.313222E+00
7.210153E+00 1.311781E+00 -7.089819E+00
4.808648E+00 4.808112E+00 -7.179201E-02
1.051568E+01 5.585680E+00 8.909533E+00
7.906465E+00 -7.895905E+00 4.085055E-01
6.626013E+00 -4.138381E+00 -5.174732E+00
7.171980E+00 1.343725E+00 -7.044977E+00
3.068770E+01 -8.861722E+00 2.938035E+01
2.250422E+01 -1.051719E+00 2.247963E+01
1.057162E+01 5.512507E+00 9.020608E+00
8.249892E+00 -8.229198E+00 5.839710E-01
6.385163E+01 -3.311316E+02 3.580452E+01
8.684419E+01 -3.113827E+02 4.763027E+01
3.494360E+01 2.082101E+01 -2.806316E+01
5.085180E+01 3.977231E+01 -3.168705E+01
3.991304E+01 2.485788E+01 -3.122718E+01
5.984250E+01 4.614445E+01 -3.810269E+01
3.773972E+01 3.431004E+01 -1.571967E+01
1.828871E+01 1.799341E+01 -3.273249E+00
8.918650E+00 -8.874343E+00 8.878912E-01
9.496527E+00 9.090600E+00 2.746817E+00
3.947557E+01 2.450931E+01 -3.094534E+01
1.609170E+01 1.299406E+01 -9.491953E+00
8.408051E+00 3.787975E+00 -7.506435E+00
5.372057E+00 5.358407E+00 -3.827203E-01
2.674671E+01 2.092818E+01 -1.665527E+01
7.921456E+00 6.979457E+00 -3.746551E+00
2.575154E+01 2.444791E+01 -8.089583E+00
4.582553E+00 4.039091E+00 2.164611E+00
1.559047E+01 1.551687E+01 1.513052E+00
1.877683E+00 1.871324E+00 1.544035E-01
3.165866E+00 -2.913077E+00 1.239634E+00
8.721574E+00 -8.441571E+00 -2.192201E+00
1.857172E+00 1.220849E+00 1.399506E+00
1.195458E+01 1.182655E+01 1.744856E+00
1.441411E+01 4.045562E+00 1.383474E+01
6.168853E+00 -4.041571E+00 -4.660520E+00
4.202038E+00 2.047313E+00 -3.669555E+00
5.700997E+00 -5.677360E+00 -5.185993E-01
1.944056E+01 9.690941E+00 -1.685292E+01
5.564132E+00 -4.113747E+00 -3.746551E+00
1.563301E+01 1.305557E+01 -8.599019E+00
9.315021E+00 -8.715119E+00 3.288818E+00
1.042339E+01 -9.628558E-02 -1.042294E+01
3.196211E+00 -2.581611E+00 1.884422E+00
5.850786E+00 4.287219E+00 -3.981389E+00
1.390446E+01 6.283029E+00 -1.240394E+01
5.897476E+00 -1.081449E+00 -5.797473E+00
9.056710E+00 8.907609E+00 1.636612E+00
3.920606E+00 3.657766E+00 -1.411345E+00
6.567995E+00 6.483559E+00 -1.049773E+00
1.130929E+01 -2.817356E+00 -1.095274E+01
1.595356E+01 8.267074E+00 1.364447E+01
2.721700E+00 5.381331E-01 2.667970E+00
1.703698E+01 -1.695001E+01 -1.719241E+00
8.243826E+00 7.289755E+00 -3.849692E+00
1.476565E+01 8.560302E+00 1.203103E+01
1.571799E+01 8.246991E+00 1.338067E+01
6.950773E+00 -6.819725E+00 1.343356E+00
1.656422E+01 9.914272E+00 -1.326953E+01
1.166115E+01 -1.161111E+01 1.079200E+00
1.945883E+01 -1.416437E+01 1.334230E+01
1.375531E+01 -3.073684E+00 1.340750E+01
1.084398E+01 2.226661E+00 1.061291E+01
5.195531E+00 -5.167638E+00 -5.376425E-01
6.965244E+00 -6.853331E+00 1.243577E+00
4.044655E+00 -3.322093E+00 -2.307149E+00
1.375531E+01 -3.073684E+00 1.340750E+01
1.849190E+01 -1.112687E+01 1.476967E+01
1.437555E+01 5.182743E+00 -1.340879E+01
4.174501E+00 3.921968E+00 -1.429903E+00
1.375531E+01 -3.073684E+00 1.340750E+01
1.265047E+01 2.426061E+00 -1.241566E+01
4.511525E+00 4.336747E+00 1.243577E+00
3.609349E+00 -3.609310E+00 1.677641E-02
1.406059E+01 -1.405026E+01 5.389442E-01
1.580868E+01 8.230468E+00 1.349718E+01
1.864423E+01 -1.137823E+01 1.476967E+01
2.287534E+01 9.256240E+00 2.091897E+01
3.611729E+00 3.347162E+00 -1.356871E+00
2.808342E+00 -2.756143E+00 5.389442E-01
7.180858E+00 7.112648E+00 -9.874006E-01
4.083888E+00 -3.612385E+00 1.904945E+00
1.362072E+01 7.610896E+00 -1.129594E+01
1.406059E+01 -1.405026E+01 5.389442E-01
2.665014E+01 8.388965E+00 2.529536E+01
2.893001E+00 -1.979657E+00 -2.109601E+00
1.409237E+01 1.625011E+00 1.399837E+01
7.752756E+00 -2.221700E+00 7.427602E+00
4.858660E+00 3.488816E+00 -3.381529E+00
1.599677E+01 -3.882323E+00 1.551851E+01
5.371534E+00 4.821339E+00 2.368137E+00
2.069000E+01 1.933339E+01 7.368569E+00
2.442369E+01 2.201885E+00 2.432424E+01
1.450056E+01 -9.273730E+00 1.114738E+01
2.993540E+01 2.563173E+00 2.982546E+01
7.741152E+00 -2.209405E+00 7.419162E+00
6.366063E+00 3.211226E+00 -5.496797E+00
1.112572E+01 -2.339420E+00 1.087698E+01
5.566999E+00 -3.840615E+00 4.030031E+00
1.632888E+01 1.615036E+01 2.407953E+00
1.737960E+01 1.379969E+01 1.056498E+01
9.293156E-01 -7.344344E-01 5.694152E-01
2.009077E+01 -8.860304E+00 1.803147E+01
2.506600E+01 -2.505791E+01 -6.367082E-01
2.722566E+00 2.569956E+00 -8.987157E-01
1.214567E+01 -1.209847E+01 1.069721E+00
1.157206E+01 2.974641E+00 1.118320E+01
6.555959E+00 6.200351E+00 -2.129845E+00
8.772879E+00 -3.022447E+00 -8.235789E+00
1.265257E+01 -1.265147E+01 -1.668776E-01
5.287900E+01 2.527347E+00 5.281857E+01
3.665226E+01 -1.392085E+01 3.390572E+01
3.486192E+01 -8.815345E+00 3.372897E+01
2.360357E+01 -1.195205E+00 2.357329E+01
5.846627E+00 5.507699E+00 -1.961710E+00
1.269596E+01 -1.220922E+01 3.481719E+00
9.023427E+00 6.862585E+00 -5.858938E+00
1.137116E+01 2.898938E+00 1.099542E+01
1.763144E+01 1.748309E+01 -2.282352E+00
5.618548E+00 -1.757568E+00 -5.336575E+00
1.271664E+01 -1.271241E+01 -3.277029E-01
5.609373E+00 -5.572317E+00 -6.436988E-01
7.666681E+00 4.775365E+00 -5.997823E+00
2.265784E+00 -1.604559E+00 -1.599740E+00
5.402464E+00 5.317182E+00 -9.561369E-01
9.671213E+00 2.696007E+00 -9.287837E+00
1.676842E+01 1.596768E+01 5.119877E+00
5.603829E+00 -1.082713E+00 5.498239E+00
1.172206E+01 5.330760E+00 1.043981E+01
8.247150E+00 4.720177E+00 -6.762796E+00
2.296578E+01 2.067354E+01 1.000158E+01
1.095938E+01 -1.815599E-01 1.095787E+01
1.513863E+01 3.299948E+00 1.477459E+01
8.302267E+00 6.254113E+00 -5.460193E+00
1.018566E+01 1.017784E+01 -3.990712E-01
6.991630E+00 -6.768176E+00 -1.753479E+00
9.695077E+00 5.272942E-02 -9.694933E+00
5.666733E+00 -4.247625E+00 3.750940E+00
8.014790E+00 -5.288111E+00 6.022686E+00
1.500625E+01 8.850022E+00 1.211877E+01
3.877165E+00 -3.669326E+00 1.252380E+00
1.492321E+01 8.615366E-01 1.489833E+01
1.080983E+01 -9.788626E+00 -4.586413E+00
7.502081E+00 5.415052E+00 -5.192151E+00
1.202877E+01 2.816953E+00 1.169427E+01
1.586263E+01 -1.110433E+01 1.132771E+01
1.116345E+01 -3.202212E+00 -1.069432E+01
1.094376E+01 -3.897153E+00 1.022634E+01
1.286102E+01 1.234203E+01 3.616643E+00
5.625280E+00 5.365458E+00 -1.689863E+00
8.075581E+00 -6.061714E+00 -5.335787E+00
1.815224E+01 2.639133E+00 1.795936E+01
2.713129E+01 1.410203E+01 2.317842E+01
1.425101E+01 -1.423712E+01 -6.290581E-01
1.368697E+01 1.362932E+01 -1.254881E+00
1.105251E+01 -2.544904E+00 -1.075553E+01
3.171956E+00 -3.053077E+00 8.602485E-01
7.032915E+00 6.843849E+00 1.619760E+00
1.069986E+01 -1.017317E+01 3.315642E+00
5.834604E+00 5.599537E+00 -1.639447E+00
8.303155E+00 -5.729061E+00 6.010012E+00
1.820427E+01 2.610342E+00 1.801615E+01
1.434078E+01 -1.432909E+01 -5.788677E-01
1.366136E+01 -8.956555E+00 1.031567E+01
1.137949E+01 -2.532301E+00 -1.109415E+01
1.307054E+00 -1.055962E+00 7.702821E-01
1.233349E+01 -1.210446E+01 2.365814E+00
1.048948E+01 3.956295E+00 9.714781E+00
1.768337E+01 1.660227E+01 6.088203E+00
1.996121E+01 -8.698066E+00 1.796646E+01
2.270398E+01 -3.243735E+00 2.247107E+01
2.510664E+00 2.178223E+00 -1.248510E+00
1.268022E+01 -3.104144E+00 1.229439E+01
4.402900E+00 -4.147359E+00 1.478155E+00
1.131256E+01 -1.080463E+01 3.351715E+00
6.596045E+00 1.565930E+00 6.407470E+00
7.978157E+00 -5.814724E+00 -5.462598E+00
1.815305E+01 2.596052E+00 1.796646E+01
1.454854E+01 -1.453785E+01 -5.575014E-01
1.049432E+01 2.178223E+00 1.026578E+01
3.041836E+00 -2.984455E+00 5.880405E-01
6.648916E+00 1.164071E+00 6.546222E+00
5.479760E+00 4.421410E+00 3.237113E+00
1.559802E+01 -1.557041E+01 -9.277269E-01
2.989931E+00 -2.959560E+00 4.250833E-01
1.240273E+01 1.237570E+01 -8.184230E-01
8.135268E+00 1.847675E-01 -8.133170E+00
1.014044E+01 8.141415E+00 6.045317E+00
1.179006E+01 -3.725161E+00 -1.118610E+01
1.057311E+01 -1.786575E+00 1.042107E+01
1.038065E+01 -9.018389E+00 5.140667E+00
5.425576E+00 -4.026130E+00 -3.636915E+00
