# Supplementary material for: Collective epithelial migration mediated by the unbinding of hexatic defects
Source: eLife. 2026 May 5;14:RP105397. doi: 10.7554/eLife.105397 (PMC13143286; doi:10.7554/eLife.105397)
Supplement: Figure 3—source data 1. [file elife-105397-fig3-data1.zip › Figure 3/Panel_e/D_2Em6/MinDist_xy_randcell_defect.dat]

7.184088E+01 5.083794E+01 3.522396E+02
1.411518E+02 -4.739602E+00 1.410722E+02
1.254576E+02 -4.986753E+01 -1.151210E+02
5.861820E+01 -4.573660E+01 -3.666411E+01
4.870872E+01 -4.584518E+01 -1.645476E+01
1.171221E+02 9.033780E+01 -7.454313E+01
1.495122E+02 -2.413801E+02 -4.487143E+01
7.078060E+01 6.819383E+01 1.896033E+01
1.570006E+02 -4.860207E+01 1.492884E+02
7.694414E+01 -1.594980E+01 -7.527287E+01
1.427959E+02 -2.412076E+02 1.007672E+00
4.870872E+01 -4.584518E+01 -1.645476E+01
1.092365E+02 -2.506783E+00 1.092078E+02
8.684825E+01 -2.160262E+00 -8.682137E+01
1.751256E+02 -2.751846E+02 -1.372158E+02
1.602964E+02 -9.815144E+01 -1.267330E+02
1.332630E+02 -4.583208E+01 -2.778663E+02
1.115630E+02 -9.766343E+01 -3.490727E+02
1.087270E+02 2.168574E+01 -1.065425E+02
1.227120E+02 5.612934E+01 1.091225E+02
1.077233E+02 -8.636227E+01 -6.438845E+01
8.506059E+01 -5.876871E+00 8.485733E+01
7.065138E+01 -7.012264E+01 8.627442E+00
6.510285E+01 -6.796028E+00 6.474716E+01
2.686875E+00 -8.016770E-01 2.564491E+00
2.085550E+01 -2.047611E+01 -3.959913E+00
5.595920E+01 5.405416E+01 -1.447687E+01
1.083003E+02 1.062047E+02 2.120192E+01
4.370053E+01 4.293579E+01 -8.139676E+00
5.781479E+01 3.755532E+01 -4.395620E+01
3.872879E+01 1.564869E+01 3.675735E+02
4.213317E+01 -7.451688E-01 4.212658E+01
5.131809E+00 -2.985575E+00 -4.173943E+00
1.215154E+01 -5.586738E+00 -1.079112E+01
2.059168E+01 -2.014946E+01 4.244593E+00
8.043692E+01 2.289423E+01 3.258900E+02
1.408003E+02 -1.386679E+02 2.441184E+01
1.583518E+02 -1.582492E+02 -5.699170E+00
5.817448E+01 -1.043506E+01 3.457691E+02
8.556476E+01 7.228632E+01 -4.578227E+01
1.126170E+01 3.388812E+00 1.073974E+01
2.660103E+01 3.271675E-01 -2.659902E+01
9.837487E+01 -8.201017E+00 3.049676E+02
1.602134E+02 3.377816E+01 2.463878E+02
4.600059E+01 -5.625717E+00 -4.565529E+01
1.640859E+01 1.344227E+01 -9.409956E+00
6.368612E+01 -1.791956E+01 6.111310E+01
5.083376E+01 -5.076735E+01 2.597536E+00
8.641799E+00 -8.584746E+00 9.913721E-01
3.209340E+01 1.640609E+01 3.754169E+02
9.013799E+01 1.704591E+01 3.144884E+02
3.512408E+01 -4.160745E+00 -3.487677E+01
1.414579E+01 -1.004700E+01 9.957974E+00
1.958496E+01 -9.330740E+00 3.857806E+02
9.525783E+01 8.844579E+01 -3.537509E+01
1.222826E+02 -1.222610E+02 2.299994E+00
1.026942E+01 -9.791523E+00 3.096316E+00
1.465394E+02 -3.323754E+02 1.371448E+02
8.874478E+00 2.287756E-01 -8.871529E+00
1.362075E+01 -3.148799E+00 1.325179E+01
1.092990E+02 -1.043433E+02 3.253834E+01
8.755913E+01 -3.144293E+02 5.316507E+01
4.632591E+01 3.109349E+01 -3.434072E+01
4.397635E+01 1.456855E+01 4.149309E+01
6.565944E+01 4.726158E+01 -4.557966E+01
7.453768E+01 -3.145139E+02 -2.697313E+01
6.420081E+01 -2.156503E+01 6.047060E+01
1.736500E+02 -3.330635E+02 1.660115E+02
1.146280E+02 1.057782E+02 4.416506E+01
9.284211E+00 -4.584055E+00 8.073600E+00
7.928015E+00 8.402091E-02 -7.927570E+00
2.053417E+01 1.446189E+01 -1.457759E+01
6.647151E+00 6.059266E+00 2.733114E+00
5.961996E+01 -5.564055E+01 2.141657E+01
1.522891E+01 2.771517E-01 -1.522639E+01
1.115082E+02 2.827495E+01 2.951362E+02
6.706214E+01 3.816296E+01 -5.514452E+01
3.011948E+01 -5.008799E+00 2.970009E+01
3.897951E+01 2.740671E+01 3.752822E+02
7.864227E+01 9.235572E+00 3.249019E+02
6.105612E+01 -6.042171E+01 3.942212E+02
5.565176E+01 -5.068624E+01 -2.297876E+01
3.258593E+01 8.713442E+00 3.139934E+01
4.164256E+01 3.358054E+00 4.150695E+01
7.471870E+01 -6.876657E+01 2.922402E+01
1.027094E+02 6.476020E+01 7.972037E+01
1.031856E+02 3.557967E+02 9.925643E+01
3.668919E+01 -4.358927E+00 -3.642934E+01
3.429398E+01 -3.354637E+01 7.121663E+00
1.215475E+02 3.574572E+02 1.186140E+02
5.603921E+01 3.547684E+02 4.781115E+01
1.378024E+01 4.347914E+00 1.307634E+01
1.235655E+02 -5.988850E+01 2.949176E+02
3.664944E+01 3.631987E+01 4.903911E+00
6.911649E+01 -6.851353E+01 9.109607E+00
9.069051E+01 -6.061144E+01 3.355387E+02
1.726777E+01 1.015665E+00 1.723788E+01
7.072866E+01 -7.018739E+01 8.733492E+00
8.901027E+01 -8.769306E+01 -1.525633E+01
7.281771E+01 9.295103E+00 7.222202E+01
1.331442E+02 -5.827099E+01 2.832842E+02
8.429079E+01 3.371173E+01 3.257442E+02
8.669167E+00 -8.629649E+00 8.268127E-01
3.087817E+01 1.699919E+01 -2.577768E+01
6.284296E+01 2.406392E+01 -5.805313E+01
4.751462E+00 -2.778625E+00 3.854301E+00
1.589740E+01 1.513742E+01 -4.856531E+00
5.592068E+01 4.779446E+01 2.903122E+01
2.420889E+01 -9.267137E+00 2.236494E+01
1.378391E+01 4.392616E+00 1.306527E+01
8.669167E+00 -8.629649E+00 8.268127E-01
8.906522E+01 -8.775459E+01 -1.522320E+01
9.261547E+01 4.812977E+01 7.912743E+01
1.129335E+02 1.129256E+02 1.331929E+00
5.538147E+01 -2.465663E+01 4.958989E+01
2.346488E+01 1.336655E+01 1.928564E+01
3.661214E+00 -1.459015E+00 3.357940E+00
8.946461E+01 3.832068E+01 8.084208E+01
1.127818E+02 3.266336E+02 9.710217E+01
7.504135E+01 2.049007E+01 7.218976E+01
6.766201E+01 1.421952E+01 -6.615098E+01
4.010604E+01 -5.277894E+00 3.975724E+01
8.554448E+01 -1.735586E+01 -8.376533E+01
5.157332E+01 -4.288919E+01 3.743587E+02
7.689722E+01 -7.049727E+01 -3.071348E+01
6.278063E+01 -2.577201E+01 3.457531E+02
8.102103E+01 6.122084E+01 5.306992E+01
1.946362E+00 -1.610520E+00 -1.092954E+00
5.617506E+00 -4.374989E+00 3.523613E+00
2.756614E+01 2.167835E+01 3.859723E+02
1.986201E+01 -6.795297E+00 3.843366E+02
7.073203E+01 -7.020118E+01 8.649535E+00
6.009976E+01 1.432587E+01 5.836738E+01
1.153399E+02 -8.359357E+01 3.235305E+02
2.118195E+01 1.230978E+01 1.723788E+01
4.203790E+01 -6.865344E-01 4.203229E+01
9.359577E+01 -3.044447E+02 3.536935E+02
1.403878E+02 3.726364E+02 1.399271E+02
9.931608E+01 9.392936E+01 3.226390E+01
4.813715E+01 5.150281E+00 3.551392E+02
1.210175E+02 -3.030249E+02 3.130652E+02
8.666997E+01 5.125663E+00 3.164817E+02
9.841233E+00 -9.785076E+00 1.049832E+00
1.843678E+01 -7.267215E+00 3.860559E+02
8.671282E+01 -8.668936E+01 -2.016769E+00
9.793210E+01 -5.190317E+01 -8.304671E+01
6.669430E+01 -6.596720E+01 -9.821277E+00
4.447429E+01 3.145538E+01 3.144076E+01
8.290567E+01 -1.280196E+01 8.191129E+01
8.900951E+01 -8.664902E+01 2.036270E+01
8.287590E+01 -1.276851E+01 8.188639E+01
9.574982E+01 6.933203E+01 -6.603860E+01
1.165299E+01 9.004940E+00 -7.396155E+00
1.222080E+02 -1.221861E+02 2.316508E+00
3.604838E+00 1.766640E+00 3.142267E+00
2.395117E+01 6.063172E+00 -2.317103E+01
3.345181E+00 2.094052E+00 2.608674E+00
8.246325E+00 -7.736604E+00 2.854268E+00
7.593779E+01 3.584013E+01 -6.694799E+01
6.706214E+01 3.816296E+01 -5.514452E+01
2.963586E+01 4.850308E-01 2.963189E+01
3.515777E+01 2.870901E+01 2.029438E+01
1.286669E+02 -9.363108E+01 3.147482E+02
3.460656E+01 1.144750E+01 3.265837E+01
8.663762E+01 -8.663543E+01 6.164064E-01
5.185537E+01 4.746205E+00 5.163771E+01
1.150846E+02 3.666902E+02 1.137754E+02
5.453434E+01 5.420842E+01 -5.953289E+00
3.398083E+01 -8.357634E+00 -3.293701E+01
3.169293E+01 4.497283E+00 3.137222E+01
9.195629E+01 -6.670498E+01 6.329617E+01
6.871064E+01 1.123876E+01 -6.778526E+01
1.594078E+01 -1.420029E+01 -7.242946E+00
7.807920E+01 4.547375E+01 -6.347046E+01
3.317782E+01 2.841184E+01 -1.713287E+01
1.122628E+02 -8.431105E+01 7.412549E+01
5.091761E+01 -2.579374E+01 -4.390087E+01
6.126060E+01 -4.515989E+01 4.139377E+01
1.112226E+01 8.504468E+00 3.958321E+02
6.128484E+01 -1.449372E+01 5.954632E+01
1.222889E+02 -6.543574E+01 1.033089E+02
3.235734E+01 2.501320E+01 2.052651E+01
1.224409E+01 -6.624790E+00 -1.029708E+01
6.507351E+01 3.514208E+01 -5.476857E+01
4.781966E+01 -1.519995E+00 3.552045E+02
3.966269E+01 -3.952440E+01 3.309146E+00
8.291180E+01 -8.192227E+01 1.277141E+01
4.010162E+01 -5.302774E+00 3.974947E+01
6.037873E+01 4.503944E+01 3.627876E+02
8.005794E+01 2.714652E+01 7.531494E+01
1.407007E+01 -1.232830E+01 3.962191E+02
5.732419E+01 -5.716828E+01 4.225039E+00
5.341787E+01 -3.380543E+01 4.136015E+01
5.404248E+01 4.391262E+01 3.150033E+01
5.851243E+01 3.745003E+00 3.446075E+02
2.581895E+01 2.542024E+01 -4.519862E+00
2.916205E+01 1.158502E+01 -2.676215E+01
4.671414E+01 4.609696E+01 -7.568401E+00
6.959262E+01 -3.038040E+01 6.261121E+01
1.413564E+01 8.552495E+00 1.125483E+01
7.172429E+01 -3.573227E+01 6.218986E+01
2.179672E+01 -1.230811E+01 3.850109E+02
2.875999E+01 2.875692E+01 -4.202571E-01
3.022812E+01 -1.351370E+01 3.759608E+02
7.372643E+01 4.427258E+01 5.895359E+01
5.849508E+01 1.295861E+00 -5.848072E+01
5.851243E+01 3.745003E+00 3.446075E+02
1.321562E+00 -1.286786E+00 -3.011787E-01
7.572463E+00 3.872844E+00 6.507171E+00
5.712809E+00 9.912169E-01 -5.626160E+00
5.317641E+01 1.436289E+01 5.119998E+01
1.206970E+02 -8.233696E+01 3.147482E+02
2.414581E+01 1.354649E+01 1.998781E+01
7.374804E+01 -1.745540E+01 7.165251E+01
8.405834E+01 2.491720E+01 8.028036E+01
3.463157E+01 -3.378767E+01 -7.598612E+00
6.871772E+01 4.896598E+01 4.821264E+01
4.164196E+01 2.414942E+01 -3.392430E+01
3.689607E+00 -1.568154E+00 3.339774E+00
3.848339E+01 2.517227E+01 2.910890E+01
2.979295E+01 4.029494E+00 2.951920E+01
1.124869E+02 -1.045351E+02 4.154180E+01
6.029392E+01 5.443463E+01 -2.592735E+01
1.022455E+02 -3.183860E+01 3.058380E+02
2.222899E+01 2.085686E+01 7.688923E+00
1.008030E+02 6.731244E+01 -7.503515E+01
1.676059E+01 3.829813E+02 1.672961E+01
7.516779E+01 -6.537174E+01 3.658957E+02
7.830841E+00 5.565850E-03 3.951692E+02
6.877023E+00 2.274330E+00 6.490059E+00
6.561528E+01 -4.796749E+01 -4.477148E+01
2.144628E+01 -1.025679E+01 -1.883457E+01
6.108446E+01 3.752940E+01 4.819601E+01
5.785699E+01 -4.756996E+01 3.293221E+01
1.347896E+01 2.517184E+00 -1.324183E+01
1.311032E+02 3.553996E+02 1.279455E+02
4.006699E+01 -5.308290E+00 3.971380E+01
5.993954E+01 2.696645E+01 -5.353091E+01
4.789802E+01 -4.708921E+01 -8.765067E+00
2.470036E+01 -2.346229E+01 7.721970E+00
6.959262E+01 -3.038040E+01 6.261121E+01
2.662860E+01 1.570746E+01 2.150250E+01
5.800906E+01 1.805351E+01 -5.512823E+01
5.963823E+01 -3.428606E+02 3.598228E+02
2.201818E+01 7.119657E+00 2.083532E+01
6.780756E+01 -6.558629E+01 3.857866E+02
2.928150E+01 1.163508E+01 -2.687063E+01
1.080535E+01 8.032638E+00 -7.227188E+00
3.728790E+01 3.101722E+00 3.658413E+02
6.318251E+01 -6.215432E+01 1.135210E+01
7.087814E+01 3.159581E+02 1.984963E+01
2.210834E+01 -1.915867E+01 1.103285E+01
1.117550E+02 -1.460383E+01 1.107967E+02
1.672489E+01 1.096770E+01 1.262663E+01
3.399165E+01 -1.243597E+01 3.163509E+01
3.064937E+00 7.066491E-01 2.982363E+00
3.827314E+01 -3.111631E+01 2.228472E+01
3.465939E+01 -3.382115E+01 -7.576462E+00
4.681025E+01 2.375678E+01 4.033379E+01
4.158953E+00 8.400220E-01 4.073237E+00
5.492071E+01 2.633304E+01 4.819601E+01
2.425066E+01 1.930425E+01 -1.467789E+01
5.845913E+01 -2.753100E+01 5.157047E+01
4.683524E+01 3.013138E+01 -3.585582E+01
9.567090E+00 -9.110403E+00 -2.920575E+00
6.873792E+01 1.140438E+01 -6.778526E+01
7.371990E+01 -1.743869E+01 7.162762E+01
7.358786E+00 -6.898549E+00 -2.561592E+00
2.079948E+01 -1.373407E+01 1.562030E+01
7.889656E+00 -1.096731E-02 3.951104E+02
4.407776E+01 -3.104203E+00 -4.396832E+01
1.732591E+01 4.363187E+00 -1.676752E+01
8.000563E+01 1.491780E+00 7.999172E+01
5.282224E+01 5.243071E+01 6.419404E+00
5.249483E+01 -3.541795E+02 3.597976E+02
5.158726E+01 -2.940627E+01 -4.238533E+01
4.009019E+01 -5.334804E+00 3.973365E+01
6.045341E+01 5.463235E+01 -2.588285E+01
3.312916E+01 3.036852E+00 -3.298968E+01
1.173134E+02 -4.221307E+01 2.935446E+02
6.282782E+01 -2.585613E+01 3.457392E+02
4.666218E+01 -2.945303E+01 3.668078E+02
1.737234E+01 4.388371E+00 -1.680894E+01
1.643837E+01 7.038183E+00 1.485543E+01
1.885148E+01 -1.692929E+01 -8.293205E+00
6.087454E+01 4.074266E+01 -4.522993E+01
1.125886E+02 -1.046159E+02 4.161364E+01
5.163076E+01 -4.299001E+01 3.744064E+02
4.650323E+01 -4.195822E+01 2.005139E+01
1.404931E+01 -1.225343E+01 3.961271E+02
1.069038E+02 6.629236E+01 -8.386743E+01
4.476162E+01 4.771091E+00 -4.450662E+01
1.125556E+02 -1.045936E+02 4.158052E+01
6.129008E+01 2.673776E+01 -5.515040E+01
1.127095E+02 -3.310366E+02 3.035098E+02
1.372549E+01 1.133584E+01 3.952613E+02
2.000864E+01 -8.933993E+00 1.790334E+01
9.572632E+00 9.505474E+00 1.131924E+00
1.160732E+01 1.156528E+01 9.869681E-01
5.075804E+01 -4.092791E+01 3.002141E+01
5.273371E+01 3.321695E+02 -9.718353E+00
2.758100E+01 2.164693E+01 3.859084E+02
5.299669E+01 -1.384242E+01 5.115698E+01
5.809267E+01 -4.774601E+01 -3.309195E+01
7.859754E+00 -6.868217E+00 3.821431E+00
1.125698E+02 5.663198E+01 3.057130E+02
6.361570E+01 -6.054386E+01 3.834706E+02
1.167474E+01 9.215352E+00 7.167763E+00
6.950128E+01 3.352428E+02 4.952945E+01
5.593917E+01 5.499619E+01 -1.022790E+01
5.816887E+01 -1.981214E+01 -5.469092E+01
5.566104E+01 -5.564655E+01 1.270102E+00
5.515782E+01 3.704029E+01 -4.087055E+01
6.242455E+00 2.633725E+00 5.659658E+00
2.950950E+01 -2.941705E+01 2.334116E+00
1.199803E+02 3.072665E+00 1.199409E+02
1.394543E+01 -1.215310E+01 3.961606E+02
6.421105E+01 -3.333848E+02 3.634884E+02
3.015331E+01 -2.329568E+01 1.914506E+01
2.030144E+01 -6.868607E+00 1.910421E+01
3.138035E+01 9.955647E+00 2.975922E+01
1.045012E+01 -1.043200E+01 6.151862E-01
7.427908E+00 -4.233831E+00 6.103154E+00
3.121863E+01 -2.512827E+01 3.844751E+02
5.731185E+00 3.364693E+00 -4.639540E+00
6.147600E+01 3.895845E+01 3.554444E+02
6.566909E+01 4.406162E+01 3.543071E+02
8.228303E+01 4.196383E+01 7.077806E+01
3.270695E+01 1.302698E+01 3.000071E+01
3.478474E+01 3.492180E+02 4.372536E-01
2.992517E+01 -6.095408E+00 2.929782E+01
1.009285E+02 -3.089399E+02 3.355273E+02
1.877268E+01 -1.697916E+01 -8.007584E+00
5.818141E+01 -1.980059E+01 -5.470844E+01
5.064332E+01 -1.351808E+01 3.541942E+02
2.674665E+01 -2.323289E+01 1.325203E+01
1.162893E+02 -5.974872E+01 3.032339E+02
3.587654E+00 -1.501049E+00 3.258545E+00
3.262753E+01 -1.778123E+01 -2.735660E+01
4.382941E+01 4.255586E+01 1.048882E+01
2.355739E+01 -1.996842E+01 1.249850E+01
5.280652E+00 2.775718E+00 -4.492290E+00
4.075748E+01 3.579108E+01 1.949797E+01
8.941089E+01 3.270993E+01 -8.321279E+01
7.619939E+01 7.255142E+01 -2.329460E+01
8.023394E+01 1.744989E+00 3.227850E+02
7.520464E+01 1.635483E+01 -7.340475E+01
2.967896E+01 2.576076E+01 -1.473852E+01
1.594823E+01 -1.413898E+01 -7.378038E+00
1.409237E+01 1.625011E+00 1.399837E+01
8.236644E+01 -2.833782E+01 3.256618E+02
5.654694E+01 -1.367792E+01 5.486776E+01
6.076200E+01 3.266454E+02 -2.006175E+01
6.745338E+01 3.611094E+02 6.345062E+01
5.334946E+00 -4.330178E+00 3.116281E+00
2.017794E+01 -5.639280E+00 1.937389E+01
1.529879E+01 8.764449E-01 1.527367E+01
8.662843E+01 3.610053E+02 8.352084E+01
7.778144E+01 3.313602E+01 7.037014E+01
5.135886E+01 -5.488003E+00 5.106480E+01
3.661921E+01 -4.334872E+00 -3.636173E+01
1.111241E+02 9.666857E+00 1.107028E+02
1.539311E+01 -1.020985E+01 -1.151985E+01
5.324011E+01 -3.004406E+01 4.395298E+01
1.537770E+01 -2.314979E+00 -1.520245E+01
3.385132E+01 2.554399E+01 -2.221298E+01
1.202224E+02 -8.221452E+00 1.199409E+02
4.523724E+01 -3.898780E+01 2.294252E+01
1.836063E+01 -1.812927E+01 2.905528E+00
1.779079E+01 -1.710491E+01 4.892257E+00
1.499563E+01 4.958363E+00 1.415215E+01
1.862185E+01 1.754734E+01 -6.234126E+00
1.313702E+01 1.253781E+01 -3.922330E+00
9.185268E+00 -7.959088E+00 -4.584983E+00
2.760114E+01 2.757665E+01 -1.162486E+00
5.023457E+01 3.044450E+01 3.995804E+01
4.501721E+01 4.563571E+00 -4.478530E+01
2.813849E+01 -6.513230E+00 -2.737431E+01
1.333301E+01 1.037186E+01 8.378161E+00
6.081730E+01 -1.040518E+01 5.992058E+01
2.201779E+01 -3.657198E+00 2.171194E+01
6.703349E+01 1.567799E+01 -6.517430E+01
7.740231E+00 4.438553E-01 3.952725E+02
1.197823E+01 -1.075105E+01 -5.281373E+00
1.917285E+01 -1.073197E+01 -1.588783E+01
1.139794E+02 -3.140879E+02 3.129800E+02
4.765297E+01 3.147121E+01 -3.578223E+01
3.169913E+01 3.597680E+02 -2.043640E+01
6.421161E+01 -3.333841E+02 3.634885E+02
7.736165E+01 -3.017641E+01 7.123348E+01
5.564665E+01 8.724219E+00 5.495851E+01
4.765297E+01 3.147121E+01 -3.578223E+01
2.902055E+00 6.201927E-01 2.835010E+00
3.148096E+01 -1.338794E+01 -2.849235E+01
5.950520E+01 -5.063014E+01 3.126432E+01
3.434162E+01 -3.263924E+00 -3.418616E+01
1.162741E+01 1.158180E+01 1.028925E+00
5.588302E+00 -1.653225E+00 -5.338162E+00
6.498355E+01 -5.529947E+01 -3.412960E+01
8.032475E+00 -5.293364E-01 8.015014E+00
1.532834E+01 -1.296248E+01 -8.181200E+00
1.633253E+01 1.615307E+01 2.414518E+00
3.665716E+01 -4.306999E+00 -3.640326E+01
2.291649E+01 -3.224832E+00 -2.268845E+01
6.478087E+01 -1.695409E+00 -6.475868E+01
1.058615E+01 5.988449E+00 8.729550E+00
2.743429E+01 1.966124E+01 1.913311E+01
8.243924E+01 -2.834619E+01 3.255873E+02
4.341632E+01 4.301456E+01 -5.892758E+00
3.998025E+01 3.647397E+01 1.637285E+01
5.700321E+01 -2.825534E+01 4.950758E+01
3.372051E+00 3.163736E+00 -1.166835E+00
7.877883E+01 1.913448E+01 -7.641973E+01
7.433434E+01 6.159190E+01 4.161769E+01
5.563271E+00 -1.764251E+00 -5.276116E+00
5.728803E+01 3.504749E+02 -4.645413E+01
5.158374E+01 5.841976E+00 5.125186E+01
4.522072E+01 -2.485595E+01 3.652231E+02
5.283072E+01 4.275009E+01 3.104053E+01
3.992110E+01 1.689905E+01 -3.616789E+01
1.434894E+01 -1.255233E+00 1.429393E+01
6.616484E+01 2.775768E+01 6.006078E+01
5.590345E+01 1.567799E+01 -5.366001E+01
3.221719E+01 2.490758E+01 2.043429E+01
3.214224E+01 -4.556468E+00 -3.181764E+01
1.995294E+01 1.593042E-01 1.995230E+01
3.727181E+01 -5.908489E-01 3.657329E+02
1.700854E+01 1.251154E+01 1.152181E+01
9.894968E+00 -9.445161E+00 2.949464E+00
3.014565E+01 -4.895626E+00 2.974547E+01
7.836294E+01 -3.473857E+01 7.024231E+01
4.132574E+01 3.439691E+02 1.026383E+01
6.447960E+01 -4.259348E+01 3.545912E+02
1.040011E+02 -1.962824E+01 1.021321E+02
1.734469E+01 4.204953E+00 -1.682726E+01
2.311769E+01 3.572295E+00 2.284002E+01
7.853212E+01 6.575400E+01 -4.293838E+01
4.111982E+01 3.724328E-01 4.111813E+01
7.014257E+01 -7.699201E+00 6.971874E+01
1.067570E+01 -7.447390E+00 3.953510E+02
4.540281E+01 -3.539628E+02 -3.404679E+01
6.269615E+00 -1.996945E+00 -5.943087E+00
9.131127E+01 -1.881432E+01 8.935194E+01
6.402478E+01 1.639874E+01 -6.188905E+01
4.680666E+01 4.620472E+01 -7.482471E+00
8.417287E+01 2.481979E+01 8.043040E+01
4.682604E+01 3.656672E+01 2.924984E+01
3.378894E+01 -3.349892E+01 -4.417535E+00
5.347143E+01 -3.371633E+01 4.150185E+01
6.517167E+01 -3.365474E+01 5.580954E+01
9.850602E+00 1.332467E+00 9.760066E+00
2.257509E+01 -3.028363E+00 2.237104E+01
3.152031E+01 3.991803E+00 3.126652E+01
9.171741E+00 8.187026E+00 -4.134422E+00
5.049286E+00 3.726881E+00 -3.406707E+00
5.344459E+01 4.509525E+01 3.743165E+02
2.530843E+01 -8.682675E+00 2.377241E+01
3.285012E+01 1.258257E+01 3.034484E+01
1.447126E+01 -1.422433E+01 -2.661932E+00
2.725553E+01 -2.521290E+01 1.035247E+01
5.128595E+01 -5.605108E+00 5.097873E+01
2.519831E+01 -2.517147E+01 -1.162746E+00
5.626828E+01 5.030126E+01 -2.521711E+01
6.065315E+01 -1.049539E+01 5.973819E+01
3.291556E+01 1.259373E+01 3.041106E+01
1.022919E+02 -2.548178E+01 9.906721E+01
1.167473E+01 1.162290E+01 1.098849E+00
6.333201E+01 -2.671783E+00 6.327563E+01
4.564696E+01 -2.029792E+01 4.088569E+01
7.570833E+01 3.090161E+02 -1.044797E+01
5.175818E+00 4.116034E+00 3.138050E+00
4.033737E+01 -7.691648E+00 3.959725E+01
5.001259E+01 -3.215256E+01 -3.830760E+01
5.834604E+00 5.599537E+00 -1.639447E+00
1.290345E+01 -1.290289E+01 -1.208191E-01
8.168879E+01 -4.418487E+01 3.342922E+02
2.691823E+01 -2.498092E+01 1.002720E+01
5.159701E+01 -1.204846E+01 5.017056E+01
6.030554E+00 -1.742408E+00 -5.773352E+00
6.631609E+00 -6.240886E+00 2.242673E+00
4.990805E+01 -1.304611E+01 -4.817273E+01
2.624134E+01 3.133627E+00 -2.605356E+01
4.462341E+01 -4.380517E+01 -8.506253E+00
3.211338E+00 -3.093972E+00 8.602485E-01
2.220454E+01 8.851826E+00 2.036386E+01
9.710708E+00 -6.955418E+00 -6.776431E+00
1.427401E+01 1.377394E+01 -3.745124E+00
7.562642E+01 3.090941E+02 -1.041480E+01
6.360506E+01 5.981185E+01 2.163669E+01
3.150801E+01 3.599747E+02 -2.038475E+01
7.981729E+00 -1.179647E+00 -7.894076E+00
4.126944E+01 -6.974759E+00 4.067579E+01
6.787764E+01 -3.220906E+02 3.751683E+02
2.801427E+01 -1.232181E+01 2.515894E+01
3.507214E+01 8.346061E-01 -3.506220E+01
4.665429E+01 3.459783E+02 2.703646E+01
1.397829E+01 8.384253E+00 1.118467E+01
3.201262E+01 3.181428E+01 3.558032E+00
6.269756E+00 5.506956E+00 2.997210E+00
1.186514E+01 -4.744796E+00 1.087513E+01
1.072769E+01 1.040125E+01 2.626278E+00
7.102622E+00 -6.619620E+00 2.574467E+00
1.993224E+01 6.424177E+00 1.886860E+01
5.515773E+01 3.742898E+01 4.051476E+01
4.488930E+01 -1.277474E+01 4.303319E+01
1.569384E+01 1.033381E+01 1.181139E+01
1.134301E+01 -1.068605E+01 -3.804244E+00
4.283776E+01 -6.868591E+00 -4.228352E+01
1.937201E+01 6.861286E+00 -1.811622E+01
4.957677E+01 -2.613829E+00 4.950782E+01
6.634190E+01 -2.859397E+01 5.986345E+01
3.456736E+01 -3.309688E+01 -9.974919E+00
6.483057E+01 -5.186734E+01 3.889450E+01
6.506129E+00 -2.140353E+00 6.143989E+00
1.072588E+02 4.532930E+01 3.057905E+02
5.166376E+01 -8.186739E+00 5.101100E+01
7.555107E+01 3.091610E+02 -1.034838E+01
4.214212E+01 -2.966177E+01 2.993556E+01
7.611997E+00 -7.409423E+00 1.744405E+00
6.942007E+01 5.452149E+01 -4.297154E+01
8.437605E+00 6.175753E+00 -5.749195E+00
5.443417E+01 -5.070549E+01 1.979981E+01
1.749814E+01 -1.739652E+01 1.883127E+00
6.591453E+01 4.924912E+01 -4.380924E+01
4.019567E+01 7.025538E+00 -3.957694E+01
6.319963E+01 3.125245E+01 -5.493157E+01
1.394130E+01 -8.583649E+00 -1.098548E+01
3.304743E+01 2.824612E+01 -1.715486E+01
8.037023E+01 7.245414E+01 -3.478177E+01
7.937439E+01 -3.836382E+00 7.928162E+01
