# Supplementary material for: Collective epithelial migration mediated by the unbinding of hexatic defects
Source: eLife. 2026 May 5;14:RP105397. doi: 10.7554/eLife.105397 (PMC13143286; doi:10.7554/eLife.105397)
Supplement: Figure 3—source data 1. [file elife-105397-fig3-data1.zip › Figure 3/Panel_e/D_1Em6/MinDist_xy_T1_defect.dat]

2.914317E+01 3.605176E+00 2.891932E+01
2.417964E+01 2.336849E+01 6.210365E+00
2.439647E+01 1.057505E+01 2.198536E+01
8.569123E+00 -1.062396E+00 8.503011E+00
6.202758E+00 2.804333E+00 5.532623E+00
7.605866E+00 7.277813E+00 2.209667E+00
1.435552E+01 1.152310E+01 8.561483E+00
1.098400E+01 8.527281E+00 -6.923415E+00
7.073563E+00 6.967093E+00 1.222666E+00
5.489615E+00 5.375120E+00 -1.115329E+00
3.743129E+00 3.351853E+00 1.666161E+00
1.060973E+01 7.640110E+00 -7.361726E+00
9.418887E+00 -4.223204E+00 8.419025E+00
2.697611E+00 -1.234066E+00 2.398789E+00
1.316482E+01 3.204448E+00 1.276887E+01
8.035954E+00 -3.721825E+00 -7.122119E+00
3.094763E+00 -1.281202E+00 2.817105E+00
1.313168E+01 -5.679834E+00 1.183979E+01
5.694100E+00 -4.598884E+00 -3.357535E+00
1.463197E+01 1.371392E+01 -5.101274E+00
8.414629E+00 1.049740E+00 8.348894E+00
1.994276E+01 -1.412655E+01 1.407672E+01
1.771959E+01 1.358944E+01 1.137150E+01
1.681844E+01 1.500012E+01 7.606343E+00
6.774151E+00 -6.772735E+00 -1.385380E-01
2.417115E+01 -1.662608E+01 1.754474E+01
1.678607E+01 -4.037027E-01 1.678121E+01
1.401291E+01 1.316807E+01 -4.792049E+00
3.096793E+01 1.693963E+01 -2.592415E+01
1.108917E+02 -3.030672E+02 7.580795E+01
9.758294E+01 3.952787E+01 8.921871E+01
1.414817E+01 1.331191E+01 -4.792049E+00
3.124255E+01 1.733461E+01 -2.599246E+01
8.090881E+00 1.113918E+00 8.013834E+00
8.097431E+00 1.080004E+00 8.025085E+00
8.132159E+00 1.113918E+00 8.055507E+00
2.587625E+01 2.494162E+01 6.891730E+00
3.200471E+01 2.852278E+01 -1.451732E+01
2.536636E+01 2.494162E+01 -4.622556E+00
3.861597E+01 2.852278E+01 -2.603161E+01
8.058114E+00 1.150811E+00 7.975514E+00
8.138361E+00 1.291867E+00 8.035172E+00
4.942346E+01 1.997801E+01 -4.520573E+01
2.369363E+01 1.423271E+01 1.894250E+01
2.461779E+01 -5.221824E-01 2.461225E+01
8.512446E+00 8.161197E+00 2.420039E+00
9.446079E+00 -4.268376E+00 8.426705E+00
1.989783E+01 7.836233E+00 1.828981E+01
3.381120E+01 2.194248E+00 3.373992E+01
5.006795E+00 2.552855E+00 4.307079E+00
3.538516E+01 1.910843E+01 2.978216E+01
2.669178E+01 2.543344E+01 8.098845E+00
1.274018E+01 1.266924E+01 -1.342583E+00
1.806458E+01 3.071182E+00 1.780160E+01
4.856847E+00 3.715806E+00 -3.127579E+00
3.000402E+01 -3.457885E+00 2.980410E+01
3.612296E+01 3.611650E+01 -6.831393E-01
3.011731E+01 2.633687E+01 -1.460895E+01
1.605882E+01 2.555780E+00 1.585414E+01
4.561889E+00 -4.124545E+00 1.949092E+00
3.077302E+01 3.040254E+01 -4.760694E+00
1.633015E+01 1.416141E+01 8.131929E+00
4.929174E+00 3.757214E+00 -3.190626E+00
1.528670E+01 1.436530E+01 -5.226972E+00
1.273331E+01 1.266924E+01 -1.275761E+00
1.989218E+01 7.861048E+00 1.827301E+01
3.517339E+01 -9.368739E+00 3.390271E+01
2.497066E+01 1.259412E+01 2.156206E+01
9.756682E+00 -8.738338E+00 4.339851E+00
1.379636E+01 -8.194566E-01 -1.377200E+01
9.394479E+00 -4.757385E+00 -8.100834E+00
1.017605E+01 -9.442078E+00 3.794615E+00
5.348066E+00 -5.344024E+00 -2.078874E-01
2.705948E+00 2.315367E+00 -1.400439E+00
1.490529E+01 -8.668618E+00 1.212530E+01
1.247917E+01 9.485893E+00 -8.108479E+00
2.104369E+01 9.140984E+00 1.895467E+01
2.258968E+01 1.459496E+01 1.724183E+01
4.298438E+00 -4.298031E+00 -5.914976E-02
5.340106E+00 5.331015E+00 3.114586E-01
1.869914E+01 1.853432E+01 -2.477256E+00
3.444440E+00 -3.299144E+00 -9.898586E-01
1.527719E+01 1.518968E+01 1.632842E+00
4.529537E+00 -3.243487E+00 3.161725E+00
1.409310E+01 3.786647E+00 1.357486E+01
2.687599E+01 -6.408049E+00 2.610088E+01
2.410890E+01 1.501740E+00 2.406208E+01
3.515109E+00 -3.363317E+00 -1.021808E+00
2.302572E+01 -2.302398E+01 -2.829924E-01
3.812557E+01 3.334461E+00 3.797947E+01
1.853238E+01 -5.311359E+00 1.775496E+01
2.332040E+01 -1.554790E+00 2.326851E+01
1.810276E+01 -1.546188E+01 9.414894E+00
1.107989E+01 -3.588813E+00 1.048258E+01
1.363124E+01 4.301612E+00 1.293471E+01
4.460978E+00 -3.149386E+00 3.159382E+00
7.628559E+00 7.550687E+00 1.087213E+00
1.284321E+01 -1.253837E+01 2.781572E+00
7.628559E+00 7.550687E+00 1.087213E+00
6.145968E+00 1.644877E+00 5.921765E+00
1.856810E+01 -1.322554E+01 -1.303302E+01
2.995298E+01 6.184068E+00 2.930765E+01
1.510391E+01 1.084917E+01 1.050826E+01
2.564011E+01 -1.257868E+00 2.560924E+01
7.478640E+00 2.399816E+00 7.083144E+00
5.714917E+00 3.325971E+00 -4.647385E+00
1.863125E+01 -1.318861E+01 -1.315995E+01
6.158710E+00 1.655309E+00 5.932088E+00
1.856810E+01 -1.322554E+01 -1.303302E+01
1.448932E+01 -1.234290E+00 1.443666E+01
2.139817E+01 -4.468863E+00 2.092632E+01
1.382361E+01 -4.004388E+00 -1.323091E+01
7.151148E+00 -7.028219E+00 1.320253E+00
8.589936E+00 8.248056E+00 2.399287E+00
1.126920E+01 1.088969E+01 2.899914E+00
1.907709E+01 -2.403000E+00 1.892514E+01
2.676211E+01 2.650957E+01 3.667828E+00
4.997208E+00 -4.218295E+00 2.679192E+00
1.960631E+01 1.677359E+01 -1.015155E+01
1.908548E+01 -2.249093E+00 1.895249E+01
3.023565E+01 -8.077989E+00 2.913659E+01
4.293598E+00 -4.283819E+00 2.896167E-01
1.701402E+01 1.695669E+01 1.395543E+00
1.907709E+01 -2.403000E+00 1.892514E+01
2.676211E+01 2.650957E+01 3.667828E+00
4.997208E+00 -4.218295E+00 2.679192E+00
1.960631E+01 1.677359E+01 -1.015155E+01
7.943142E+00 -6.251690E+00 -4.899988E+00
2.671828E+00 -2.489679E+00 9.696208E-01
1.854624E+01 -3.215954E+00 -1.826529E+01
1.268621E+00 -8.149969E-01 -9.722032E-01
6.032982E+00 2.855212E+00 5.314568E+00
1.014873E+01 -1.063929E+00 -1.009281E+01
2.071507E+01 1.972921E+01 6.314461E+00
5.090801E+00 5.075374E+00 -3.960242E-01
4.165749E+00 -1.723083E+00 3.792683E+00
1.469873E+01 1.113649E+01 -9.593292E+00
1.621566E+01 1.488161E+01 6.440919E+00
1.136230E+01 1.118453E+01 2.002052E+00
3.798337E+00 1.597562E+00 3.446036E+00
1.153062E+01 -1.118805E+01 2.789782E+00
9.861160E+00 9.804569E+00 1.054948E+00
2.049878E+01 -2.038302E+01 -2.175443E+00
9.512865E+00 -1.095873E-01 -9.512234E+00
3.723863E+00 1.685218E+00 3.320722E+00
1.136230E+01 1.118453E+01 2.002052E+00
1.231883E+01 -9.309909E+00 -8.067160E+00
1.010462E+01 1.003258E+01 1.204441E+00
1.377153E+01 2.604386E+00 -1.352302E+01
9.512865E+00 -1.095873E-01 -9.512234E+00
7.699856E+00 6.362284E+00 4.336948E+00
9.321320E+00 7.479205E+00 -5.563137E+00
1.051954E+01 9.575567E+00 4.355368E+00
5.888273E+00 -5.818850E+00 -9.015245E-01
1.818986E+01 1.767523E+01 4.296198E+00
1.969954E+01 1.879210E+01 5.910073E+00
4.417301E+00 -1.527713E+00 4.144713E+00
1.191366E+01 5.493854E+00 1.057132E+01
7.698751E+00 6.383788E+00 4.303257E+00
1.869952E+01 7.566759E+00 -1.710019E+01
1.367559E+01 -1.298039E+01 4.304792E+00
1.206305E+01 -5.797618E+00 1.057850E+01
1.628221E+01 -6.750576E+00 1.481688E+01
9.462633E+00 -9.016037E-02 -9.462203E+00
2.207854E+01 -1.990090E+01 9.561169E+00
2.024298E+00 -7.800799E-02 2.022795E+00
1.112632E+01 -9.532517E+00 5.738130E+00
1.000505E+01 9.486929E+00 3.177911E+00
9.422118E+00 -2.403043E+00 9.110527E+00
4.076519E+00 -1.728818E+00 -3.691774E+00
6.860691E+00 5.917378E+00 3.471848E+00
1.596813E+01 -1.581325E+01 -2.218647E+00
1.225884E+01 -9.335143E+00 -7.945703E+00
3.655824E+00 -1.807189E+00 3.177911E+00
8.704698E+00 -4.913010E+00 -7.185687E+00
1.974232E+01 1.884144E+01 5.895722E+00
4.409871E+00 -1.325934E+00 4.205813E+00
1.209924E+01 -5.618516E+00 1.071559E+01
5.758036E+00 1.635347E+00 5.520926E+00
1.125035E+01 1.106394E+01 2.039509E+00
9.464301E+00 -2.369392E+00 9.162913E+00
3.420329E+00 4.819395E-01 -3.386205E+00
6.358417E+00 -5.348939E+00 3.437777E+00
1.781314E+01 -1.773494E+01 -1.667268E+00
1.420208E+01 1.300604E+01 5.704540E+00
8.560969E+00 -1.842770E+00 -8.360287E+00
9.422118E+00 -2.403043E+00 9.110527E+00
4.165767E+00 -1.836153E+00 -3.739272E+00
6.829844E+00 5.925492E+00 3.396368E+00
1.598936E+01 -1.582767E+01 -2.268145E+00
9.974854E+00 2.460452E+00 9.666638E+00
1.000505E+01 9.486929E+00 3.177911E+00
2.000423E+01 -1.810130E+01 -8.515406E+00
3.591642E+00 -1.756970E+00 3.132562E+00
1.045746E+01 9.038367E+00 5.259889E+00
7.236129E+00 -7.144951E+00 1.145091E+00
2.099435E+01 1.366899E+01 -1.593491E+01
6.784096E+00 5.010575E+00 -4.573629E+00
9.464301E+00 -2.369392E+00 9.162913E+00
3.420329E+00 4.819395E-01 -3.386205E+00
6.352684E+00 -5.340592E+00 3.440156E+00
1.781314E+01 -1.773494E+01 -1.667268E+00
3.393225E+00 -2.407120E+00 -2.391599E+00
4.149266E+00 -1.863541E+00 -3.707239E+00
6.390974E+00 -5.396817E+00 3.423289E+00
2.098001E+01 -1.583339E+01 -1.376461E+01
9.464301E+00 -2.369392E+00 9.162913E+00
3.399142E+00 5.238182E-01 -3.358539E+00
6.382605E+00 -5.365389E+00 3.456912E+00
1.781314E+01 -1.773494E+01 -1.667268E+00
3.521459E+00 -2.407120E+00 -2.570300E+00
1.207743E+01 9.430577E+00 7.545100E+00
6.258655E+00 -5.353250E+00 3.242450E+00
1.008164E+01 -4.539277E+00 9.001910E+00
6.185215E+00 1.605539E+00 -5.973201E+00
1.495119E+01 -1.159445E+01 -9.439647E+00
1.812753E+01 1.759858E+01 4.347076E+00
1.978405E+01 1.888211E+01 5.905491E+00
4.452112E+00 -1.372860E+00 4.235157E+00
1.206811E+01 -5.544616E+00 1.071898E+01
6.179374E+00 2.061829E+00 5.825248E+00
8.528489E+00 -1.695937E+00 -8.358166E+00
5.992469E+00 1.959620E+00 5.663000E+00
1.175477E+01 -1.156588E+01 2.098788E+00
2.564827E+00 3.125985E-01 2.545706E+00
1.565704E+01 1.437707E+01 6.200217E+00
2.436691E+00 1.966693E-01 2.428741E+00
1.569425E+01 -1.864213E+00 1.558313E+01
1.580176E+01 1.444678E+01 6.402035E+00
2.485425E+00 4.253492E-01 2.448758E+00
1.269722E+01 -1.406419E+00 1.261909E+01
2.895344E+00 2.854587E+00 4.840961E-01
1.834200E+01 1.494215E+01 1.063772E+01
1.556730E+01 -1.543636E+01 -2.014850E+00
1.779366E+01 -4.689218E+00 1.716466E+01
1.226486E+01 7.598456E+00 9.627574E+00
2.446783E+01 -7.326508E+00 2.334517E+01
1.247827E+01 5.886390E+00 1.100262E+01
6.995982E+00 -5.490761E+00 -4.335356E+00
1.604698E+01 1.453187E+01 6.806653E+00
1.810809E+01 7.213485E+00 1.660929E+01
8.796250E+00 -8.514142E+00 -2.209844E+00
4.128952E+00 2.921244E-01 4.118605E+00
5.384506E+00 7.968679E-01 5.325215E+00
4.543304E+00 2.235781E+00 3.955110E+00
1.798650E+00 -1.327797E+00 1.213301E+00
1.798065E+01 3.235677E+00 1.768712E+01
1.357388E+01 4.653824E-01 1.356590E+01
2.149131E+01 2.146400E+01 1.082979E+00
1.431073E+01 9.118904E-01 1.428165E+01
1.770235E+01 -8.877581E+00 1.531541E+01
2.814117E+01 -1.603431E+01 2.312631E+01
1.619443E+01 -8.609755E+00 -1.371611E+01
9.450720E+00 8.558891E+00 4.007680E+00
8.187155E+00 -4.490507E+00 6.845792E+00
6.937590E+00 -1.711135E-01 -6.935480E+00
1.151178E+01 1.082428E+01 -3.918673E+00
1.045216E+01 -9.181655E+00 -4.994492E+00
