# Supplementary material for: Collective epithelial migration mediated by the unbinding of hexatic defects
Source: eLife. 2026 May 5;14:RP105397. doi: 10.7554/eLife.105397 (PMC13143286; doi:10.7554/eLife.105397)
Supplement: Figure 3—source data 1. [file elife-105397-fig3-data1.zip › Figure 3/Panel_e/D_1Em6/MinDist_xy_randcell_defect.dat]

8.547444E+01 5.669582E+01 6.396455E+01
1.418614E+02 -1.602491E+01 1.409534E+02
6.610027E+01 -5.693495E+01 3.358061E+01
5.001701E+01 3.799338E+01 3.253005E+01
1.651403E+02 1.122253E+02 1.211479E+02
3.496659E+01 -4.806704E+00 -3.463464E+01
1.211146E+02 8.690165E+00 1.208024E+02
1.022267E+02 -5.642027E+01 -8.524696E+01
1.716385E+02 -7.400795E+01 -1.548631E+02
4.578254E+01 -3.389753E+01 3.077334E+01
1.824066E+02 -8.535924E+01 1.612016E+02
3.826966E+01 -1.608386E+01 -3.472573E+01
1.689019E+02 2.105129E+01 -1.675849E+02
1.096783E+02 -2.745907E+02 3.953233E+02
1.618246E+02 -6.781217E+01 1.469310E+02
7.906296E+01 -3.101051E+02 3.748843E+02
1.278644E+02 -4.980542E+01 1.177655E+02
1.485714E+02 2.013808E+01 -1.472003E+02
1.703631E+02 -3.252081E+01 -1.672304E+02
1.655602E+02 3.059818E+00 -1.655319E+02
2.241306E+01 1.524186E+01 -1.643263E+01
1.461593E+02 -8.591600E-01 -1.461568E+02
1.147558E+02 -3.252295E+02 3.044357E+02
1.393969E+02 -6.632548E+01 1.226068E+02
1.839767E+02 -2.970258E+02 1.621201E+02
1.802121E+02 -3.593644E+02 2.244798E+02
6.412362E+01 1.700847E+01 6.182678E+01
4.151259E+01 -6.320527E+00 4.102860E+01
3.139803E+01 2.255598E+01 2.184179E+01
4.864965E+01 -4.811360E+01 3.957979E+02
8.906455E+01 -3.513899E+01 8.183975E+01
1.613326E+02 6.707482E+01 1.467282E+02
3.991900E+01 -8.555345E+00 3.899144E+01
6.736893E+01 -3.888575E+01 5.501337E+01
1.258712E+02 -2.215508E+00 1.258517E+02
3.613828E+01 -3.545221E+02 2.090518E+01
5.548900E+01 -3.555731E+02 3.553456E+02
1.050642E+02 -9.272981E+00 -1.046542E+02
4.628607E+01 -2.946668E+01 3.673052E+02
1.457845E+02 5.047162E+01 1.367689E+02
4.573425E+01 -1.020018E+01 -4.458226E+01
1.552354E+02 -3.142625E+02 2.643108E+02
9.749762E+01 -3.298156E-01 9.749706E+01
1.413398E+02 -3.028982E+01 2.649440E+02
1.515333E+01 -1.361311E+01 -6.656321E+00
1.299634E+02 -1.814186E+01 2.743091E+02
1.283550E+02 -2.809639E+02 7.654134E+01
1.715999E+01 -8.015888E-01 3.858587E+02
1.595598E+02 -8.361690E-02 2.434403E+02
1.576765E+02 -1.074296E+02 1.154156E+02
8.330884E+01 -8.292025E+01 3.949629E+02
6.749899E+01 -3.982622E+01 -5.449757E+01
1.092918E+02 -1.717249E+01 2.950657E+02
1.117191E+02 -9.065938E+01 6.528429E+01
1.565106E+02 -2.795641E+02 1.165706E+02
7.058921E+01 1.941219E+01 6.786755E+01
5.318412E+01 3.074858E+00 5.309516E+01
9.762239E+01 -3.258976E+01 9.202195E+01
1.138695E+01 9.356409E+00 6.490008E+00
9.361082E+01 3.660810E+01 -8.615587E+01
8.933690E+01 3.670657E+02 8.771722E+01
1.057158E+02 3.824943E+00 1.056466E+02
6.516650E+01 6.390384E+01 -1.276602E+01
4.466845E+01 3.627893E+00 -4.452088E+01
3.359439E+01 -2.990834E+01 3.877005E+02
7.547687E+01 -4.813591E+00 -7.532322E+01
8.219721E+01 -3.146053E+01 3.270618E+02
1.288147E+02 8.174102E+01 9.955719E+01
1.446053E+01 3.696114E+02 -1.440476E+00
1.007538E+02 9.985238E+01 -1.344757E+01
5.415864E+01 -4.739415E+01 3.767902E+02
1.085428E+02 -4.041535E+01 1.007380E+02
1.746890E+01 1.664831E+01 -5.291156E+00
6.407696E+00 5.372760E+00 3.491708E+00
2.969429E+01 3.550651E+02 6.672507E+00
1.403930E+02 6.121542E+01 -1.263442E+02
1.166104E+02 4.361905E+01 2.948549E+02
1.077901E+01 1.058438E+01 -2.039080E+00
1.739687E+01 3.841525E+02 3.856038E+02
5.799173E+01 1.640298E-01 3.450085E+02
1.559771E+02 -4.822977E+01 2.546668E+02
1.196276E+02 -7.362884E+01 9.428443E+01
1.058428E+02 4.751255E+01 -9.457937E+01
9.570960E+00 -6.500073E+00 -7.025122E+00
8.650489E+01 1.400737E+01 8.536328E+01
1.351209E+02 -1.224095E+01 -1.345653E+02
1.525071E+02 -7.309560E+01 1.338486E+02
1.904913E+02 -9.785691E+01 -1.634349E+02
3.849528E+01 -2.349182E+01 3.049624E+01
1.904918E+02 -6.658778E+01 2.245254E+02
3.397285E+00 1.745438E+00 2.914617E+00
3.685085E+01 7.673576E+00 -3.604305E+01
3.109471E+01 9.390471E+00 2.964288E+01
1.907993E+01 -1.574946E+01 1.077026E+01
1.402008E+02 6.498433E+01 -1.242309E+02
1.221016E+02 -4.438225E+01 -1.137499E+02
5.101345E+01 -1.714956E+01 3.549556E+02
1.700359E+01 2.008579E+00 -1.688454E+01
3.716241E+01 2.696871E+01 -2.556821E+01
1.319260E+02 1.185911E+02 5.779804E+01
1.474513E+02 -2.825345E+01 -1.447191E+02
1.340272E+02 -4.287266E+01 -1.269851E+02
9.179119E+00 9.190649E-01 9.132992E+00
4.702620E+01 1.499743E+01 -4.457063E+01
1.341639E+02 3.952147E+01 2.747892E+02
1.387238E+02 -6.184483E+01 -1.241753E+02
1.450897E+02 2.014298E+01 1.436847E+02
1.773287E+01 4.788576E+00 3.859259E+02
1.248933E+02 3.390540E+02 1.165255E+02
8.788078E+01 3.038541E+02 3.605087E+01
9.609430E+01 -6.665771E+01 3.337839E+02
5.871643E+01 1.413830E+01 -5.698884E+01
3.046198E+01 1.629855E+01 2.573499E+01
6.377391E+01 3.206180E+02 7.059399E+00
1.077810E+02 3.207362E+02 8.726080E+01
2.307830E+01 -5.134534E-01 2.307259E+01
5.521323E+01 -2.305335E+01 5.017015E+01
2.342900E+01 1.356765E+01 1.910071E+01
5.945333E+01 -6.019416E+00 3.438522E+02
8.024315E+01 6.511958E+01 4.688714E+01
1.154644E+02 3.958195E+01 2.945320E+02
8.307170E+01 -3.395585E+00 -8.300227E+01
9.028764E+01 -6.305856E+01 -6.461793E+01
4.353998E+01 2.205597E+01 3.654598E+02
9.334076E+00 -4.559346E+00 8.144774E+00
1.317428E+02 3.070172E+01 1.281154E+02
1.098745E+01 -1.091729E+01 1.239679E+00
3.266927E+01 -2.185696E+01 2.428074E+01
1.382350E+02 1.304450E+01 1.376182E+02
1.111297E+02 3.038677E+02 7.699753E+01
1.173591E+02 -9.158821E+01 7.338092E+01
7.606658E+01 6.450593E+00 7.579258E+01
3.432254E+01 -2.696834E+00 -3.421643E+01
2.381640E+01 -2.326529E+01 -5.093822E+00
2.587625E+01 2.494162E+01 6.891730E+00
9.174996E+01 -3.853887E+01 8.326350E+01
2.241996E+00 -8.128302E-01 -2.089463E+00
1.312598E+02 2.820220E+01 2.748057E+02
4.091518E+01 3.537144E+01 -2.056486E+01
1.385929E+02 -3.358070E+02 2.730560E+02
1.416041E+02 -4.521352E+01 -1.341919E+02
5.220871E+01 5.219930E+01 9.914128E-01
9.337375E+01 -9.093474E+00 -9.292990E+01
1.371747E+02 2.858724E+02 9.585337E+01
8.976644E+01 -4.049078E+01 8.011561E+01
6.229510E+01 2.275227E+01 3.450085E+02
7.069264E+01 -4.647876E+01 -5.326513E+01
2.023545E+01 6.649867E-01 2.022452E+01
6.361273E+01 4.882783E+01 4.077281E+01
2.615963E+01 2.496994E+01 7.799255E+00
1.464416E+02 1.301122E+02 6.720071E+01
7.521992E+01 -6.533060E+01 3.657180E+02
2.358357E+01 -5.137889E+00 -2.301710E+01
6.998543E+01 -6.603106E+01 2.319180E+01
8.991456E+01 1.705260E+01 3.147173E+02
1.817446E+01 1.257002E+01 -1.312652E+01
9.661002E+01 9.387967E+01 -2.280578E+01
5.831438E+01 -3.903043E+01 4.332658E+01
1.347824E+02 -6.429160E+01 2.845395E+02
4.569746E+01 3.386099E+02 5.290833E+00
4.786816E+01 3.719236E+02 4.631978E+01
7.136948E+01 -3.333353E+00 7.129160E+01
1.337175E+01 2.967075E+00 -1.303841E+01
2.083808E+01 1.451721E+01 -1.494911E+01
4.194024E+00 -2.592394E+00 -3.296867E+00
1.247229E+01 1.039637E+01 6.890101E+00
8.897053E+01 -3.429811E+02 3.240493E+02
3.599442E+01 3.350247E+01 1.315991E+01
1.351675E+02 -1.227439E+01 -1.346090E+02
9.652265E+00 -1.509551E+00 9.533492E+00
1.418791E+02 1.104989E+02 8.899257E+01
4.359683E+01 3.491333E+02 2.617239E+01
1.025055E+02 -1.309740E+01 1.016653E+02
1.769905E+01 4.929997E+00 3.860014E+02
5.395800E+01 3.086859E+01 -4.425603E+01
2.366182E+00 -1.962867E+00 -1.321352E+00
4.026612E+01 3.661792E+02 3.610790E+01
3.446337E+01 1.815095E+01 2.929619E+01
3.296151E+01 -3.106783E+01 1.101141E+01
4.151111E+01 -6.525826E+00 4.099495E+01
1.458155E+01 4.376017E+00 -3.890906E+02
3.480047E+01 -5.513486E+00 -3.436094E+01
2.054429E+01 1.577894E+01 1.315647E+01
3.997208E+00 1.691424E+00 -3.621706E+00
6.705569E+01 -6.603106E+01 1.167752E+01
6.410961E+01 1.401045E+01 6.255997E+01
8.221020E+00 1.291674E+00 8.118913E+00
8.972130E+01 -4.034614E+01 8.013801E+01
1.277681E+02 9.297657E+01 8.763582E+01
1.899496E+01 3.700612E+02 -1.290424E+01
4.143625E+01 3.550831E+02 2.967789E+01
1.370589E+02 2.179944E+01 -1.353142E+02
4.138436E+01 1.021984E+01 3.628974E+02
8.196139E+01 -7.680670E+01 3.743923E+02
4.530638E+00 2.412573E+00 3.834862E+00
1.272970E+02 4.150441E+01 1.203408E+02
8.713080E+01 -3.144582E+02 3.505051E+02
1.357708E+02 3.503932E+02 1.315458E+02
5.140782E+01 -2.852658E+01 -4.276680E+01
1.337146E+02 6.682870E+01 -1.158167E+02
1.041846E+02 -7.787631E+01 3.337922E+02
9.067214E+01 -5.098258E+01 7.498142E+01
6.214943E+01 3.408426E+01 3.510306E+02
1.092336E+02 -3.351311E+01 1.039656E+02
9.674157E+01 -3.329849E+02 3.208028E+02
2.393265E+01 6.195186E+00 -2.311691E+01
1.152262E+02 -5.918104E+01 3.041330E+02
3.008197E+01 2.708045E+01 1.309863E+01
2.445102E+01 -1.949905E+01 -1.475260E+01
3.188142E+01 -1.210828E+00 -3.185842E+01
1.180874E+02 -7.717611E+01 3.136217E+02
4.774982E+01 -2.404376E+01 4.125461E+01
1.397253E+02 -8.019996E+01 -1.144164E+02
1.300505E+02 6.090122E+01 -1.149094E+02
1.037677E+02 -1.484957E+01 1.026996E+02
1.503520E+02 -7.572237E+01 2.731083E+02
5.982262E+01 5.531303E+01 2.278629E+01
8.084438E+01 -3.214572E+02 3.517729E+02
1.108094E+01 -8.783164E+00 -6.755978E+00
9.076831E+01 -3.310986E+01 8.451405E+01
9.927494E+01 3.504248E+02 9.342495E+01
8.464858E+01 -2.300758E+01 3.215382E+02
2.924045E+01 1.578633E+01 2.461291E+01
9.452229E+01 4.437493E+01 -8.345854E+01
1.238592E+02 -7.994780E+01 -9.460151E+01
1.804270E+01 5.218222E+00 1.727162E+01
1.771095E+01 1.577350E+01 -8.054480E+00
1.175776E+02 2.799157E+02 5.468958E+01
1.216507E+02 9.971867E+01 6.967835E+01
7.208190E+01 -6.786194E+01 2.430139E+01
6.768556E+01 -6.360460E+01 -2.314715E+01
1.027237E+02 3.464815E+02 9.562705E+01
1.333308E+02 6.462908E+01 1.166198E+02
6.531953E+01 3.294862E+01 5.640062E+01
2.821118E+01 -2.260752E+01 1.687514E+01
2.312642E+01 1.772388E+01 1.485583E+01
7.326617E+00 -5.009447E+00 -5.346471E+00
6.230895E+01 -2.387360E+01 5.755394E+01
3.857291E+01 -5.365114E+00 3.819797E+01
2.339809E+01 -1.423262E+01 -1.857157E+01
9.426788E+00 -5.328175E+00 3.952234E+02
1.282384E+02 2.403627E+01 1.259656E+02
1.151583E+02 1.381316E+01 -1.143269E+02
5.946879E+01 1.825831E+01 -5.659657E+01
5.816874E+01 3.568316E+01 -4.593816E+01
4.149677E+01 -6.643677E+00 4.096149E+01
8.962832E+01 3.165906E+01 8.385070E+01
5.464552E+00 -4.799578E+00 2.612544E+00
9.923856E+01 3.577752E+02 9.571077E+01
8.124832E+01 3.557468E+02 7.617773E+01
3.640542E+01 4.492215E+00 3.612720E+01
4.225029E+00 3.341073E+00 2.586136E+00
1.254049E+02 2.015096E+01 1.237753E+02
5.894503E+01 2.076867E+01 -5.516502E+01
1.319148E+02 9.622988E+01 9.022928E+01
9.014689E+01 -6.287980E+01 -6.459560E+01
1.412523E+01 1.049233E+01 9.456914E+00
1.221287E+02 -4.443965E+01 -1.137565E+02
2.813386E+01 1.056543E+01 2.607462E+01
5.423737E+01 3.107185E+01 -4.445483E+01
8.640516E+01 -4.504515E+01 -7.373456E+01
9.433968E+01 -6.827018E+01 6.510883E+01
2.749469E+01 2.642136E+01 3.953928E+02
1.937002E+01 1.438563E+01 -1.297118E+01
4.774982E+01 -2.404376E+01 4.125461E+01
4.009016E+01 3.160996E+01 -2.465828E+01
1.170725E+02 9.048980E+01 -7.428025E+01
1.268157E+02 -2.852009E+01 -1.235671E+02
1.017605E+01 -9.442078E+00 3.794615E+00
2.972819E+01 -2.328992E+01 3.845245E+02
1.208520E+02 -4.495703E+01 1.121787E+02
5.614858E+01 1.407172E+01 -5.435669E+01
1.380129E+02 1.276707E+01 1.374211E+02
1.037505E+02 -6.262586E+01 8.271744E+01
4.006040E+01 -1.566521E+01 -3.687054E+01
6.913099E+01 6.586118E+01 2.100950E+01
1.041282E+02 -7.786805E+01 3.338678E+02
1.244884E+02 8.820619E+00 1.241755E+02
9.145993E+00 -2.082674E+00 -8.905710E+00
1.181568E+02 1.256394E+01 1.174869E+02
2.393265E+01 6.195186E+00 -2.311691E+01
1.286234E+02 -4.292678E+01 1.212488E+02
1.179784E+02 6.031099E+01 1.013977E+02
8.155438E+01 4.250746E+01 6.960052E+01
4.202138E+01 -4.143809E+01 -6.977171E+00
1.430500E+02 4.881809E+01 -1.344623E+02
3.700687E+01 3.280219E+01 3.858674E+02
1.509072E+02 -9.194123E+01 2.833346E+02
1.309464E+02 4.273920E+01 1.237753E+02
1.127209E+02 3.817537E+01 -1.060596E+02
6.871152E+01 6.260692E+00 6.842570E+01
3.619087E+01 1.488726E+01 -3.298710E+01
8.547261E+01 5.356055E+00 -8.530462E+01
2.976953E+01 3.548773E+02 6.172101E+00
1.076101E+02 3.379694E+02 9.726831E+01
1.105408E+02 -3.864329E+01 1.035662E+02
2.176556E+01 1.983859E+00 -2.167496E+01
5.840798E+01 -4.448223E+01 3.651473E+02
5.218738E+01 -6.470723E+00 5.178468E+01
3.712874E+01 -4.371097E+00 -3.687054E+01
1.249754E+02 3.392147E+02 1.166753E+02
6.063944E+01 -6.062360E+01 1.386232E+00
4.613179E+01 -1.726785E+01 -4.277808E+01
2.470841E+01 -3.786587E+00 -2.441654E+01
5.340106E+00 5.331015E+00 3.114586E-01
1.343608E+02 -1.886210E+01 1.330303E+02
6.644110E+01 -1.769147E+01 -6.404242E+01
4.466279E+01 2.983920E+01 3.323231E+01
1.253969E+02 -5.599981E+01 1.121980E+02
3.105716E+01 -1.622457E+01 2.648226E+01
9.689709E+00 7.183673E+00 6.502714E+00
8.264033E+01 -5.162467E+01 -6.453153E+01
5.394987E+01 3.061289E+01 -4.442341E+01
1.856314E+01 -1.839470E+01 2.494989E+00
5.617125E+01 1.396307E+01 -5.440811E+01
6.574951E+01 5.349637E+00 -6.553152E+01
1.083462E+02 -5.620165E+01 9.262973E+01
5.473032E+00 3.007719E+00 -4.572494E+00
9.655710E+01 -1.987590E+01 -9.448927E+01
2.188592E+01 1.379637E+01 -1.698981E+01
7.898219E+01 3.312892E+02 5.881969E+01
1.457310E+02 4.172892E+01 1.396289E+02
1.424209E+02 7.549228E+01 1.207668E+02
1.797287E+01 1.306374E+01 1.234352E+01
7.364938E+01 1.948584E+00 -7.362360E+01
1.054318E+01 1.397595E+00 -1.045014E+01
9.174938E+01 4.516503E+01 7.986282E+01
1.052718E+02 -4.444256E+00 -1.051780E+02
3.573635E+01 2.847177E-01 3.573522E+01
5.770432E+01 2.325442E+01 5.281118E+01
8.186627E+01 3.463270E+02 7.268309E+01
8.744466E+00 -6.740938E+00 -5.570048E+00
9.809126E+01 -8.208553E+01 -5.370159E+01
7.802703E+01 -1.774819E+01 -7.598171E+01
2.432524E+01 -3.598855E+02 -3.194650E+00
2.924907E+01 1.417765E+01 -2.558324E+01
3.063358E+01 3.026857E+01 4.714845E+00
5.570177E+00 2.548393E+00 4.953036E+00
2.493665E+01 -3.983876E+00 -2.461636E+01
6.672652E+01 -6.263000E+01 2.301982E+01
4.896449E+01 3.605796E+02 4.300006E+01
3.952893E+01 -1.841131E+01 -3.497943E+01
8.489802E+01 3.267731E+02 6.271164E+01
9.665030E+01 -7.751623E+01 3.452721E+02
4.618758E+01 -3.133339E+01 3.393393E+01
9.503528E+01 2.915434E+02 2.198816E+01
3.935294E+01 3.448437E+02 3.928869E+00
2.509440E+00 -1.894487E+00 -1.645663E+00
7.175390E+01 7.062603E+01 1.267226E+01
5.729436E+00 1.431218E+00 5.547797E+00
7.065372E+01 -6.203039E+01 3.382572E+01
6.846404E+01 -4.019778E+01 -5.542078E+01
4.275565E+01 1.014858E+01 4.153374E+01
4.896449E+01 3.605796E+02 4.300006E+01
1.228320E+02 -5.795425E+01 2.946995E+02
5.729436E+00 1.431218E+00 5.547797E+00
8.192833E+01 8.192015E+01 1.157975E+00
2.477287E+01 1.421057E+01 2.029174E+01
6.134636E+01 1.637823E+01 3.438804E+02
9.947799E+01 3.278533E+02 8.211830E+01
8.128230E+01 3.095691E+02 3.266265E+01
5.212018E+01 -6.612431E+00 5.169903E+01
4.948982E+01 4.874567E+01 -8.550003E+00
2.180363E+01 -1.634387E+01 1.443178E+01
9.256414E+01 -3.492029E+01 -8.572452E+01
6.660194E+01 -6.255569E+01 2.286054E+01
5.069891E+01 -4.083194E+01 3.005216E+01
2.100491E+01 -1.076927E+01 -1.803411E+01
1.179105E+02 3.266100E+02 1.030013E+02
1.105859E+02 -7.052595E+01 -8.517829E+01
1.067505E+02 1.060913E+02 1.184530E+01
3.485055E+01 3.078647E+01 -1.633261E+01
3.016938E+01 2.910661E+01 3.950629E+02
2.127087E+00 -2.654244E-01 2.110461E+00
3.676963E+01 2.968172E+01 2.170256E+01
1.290601E+01 -1.217748E+01 -4.274806E+00
1.127445E+01 -1.088031E+01 2.955014E+00
9.128291E+01 3.094672E+02 5.270134E+01
9.714383E+01 8.931294E+01 -3.821156E+01
7.715644E+01 -6.241187E+01 -4.536381E+01
2.856304E+01 9.230440E+00 3.759695E+02
6.115283E+01 -5.573914E+00 6.089827E+01
1.178400E+01 -8.930730E+00 -7.687956E+00
5.714917E+00 3.325971E+00 -4.647385E+00
1.117927E+02 2.854593E+01 2.949133E+02
6.913433E+01 -1.440461E+01 -6.761703E+01
6.918978E+01 6.594489E+01 2.094031E+01
4.843064E+01 3.628507E+01 3.207679E+01
7.777068E+01 3.380697E+02 6.275893E+01
3.516175E+01 -3.053693E+01 -1.743115E+01
8.546755E+00 6.353110E+00 -5.717080E+00
1.178400E+01 -8.930730E+00 -7.687956E+00
9.276306E+00 6.330379E+00 6.780572E+00
3.837653E+01 -1.476652E+01 3.542185E+01
4.435393E+01 8.398807E+00 4.355148E+01
2.637498E+01 1.781249E+01 3.835487E+02
9.438133E+00 -4.169869E-01 9.428917E+00
6.767074E+01 6.048921E+01 -3.033785E+01
3.023565E+01 -8.077989E+00 2.913659E+01
5.734524E+01 -5.588353E+01 1.286496E+01
5.736755E+01 -1.230422E+00 5.735435E+01
9.008640E+01 2.940568E+02 -5.077459E+00
2.350804E+01 3.604968E+02 4.791679E-01
8.660051E+01 7.245271E+01 -4.743683E+01
3.846074E+01 3.641841E+01 1.236639E+01
1.261248E+01 1.059856E+01 -6.837047E+00
9.274881E+00 -8.440370E+00 -3.844940E+00
2.314521E+01 1.434321E+01 1.816515E+01
9.469556E+01 4.948934E+01 8.073447E+01
2.525928E+01 2.524980E+01 6.922194E-01
3.775960E+01 -8.651346E+00 3.662448E+02
8.656742E+01 -5.233069E+01 -6.895953E+01
8.614420E+00 2.364596E+00 8.283532E+00
1.686449E+01 7.875439E+00 -1.491269E+01
7.970774E+01 -2.162293E+01 -7.671879E+01
6.115055E+01 -2.223016E+01 -5.696675E+01
7.228742E+01 -3.521227E-01 7.228656E+01
4.475230E+01 2.851619E+00 4.466136E+01
6.481288E+01 -5.491126E+01 3.443056E+01
1.000681E+01 8.822377E+00 4.722500E+00
8.944440E+01 8.351082E+01 3.203502E+01
1.602679E+01 1.541186E+01 4.396860E+00
2.747110E+01 2.536397E+01 -1.055130E+01
1.725831E+00 1.088302E+00 1.339437E+00
4.742028E+01 1.647315E+01 -4.446705E+01
4.023258E+01 -3.971475E+01 -6.434247E+00
3.013620E+01 -2.252361E+01 2.002192E+01
5.225087E+01 3.371493E+02 2.313365E+01
5.095723E+01 -5.085067E+01 3.293626E+00
6.480360E+01 -5.492800E+01 3.438636E+01
5.640677E+01 4.725620E+01 3.079896E+01
2.677067E+01 2.675411E+01 -9.414915E-01
9.925283E+01 3.443195E+02 9.097572E+01
9.981743E+00 -4.864967E+00 -8.715922E+00
8.280433E+01 -8.150939E+01 -1.458685E+01
5.961191E+01 -5.346309E+01 -2.636813E+01
5.470219E+01 2.535962E+00 -5.464338E+01
4.766612E+01 1.963492E+01 4.343419E+01
8.102428E+00 7.522842E+00 -3.009350E+00
7.197869E+01 5.933942E+01 4.074021E+01
1.684236E+01 1.643771E+01 3.669679E+00
4.631403E+01 -3.562408E+01 2.959585E+01
5.884479E+01 1.135745E+01 3.452616E+02
2.846435E+01 -1.695211E+01 -2.286580E+01
5.098036E+01 -5.087548E+01 3.268421E+00
2.605039E+01 -1.264083E+00 2.601970E+01
2.521808E+01 -2.078207E+01 1.428486E+01
9.303554E+00 -6.032194E-01 9.283978E+00
1.860431E+01 1.664596E+01 -8.308564E+00
9.638829E+00 1.438036E+00 -9.530953E+00
2.504623E+01 2.476307E+01 -3.755503E+00
9.375587E+00 8.643485E+00 -3.632052E+00
2.872101E+01 3.562863E+02 -7.539652E+00
1.459110E+01 -1.417796E+01 -3.447550E+00
6.558054E+01 9.884421E+00 -6.483136E+01
5.960139E+01 -5.345151E+01 -2.636782E+01
1.153250E+01 9.276584E-01 -1.149513E+01
5.055469E+01 -1.741079E+01 -4.746199E+01
1.428486E+01 5.258475E-01 -3.887248E+02
5.659338E+01 -5.600525E+01 8.137756E+00
7.040889E+01 -7.025295E+01 4.683439E+00
2.411980E+01 -2.124480E+01 -1.142031E+01
3.601742E+01 2.923242E+01 2.104091E+01
8.908037E+01 8.884924E+01 -6.412829E+00
8.376456E+00 -7.109067E+00 4.430146E+00
5.547806E+01 -5.085996E+01 2.216030E+01
5.659338E+01 -5.600525E+01 8.137756E+00
1.947383E+01 3.989002E+00 3.839391E+02
3.178701E+01 1.391011E+01 -2.858186E+01
6.610103E+01 4.150916E+01 5.144254E+01
6.172021E+00 4.139763E+00 4.577794E+00
3.027942E+01 -4.684823E+00 2.991481E+01
8.390521E+01 7.118101E+01 4.442238E+01
7.169899E+01 -7.022373E+01 -1.446973E+01
6.143726E+01 9.040602E+00 6.076845E+01
2.869882E+01 2.869823E+01 1.850766E-01
9.330412E+00 -5.245000E+00 -7.716641E+00
2.384487E+01 -2.384358E+01 2.488403E-01
5.535052E+01 5.350798E+01 1.416248E+01
3.605255E+01 2.926434E+01 2.105671E+01
1.692098E+01 1.543388E+01 -6.936491E+00
6.413518E+01 2.035674E+01 6.081879E+01
6.671308E+01 -4.432321E+01 4.986069E+01
4.922427E+01 4.919407E+01 1.723777E+00
5.021498E+00 -4.231462E+00 2.703732E+00
4.139865E+01 -6.593654E+00 4.087018E+01
2.304533E+00 -1.561796E-01 -2.299235E+00
5.664590E+01 3.622016E+01 4.355293E+01
1.366180E+01 -8.471874E+00 1.071784E+01
8.310660E+00 -5.165699E+00 6.510194E+00
8.470433E+00 -5.145512E+00 -6.728443E+00
7.468361E+01 7.064258E+01 2.423359E+01
7.351639E+01 -7.350289E+01 -1.408460E+00
5.070212E+01 -2.228022E+01 -4.554445E+01
2.255400E+01 -2.254981E+01 -4.345477E-01
1.952104E+01 1.908942E+01 -4.082297E+00
3.171287E+01 2.718668E+01 -1.632760E+01
6.744834E+01 -3.602285E+01 -5.702309E+01
2.916303E+01 3.599283E+02 1.646312E+01
1.028089E+01 3.972332E+00 9.482474E+00
2.203131E+01 -2.200717E+01 1.031124E+00
3.272641E+01 -2.465316E+01 2.152300E+01
4.950125E+01 3.447110E+02 3.011228E+01
6.881140E+01 -1.899395E+01 -6.613802E+01
1.903958E+01 3.659301E+02 5.998785E+00
1.968208E+01 1.879112E+01 5.854747E+00
2.061699E+01 -2.147084E+00 2.050489E+01
4.202475E+01 -4.077321E+01 1.017961E+01
1.777284E+01 1.144178E+01 1.359998E+01
3.874305E+01 1.066982E+01 3.657551E+02
7.404963E+01 2.901812E+01 3.348729E+02
2.392457E+01 -1.770222E+01 1.609400E+01
5.128161E+01 3.918305E+01 3.308312E+01
7.770938E+00 -4.878238E-01 -7.755611E+00
4.127179E+01 3.440100E+02 1.020590E+01
3.201386E+00 1.022589E+00 -3.033675E+00
3.914138E+01 2.800025E+01 3.756498E+02
7.962731E+00 -7.881579E+00 1.133931E+00
3.443342E+01 3.095110E+01 -1.508939E+01
5.872965E+00 -5.803359E+00 -9.015245E-01
2.324007E+01 -2.323892E+00 2.312359E+01
5.257942E+01 -1.226904E+01 5.112793E+01
3.154083E+01 3.676804E+02 2.699063E+01
7.260307E+01 -1.428456E+01 7.118396E+01
3.167556E+00 1.039318E+00 -2.992194E+00
2.253761E+01 -2.253325E+01 -4.433221E-01
5.841319E+01 5.600266E+01 -1.660734E+01
2.994163E+01 2.889100E+01 3.951380E+02
5.400066E+01 4.382992E+01 3.154378E+01
5.625559E+01 6.235841E+00 5.590890E+01
2.717480E+01 2.243902E+01 -1.532841E+01
6.302819E+01 9.329467E+00 6.233389E+01
1.815668E+01 1.815367E+01 -3.307133E-01
7.356233E+01 -5.519100E+01 -3.543649E+02
8.160058E+01 3.436475E+02 7.092481E+01
3.369407E+01 1.577411E+01 -2.977361E+01
7.402646E+01 -4.283766E+01 6.037261E+01
1.278371E+01 -9.458503E+00 -8.599991E+00
4.939197E+01 -1.034841E+01 4.829572E+01
5.831953E+01 3.823987E+01 -4.403271E+01
4.040505E+01 7.159683E+00 -3.976566E+01
3.667344E+01 -2.673150E+00 -3.657589E+01
9.232287E+01 6.749941E+01 -6.298683E+01
9.321320E+00 7.479205E+00 -5.563137E+00
2.783747E+01 -2.131819E+01 1.790138E+01
2.512668E+01 -2.067116E+01 1.428472E+01
2.702741E+01 -2.727670E+00 2.688942E+01
9.049362E+00 -1.070246E+00 -8.985852E+00
2.005928E+01 8.155935E+00 -1.832636E+01
1.752939E+01 1.733430E+01 2.607982E+00
3.248083E+01 9.169042E+00 3.115980E+01
6.266740E+00 4.081124E+00 -4.755676E+00
9.052534E+01 8.766018E+01 2.259491E+01
1.087835E+01 5.541112E+00 -9.361334E+00
5.692898E+01 3.337131E+02 2.668596E+01
6.544380E+01 3.198226E+02 1.281230E+01
4.944727E+01 3.447855E+02 3.012069E+01
5.634780E+01 -1.207631E+00 -5.633486E+01
6.363823E+00 -5.266037E+00 3.573107E+00
4.278444E+01 2.065995E+01 -3.746565E+01
6.922004E+01 5.035264E+01 3.555024E+02
6.020633E+01 3.865425E+01 -4.615898E+01
3.953991E+01 6.191495E+00 3.905214E+01
6.632910E+01 5.657576E+01 -3.462273E+01
8.912992E+01 3.820264E+01 8.052764E+01
6.754822E+01 6.529400E+01 -1.730479E+01
5.104140E+00 2.192711E+00 4.609150E+00
6.608405E+01 -2.878138E+01 5.948726E+01
5.865682E+01 2.045773E+01 -5.497366E+01
7.922209E+01 -7.067016E+01 -3.580319E+01
4.559211E+00 4.098607E+00 -1.996954E+00
3.248287E+01 9.213782E+00 3.114873E+01
5.655062E+01 -5.594949E+01 8.223620E+00
6.656457E+01 4.254870E+01 5.119034E+01
2.070702E+01 -2.204764E+00 2.058931E+01
7.029573E+00 -1.461809E+00 -6.875901E+00
2.020363E+01 1.963839E+01 4.745563E+00
5.689799E+01 3.337572E+02 2.670278E+01
2.822124E+01 -2.747398E+01 6.451238E+00
1.109243E+01 4.909671E+00 9.946719E+00
3.954671E+01 3.914716E+01 -5.607379E+00
6.956856E+01 3.268345E+02 3.964711E+01
4.812038E+01 4.764739E+01 -6.730280E+00
2.283158E+01 -1.838421E+01 1.353890E+01
5.130323E+01 3.924911E+01 3.303829E+01
2.045452E+01 1.587935E+01 1.289317E+01
5.811028E+01 -3.950789E+01 4.261374E+01
7.253974E+01 -1.410009E+01 7.115618E+01
8.419690E+00 -3.508465E+00 7.653878E+00
1.053909E+02 6.229770E+01 -8.500734E+01
7.098698E+01 3.311167E+02 4.735516E+01
6.209845E+01 3.466317E+02 4.959669E+01
3.558321E+01 1.764720E+01 3.721011E+02
6.379977E+01 -6.227282E+01 1.387467E+01
1.000716E+02 2.921353E+02 3.968882E+01
6.071438E+01 -6.060911E+01 3.573751E+00
1.886377E+01 1.538691E+01 1.091261E+01
7.018550E+00 -5.133307E+00 4.786356E+00
6.316645E+01 -6.298919E+01 -4.728982E+00
3.317204E+01 -2.318304E+01 -2.372617E+01
4.059372E+01 -2.522328E+01 3.180623E+01
3.956186E+01 6.174801E+00 3.907701E+01
9.119601E+01 -8.782151E+01 -2.457832E+01
5.408084E+01 -1.475177E+01 -5.203001E+01
4.482390E+01 3.238701E+01 -3.098811E+01
2.937593E+01 2.510268E+01 -1.525781E+01
9.989592E+01 9.986608E+01 2.441378E+00
2.986768E+00 2.815331E+00 9.973424E-01
1.153256E+01 -8.184369E+00 8.125027E+00
8.558120E+01 3.378699E+02 7.208436E+01
2.992175E+01 1.298160E+01 -2.695903E+01
5.060022E+00 3.261719E+00 -3.868464E+00
1.012753E+01 -3.981335E+00 9.312132E+00
8.684294E+00 8.667898E+00 5.333918E-01
5.691341E+01 -2.824589E+01 4.940957E+01
5.639610E+01 -1.223366E+00 -5.638283E+01
7.409074E+01 -7.341080E+01 1.001459E+01
8.171788E+00 -7.080171E+00 -4.080355E+00
6.379977E+01 -6.227282E+01 1.387467E+01
3.698911E+01 5.405534E+00 -3.659200E+01
1.225884E+01 -9.335143E+00 -7.945703E+00
3.039151E+00 2.882169E+00 9.641271E-01
2.984626E+01 -2.306361E+01 1.894385E+01
1.055225E+01 -1.019172E+01 2.734753E+00
7.560092E+01 -2.537744E+01 7.121436E+01
3.883872E+01 -3.528967E+01 -1.621990E+01
9.952726E+01 3.255272E+02 8.053945E+01
6.376952E+01 -4.608691E+01 4.407436E+01
1.046612E+01 4.382974E+00 -9.504173E+00
1.209534E+01 -4.536911E+00 1.121221E+01
4.869767E+01 2.474861E+01 4.194007E+01
2.695888E+01 -2.690846E+01 1.648063E+00
1.377209E+01 -8.596895E+00 1.075936E+01
7.406347E+00 -4.728798E+00 -5.700215E+00
6.292517E+01 2.378424E+01 -5.825708E+01
7.566065E+00 7.075823E+00 2.679192E+00
5.675110E+01 3.339236E+02 2.670278E+01
4.668994E+01 4.389849E+00 -4.648312E+01
6.877444E+01 -1.895359E+01 -6.611115E+01
4.281190E+01 2.174115E+01 -3.688063E+01
5.126886E+00 -1.434698E+00 4.922053E+00
5.256124E+01 3.688810E+01 -3.744265E+01
5.723083E+01 -2.235233E+01 5.268530E+01
4.629702E+01 -4.578361E+01 -6.875718E+00
8.051162E+00 8.186943E-01 8.009429E+00
5.647919E+01 6.593620E+00 5.609299E+01
1.221849E+01 1.024455E+01 -6.658893E+00
5.810456E+01 -3.946928E+01 4.264172E+01
9.604191E+01 8.350454E+01 -4.744514E+01
4.869767E+01 2.474861E+01 4.194007E+01
1.278161E+01 -4.514339E+00 -1.195786E+01
2.836445E+01 -2.468529E+01 -1.397063E+01
2.088507E+01 -1.084203E+01 -1.785039E+01
7.733447E+01 3.154223E+02 3.574523E+01
3.117244E+01 2.042014E+01 2.355289E+01
3.920254E+01 -3.791579E+01 9.961509E+00
3.668840E+01 -2.648288E+00 -3.659269E+01
3.305347E+01 2.420965E+01 -2.250388E+01
4.524368E+01 -2.792517E+01 3.559741E+01
4.951273E+01 3.303527E+01 -3.688063E+01
2.876545E+01 2.864504E+01 2.629273E+00
8.982701E+00 8.458889E+00 3.022603E+00
5.190600E+01 -7.974466E+00 5.128977E+01
6.298249E+01 -5.379124E+00 6.275236E+01
6.614593E+01 -2.896308E+01 5.946784E+01
3.871554E+01 -2.410825E+01 3.029331E+01
6.571047E+01 1.397441E+01 -6.420733E+01
7.098698E+01 3.311167E+02 4.735516E+01
1.381081E+01 8.887348E+00 1.057135E+01
3.746214E+01 -3.445844E+01 1.469788E+01
4.647196E+01 3.825883E+01 -2.638001E+01
5.242847E+01 -1.974307E+01 4.856909E+01
4.705060E+00 -2.517585E+00 3.974840E+00
7.914325E+01 3.263765E+01 -7.210020E+01
5.712999E+01 5.686316E+01 -5.515106E+00
3.633840E+01 -2.795343E+01 2.321821E+01
4.497035E+01 3.171985E+01 -3.187764E+01
6.426325E+01 2.680297E+00 -6.420733E+01
1.517687E+01 1.043463E+00 1.514096E+01
5.373810E+01 4.951585E+01 -2.087975E+01
4.864708E+01 4.556905E+01 3.859706E+02
2.645893E+01 -2.184853E+01 1.492371E+01
5.188215E+01 -4.011297E+01 -3.290452E+01
2.595907E+01 -2.024281E+01 1.625121E+01
1.490229E+01 1.448032E+01 -3.521165E+00
3.768090E+01 3.502873E+02 1.683166E+01
6.209845E+01 3.466317E+02 4.959669E+01
5.687059E+01 -2.826244E+01 4.935077E+01
9.110561E+01 -8.772137E+01 -2.460068E+01
6.899604E+00 6.892068E+00 -3.223949E-01
1.790927E+01 -4.731559E+00 -1.727294E+01
2.699245E+01 2.137608E+01 -1.648197E+01
5.957722E+01 7.663612E+00 5.908227E+01
3.246804E+01 9.236108E+00 3.112664E+01
8.979865E+01 3.140872E+02 5.635605E+01
7.164989E+00 3.561555E+00 6.217104E+00
1.727630E+01 -6.276973E+00 -1.609565E+01
4.498068E+01 -4.347584E+01 1.153743E+01
1.125133E+01 -1.095547E+01 2.563228E+00
1.892397E+01 -2.957684E+00 -1.869141E+01
3.120867E+01 2.044774E+01 2.357691E+01
8.604760E+00 3.186206E+00 7.993121E+00
3.745434E+01 -3.447496E+01 1.463915E+01
8.030659E+01 3.093726E+02 2.966317E+01
5.745339E+01 4.768156E+01 3.205248E+01
3.800171E+01 -3.798554E+01 1.108254E+00
9.091888E+01 8.354624E+01 -3.586457E+01
9.526912E+00 -8.521532E+00 -4.259759E+00
3.768090E+01 3.502873E+02 1.683166E+01
1.139383E+00 5.091525E-01 1.019293E+00
3.120867E+01 2.044774E+01 2.357691E+01
5.225881E+01 3.095281E+01 4.210589E+01
3.588095E+01 -1.641522E+01 3.190585E+01
6.014661E+01 3.272524E+02 1.993291E+01
3.139918E+01 1.887328E+01 -2.509397E+01
4.864708E+01 4.556905E+01 3.859706E+02
4.750018E+01 -2.024257E+01 -4.297098E+01
4.322092E+01 -2.209310E+01 -3.714757E+01
6.488259E+01 6.482597E+01 2.709987E+00
3.922875E+01 2.814171E+01 3.756698E+02
6.528767E+01 3.307161E+01 -5.629164E+01
6.020690E+01 8.639248E+00 5.958384E+01
4.850148E+01 1.300144E+01 -4.672639E+01
8.571296E+01 3.377516E+02 7.216506E+01
9.107541E+00 -8.310350E-02 9.107162E+00
7.394963E+01 6.125582E+01 4.142791E+01
1.573845E+01 3.690195E+02 -4.825187E+00
8.457062E+01 7.868981E+01 -3.098554E+01
4.269825E+01 3.860931E+01 -1.823354E+01
8.133366E+01 7.145271E+01 -3.885453E+01
1.210924E+01 -4.511905E+00 1.123728E+01
3.745157E+01 -1.208694E+01 -3.544752E+01
8.169114E+01 6.781469E+01 -4.554789E+01
2.053097E+01 6.452398E+00 1.949069E+01
6.017827E+01 8.478295E+00 5.957804E+01
9.419200E+00 8.194906E+00 4.643797E+00
5.476383E+01 3.666242E+01 4.068100E+01
6.186347E+01 8.940489E+00 6.121402E+01
4.783102E+00 1.587471E+00 4.511984E+00
4.828362E+01 3.726730E+02 -4.693620E+01
7.134121E+01 -7.121863E+01 4.180268E+00
5.308854E+01 -5.026457E+01 -1.708408E+01
3.097531E+01 -1.640743E+01 2.627291E+01
4.332197E+01 5.203028E+00 -4.300839E+01
1.569227E+01 3.690723E+02 -4.838638E+00
4.123859E+01 -2.473369E+01 3.299797E+01
5.098888E+01 3.864288E+00 5.084224E+01
8.182803E+01 5.562193E+01 3.429831E+02
1.626404E+01 -1.607303E+01 2.485258E+00
1.199670E+01 -1.215112E+00 1.193500E+01
8.617213E+00 3.163842E+00 8.015389E+00
2.590931E+00 1.090285E-01 2.588636E+00
2.515740E+00 -5.344363E-01 -2.458317E+00
5.443335E+01 -4.575740E+01 2.948305E+01
4.521610E+00 -1.443770E+00 4.284914E+00
3.213676E+01 -3.303293E+00 -3.196654E+01
1.165724E+02 3.256852E+02 1.009381E+02
5.986132E+01 -1.611301E+01 -5.765196E+01
3.044343E+00 3.813751E+02 -1.542040E+00
9.099736E+00 1.116409E+00 -9.030992E+00
1.712281E+01 -2.099203E+00 -1.699365E+01
4.917066E+01 3.550377E+01 -3.401817E+01
7.175361E+01 3.346405E+00 7.167553E+01
4.937473E+01 -1.054962E+01 4.823453E+01
2.764176E+01 1.723321E+01 2.161212E+01
5.832306E+01 3.256769E+02 -1.748367E-02
3.735771E+01 3.505353E+02 1.660454E+01
2.519449E+01 -2.469802E+01 4.976969E+00
5.462870E+01 5.350516E+01 1.102236E+01
6.873867E+01 4.555534E+01 3.515246E+02
5.756024E+00 -4.781783E+00 -3.204118E+00
8.967840E+01 -8.842114E+01 1.496390E+01
5.317881E+01 -3.367835E+01 4.115525E+01
2.025973E+01 1.792455E+01 9.442820E+00
5.499788E+00 -5.452896E+00 -7.166545E-01
7.397379E+01 6.131725E+01 4.138014E+01
5.971416E+01 -5.094609E+01 3.114927E+01
2.573100E+01 4.485227E+00 -2.533706E+01
5.755820E+01 -5.541095E+01 -1.557476E+01
2.014177E+01 1.961891E+01 4.559514E+00
1.538934E+01 -1.008375E+01 -1.162539E+01
7.971613E+00 7.020689E+00 3.775783E+00
8.093184E+00 7.792215E-01 8.055584E+00
9.010906E+00 -2.986595E+00 3.944984E+02
8.936210E+01 5.065506E+01 -7.361828E+01
5.833138E+01 3.256687E+02 -9.308759E-02
2.407867E+01 -8.521152E+00 -2.252049E+01
2.208699E+01 -1.776518E+01 1.312378E+01
4.711082E+01 -3.408879E+01 3.251743E+01
2.331193E+01 -1.645898E+01 -1.650903E+01
5.123110E+01 -4.664866E+01 2.117849E+01
1.147076E+01 -4.601689E+00 1.050728E+01
1.911839E+01 -5.794162E-01 1.910961E+01
4.003348E+01 3.963973E+01 -5.600999E+00
8.771076E+00 6.674490E+00 5.690602E+00
3.370725E+01 2.635352E+01 2.101597E+01
3.277272E+01 -3.083947E+00 3.262730E+01
1.393017E+01 -3.703562E+00 -1.342882E+01
9.857767E+00 -4.478383E+00 -8.781780E+00
1.291570E+01 -1.014497E+01 -7.993416E+00
5.117535E+00 2.675860E+00 -4.362217E+00
8.833589E+00 8.256401E+00 -3.140724E+00
9.691990E+00 5.389765E-01 -9.676992E+00
3.384681E+01 1.599948E+01 -2.982656E+01
8.364174E+00 7.128348E+00 -4.375621E+00
4.170691E+01 3.627592E+01 2.057971E+01
5.233100E+01 3.369628E+02 2.293548E+01
3.930072E+00 1.225659E+00 -3.734062E+00
2.927030E+01 2.729425E+01 -1.057234E+01
6.252673E+01 5.412171E+01 3.131186E+01
3.185824E+01 2.929839E+00 3.172323E+01
3.262345E+01 3.248556E+01 -2.996301E+00
2.584000E+01 2.522465E+01 -5.605589E+00
7.089541E+00 -5.593741E+00 -4.355645E+00
1.025485E+01 -4.796747E-01 1.024362E+01
4.199620E+01 -4.073956E+01 1.019653E+01
2.097639E+01 -1.130755E+01 -1.766772E+01
5.523166E+00 5.520501E+00 1.715736E-01
5.411699E+01 2.419633E+01 4.840647E+01
7.916043E+01 4.031224E+01 3.348729E+02
2.603989E+01 -2.602427E+01 9.017823E-01
1.082938E+02 2.768894E+02 -1.596466E+01
8.000971E+00 7.137163E+00 3.616137E+00
6.086491E+01 -6.075974E+01 3.576334E+00
8.787634E+01 6.185459E+01 -6.242004E+01
6.932836E+01 4.583251E+01 -5.201732E+01
6.678026E+01 -3.002028E+01 5.965221E+01
1.630029E+01 -2.543991E+00 -1.610054E+01
4.483130E+01 4.294686E+01 -1.286129E+01
3.563396E+01 -1.429388E+01 3.264145E+01
5.966283E+01 -5.356083E+01 -2.628480E+01
3.231343E+01 3.227393E+01 1.597256E+00
1.879548E+01 -9.237108E+00 -1.636905E+01
4.957000E+01 4.882949E+01 -8.536178E+00
1.295188E+01 -1.174249E+01 5.464901E+00
9.948825E+01 3.255404E+02 8.050086E+01
4.872243E+01 2.498433E+01 4.182892E+01
8.624650E+00 -7.372641E+00 4.475349E+00
1.202565E+01 -1.144040E+00 1.197110E+01
9.103419E+01 -8.769615E+01 -2.442559E+01
1.630057E+01 -2.543662E+00 -1.610088E+01
4.177205E+01 3.637936E+01 2.052916E+01
5.616579E+01 -3.420056E+00 -5.606157E+01
5.068062E+01 -4.450767E+01 2.424031E+01
5.072024E+01 5.134986E-02 -5.072022E+01
5.690580E+01 -2.822762E+01 4.941126E+01
4.138497E+01 -3.896635E+01 -1.394054E+01
2.030375E+01 1.479330E+01 -1.390684E+01
3.743149E+01 7.163831E+00 -3.673957E+01
4.064536E+01 3.838809E+01 1.335665E+01
6.632414E+01 4.232390E+01 5.106446E+01
1.151178E+01 1.082428E+01 -3.918673E+00
2.031793E+01 1.464584E+01 1.408252E+01
6.012264E+01 3.272689E+02 1.990770E+01
3.026408E+01 3.701599E+02 2.691406E+01
1.998870E+01 -1.910785E+01 -5.868408E+00
5.097128E+01 -4.471960E+01 2.445872E+01
1.644553E+01 1.540767E+01 -5.749732E+00
4.127500E+01 -2.915684E+01 2.921481E+01
3.265995E+01 2.233017E+01 -2.383350E+01
