# Supplementary material for: Collective epithelial migration mediated by the unbinding of hexatic defects
Source: eLife. 2026 May 5;14:RP105397. doi: 10.7554/eLife.105397 (PMC13143286; doi:10.7554/eLife.105397)
Supplement: Figure 3—source data 1. [file elife-105397-fig3-data1.zip › Figure 3/Panel_e/D_8Em5/MinDist_xy_T1_defect.dat]

1.141533E+01 8.706337E-01 1.138208E+01
9.612155E+00 -9.013273E+00 -3.339826E+00
5.374468E+00 1.592258E+00 5.133189E+00
3.684369E+00 -1.002501E+00 -3.545358E+00
1.269625E+01 -5.589126E+00 1.139985E+01
1.515907E+01 1.344913E+01 6.994158E+00
7.571718E+00 -6.611640E-01 -7.542796E+00
3.959613E+00 -3.949069E+00 2.887762E-01
6.653990E+00 -6.628073E+00 -5.867019E-01
1.367510E+01 2.879364E+00 1.336853E+01
9.318343E+00 -9.148817E+00 -1.769370E+00
9.751368E+00 -9.059113E+00 -3.608551E+00
1.903332E+01 1.505309E+01 1.164782E+01
9.357536E+00 -1.611948E+00 9.217652E+00
1.496076E+01 1.322603E+01 6.992606E+00
8.974474E+00 -8.834761E+00 1.577394E+00
1.136411E+01 4.572571E+00 1.040358E+01
2.236039E+01 -1.663447E+01 1.494260E+01
4.619076E+00 -4.263050E+00 1.778275E+00
2.293594E+01 -2.284758E+01 -2.011342E+00
1.003856E+01 -3.437629E+00 9.431615E+00
2.374583E+01 -4.097608E+00 2.338962E+01
2.022127E+01 -1.795912E+01 9.293528E+00
6.174741E+00 -5.343493E+00 -3.094271E+00
1.108652E+01 1.108118E+01 -3.440924E-01
1.958297E+01 1.902486E+01 4.641922E+00
7.608322E+00 -6.129011E+00 -4.507968E+00
1.172071E+00 7.578522E-01 -8.940976E-01
2.070351E+01 2.879908E+00 -2.050223E+01
1.519984E+01 5.939654E+00 -1.399128E+01
1.169592E+01 -5.436126E+00 1.035582E+01
1.416238E+01 1.056224E+01 -9.434625E+00
1.138956E+01 1.124965E+01 1.779685E+00
1.202703E+01 -7.498958E+00 -9.402934E+00
1.605675E+01 6.853916E+00 -1.452043E+01
1.088440E+01 -1.088344E+01 -1.446127E-01
1.065932E+01 1.049774E+01 -1.848936E+00
1.332623E+01 -4.251064E+00 1.263000E+01
1.996680E+01 -1.974216E+01 -2.986663E+00
5.872823E+00 -5.264014E+00 -2.603883E+00
9.984339E-01 -5.231982E-01 8.503729E-01
5.261752E+00 -4.666024E+00 2.431923E+00
5.342142E+00 -4.637606E+00 -2.651621E+00
9.372443E+00 9.370218E+00 -2.042318E-01
1.213894E+01 -3.716887E-01 1.213325E+01
1.563246E+01 1.553946E+01 1.702586E+00
7.382281E+00 6.841486E+00 -2.773470E+00
1.054159E+01 -1.053971E+01 -1.990466E-01
5.059519E+00 -4.871825E+00 1.365302E+00
2.485236E+01 1.834801E+01 1.676276E+01
9.976711E+00 9.871104E+00 -1.447779E+00
2.373722E+01 2.364906E+01 -2.043925E+00
8.512401E+00 7.038818E+00 -4.787067E+00
1.139835E+01 -4.716966E-01 -1.138859E+01
4.811049E+00 -4.437811E+00 1.857963E+00
7.463796E+00 6.883412E+00 -2.885636E+00
1.510385E+00 -1.460771E+00 -3.839406E-01
1.108850E+01 -3.698555E+00 1.045350E+01
1.403176E+01 6.647402E+00 1.235728E+01
7.498543E+00 -7.043505E+00 -2.572391E+00
1.473832E+01 4.613247E+00 -1.399772E+01
3.188283E+01 3.152968E+01 -4.732252E+00
9.759025E+00 9.631501E+00 -1.572505E+00
2.093077E+01 1.244962E+00 2.089371E+01
7.912939E+00 6.539712E+00 4.454972E+00
2.142047E+01 -1.643493E+01 1.373790E+01
2.541057E+00 -2.517909E+00 3.422034E-01
1.683245E+01 1.660670E+01 -2.747506E+00
5.049345E+00 4.902729E+00 1.207947E+00
1.931627E+01 4.594734E-01 -1.931080E+01
2.920248E+00 -1.726690E+00 2.355078E+00
3.036121E+01 2.992242E+01 5.143169E+00
9.064752E+00 8.976647E+00 -1.260767E+00
8.900131E+00 -5.767139E+00 6.778822E+00
2.103519E+01 6.610338E-01 2.102480E+01
1.742112E+01 1.637025E+01 -5.959055E+00
1.382466E+01 -2.019710E+00 1.367633E+01
6.729460E+00 -4.293270E+00 5.182033E+00
4.248400E+00 -3.098766E+00 -2.906294E+00
9.735350E+00 7.965339E+00 5.597358E+00
3.075510E+01 4.960814E+00 3.035237E+01
1.002034E+01 9.910265E+00 -1.481152E+00
1.313487E+01 -4.604618E+00 1.230131E+01
1.589790E+01 1.353901E+01 8.332966E+00
1.965189E+01 1.127572E+01 1.609519E+01
1.560515E+01 -6.698627E+00 -1.409429E+01
9.071032E+00 -6.629583E+00 6.191304E+00
2.390567E+01 8.271267E+00 2.242916E+01
7.005975E+00 3.271316E+00 -6.195335E+00
1.867464E+01 1.745387E+01 6.641117E+00
4.634050E+00 4.316685E+00 -1.685423E+00
1.546079E+01 3.119173E+00 1.514288E+01
1.530694E+01 1.037895E+01 -1.125078E+01
4.453092E+00 1.264801E+00 -4.269696E+00
1.859454E+01 -1.610237E+01 9.298959E+00
2.278895E+01 -1.749989E+01 1.459761E+01
3.477825E+00 -2.686026E-01 -3.467437E+00
6.075626E+00 -3.218856E+00 5.152882E+00
1.843236E+01 1.766964E+01 5.247428E+00
2.336520E+01 -1.148271E+01 2.034896E+01
2.109527E+01 2.468303E+00 -2.095036E+01
1.854929E+01 -1.854878E+01 -1.375867E-01
1.045272E+01 9.006025E+00 5.305747E+00
4.811499E+00 4.616359E+00 1.356377E+00
3.271811E+00 -6.598243E-01 -3.204588E+00
7.948829E+00 7.325404E+00 -3.085828E+00
7.172014E+00 -5.011063E+00 5.130987E+00
1.161316E+01 8.485662E+00 7.928366E+00
4.288185E+00 2.034256E+00 -3.774961E+00
4.269671E+00 -2.383039E+00 -3.542769E+00
1.301643E+01 -9.159671E+00 -9.248128E+00
7.067931E+00 6.977847E+00 -1.124854E+00
3.614830E+00 3.602912E+00 -2.932985E-01
1.299066E+01 1.089471E+01 7.075481E+00
1.171035E+01 1.165994E+01 -1.085398E+00
1.475661E+01 -5.220451E+00 -1.380233E+01
4.845195E+00 1.740361E+00 4.521843E+00
1.513997E+01 4.463145E+00 1.446717E+01
3.242313E+00 -6.206208E-01 -3.182361E+00
6.232415E+00 -3.545790E+00 5.125462E+00
7.201223E+00 -5.082236E+00 5.101812E+00
9.537530E+00 -9.138824E-01 9.493645E+00
8.102101E+00 2.193235E+00 7.799600E+00
9.594737E+00 2.317740E+00 -9.310588E+00
1.556327E+01 -5.098327E+00 -1.470450E+01
1.372262E+01 -7.763198E+00 1.131561E+01
3.384456E+00 -3.307120E+00 -7.193763E-01
5.850704E+00 -5.265125E+00 -2.551313E+00
1.408329E+01 -1.488461E-01 -1.408250E+01
1.292045E+01 -8.945699E+00 -9.322687E+00
3.303330E+00 3.259674E+00 -5.352715E-01
1.512995E+01 -1.395977E+01 5.834399E+00
4.268143E+00 -4.211254E+00 -6.945402E-01
4.310710E+00 -2.690961E+00 -3.367633E+00
4.276079E+00 2.292743E+00 -3.609457E+00
1.405788E+01 1.388866E+01 2.174650E+00
4.509740E+00 -4.470774E+00 -5.915506E-01
4.043710E+00 -4.015261E+00 -4.788208E-01
3.020184E+01 2.752199E+01 1.243750E+01
2.925452E+01 -1.388599E+01 2.574891E+01
1.404771E+01 1.399141E+01 1.256418E+00
1.979349E+01 -7.178037E-01 1.978047E+01
1.225675E+01 -1.130855E+01 -4.727012E+00
1.398654E+01 2.365395E+00 1.378507E+01
2.037182E+01 2.019076E+01 2.710066E+00
3.071888E+00 2.807748E+00 1.246214E+00
8.252453E+00 -5.920587E-01 8.231188E+00
5.532109E+00 5.169780E+00 -1.969162E+00
1.154014E+01 -4.221914E+00 1.074012E+01
1.897100E+01 3.277263E+00 1.868578E+01
5.833800E+00 -4.794552E+00 -3.323477E+00
6.752112E+00 3.346716E+00 -5.864342E+00
4.730572E+00 4.664074E+00 7.903969E-01
8.161593E+00 -3.956997E-01 8.151995E+00
8.251017E+00 7.507861E+00 -3.422177E+00
7.059888E+00 -5.020566E+00 4.963460E+00
9.079331E+00 -1.007846E-01 9.078772E+00
1.384464E+01 3.448963E+00 1.340815E+01
8.419990E+00 -8.114205E+00 -2.248534E+00
5.684797E+00 -2.728064E+00 -4.987443E+00
4.616996E+01 1.773411E+01 4.262824E+01
3.894870E+01 2.624563E+01 2.877791E+01
1.780397E+01 -8.259057E+00 -1.577242E+01
5.706901E+00 4.159099E+00 -3.907763E+00
2.316730E+01 -1.561574E+01 1.711352E+01
1.585308E+01 -1.559416E+01 -2.853471E+00
8.846100E+00 -7.189539E+00 5.154029E+00
8.895039E+00 8.865674E+00 -7.221803E-01
1.826716E+01 -1.158930E+01 -1.412010E+01
9.709193E+00 8.672829E+00 4.364685E+00
2.636708E+00 2.636160E+00 -5.374237E-02
9.460494E+00 4.950418E+00 8.061905E+00
8.166919E+00 -5.273440E+00 6.236136E+00
5.257747E+00 2.776094E+00 4.465110E+00
1.054640E+01 2.000399E-01 -1.054450E+01
1.430415E+01 -1.430370E+01 -1.127768E-01
1.288142E+01 -1.235269E+01 -3.652679E+00
7.751346E+00 5.641120E+00 5.316120E+00
1.243148E+01 9.352932E+00 8.189283E+00
1.798808E+01 -1.416463E+01 -1.108757E+01
1.521778E+01 -1.476564E+01 3.681924E+00
6.385947E+00 4.475078E+00 -4.555656E+00
8.626776E+00 1.724427E+00 -8.452669E+00
9.049279E+00 8.131076E+00 3.971783E+00
1.300438E+01 -1.204942E+01 -4.891362E+00
9.006812E+00 5.039208E+00 -7.465189E+00
1.733958E+01 -1.356190E+01 -1.080444E+01
3.367027E+00 2.967375E+00 -1.591087E+00
5.747920E+00 5.349408E+00 2.102955E+00
6.159554E+00 5.049283E+00 3.527727E+00
1.304103E+00 1.767751E-01 -1.292066E+00
1.417851E+00 7.473403E-01 -1.204900E+00
1.132899E+01 5.637209E+00 -9.826895E+00
6.753459E+00 -5.992954E+00 3.113473E+00
9.031850E+00 9.024792E+00 3.569897E-01
1.370959E+01 3.289305E+00 -1.330915E+01
1.134209E+01 5.689289E+00 -9.811985E+00
1.182729E+01 1.072537E+01 -4.985098E+00
1.033298E+01 9.535689E+00 -3.980093E+00
2.059500E+00 2.013500E+00 4.328475E-01
7.490521E+00 7.489996E+00 8.872653E-02
7.233671E+00 -5.349139E+00 4.869570E+00
4.853015E+00 -4.848553E+00 2.080492E-01
5.003096E+00 3.862312E+00 3.180176E+00
1.319715E+01 1.319627E+01 -1.523812E-01
4.725503E+00 -3.197492E+00 -3.479429E+00
3.826499E+00 3.198477E+00 2.100437E+00
1.149722E+01 6.316102E-01 -1.147986E+01
3.080263E+00 2.614518E+00 -1.628593E+00
3.275562E+01 -2.228167E+01 2.400953E+01
1.330137E+01 -7.583226E+00 1.092799E+01
2.072929E+01 -2.028666E+01 -4.260849E+00
3.321922E+01 9.370793E-01 3.320600E+01
1.230707E+01 9.145985E+00 8.234982E+00
3.220427E+00 3.129377E-01 3.205187E+00
1.738818E+01 1.330686E+01 -1.119269E+01
1.526085E+01 6.154333E+00 1.396487E+01
1.650472E+01 -5.321381E+00 -1.562333E+01
6.320087E+00 -1.818284E-01 6.317471E+00
1.243460E+01 9.269265E+00 8.288550E+00
3.584734E+00 3.317149E-01 3.569353E+00
9.754626E+00 8.522498E-01 9.717325E+00
1.052158E+01 -5.304919E+00 -9.086331E+00
1.658118E+01 -5.572331E+00 -1.561681E+01
1.816809E+01 -1.085629E+01 -1.456779E+01
1.254788E+01 9.407417E+00 8.303595E+00
1.218985E+01 1.163470E+01 3.636776E+00
8.603782E+00 3.282523E+00 7.952993E+00
4.798744E+00 -4.628420E+00 1.267153E+00
8.059630E+00 -1.570286E+00 -7.905178E+00
1.139846E+01 -9.899344E+00 5.650480E+00
1.287175E+01 9.821179E+00 8.320232E+00
7.860210E+00 5.738500E-01 -7.839234E+00
1.464968E+01 -9.223278E+00 -1.138176E+01
1.530095E+01 5.496183E+00 1.427974E+01
1.642797E+01 5.423358E+00 -1.550695E+01
6.530380E+00 -1.042643E+00 6.446608E+00
2.042253E+01 1.276581E+01 -1.594095E+01
1.109154E+01 6.367333E+00 9.081818E+00
4.603638E+00 1.009568E+00 4.491576E+00
7.203820E+00 -3.162087E+00 6.472729E+00
1.241295E+01 -6.994019E+00 1.025500E+01
1.095785E+01 4.552478E+00 -9.967423E+00
4.257633E+00 3.945187E+00 1.600919E+00
1.030084E+01 -1.029421E+01 -3.693709E-01
1.223363E+01 1.043588E+01 6.383896E+00
7.674184E+00 -7.456697E+00 1.814047E+00
1.338012E+01 -1.317012E+01 2.361277E+00
8.139623E+00 5.763673E+00 5.747482E+00
1.778418E+00 8.834597E-02 -1.776223E+00
4.160217E+00 4.583200E-01 4.134894E+00
1.120273E+01 -2.048402E+00 1.101387E+01
1.422873E+01 -3.022711E-01 1.422552E+01
1.038012E+01 -7.932974E+00 -6.694384E+00
5.250433E+00 -3.550510E+00 -3.867935E+00
6.578246E+00 4.999628E+00 4.275166E+00
1.032414E+01 -1.032152E+01 -2.326695E-01
1.159841E+01 1.046218E+01 -5.006580E+00
2.891630E+00 2.881136E+00 2.461293E-01
1.439861E+01 -1.411859E+01 2.825839E+00
3.805581E+00 3.526232E+00 -1.431128E+00
4.555669E+00 2.160451E+00 -4.010806E+00
1.447315E+01 1.132312E+01 -9.014389E+00
1.919461E+01 -1.908624E+01 2.036809E+00
2.277630E+01 6.428740E-01 2.276723E+01
1.856107E+01 1.288893E+01 1.335622E+01
2.332997E+01 -8.847322E+00 2.158732E+01
1.237218E+01 1.025646E+01 6.919246E+00
4.122543E+00 3.534529E+00 2.121900E+00
1.025754E+01 9.400121E+00 -4.105477E+00
1.210434E+01 -1.172460E+01 3.008131E+00
3.702236E+01 -3.053332E+01 2.093733E+01
4.404262E+01 4.306808E+01 9.213744E+00
2.829406E+01 2.084379E+01 1.913348E+01
3.200873E+01 2.686681E+01 1.739923E+01
1.402721E+01 -1.629040E+00 1.393230E+01
1.669769E+01 -6.370950E+00 -1.543450E+01
3.500118E+00 -1.235252E+00 -3.274901E+00
2.006947E+01 1.213606E+01 1.598436E+01
2.049787E+00 -2.036103E+00 -2.364569E-01
4.739399E+00 -1.786523E+00 4.389788E+00
7.337567E+00 -6.729629E+00 2.924376E+00
1.483842E+01 -1.443277E+01 -3.445864E+00
1.311697E+01 -1.286794E+01 2.543843E+00
6.480981E+00 3.737063E+00 5.295043E+00
1.090111E+01 -1.077386E+01 -1.660757E+00
1.327433E+01 1.250338E+01 4.457938E+00
1.263523E+01 3.486494E+00 1.214469E+01
4.955298E+00 -4.745548E+00 1.426450E+00
5.773453E+00 -3.010520E+00 -4.926411E+00
1.046246E+01 -3.731472E+00 9.774418E+00
1.028551E+01 9.668882E+00 -3.507772E+00
2.144260E+00 1.478012E+00 1.553490E+00
7.601595E+00 -6.287805E+00 -4.271739E+00
1.130741E+01 -1.998289E+00 1.112943E+01
1.833447E+01 -1.146725E+01 1.430577E+01
7.505720E+00 3.551150E+00 -6.612501E+00
8.527132E+00 -2.871857E+00 8.028974E+00
1.141301E+01 3.638269E+00 -1.081757E+01
3.611394E+00 -3.606287E+00 -1.919885E-01
9.598296E+00 5.935683E+00 7.542874E+00
4.047674E+00 -3.765415E+00 -1.485031E+00
9.377095E+00 -9.121664E+00 -2.173739E+00
4.899375E+00 1.773924E+00 4.566954E+00
1.205265E+01 -1.937145E+00 -1.189596E+01
2.520296E+01 -2.414833E+01 -7.214370E+00
1.518902E+01 4.800025E+00 1.441063E+01
2.146485E+01 1.993568E+01 7.956656E+00
1.622020E+01 1.606856E+01 -2.212777E+00
2.284653E+01 2.265973E+01 2.915603E+00
6.153907E+00 -2.219302E+00 -5.739797E+00
5.767650E+00 5.723811E+00 -7.097754E-01
1.742041E+01 -1.332635E+01 1.121958E+01
2.808800E+01 -1.137279E+01 2.568258E+01
6.111315E+00 3.683105E+00 4.876773E+00
1.612102E+01 -1.402478E+01 7.949401E+00
3.604378E+00 3.506381E+00 8.347673E-01
4.924029E+00 -4.673643E+00 1.550201E+00
9.667260E+00 8.337797E+00 -4.892551E+00
7.731589E+00 7.587729E+00 -1.484534E+00
7.558364E+00 -6.590843E+00 -3.699954E+00
1.749056E+01 1.571276E+01 7.683015E+00
5.806847E+00 -3.378947E+00 -4.722520E+00
2.121472E+01 1.042028E+00 -2.118912E+01
7.271219E+00 6.659418E+00 -2.919380E+00
4.174096E+00 -8.853712E-01 -4.079117E+00
9.831417E+00 9.970330E-01 -9.780730E+00
1.614126E+01 1.558591E+01 -4.197579E+00
2.520259E+01 2.498243E+01 3.323981E+00
1.149944E+01 1.148319E+01 -6.111706E-01
1.930667E+01 -7.371197E-01 1.929259E+01
2.021148E+01 1.559048E+01 1.286239E+01
2.636630E+00 -2.620184E+00 2.940319E-01
4.281506E+00 -4.220340E+00 -7.211243E-01
8.083515E+00 4.475049E+00 6.731801E+00
5.629038E+00 2.298550E+00 5.138360E+00
1.362781E+01 -2.885894E+00 1.331874E+01
7.161231E+00 5.492373E+00 4.595332E+00
8.093053E+00 -6.661410E+00 -4.595990E+00
4.635969E+00 -4.026087E-01 -4.618454E+00
9.156867E+00 4.416555E+00 8.021363E+00
1.352133E+01 2.043652E+00 1.336599E+01
1.765826E+01 -1.638381E+01 6.586730E+00
8.941270E+00 8.637790E+00 2.309738E+00
1.112026E+01 -1.106376E+01 -1.119469E+00
2.275331E+01 -1.531606E+00 2.270171E+01
9.971721E+00 -3.758095E+00 9.236447E+00
6.495581E+00 4.612535E+00 -4.573522E+00
1.003466E+01 -8.667435E+00 5.056681E+00
5.493686E+00 4.336302E+00 -3.372991E+00
2.988358E+00 2.633523E+00 1.412386E+00
1.852922E+01 -1.807470E+01 -4.078873E+00
1.483104E+01 -2.561036E+00 -1.460824E+01
2.411305E+01 -2.143978E+01 -1.103517E+01
6.788125E+00 -1.235143E+00 -6.674808E+00
1.055839E+01 -8.229087E+00 6.615270E+00
2.154561E+01 9.490981E+00 -1.934256E+01
2.372823E+01 -1.147479E+01 -2.076916E+01
1.930649E+01 1.609143E+01 1.066802E+01
6.940961E+00 -5.311690E+00 -4.467985E+00
2.524869E+01 -1.464700E+01 2.056604E+01
1.675322E+01 1.534313E+01 -6.727455E+00
7.346033E+00 4.694398E+00 -5.650382E+00
6.028982E+00 3.067315E+00 5.190396E+00
7.341797E+00 6.876791E+00 2.571328E+00
1.264348E+00 -1.178705E+00 -4.574155E-01
3.346861E+00 -3.439489E-03 -3.346859E+00
2.987132E+00 -2.959181E+00 4.076846E-01
1.833310E+01 1.392588E+00 1.828013E+01
6.420110E+00 -6.022481E+00 2.224303E+00
2.132862E+01 -1.695122E+00 -2.126115E+01
1.611128E+01 1.608359E+01 -9.441844E-01
7.621643E+00 -4.122476E+00 -6.410510E+00
9.726732E+00 7.367216E+00 6.350861E+00
7.802669E+00 -5.248141E+00 5.773964E+00
1.340392E+01 -1.502527E+00 1.331944E+01
1.445380E+01 1.092838E+01 -9.459538E+00
4.916490E+00 4.353672E+00 -2.284167E+00
6.970400E+00 5.581869E+00 -4.174831E+00
4.995172E+00 -3.089066E+00 3.925483E+00
9.117352E+00 -9.042260E+00 1.167752E+00
3.027432E+01 -2.933532E+01 7.481569E+00
1.162177E+01 8.256766E+00 8.178708E+00
1.583709E+01 -1.006786E+01 1.222503E+01
9.728476E+00 -4.071543E-01 -9.719953E+00
1.141243E+01 1.083053E+01 -3.597673E+00
3.457269E+00 7.711466E-01 -3.370169E+00
7.889012E+00 6.374642E+00 4.647628E+00
6.969219E+00 -6.527315E+00 2.442167E+00
3.796454E+00 3.230137E+00 1.994813E+00
1.275349E+01 9.080124E+00 8.955605E+00
1.484874E+00 -1.016503E+00 1.082392E+00
1.161800E+01 8.313607E-01 -1.158821E+01
1.849794E+01 1.044289E-01 1.849765E+01
8.809546E+00 1.273562E-01 8.808625E+00
1.315205E+01 8.521876E+00 1.001769E+01
6.841320E+00 -6.813383E+00 -6.176300E-01
9.167087E+00 -3.551114E+00 -8.451335E+00
4.321379E+00 -2.525333E-01 4.313994E+00
9.027706E+00 -8.881107E+00 -1.620315E+00
2.313977E+01 5.349087E-01 -2.313359E+01
1.850774E+01 1.406053E-02 1.850774E+01
8.795367E+00 -1.597300E-01 8.793917E+00
2.209298E+01 1.969119E+01 1.001781E+01
1.659608E+01 -1.415227E+01 8.668513E+00
1.338265E+01 1.333481E+01 -1.130567E+00
6.085212E+00 3.015136E+00 5.285713E+00
5.003020E+00 2.529900E+00 -4.316227E+00
5.534175E+00 5.202000E+00 1.888463E+00
3.754198E+00 -1.158561E+00 -3.570957E+00
1.396095E+01 4.429633E+00 1.323958E+01
9.264705E+00 -3.987897E+00 -8.362502E+00
1.375488E+01 -1.270917E+01 -5.260595E+00
1.184208E+01 1.106128E+01 4.228809E+00
2.683112E+00 2.204256E+00 -1.529819E+00
6.613431E+00 -4.724787E+00 -4.627511E+00
4.385441E+00 -4.344859E+00 5.952272E-01
1.150604E+01 4.203668E+00 1.071065E+01
6.520168E+00 -3.466717E+00 -5.522180E+00
8.992330E+00 -9.177170E-01 8.945378E+00
9.570053E+00 -5.369486E+00 7.921776E+00
6.976389E+00 -9.093935E-01 -6.916864E+00
1.162857E+01 6.126195E-01 -1.161243E+01
6.943903E+00 4.762418E-02 6.943739E+00
1.344249E+01 -1.240589E+01 -5.176334E+00
1.308374E+01 8.441964E+00 9.995879E+00
5.811005E+00 5.188205E+00 -2.617309E+00
5.142916E+00 4.938239E+00 1.436445E+00
5.857356E+00 -4.451153E+00 -3.807341E+00
5.185421E+00 3.066265E+00 4.181699E+00
8.177224E+00 8.158301E+00 5.559848E-01
1.158051E+01 1.157933E+01 -1.656011E-01
1.052002E+01 -9.396322E+00 4.730742E+00
8.531573E+00 -2.770491E+00 8.069208E+00
1.751356E+01 6.868461E+00 -1.611052E+01
6.971093E+00 6.928629E+00 7.682690E-01
2.184275E+01 1.686947E+01 -1.387540E+01
1.060638E+01 2.645034E+00 -1.027127E+01
2.084467E+01 5.844786E-01 -2.083647E+01
5.929383E+00 2.560708E+00 -5.347931E+00
5.809289E+00 5.641019E+00 -1.388073E+00
1.348055E+01 -1.212146E+01 5.898768E+00
2.229524E+01 -1.986570E+01 1.012085E+01
8.484496E+00 -4.674211E+00 -7.080850E+00
2.551400E+00 2.150193E+00 -1.373430E+00
8.387042E+00 -7.836632E+00 2.988256E+00
1.054659E+01 9.378230E+00 -4.824869E+00
4.627878E+00 9.839535E-01 -4.522067E+00
1.232376E+01 1.214625E+01 2.084144E+00
1.179868E+01 -5.132115E-01 1.178751E+01
1.277491E+01 -7.483227E+00 -1.035373E+01
1.273181E+01 -1.000373E+01 7.875544E+00
1.895839E+01 1.255102E+01 -1.420889E+01
6.229835E+00 -4.417841E+00 4.392440E+00
6.299054E+00 2.254804E+00 -5.881661E+00
3.078253E+00 -3.078099E+00 3.081938E-02
8.869380E+00 7.978220E+00 3.874779E+00
1.272773E+01 -7.600394E+00 -1.020926E+01
7.867560E+00 -4.464316E+00 -6.478301E+00
1.473634E+01 -9.798074E+00 1.100715E+01
1.163731E+01 3.149264E+00 -1.120308E+01
4.962217E+00 4.792089E+00 -1.288210E+00
1.135922E+01 1.014047E+01 -5.118862E+00
8.280820E+00 -4.425867E+00 6.998834E+00
1.904430E+01 -1.571827E+01 -1.075274E+01
1.293872E+01 4.191682E+00 -1.224092E+01
2.285829E+01 2.223118E+01 5.317536E+00
1.209881E+00 -1.125949E+00 -4.427772E-01
9.960022E-01 9.314475E-01 -3.527406E-01
9.225271E+00 -1.127012E+00 -9.156171E+00
4.003569E+00 -2.894400E+00 2.766046E+00
2.906709E+01 2.625520E+01 -1.247237E+01
1.405602E+01 1.258246E+01 6.265247E+00
4.651711E+00 -2.076417E-01 -4.647074E+00
8.956498E+00 -3.299616E+00 -8.326547E+00
1.738309E+01 1.644235E+01 -5.640984E+00
5.931426E+00 5.894841E+00 6.577669E-01
2.202534E+01 1.868619E+01 -1.165942E+01
2.514641E+00 2.220899E+00 -1.179417E+00
5.458289E+00 5.189856E+00 1.690656E+00
1.018217E+01 -9.396173E+00 3.922826E+00
1.371593E+01 4.823033E+00 -1.283998E+01
2.484558E+01 -1.469041E+01 -2.003733E+01
9.512860E+00 4.361430E+00 -8.454137E+00
1.089671E+01 6.267865E-01 1.087867E+01
3.104118E+00 -5.283982E-01 3.058814E+00
1.665586E+01 1.316484E+01 1.020317E+01
1.418550E+01 -1.414136E+01 -1.118194E+00
2.352639E+01 1.063087E+01 -2.098752E+01
2.771138E+01 -1.712271E+01 -2.178838E+01
2.993271E+01 9.034820E+00 2.853662E+01
2.473312E+00 2.112049E+00 -1.287058E+00
4.327984E+00 3.390780E+00 2.689621E+00
1.163925E+01 9.683695E+00 6.457413E+00
1.375741E+01 6.594875E+00 -1.207368E+01
1.636436E+00 -1.536976E+00 -5.618067E-01
1.097238E+01 -9.643468E+00 5.234180E+00
5.066695E+00 1.491201E+00 -4.842284E+00
1.445381E+01 1.115917E+01 -9.186154E+00
5.017428E+00 -4.222249E+00 -2.710571E+00
2.221113E+00 -1.969490E+00 -1.026866E+00
1.533809E+01 1.318147E+01 -7.842563E+00
7.615214E+00 6.091415E+00 4.570137E+00
1.292550E+01 1.276297E+01 2.043333E+00
4.897352E+00 5.361333E-01 -4.867917E+00
5.660224E+00 1.020030E-03 5.660223E+00
1.924568E+01 1.436724E+01 -1.280542E+01
1.045684E+01 7.497159E+00 -7.289589E+00
7.991230E+00 7.990880E+00 7.483857E-02
1.046439E+01 -3.644439E+00 -9.809262E+00
1.892732E+01 -1.887901E+01 1.351458E+00
9.868100E+00 -9.816844E+00 -1.004469E+00
1.229408E+01 -6.399038E+00 -1.049746E+01
2.676136E+00 -1.412793E+00 2.272822E+00
3.629040E+00 -3.186188E+00 -1.737280E+00
9.541797E+00 1.737907E+00 -9.382194E+00
7.936031E+00 -5.837720E-01 -7.914531E+00
1.315489E+01 1.965512E+00 -1.300723E+01
9.517693E+00 9.093969E+00 -2.808241E+00
1.560839E+01 5.635425E+00 1.455554E+01
2.130317E+01 1.771824E+01 -1.182747E+01
3.185287E+00 5.187907E-01 -3.142755E+00
1.389328E+01 -1.291944E+01 5.109914E+00
1.299902E+01 1.284624E+01 1.987140E+00
7.668513E+00 1.502442E+00 7.519891E+00
1.894519E+01 1.260727E+01 -1.414132E+01
8.127443E+00 -3.857776E+00 -7.153523E+00
1.486835E+01 1.115142E+01 -9.834300E+00
8.460695E+00 -1.822259E+00 -8.262126E+00
1.237068E+01 -1.236092E+01 -4.914296E-01
3.745250E+00 3.624953E+00 -9.416004E-01
8.089046E+00 3.050949E+00 7.491620E+00
1.023345E+01 -9.918510E+00 2.519252E+00
8.344424E+00 7.132681E+00 -4.330620E+00
1.107399E+01 -7.324665E+00 8.305573E+00
1.403762E+01 1.391074E+01 1.883060E+00
9.070677E+00 -9.068340E+00 2.058908E-01
2.802740E+01 -6.000647E+00 -2.737750E+01
1.601654E+01 -1.528015E+01 -4.800669E+00
1.182747E+01 4.243341E-01 1.181985E+01
6.240693E+00 3.564419E-01 6.230505E+00
6.156115E+00 -2.558633E-01 -6.150796E+00
1.232736E+01 -1.231982E+01 -4.308875E-01
3.699232E+00 3.603058E+00 -8.380298E-01
1.397719E+01 1.262243E+01 6.003011E+00
1.246860E+01 -2.039063E+00 1.230074E+01
9.626714E+00 9.578879E+00 -9.584851E-01
8.410311E+00 -3.147227E+00 -7.799249E+00
3.590873E+00 1.170143E+00 3.394869E+00
1.493821E+01 -9.337596E+00 1.166016E+01
3.066607E+01 5.272236E+00 3.020945E+01
1.610448E+01 -1.540914E+01 -4.681109E+00
1.194962E+01 5.344445E-01 1.193766E+01
1.773432E+01 -8.378813E-01 1.771451E+01
1.994581E+00 -4.969245E-01 1.931688E+00
7.117102E+00 -6.856191E+00 -1.909396E+00
1.220197E+01 -2.437056E+00 1.195612E+01
1.129315E+01 8.645442E+00 -7.265784E+00
7.142998E+00 -7.045631E+00 1.175371E+00
1.137330E+01 1.053372E+01 -4.288673E+00
1.424670E+01 5.162370E+00 -1.327849E+01
1.164764E+01 9.752964E+00 6.367674E+00
1.375146E+01 1.118519E+01 -7.999634E+00
1.577380E+01 -4.621573E+00 1.508158E+01
1.359803E+00 -1.349055E+00 -1.706300E-01
1.110666E+01 1.652062E+00 1.098310E+01
9.606753E+00 -8.901434E+00 -3.613057E+00
4.772139E+00 -4.137029E+00 -2.378719E+00
1.472193E+01 -1.039307E+00 -1.468520E+01
1.521191E+01 1.671702E+00 1.511978E+01
1.839915E+01 1.701364E+01 7.004617E+00
2.032741E+01 -2.032527E+01 2.949613E-01
3.454082E+01 1.666673E+01 3.025374E+01
1.676934E+01 -1.528008E+01 6.908682E+00
1.684023E+01 1.189909E+01 1.191658E+01
2.458250E+00 2.179676E+00 -1.136664E+00
5.516974E+00 5.301235E+00 1.527714E+00
4.113185E+00 -3.888686E+00 -1.340302E+00
8.617991E+00 -7.361079E+00 -4.481548E+00
2.912335E+01 2.909282E+01 1.333107E+00
1.470645E+01 1.118144E+01 9.552759E+00
5.785729E+00 5.577175E+00 -1.539412E+00
9.081652E+00 -2.964832E+00 -8.584065E+00
2.034509E+01 1.219025E+01 1.628866E+01
1.251263E+01 1.158965E+00 -1.245884E+01
5.335545E+00 -1.583378E+00 -5.095189E+00
3.026094E+00 1.784779E+00 2.443728E+00
1.366998E+01 -9.261385E+00 1.005461E+01
1.268110E+01 -1.267633E+01 -3.479151E-01
3.816567E+00 2.322052E+00 -3.028904E+00
1.182747E+01 -8.993597E+00 7.681419E+00
1.150328E+01 2.173249E+00 -1.129613E+01
1.779141E+01 -1.726552E+01 -4.293704E+00
1.610694E+01 -1.542829E+01 -4.626164E+00
2.571811E+01 -1.066940E+01 2.340054E+01
9.646328E+00 -3.587722E-01 -9.639654E+00
7.746007E+00 -2.477536E+00 -7.339103E+00
1.363833E+01 4.461060E+00 1.288809E+01
5.741840E+00 -5.551828E+00 -1.464900E+00
7.435574E+00 5.451483E+00 5.056589E+00
1.300400E+01 1.037275E+01 7.842833E+00
2.123362E+00 -2.039858E+00 5.896138E-01
1.015449E+01 8.368320E+00 5.751947E+00
7.733834E+00 -6.420310E+00 -4.311821E+00
9.923167E+00 9.389297E+00 3.210973E+00
1.221721E+01 -1.221113E+01 -3.854649E-01
1.924477E+01 1.492520E+01 -1.214906E+01
8.052812E+00 2.988456E+00 7.477761E+00
1.522895E+01 4.861543E+00 -1.443212E+01
1.620089E+01 -1.253952E+01 -1.025813E+01
2.238555E+01 2.227593E+01 2.212725E+00
2.582912E+00 6.081137E-01 2.510306E+00
6.342282E+00 4.020755E+00 -4.904903E+00
1.698175E+01 -1.212866E+01 -1.188594E+01
1.443046E+01 9.749934E+00 1.063847E+01
1.336860E+01 -5.398485E+00 1.223012E+01
2.486223E+00 -8.671130E-01 2.330111E+00
1.657251E+01 -1.772750E+00 -1.647743E+01
7.884422E+00 -3.821597E-01 -7.875154E+00
2.488148E+00 2.017950E+00 -1.455596E+00
3.077730E+00 -2.906674E+00 -1.011765E+00
1.210070E+01 1.939127E+00 -1.194432E+01
2.072751E+01 -2.037655E+01 -3.798131E+00
7.885971E+00 7.788515E+00 1.235952E+00
1.481555E+01 -5.068516E+00 -1.392159E+01
1.833657E+01 4.967015E+00 1.765102E+01
1.618697E+01 -7.399592E+00 -1.439667E+01
1.152629E+01 -1.096817E+01 -3.543263E+00
9.191690E+00 -9.190946E+00 1.169932E-01
3.463847E+00 -3.117464E+00 1.509852E+00
1.182091E+01 -9.558552E+00 -6.954706E+00
7.382141E+00 -2.142854E-01 7.379030E+00
1.864235E+01 -1.032131E+01 1.552443E+01
1.160000E+01 1.159928E+01 -1.294059E-01
9.193376E+00 -9.029033E+00 -1.730527E+00
1.323065E+01 -5.157801E+00 1.218389E+01
1.189357E+01 8.256653E+00 -8.560651E+00
9.127470E+00 1.713433E+00 -8.965203E+00
1.337520E+01 1.331059E+01 -1.313115E+00
7.353660E+00 -7.335597E+00 -5.151126E-01
5.276567E+00 -3.923260E-01 5.261962E+00
1.207349E+01 -1.207156E+01 -2.160564E-01
1.001150E+01 -8.735305E-01 -9.973321E+00
1.696177E+01 4.912536E+00 1.623480E+01
7.589306E+00 -7.560413E+00 -6.616022E-01
6.228060E+00 1.263942E+00 6.098457E+00
7.968249E+00 2.229544E+00 7.649975E+00
1.281642E+01 1.273764E+01 1.418821E+00
5.465431E+00 7.865954E-01 -5.408531E+00
3.249953E+00 1.118114E+00 -3.051560E+00
1.067293E+01 7.961845E+00 -7.107782E+00
1.358149E+01 6.155307E+00 1.210657E+01
1.239764E+01 -1.220418E+01 2.181624E+00
3.730739E+00 -3.684969E-01 3.712495E+00
1.339986E+01 1.332149E+01 -1.447157E+00
1.167075E+01 3.888511E+00 1.100390E+01
4.112425E+00 -2.934257E+00 2.881349E+00
7.885411E+00 6.989000E+00 3.651519E+00
4.182353E+00 2.141028E+00 -3.592781E+00
3.045443E+00 -2.746182E+00 -1.316514E+00
1.534157E+01 -1.047803E+01 -1.120601E+01
2.104706E+01 -6.544677E+00 -2.000365E+01
3.019561E+01 -2.516611E+01 -1.668658E+01
1.118280E+01 1.288092E+00 -1.110837E+01
1.054904E+01 -1.046670E+01 1.315425E+00
4.931986E+00 -3.980855E+00 -2.911577E+00
5.465043E+00 1.459172E+00 -5.266641E+00
1.166396E+01 9.840118E+00 6.262585E+00
7.712169E+00 1.067731E+00 -7.637899E+00
1.627424E+01 -9.663694E+00 1.309442E+01
1.599709E+01 -1.087416E+01 -1.173284E+01
1.334021E+01 -7.169616E+00 -1.124979E+01
5.070098E+00 8.802141E-01 -4.993107E+00
1.052777E+01 -1.013170E+01 -2.860531E+00
1.060214E+01 8.058252E+00 -6.889850E+00
1.090311E+01 7.764445E+00 -7.654495E+00
6.231311E+00 1.917586E+00 5.928921E+00
1.065221E+01 -4.098952E+00 9.831996E+00
3.713696E+00 1.506171E+00 3.394553E+00
3.896527E+00 2.456804E+00 3.024408E+00
1.629814E+01 -9.765546E+00 1.304850E+01
5.147208E+00 9.080902E-01 -5.066470E+00
1.056515E+01 -1.018013E+01 -2.826189E+00
1.261721E+01 -1.257589E+01 1.020275E+00
1.067264E+01 8.081819E+00 -6.970607E+00
1.364598E+01 -1.326553E+01 3.199746E+00
1.540212E+01 1.021827E+01 1.152442E+01
1.769549E+01 1.697219E+01 5.007509E+00
7.700582E+00 -7.688161E+00 -4.371896E-01
8.058156E+00 3.026318E+00 7.468284E+00
1.397841E+01 -1.392232E+01 -1.251013E+00
1.450256E+01 1.094613E+01 -9.513492E+00
2.711905E+01 -1.643396E+01 -2.157239E+01
2.938543E+01 8.424644E+00 -2.815189E+01
1.055935E+01 -9.041934E+00 -5.453736E+00
3.425386E+00 -1.551123E+00 -3.054060E+00
8.305509E+00 -8.673027E-01 -8.260101E+00
2.036208E+01 2.451975E+00 -2.021390E+01
2.064447E+01 -7.441481E+00 1.925664E+01
1.241937E+01 -3.684087E+00 1.186036E+01
2.024209E+01 -6.754029E-01 2.023082E+01
8.345339E+00 1.194878E+00 -8.259355E+00
9.787406E+00 -9.711676E+00 -1.215180E+00
1.646728E+01 -9.597240E+00 1.338149E+01
5.105171E+00 1.033851E+00 -4.999392E+00
1.050710E+01 -1.016321E+01 -2.666135E+00
1.021036E+01 1.016746E+01 9.350700E-01
1.065641E+01 8.112264E+00 -6.910148E+00
5.287022E+00 -3.733761E-01 5.273822E+00
1.584920E+01 1.066154E+01 1.172727E+01
7.494487E+00 -7.484108E+00 -3.942981E-01
6.295459E+00 1.547490E+00 6.102300E+00
1.890922E+01 1.120648E+01 -1.523068E+01
1.846173E+01 -1.058610E+01 1.512514E+01
1.304812E+01 1.291648E+01 1.848807E+00
1.133946E+01 3.847263E-01 1.133293E+01
8.929529E+00 -8.728929E+00 -1.882095E+00
5.234192E+00 1.249161E+00 -5.082949E+00
1.046311E+01 -1.016321E+01 -2.487120E+00
5.758865E+00 -3.162309E+00 4.812934E+00
4.660369E+00 4.645732E+00 -3.690603E-01
1.446414E+01 1.079907E+01 -9.622442E+00
7.042311E+00 5.361880E+00 4.565565E+00
8.053965E+00 7.574895E+00 -2.736299E+00
4.181639E+00 2.294383E+00 -3.495986E+00
9.627091E+00 9.275058E+00 2.579569E+00
1.254410E+01 -4.449162E+00 1.172857E+01
1.257387E+01 1.093898E+01 6.200080E+00
4.987841E+00 2.919372E-01 4.979290E+00
1.013779E+01 -1.005593E+01 -1.285715E+00
1.277243E+01 -6.427277E+00 1.103744E+01
8.990320E+00 -2.339192E+00 -8.680670E+00
5.143718E+00 -3.719165E+00 3.553259E+00
1.519544E+01 2.310634E+00 -1.501873E+01
1.637824E+01 1.313933E+01 -9.777771E+00
5.317633E+00 1.268715E+00 -5.164066E+00
2.164669E+01 -2.148260E+01 -2.660239E+00
2.413008E+01 -1.298597E+01 -2.033778E+01
9.402376E+00 8.129132E+00 4.724604E+00
3.648347E+00 1.156115E-01 3.646515E+00
1.624346E+01 1.570759E+01 -4.137842E+00
1.084793E+01 1.084014E+01 -4.108788E-01
1.078068E+01 1.077550E+01 -3.339783E-01
3.260548E+00 -9.063479E-01 3.132046E+00
4.037443E-01 -5.990559E-02 3.992754E-01
1.184601E+01 4.091478E+00 1.111700E+01
8.239292E+00 3.180401E+00 7.600722E+00
9.158372E+00 4.882841E+00 -7.748138E+00
1.168012E+01 -1.147898E+01 -2.158289E+00
1.867556E+01 1.848074E+01 -2.690514E+00
5.731165E+00 2.649716E+00 5.081856E+00
5.213610E+00 1.131002E+00 5.089456E+00
7.080571E-01 2.231230E-01 6.719829E-01
1.197010E+01 4.261942E+00 1.118567E+01
6.514915E+00 1.695751E+00 6.290353E+00
8.913001E+00 3.667173E+00 8.123634E+00
1.937279E+01 -1.577047E+01 -1.125156E+01
8.397580E+00 7.852520E+00 -2.976119E+00
1.428325E+01 -1.210052E+01 7.588719E+00
4.636976E+00 4.570714E+00 -7.811039E-01
9.916044E+00 1.729487E+00 -9.764056E+00
8.691637E+00 -7.636578E+00 -4.150569E+00
1.545800E+01 -1.486936E+01 4.225146E+00
1.175604E+01 7.892940E+00 -8.712405E+00
5.240713E+00 9.687196E-01 -5.150403E+00
2.165862E+01 -2.151071E+01 -2.526861E+00
9.427349E+00 8.114494E+00 4.798948E+00
1.244276E+01 -1.200753E+01 3.262115E+00
1.668409E+01 1.111649E+01 1.244116E+01
1.202259E+01 4.117965E+00 1.129535E+01
8.496764E+00 3.196711E+00 7.872486E+00
4.002051E+00 3.943781E+00 6.804439E-01
6.919490E+00 -4.601760E+00 5.167509E+00
1.180935E+01 9.922248E+00 6.403888E+00
1.063828E+01 -1.016348E+01 3.142732E+00
1.572591E+01 1.571931E+01 -4.554282E-01
3.727747E+00 -3.722105E+00 -2.050166E-01
9.945071E+00 1.886747E+00 -9.764457E+00
9.482373E-01 9.479823E-01 2.199006E-02
4.621747E+00 4.617880E+00 -1.890178E-01
5.237687E+00 1.176471E+00 -5.103850E+00
1.243582E+01 1.218290E+01 -2.495324E+00
9.567117E+00 8.200799E+00 4.927130E+00
5.301406E+00 1.140433E+00 5.177289E+00
9.416018E-01 -1.301971E-01 9.325570E-01
6.979269E+00 -6.961396E+00 -4.991587E-01
5.404473E+00 1.709538E+00 -5.126968E+00
1.239181E+01 -1.202104E+01 3.008573E+00
1.200311E+01 7.670276E-02 1.200286E+01
1.173062E+01 4.215298E+00 1.094708E+01
5.108701E+00 3.438057E+00 -3.778702E+00
7.715534E+00 4.964740E-02 7.715375E+00
3.204653E+00 1.328880E+00 2.916141E+00
1.021555E+01 -1.021545E+01 4.570828E-02
3.472983E+00 2.826573E+00 -2.017944E+00
1.184800E+01 1.003620E+01 6.296808E+00
3.253223E+00 1.424826E+00 2.924608E+00
1.253928E+00 1.253849E+00 1.412260E-02
4.675986E+00 4.673521E+00 -1.518083E-01
1.253413E+01 -6.480819E-02 -1.253396E+01
3.840691E+00 -3.810420E+00 4.812551E-01
7.518808E+00 4.677895E+00 -5.886406E+00
1.434545E+01 1.256920E+01 6.914267E+00
1.362328E+01 -6.188518E+00 1.213656E+01
1.438589E+01 1.190060E+01 8.082677E+00
5.111844E+00 -4.450005E+00 -2.515631E+00
8.412262E+00 -1.023214E+00 8.349801E+00
1.522838E+01 1.132635E+01 1.017926E+01
1.466093E+01 -6.384543E+00 1.319774E+01
6.345028E+00 -4.804518E+00 4.144392E+00
4.604096E+00 1.119327E+00 -4.465961E+00
7.489139E+00 -7.431338E+00 -9.286699E-01
8.654166E+00 -8.390554E+00 -2.119713E+00
2.307438E+01 1.835042E+01 -1.398889E+01
4.457785E+00 -2.754241E+00 -3.505140E+00
1.358406E+01 -1.116836E+01 7.732694E+00
3.266284E+00 1.544888E+00 2.877835E+00
1.190550E+00 1.189988E+00 3.657049E-02
9.851193E+00 2.924503E+00 9.407087E+00
8.963804E-01 2.278166E-01 -8.669472E-01
3.890992E+00 -3.862664E+00 4.686657E-01
7.547820E+00 4.979763E+00 5.671997E+00
1.094407E+01 -1.005953E+01 -4.310276E+00
1.399358E+01 3.881960E-01 1.398819E+01
1.452289E+01 -1.222502E+01 -7.839854E+00
1.202478E+01 -1.148382E+01 -3.566121E+00
1.407355E+01 -1.253712E+01 6.394179E+00
1.312281E+01 1.279262E+01 2.925233E+00
1.200867E+00 1.200291E+00 3.717088E-02
4.724091E+00 4.721808E+00 -1.468414E-01
1.458870E+01 1.097803E+01 -9.607964E+00
4.782474E+00 -4.725623E+00 -7.352165E-01
1.177996E+01 -1.116327E+01 -3.761515E+00
3.184066E+00 1.404224E+00 2.857697E+00
9.769595E+00 -9.769591E+00 -8.850884E-03
9.818616E+00 2.909682E+00 9.377578E+00
7.423253E+00 -7.385513E+00 -7.475874E-01
8.224863E+00 1.107084E+00 8.150014E+00
7.514359E+00 7.058162E+00 -2.578361E+00
3.034059E+00 -6.307970E-01 -2.967762E+00
1.189952E+01 1.014962E+01 6.211569E+00
3.173245E+00 1.364314E+00 2.864984E+00
9.614574E+00 -9.614566E+00 -1.306826E-02
6.598558E+00 -6.592626E+00 -2.797293E-01
5.267677E+00 9.822728E-01 5.175284E+00
1.075499E+01 -1.073457E+01 6.623713E-01
4.218484E+00 4.192918E+00 -4.637241E-01
5.941685E+00 2.123412E+00 -5.549301E+00
1.387622E+01 4.748108E-02 1.387614E+01
1.057448E+01 -1.648063E+00 -1.044526E+01
1.331036E+00 -7.473902E-01 -1.101392E+00
2.228093E+01 -1.855276E+01 -1.233836E+01
8.564162E+00 -8.324150E+00 -2.013305E+00
7.690547E+00 7.268619E+00 -2.512307E+00
1.624874E+01 -1.410620E+01 8.064531E+00
8.257696E+00 -7.362558E-01 -8.224808E+00
1.074191E+01 4.874038E-01 -1.073085E+01
1.181208E+01 4.086520E+00 1.108267E+01
1.683482E+01 1.499498E+01 7.652561E+00
1.435918E+01 3.924218E-01 1.435381E+01
1.468840E+01 -1.218514E+01 -8.201933E+00
3.895208E+00 4.950614E-01 -3.863621E+00
1.342348E+01 -1.101908E+01 7.666132E+00
3.389748E+00 1.445659E+00 3.066018E+00
1.307827E+01 -8.357616E+00 -1.005939E+01
1.826365E+00 1.826186E+00 2.554051E-02
3.495484E+00 3.062653E+00 -1.684805E+00
2.282937E+00 -1.921650E+00 1.232503E+00
1.479628E+01 -1.271336E+01 7.569712E+00
5.701148E+00 1.642087E+00 -5.459546E+00
1.044801E+01 -1.010118E+01 -2.669675E+00
8.176563E+00 -7.468052E-01 -8.142387E+00
7.519291E+00 -7.516692E+00 1.976741E-01
4.431379E+00 2.290819E+00 -3.793319E+00
3.453601E+00 -3.397006E+00 -6.226674E-01
1.203776E+01 -9.366227E+00 -7.561848E+00
1.985035E+01 -1.983392E+01 8.075918E-01
5.126819E+00 1.229044E+00 4.977321E+00
9.318410E-01 6.418041E-01 6.755851E-01
9.565877E+00 -9.265219E+00 2.379438E+00
1.309827E+01 4.711414E+00 -1.222159E+01
1.476004E+01 1.368484E+01 -5.530282E+00
2.249025E+00 -1.943135E+00 1.132404E+00
1.066287E+01 9.854128E+00 -4.073451E+00
1.320656E+01 1.060790E+01 -7.866740E+00
7.305418E+00 -6.534509E+00 -3.266393E+00
2.249025E+00 -1.943135E+00 1.132404E+00
1.080468E+01 9.974309E+00 -4.153815E+00
1.207165E+01 1.198051E+01 1.480555E+00
1.119090E+01 1.060354E+01 3.577891E+00
1.048418E+01 -8.203679E-01 -1.045203E+01
1.377831E+01 -1.220389E+01 6.395851E+00
3.308976E+00 1.461361E+00 2.968795E+00
5.547556E+00 -3.275999E+00 4.476964E+00
8.644285E+00 -7.559216E+00 4.193079E+00
1.902235E+00 1.902010E+00 -2.923453E-02
5.211838E+00 5.211052E+00 9.050940E-02
8.936025E+00 1.874277E+00 8.737255E+00
6.485195E+00 -5.753994E+00 2.991540E+00
1.393883E+01 -1.261633E+00 -1.388162E+01
1.983409E+01 -4.018658E+00 -1.942271E+01
4.799793E+00 -4.341972E+00 -2.045799E+00
1.902188E+01 1.897152E+01 1.383216E+00
4.995274E+00 -1.015350E+00 -4.890994E+00
3.040936E+00 1.845056E+00 2.417243E+00
9.770202E+00 1.442503E+00 -9.663127E+00
1.731766E+01 -7.066246E+00 -1.581042E+01
1.294467E+01 7.155633E+00 1.078709E+01
7.009599E+00 -6.793620E+00 -1.726618E+00
3.421855E+00 -3.331537E+00 7.809953E-01
7.010907E+00 6.030194E+00 3.576252E+00
2.286108E+00 -2.280785E+00 -1.559118E-01
1.141905E+01 2.745367E+00 -1.108412E+01
3.138445E+00 -2.540162E+00 1.843207E+00
1.332316E+01 3.945272E+00 1.272563E+01
3.945885E+00 2.703172E+00 -2.874520E+00
4.773961E+00 -2.712655E-01 4.766247E+00
5.853571E+00 5.529418E+00 1.920892E+00
3.881396E+00 -3.661481E+00 1.287943E+00
1.177054E+01 -1.008304E+01 -6.072717E+00
3.500259E+00 7.718100E-02 3.499408E+00
2.138666E+01 -2.126024E+01 2.321959E+00
3.043542E+00 -1.949833E-01 3.037290E+00
1.011035E+01 -1.008566E+01 7.061261E-01
1.858204E+01 -8.148323E+00 -1.670021E+01
8.333757E+00 8.252132E+00 1.163543E+00
2.302301E+00 -1.777073E+00 1.463764E+00
6.516440E+00 -6.495279E+00 -5.247216E-01
8.604707E+00 4.066172E+00 7.583352E+00
9.464243E+00 8.991107E+00 -2.954979E+00
1.049572E+01 -7.181840E-01 -1.047112E+01
7.941987E+00 5.796594E+00 5.429056E+00
6.321737E+00 -5.574282E+00 2.981901E+00
5.129027E+00 -2.952864E+00 4.193747E+00
2.027781E+01 -7.860378E+00 1.869236E+01
7.877159E+00 3.530006E+00 7.041924E+00
8.666823E+00 -8.175816E+00 -2.875736E+00
9.412462E+00 9.343796E+00 1.134866E+00
4.392007E+00 -1.369793E+00 -4.172936E+00
1.449347E+01 4.847640E+00 1.365873E+01
1.114169E+01 1.048516E+01 3.768097E+00
5.210976E+00 1.717623E+00 4.919761E+00
9.938276E+00 -9.911980E+00 7.224732E-01
6.381736E+00 -6.366829E+00 -4.359466E-01
1.488868E+01 1.388509E+01 -5.373731E+00
1.053447E+01 -8.121813E-01 -1.050312E+01
7.873890E+00 2.116892E-01 7.871043E+00
3.488041E+00 1.591426E+00 3.103835E+00
9.688021E+00 8.599074E+00 4.462475E+00
1.526675E+01 1.484523E+01 3.562670E+00
1.848311E+00 1.830439E+00 2.564115E-01
8.105395E+00 -7.921994E+00 -1.714479E+00
8.634206E+00 -8.102428E+00 -2.983315E+00
1.267803E+01 1.156271E+01 -5.199632E+00
1.471053E+00 -8.687165E-01 1.187152E+00
7.696091E+00 5.558622E+00 5.322737E+00
1.538614E+01 -5.867172E+00 1.422356E+01
4.601634E+00 3.141595E+00 -3.362353E+00
1.296194E+01 1.294606E+01 6.414860E-01
6.605942E+00 -4.140421E+00 -5.147366E+00
1.186422E+01 5.708264E+00 1.040075E+01
1.069597E+00 6.167809E-01 -8.738529E-01
1.357239E+01 1.357190E+01 1.156996E-01
8.886957E+00 -5.354237E+00 7.092965E+00
1.708018E+01 -1.560383E+01 6.946434E+00
1.300089E+00 9.999969E-01 8.308048E-01
1.288517E+01 8.742748E+00 9.465303E+00
4.567283E+00 -1.598490E+00 -4.278423E+00
4.644205E+00 2.010283E+00 -4.186574E+00
2.258223E+00 2.257761E+00 4.568068E-02
8.939663E+00 -5.490321E+00 7.055066E+00
8.319815E+00 6.963142E+00 -4.553459E+00
1.300089E+00 9.999969E-01 8.308048E-01
1.758361E+01 1.742754E+01 -2.337581E+00
7.376857E+00 -1.621868E+00 7.196357E+00
2.196851E+01 -1.950106E+00 -2.188179E+01
4.205078E+00 -1.527652E+00 -3.917775E+00
1.119453E+01 1.055200E+01 3.738021E+00
6.407538E+00 -2.178686E+00 6.025767E+00
6.920661E+00 -1.265836E+00 6.803911E+00
8.182862E+00 1.133347E+00 -8.103996E+00
1.118040E+01 1.753721E+00 -1.104200E+01
6.431112E+00 -6.417913E+00 4.118243E-01
7.740710E+00 -7.697517E+00 -8.165846E-01
4.053500E+00 5.338710E-01 4.018190E+00
7.782194E+00 -1.110513E+00 7.702551E+00
6.181291E+00 5.206744E+00 -3.331391E+00
6.237824E+00 3.934265E+00 -4.840662E+00
1.196067E+01 1.097916E+01 4.745069E+00
3.154258E+00 6.233327E-01 3.092054E+00
1.230395E+00 7.601607E-01 -9.674856E-01
1.177161E+01 -1.148810E+01 2.567944E+00
1.310663E+00 1.179612E+00 5.712736E-01
1.206273E+01 4.777467E+00 1.107633E+01
1.603687E+01 4.058221E+00 -1.551489E+01
1.405304E+01 -1.400000E+01 1.219858E+00
8.688242E+00 -4.435783E+00 -7.470567E+00
9.455691E+00 1.010231E+00 -9.401570E+00
7.248441E+00 -4.733466E+00 -5.489461E+00
1.645418E+01 -1.086674E+01 1.235533E+01
1.407175E+01 1.224751E+01 6.929129E+00
1.380398E+01 -1.364525E+01 -2.087371E+00
7.446260E+00 -1.690172E+00 7.251904E+00
8.331471E+00 -2.259586E-02 8.331440E+00
1.800515E+01 -1.005139E+01 1.493837E+01
1.108574E+01 1.802159E+00 -1.093827E+01
8.550071E+00 -8.461853E+00 -1.225052E+00
1.041539E+01 -9.540476E+00 4.178480E+00
1.448032E+00 1.407132E+00 3.417252E-01
6.377878E+00 -6.347779E+00 -6.188939E-01
1.038868E+01 -8.746148E+00 -5.606200E+00
3.076903E+00 -2.626915E+00 1.602077E+00
1.620748E+01 1.516449E+01 5.720205E+00
1.592422E+01 -8.484769E+00 1.347551E+01
5.898877E+00 4.368952E+00 -3.963459E+00
1.537255E+01 -1.108213E+01 -1.065371E+01
5.776694E+00 2.976211E+00 -4.950996E+00
5.685494E+00 4.781755E+00 -3.075657E+00
6.591853E+00 5.823608E+00 3.088383E+00
7.867043E+00 -4.466297E+00 -6.476307E+00
9.940626E+00 5.562963E-01 9.925048E+00
6.027303E+00 6.827990E-01 -5.988503E+00
6.856064E+00 -4.589546E-01 -6.840685E+00
1.110334E+01 -1.068072E+01 3.034201E+00
1.180943E+01 1.514667E+00 1.171190E+01
1.769349E+00 5.397961E-02 1.768526E+00
1.341616E+00 1.288567E+00 3.735326E-01
6.495655E+00 -6.433614E+00 -8.956215E-01
8.447541E+00 -7.235674E+00 -4.359584E+00
1.615650E+01 1.503214E+01 5.921757E+00
7.068565E+00 -4.726454E+00 -5.255973E+00
1.679328E+01 -1.082436E+01 1.283930E+01
4.344277E+00 1.640118E-01 -4.341180E+00
2.218963E+00 -1.928656E+00 1.097307E+00
4.294564E+00 -1.324865E+00 -4.085097E+00
7.784450E+00 -8.716098E-01 -7.735500E+00
6.726969E+00 -6.011587E+00 -3.018763E+00
9.137403E+00 -9.037443E+00 -1.347869E+00
9.293303E+00 3.155746E+00 -8.741095E+00
4.950605E+00 4.175975E+00 2.658896E+00
7.687375E+00 7.497190E+00 1.699378E+00
3.000550E+00 2.286170E+00 1.943380E+00
5.073323E+00 -2.010341E+00 -4.658019E+00
1.940741E+01 4.818331E+00 1.879977E+01
1.270079E+01 -1.046487E+01 7.196990E+00
8.286372E+00 -5.813725E+00 5.904622E+00
8.808038E+00 3.458839E+00 8.100492E+00
1.380758E+01 1.228933E+01 6.294578E+00
6.282305E+00 3.676437E+00 -5.094229E+00
3.594384E+00 -2.654387E+00 2.423598E+00
3.084517E+00 5.965884E-01 3.026273E+00
1.005695E+01 6.233311E-01 1.003761E+01
1.168873E+01 2.257761E+00 -1.146861E+01
1.763256E+01 -1.704706E+01 -4.506080E+00
1.624593E+01 -1.562027E+01 -4.465143E+00
1.258605E+01 8.277295E-01 1.255880E+01
8.943345E+00 -7.946258E+00 -4.103706E+00
2.262268E+00 2.255878E+00 1.699203E-01
1.003671E+01 4.714377E+00 8.860601E+00
1.565332E+01 -1.419265E+01 -6.602668E+00
1.036029E+01 9.574290E-01 -1.031595E+01
6.967807E+00 -1.458157E+00 6.813524E+00
1.435153E+01 1.184436E+01 -8.104174E+00
1.156103E+01 1.304207E+00 -1.148723E+01
3.707341E+00 3.583146E+00 9.515499E-01
9.551370E+00 9.506457E+00 9.251689E-01
4.563240E+00 -9.416140E-01 -4.465033E+00
6.160182E+00 1.912940E+00 -5.855639E+00
2.752442E+00 -1.638903E+00 -2.211319E+00
4.698482E+00 2.312160E+00 4.090189E+00
1.415688E+01 1.098699E+01 -8.927673E+00
1.384481E+01 3.298175E+00 -1.344622E+01
1.797886E+01 1.194807E+01 -1.343439E+01
2.379115E+01 2.175311E-01 2.379016E+01
1.482058E+00 5.336891E-01 1.382633E+00
8.192987E+00 -7.731975E+00 -2.709539E+00
1.415320E+01 1.265731E+01 6.332895E+00
6.288507E+00 5.961633E+00 2.001063E+00
1.456756E+01 -3.733792E+00 -1.408093E+01
5.134249E+00 3.557124E-01 5.121912E+00
3.329011E+00 -2.500405E+00 2.197792E+00
2.901036E+00 5.522659E-01 2.847984E+00
9.837317E+00 -9.835332E+00 -1.976215E-01
7.443809E+00 6.881331E+00 -2.838588E+00
7.279162E+00 -5.851722E+00 4.329383E+00
4.360100E+00 8.952264E-01 4.267206E+00
8.777795E+00 -2.608020E+00 -8.381403E+00
2.052833E+01 -1.908391E+01 7.564172E+00
4.811885E+00 -8.015097E-01 -4.744662E+00
1.226445E+01 -1.054698E+01 -6.259240E+00
2.599520E+00 -1.253319E-02 2.599490E+00
1.305975E+01 1.257690E+01 -3.518313E+00
1.011860E+01 2.250865E+00 9.865070E+00
1.157247E+01 1.154637E+01 7.769066E-01
9.711273E+00 -4.400228E+00 8.657183E+00
9.051096E+00 5.521975E+00 -7.171480E+00
4.198951E+00 2.805980E+00 3.123727E+00
1.572691E+00 1.510547E+00 4.377299E-01
4.451030E+00 9.003577E-01 4.359016E+00
1.483959E+01 7.597257E+00 1.274735E+01
7.861563E+00 -7.480184E+00 -2.418889E+00
6.462091E+00 2.573661E+00 -5.927469E+00
1.261052E+01 -7.973238E+00 9.769983E+00
1.620752E+01 -9.228525E+00 1.332359E+01
1.036237E+00 1.028312E+00 1.279142E-01
3.774319E+00 3.406436E+00 1.625324E+00
1.076315E+01 9.330138E+00 -5.365995E+00
7.564316E+00 -6.675098E+00 -3.558362E+00
1.120491E+01 -9.579839E+00 -5.811770E+00
9.297423E+00 -1.639229E+00 9.151776E+00
3.938043E+00 2.965076E+00 2.591622E+00
9.689067E+00 8.336756E+00 4.937257E+00
1.111901E+01 2.268454E+00 1.088515E+01
2.240131E+00 -4.899469E-01 2.185895E+00
1.491078E+01 -1.337496E+01 -6.591038E+00
6.111736E+00 4.745128E+00 3.851893E+00
4.128614E+00 -4.030733E+00 -8.936684E-01
8.023342E+00 -1.702300E-02 8.023323E+00
3.662882E+00 8.460990E-01 3.563821E+00
1.182442E+01 1.388470E+00 -1.174262E+01
1.888562E+00 1.613915E+00 -9.807886E-01
5.652970E+00 -4.230079E+00 -3.750001E+00
5.301566E+00 -5.288530E+00 3.715552E-01
5.772891E+00 3.721809E-01 5.760881E+00
1.070913E+01 -8.997952E+00 -5.807085E+00
4.457113E-01 2.183049E-01 3.885892E-01
1.437979E+01 -8.190104E+00 -1.181950E+01
1.198085E+01 -1.094474E+01 4.873757E+00
8.294474E+00 7.166147E+00 -4.176677E+00
5.085129E+00 -5.085097E+00 1.795856E-02
5.717193E+00 2.308811E-01 -5.712529E+00
2.307877E+00 2.294149E+00 -2.513467E-01
1.986301E+00 -5.279015E-01 1.914865E+00
9.997750E+00 3.227104E+00 9.462600E+00
1.073229E+01 -1.043630E+01 -2.503159E+00
1.077966E+01 9.046782E-01 -1.074163E+01
6.938230E+00 6.795696E+00 -1.399126E+00
6.231771E+00 -1.717569E+00 5.990403E+00
1.029329E+01 6.303461E+00 -8.137457E+00
2.010635E+01 1.786428E+01 -9.226753E+00
5.051677E+00 -2.445773E+00 -4.420139E+00
1.752704E+01 -1.751338E+01 6.920681E-01
1.490991E+01 -9.004775E+00 -1.188358E+01
9.229142E+00 9.155818E+00 -1.161055E+00
4.987164E+00 -2.537504E+00 -4.293353E+00
1.907424E+01 -1.719254E+01 -8.260948E+00
2.607604E+01 2.354352E+01 1.120994E+01
1.744659E+00 -1.289469E+00 1.175205E+00
7.236974E+00 -3.914173E-01 7.226381E+00
2.282551E+01 2.086440E+01 9.256375E+00
1.101690E+01 9.662258E+00 -5.292717E+00
4.312619E+00 -7.959238E-01 4.238536E+00
2.183159E+00 -7.686008E-01 2.043388E+00
1.846332E+01 -2.394166E+00 -1.830743E+01
5.524910E+00 4.322997E+00 3.440397E+00
1.219994E+01 1.992878E+00 -1.203606E+01
4.208106E+00 -4.116209E+00 -8.746321E-01
6.118236E+00 -2.515984E+00 -5.576974E+00
1.213235E+01 7.190047E+00 9.772262E+00
2.878411E+00 1.674902E+00 2.340930E+00
9.405959E+00 1.752009E+00 -9.241349E+00
8.769871E+00 8.356365E-01 -8.729969E+00
9.806107E+00 -9.568588E-01 9.759311E+00
7.085477E+00 6.967986E+00 -1.284971E+00
5.107804E+00 -2.659714E+00 -4.360686E+00
1.185380E+01 1.022556E+01 5.995873E+00
1.119948E+01 -1.058234E+01 3.666393E+00
2.966929E+01 -2.778837E+01 -1.039583E+01
1.800981E+01 1.143563E+01 -1.391329E+01
3.100797E+00 2.712442E+00 1.502532E+00
1.134468E+01 -9.810682E+00 -5.696686E+00
1.004085E+01 -9.105231E+00 4.232426E+00
1.703236E+01 1.360761E+01 -1.024374E+01
1.573382E+00 1.544584E+00 2.996522E-01
1.041738E+01 3.698345E+00 9.738788E+00
5.961017E+00 3.975081E+00 -4.442123E+00
2.080987E+00 -1.760153E+00 -1.110122E+00
1.132310E+01 8.826061E+00 7.093178E+00
1.835868E+01 1.835775E+01 -1.852548E-01
1.108585E+01 2.057061E+00 1.089332E+01
7.446894E+00 7.212620E+00 -1.853197E+00
2.917784E+00 1.719099E+00 2.357575E+00
1.233629E+01 -1.221286E+01 -1.740755E+00
1.063465E+01 4.605668E+00 9.585597E+00
2.383127E+01 -2.382612E+01 4.953639E-01
2.139269E+01 -1.177884E+01 1.785795E+01
5.942187E+00 2.731808E+00 5.277008E+00
1.560372E+01 -1.558465E+01 7.712783E-01
8.354915E+00 -1.859697E+00 8.145314E+00
1.125899E+01 1.076268E+01 3.305983E+00
1.985919E+01 -1.568381E+01 -1.218219E+01
1.191033E+01 1.072751E+01 5.174608E+00
1.892264E+01 1.128009E+01 1.519296E+01
1.448983E+01 6.857036E-01 1.447359E+01
1.891579E+01 7.004735E+00 1.757102E+01
2.436085E+01 -1.191099E+01 2.125040E+01
5.137666E+00 4.345569E+00 -2.740737E+00
1.962879E+01 -1.883458E+01 5.527030E+00
2.437725E+00 2.379382E+00 -5.301357E-01
4.166208E+00 -3.394712E+00 2.415206E+00
7.315192E+00 -2.482661E+00 -6.881019E+00
6.041937E+00 -5.112010E+00 3.220615E+00
1.288009E+01 6.819357E+00 1.092672E+01
7.109383E+00 -3.039775E+00 6.426749E+00
1.575230E+01 1.303424E+01 -8.845540E+00
8.497469E+00 7.555733E-01 -8.463810E+00
9.148296E+00 9.147537E+00 1.177925E-01
8.739271E+00 -8.014494E+00 3.484644E+00
5.626837E+00 4.258096E+00 3.678303E+00
1.372127E+01 -1.318323E+01 -3.804685E+00
9.356455E+00 -7.932669E+00 4.961454E+00
9.841881E+00 8.308937E+00 -5.274864E+00
3.580887E+00 -2.770187E+00 -2.269100E+00
7.875916E+00 -6.751636E+00 -4.055301E+00
1.106408E+01 2.073672E+00 1.086802E+01
7.449114E+00 7.242631E+00 -1.741725E+00
1.296508E+01 -9.373056E+00 -8.957623E+00
1.219125E+01 -1.206543E+01 -1.747036E+00
5.205795E+00 -4.960399E+00 1.579476E+00
4.059282E+00 -3.944163E+00 -9.598682E-01
5.576889E+00 4.928364E+00 -2.610157E+00
8.445203E+00 -7.514384E+00 3.854283E+00
1.464183E+01 8.569948E+00 -1.187178E+01
5.213932E+00 1.303864E+00 5.048270E+00
1.617497E+01 1.546182E+01 4.749912E+00
7.030022E+00 -6.691588E+00 -2.154964E+00
2.112847E+01 -7.451194E-01 2.111532E+01
1.215036E+01 1.090353E+01 -5.361371E+00
4.683973E+00 2.633040E+00 -3.873849E+00
1.844896E+01 1.843659E+01 6.754969E-01
1.354435E+01 -1.298376E+01 -3.856326E+00
2.250873E+01 2.227644E+01 3.225415E+00
1.106858E+01 2.007543E+00 1.088500E+01
4.413871E+00 -4.388695E+00 -4.707592E-01
5.149667E+00 -5.264415E-01 5.122688E+00
7.747407E+00 7.536724E+00 -1.794467E+00
2.093294E+01 -2.077704E+01 2.549996E+00
7.860158E+00 8.104074E-02 -7.859740E+00
8.579665E+00 6.759373E-01 -8.552997E+00
1.558958E+01 -1.205613E+01 9.883563E+00
1.293911E+01 7.746093E+00 1.036430E+01
4.874504E+00 -2.495656E+00 -4.187182E+00
1.446877E+01 4.690908E+00 -1.368725E+01
1.200431E+00 -1.154944E+00 3.273206E-01
5.190007E+00 -2.476732E-01 -5.184094E+00
9.964113E+00 -8.450569E+00 5.279339E+00
7.188030E+00 7.149282E+00 7.453519E-01
7.893065E+00 -1.590554E+00 7.731145E+00
1.176943E+01 1.133990E+01 3.150563E+00
8.056663E+00 -7.089140E+00 3.828042E+00
1.313450E+01 1.312623E+01 4.660951E-01
7.986689E+00 -7.785553E+00 -1.781113E+00
1.048055E+01 -8.831707E+00 5.642958E+00
1.377721E+01 6.846038E+00 -1.195589E+01
2.198995E+01 -1.437982E+01 -1.663666E+01
2.226001E+01 -9.376392E+00 -2.018889E+01
1.891026E+01 1.206724E+01 1.455952E+01
4.784741E+00 4.426356E+00 -1.816899E+00
1.560123E+01 -1.210555E+01 9.841442E+00
1.201231E+01 1.084946E+01 -5.156052E+00
4.188562E+00 2.401160E+00 -3.431980E+00
7.125347E+00 7.089347E+00 7.153571E-01
1.775347E+01 9.568956E+00 -1.495395E+01
2.267167E+01 -1.116702E+01 -1.973075E+01
1.531839E+01 -1.530727E+01 -5.836058E-01
5.802137E+00 1.660516E+00 5.559450E+00
3.438746E+00 -1.034982E+00 3.279296E+00
3.577866E+00 -2.531811E+00 -2.528054E+00
4.101525E+00 1.817823E-01 4.097495E+00
1.808822E+01 -1.801416E+01 -1.635141E+00
1.370882E+01 2.169073E+00 1.353613E+01
2.051190E+00 -1.298394E+00 1.587940E+00
9.709366E+00 -9.703735E+00 3.306356E-01
1.090399E+01 -7.450540E+00 7.961561E+00
1.320177E+01 4.940127E+00 1.224262E+01
1.682632E+01 -1.680050E+01 9.317263E-01
5.756772E+00 1.717194E+00 5.494695E+00
1.577755E+01 1.300018E+01 -8.940155E+00
1.359034E+01 6.595082E+00 -1.188285E+01
5.118714E+00 -3.871839E-01 5.104049E+00
2.298817E+01 2.265007E+01 3.928129E+00
2.908481E+00 1.084912E+00 2.698561E+00
3.348758E+00 2.354119E+00 2.381659E+00
1.867184E+00 1.805925E+00 4.743519E-01
4.363933E+00 3.889207E+00 -1.979388E+00
8.268893E+00 -6.925906E+00 -4.517347E+00
1.899568E+01 -1.493173E+01 -1.174219E+01
4.096311E+00 1.962377E+00 -3.595670E+00
6.426038E+00 1.650797E+00 -6.210381E+00
1.407219E+01 -1.392683E+00 1.400311E+01
1.368582E+01 6.599535E+00 -1.198949E+01
2.198995E+01 -1.437982E+01 -1.663666E+01
2.227029E+01 -9.547441E+00 -2.011994E+01
2.374512E+01 2.355033E+01 3.035247E+00
1.856336E+00 -1.475648E+00 1.126254E+00
1.382486E+01 3.043423E+00 -1.348570E+01
5.060166E+00 -4.445048E+00 2.418021E+00
1.455408E+01 8.482038E-01 -1.452934E+01
2.779636E+01 2.779020E+01 5.854761E-01
1.014423E+01 -5.394927E+00 -8.590705E+00
1.111902E+01 -1.067545E+01 3.109245E+00
1.334733E+01 1.032267E+01 8.461300E+00
1.287140E+01 -1.250996E+00 1.281047E+01
1.870137E+00 1.870131E+00 4.800584E-03
5.364134E+00 3.877749E+00 -3.706345E+00
5.911081E+00 -5.864496E+00 7.406541E-01
1.243763E+01 1.191974E+01 3.551670E+00
1.247510E+01 -5.353105E+00 -1.126820E+01
1.010530E+01 -2.099729E+00 -9.884745E+00
1.407335E+01 -1.901600E+00 -1.394429E+01
9.900162E+00 4.424110E+00 8.856662E+00
1.592373E+01 1.543990E+01 3.895490E+00
1.945641E+00 1.897791E+00 4.288472E-01
4.006215E+00 3.591138E+00 -1.775806E+00
6.011251E+00 2.536920E+00 5.449694E+00
7.914816E+00 5.067188E-01 -7.898579E+00
1.569674E+01 1.465568E+01 5.621255E+00
3.271779E+00 3.269414E+00 -1.243743E-01
1.041289E+01 1.518846E-01 -1.041178E+01
3.663484E+00 -3.663270E+00 3.968119E-02
1.087039E+01 3.481465E+00 1.029781E+01
9.365706E+00 -9.335815E+00 -7.476653E-01
9.487657E+00 9.154700E+00 -2.491408E+00
1.167142E+01 9.508732E+00 6.768016E+00
5.639176E+00 -4.995952E+00 2.615485E+00
1.750483E+01 -1.750453E+01 -1.030004E-01
7.772885E+00 -7.764810E+00 3.542019E-01
2.537386E+00 2.895858E-03 2.537384E+00
3.173458E+00 1.587054E+00 -2.748108E+00
3.958015E+00 -3.373221E+00 -2.070571E+00
1.644586E+01 -4.751819E+00 -1.574442E+01
1.061791E+01 4.543723E+00 9.596598E+00
1.171987E+00 -1.056420E+00 5.074754E-01
1.789058E+01 -2.833383E-01 1.788833E+01
1.023033E+01 -8.706327E+00 5.372108E+00
4.131062E+00 -4.074354E+00 6.821392E-01
3.771187E+00 -1.673849E+00 -3.379361E+00
3.353709E+00 1.382959E-01 3.350856E+00
2.595572E+01 -2.270283E+00 -2.585624E+01
2.065688E+01 -2.035928E+01 3.493761E+00
2.373761E+01 -7.650066E+00 -2.247111E+01
2.535069E+01 1.967095E+00 2.527425E+01
2.190798E+01 2.082246E+01 6.810639E+00
1.301669E+01 -6.222643E+00 1.143298E+01
3.443878E+00 3.405354E+00 5.136739E-01
1.699133E+01 6.490785E+00 -1.570270E+01
4.856381E+00 4.459577E+00 -1.922656E+00
1.574035E+00 -6.822832E-01 -1.418476E+00
1.204506E+01 1.092022E+01 -5.082528E+00
4.358699E+00 2.501992E+00 -3.569075E+00
1.538777E+01 -1.536823E+01 7.751144E-01
1.341057E+01 -1.298554E+01 -3.349504E+00
2.257806E+01 -1.113917E+01 -1.963893E+01
2.034013E+01 -2.002032E+01 -3.592762E+00
5.590629E+00 4.993133E+00 -2.514707E+00
6.595128E+00 6.587655E+00 -3.138791E-01
6.820670E+00 2.988744E+00 6.130982E+00
3.815566E+00 -3.212142E+00 2.059292E+00
2.211824E+01 1.136312E+01 -1.897620E+01
3.030149E+00 1.068391E+00 2.835550E+00
1.252928E+01 1.226522E+01 -2.558777E+00
3.285771E+00 -1.995081E+00 -2.610736E+00
1.183466E+01 -1.105063E+01 4.235885E+00
1.475898E+01 -6.613051E+00 -1.319451E+01
2.776043E+00 1.906602E+00 2.017741E+00
1.389956E+01 -4.645348E+00 -1.310032E+01
6.790947E+00 -4.299627E+00 5.256441E+00
3.007151E+00 2.583295E+00 1.539332E+00
4.148040E+00 -4.124423E+00 4.420075E-01
1.664468E+01 -1.644446E+01 2.573905E+00
1.296054E+01 2.907466E+00 -1.263021E+01
4.714511E+00 -1.385562E+00 -4.506311E+00
8.863150E+00 4.465131E-01 -8.851895E+00
9.917915E-01 9.873389E-01 -9.387387E-02
3.719058E+00 -3.201629E+00 -1.892343E+00
5.323601E+00 5.263218E+00 7.995425E-01
1.251475E+01 -1.065089E+01 6.570944E+00
1.002077E+01 8.411860E+00 5.445766E+00
1.435939E+01 2.581619E+00 -1.412542E+01
8.567361E+00 2.730911E+00 8.120456E+00
1.320476E+01 1.320322E+01 -2.016462E-01
5.993154E+00 -3.299189E+00 -5.003324E+00
1.667656E+01 -1.661476E+01 -1.434441E+00
3.467156E+00 1.649279E-02 -3.467116E+00
1.172591E+01 -2.811650E+00 1.138383E+01
9.491017E+00 -8.554695E+00 4.110548E+00
1.024031E+01 -5.059244E+00 -8.903262E+00
1.255857E+01 -3.894133E+00 1.193957E+01
7.959222E+00 -7.775500E+00 1.700240E+00
1.065261E+01 2.824635E+00 1.027129E+01
5.898996E+00 1.428688E+00 -5.723374E+00
4.327326E+00 -4.255010E+00 7.878062E-01
1.759577E+01 9.551663E+00 -1.477758E+01
1.692526E+01 1.458324E+00 1.686232E+01
4.954238E+00 -4.904514E+00 -7.001567E-01
1.209846E+01 1.087854E+01 5.294344E+00
3.830741E+00 -3.110691E+00 2.235661E+00
7.289063E+00 5.050936E+00 -5.255329E+00
1.883096E+01 6.881009E-02 -1.883083E+01
1.470782E+01 1.211318E+01 -8.342104E+00
1.322899E+01 -8.992975E+00 -9.702193E+00
7.371625E+00 4.637741E+00 -5.729940E+00
1.014207E+01 -1.688814E+00 1.000048E+01
6.017114E+00 5.139489E+00 -3.129108E+00
5.819855E+00 2.371369E+00 -5.314821E+00
4.195082E+00 -4.161324E+00 5.311238E-01
8.147340E+00 -8.093645E+00 -9.338386E-01
3.091410E+00 2.873216E+00 -1.140808E+00
5.116577E+00 -1.452851E+00 4.905974E+00
1.739936E+01 1.739844E+01 -1.790259E-01
1.003960E+01 -4.672578E+00 -8.885973E+00
1.447572E+01 1.234352E+01 -7.562020E+00
1.198846E+01 -6.941951E+00 9.774074E+00
1.439587E+00 -1.331263E+00 5.478581E-01
1.259615E+01 1.085701E+01 6.386579E+00
1.052031E+01 -9.908921E+00 3.534156E+00
1.751314E+01 -9.919181E+00 -1.443330E+01
7.392485E+00 2.554820E+00 6.936983E+00
1.091950E+01 -9.116208E+00 -6.010850E+00
2.005628E+01 -1.585348E+01 1.228501E+01
5.578269E+00 4.962501E+00 -2.547678E+00
1.204211E+01 -1.251144E+00 1.197694E+01
2.003169E+01 1.473371E+01 -1.357154E+01
3.092103E+00 9.966829E-01 -2.927067E+00
2.028753E+01 -1.720621E+01 -1.074850E+01
2.051744E+01 1.803063E+01 9.790917E+00
6.960391E+00 6.482737E+00 2.534002E+00
2.139997E+00 1.949326E+00 -8.830141E-01
5.219176E+00 2.513161E+00 -4.574256E+00
6.487156E+00 2.245665E+00 -6.086065E+00
1.189494E+01 -4.589397E+00 -1.097393E+01
4.342919E+00 -2.492117E+00 -3.556726E+00
6.189533E+00 5.211167E+00 3.339769E+00
1.331592E+01 1.287958E+01 -3.380848E+00
9.895495E+00 -8.746728E+00 -4.627696E+00
1.756480E+01 2.145886E+00 -1.743322E+01
4.556293E+00 -4.511468E+00 6.375441E-01
1.678906E+01 1.617288E+01 -4.506703E+00
1.833837E+01 1.421590E+01 1.158464E+01
1.456718E+00 -1.267532E+00 7.179082E-01
1.201334E+01 2.075917E+00 -1.183262E+01
5.237292E+00 3.920388E+00 -3.472720E+00
5.966953E+00 -5.916168E+00 7.768458E-01
1.303149E+01 1.289085E+01 1.909414E+00
1.634896E+01 7.677201E+00 -1.443430E+01
6.904825E+00 -6.739640E+00 1.501288E+00
3.102981E+00 -5.738691E-01 -3.049454E+00
6.939849E+00 -6.563162E+00 -2.255308E+00
8.389092E+00 -1.779768E+00 8.198128E+00
5.300484E+00 -1.320795E+00 5.133287E+00
1.365173E+01 4.104405E+00 -1.302013E+01
7.447485E+00 -2.986515E+00 -6.822445E+00
1.450454E+01 1.227660E+01 -7.724415E+00
6.477106E+00 -5.299705E+00 -3.723712E+00
7.421485E+00 6.552874E+00 -3.484004E+00
1.449176E+01 -9.438683E+00 1.099648E+01
1.153384E+01 -6.340699E+00 9.634575E+00
1.692384E+01 -1.136246E+01 -1.254237E+01
6.742677E+00 1.690550E+00 -6.527306E+00
7.439470E+00 -7.361980E+00 1.070966E+00
1.082949E+01 -6.671045E-01 1.080892E+01
4.242220E+00 -4.216683E+00 -4.647747E-01
1.488426E+00 1.478240E+00 -1.738313E-01
1.330248E+01 1.489534E+00 1.321883E+01
1.662611E+01 -1.594369E+01 4.714450E+00
1.112163E+01 -1.506588E+00 -1.101911E+01
2.041754E+01 1.463126E+01 -1.424086E+01
1.604601E+01 1.485572E-01 -1.604532E+01
1.526310E+01 1.255713E+01 8.676441E+00
6.213403E+00 -6.206558E+00 2.915800E-01
2.219085E+01 -1.806348E+01 1.288972E+01
9.642981E+00 1.233706E+00 9.563737E+00
6.867892E+00 -6.381497E+00 -2.538591E+00
1.941476E+01 -4.028720E+00 1.899216E+01
3.571960E+00 3.032704E+00 -1.887221E+00
2.581765E+00 7.618831E-02 -2.580640E+00
7.770858E-01 7.528956E-01 -1.923810E-01
1.104756E+01 -1.173917E+00 -1.098501E+01
6.849896E+00 -6.694041E+00 1.452887E+00
1.469257E+01 -4.581375E+00 1.396004E+01
3.228672E+00 -4.165261E-01 -3.201691E+00
1.479713E+01 4.800277E+00 -1.399687E+01
3.680013E+00 -1.795925E+00 -3.212032E+00
1.953224E+00 -7.588429E-01 -1.799789E+00
1.163189E+01 1.686477E+00 -1.150898E+01
1.588282E+01 -1.582066E+01 -1.403837E+00
9.676972E+00 -9.121187E+00 3.232294E+00
1.213989E+00 -6.423954E-01 -1.030096E+00
6.843854E+00 6.825920E+00 4.951352E-01
4.765902E+00 4.765072E+00 -8.890478E-02
5.740400E+00 -3.167540E+00 -4.787366E+00
1.098588E+01 1.039847E+01 -3.544176E+00
6.599530E+00 1.839629E+00 -6.337946E+00
1.210574E+01 -4.847434E+00 1.109285E+01
7.455864E+00 -7.368049E+00 -1.140947E+00
7.533583E+00 -1.705393E+00 -7.338017E+00
1.948498E+00 -2.607955E-01 -1.930966E+00
1.762195E+01 2.676145E+00 1.741756E+01
2.207619E+01 -1.158043E+01 1.879499E+01
5.540058E+00 4.844642E+00 -2.687319E+00
5.478926E+00 2.753638E+00 4.736677E+00
7.029563E+00 7.010439E+00 5.181735E-01
1.281488E+01 -8.112360E+00 -9.920220E+00
1.509328E+01 -8.576267E+00 -1.241993E+01
1.137492E+01 3.922759E+00 -1.067712E+01
7.504448E+00 2.078156E+00 -7.210964E+00
8.418644E+00 8.240942E+00 -1.720597E+00
7.275694E+00 -3.888071E+00 -6.149686E+00
7.265749E+00 8.548044E-01 -7.215291E+00
4.695924E+00 4.695917E+00 -8.203568E-03
5.246829E+00 -4.508166E+00 -2.684335E+00
3.557694E+00 -1.033728E+00 -3.404203E+00
5.256900E+00 2.612925E+00 -4.561537E+00
4.338715E+00 -4.292641E+00 6.306181E-01
8.405720E+00 -8.354009E+00 -9.309480E-01
1.764220E+01 1.396040E+01 1.078677E+01
1.257476E+01 1.201913E+01 -3.696643E+00
3.436517E+00 -2.859841E+00 1.905508E+00
1.461739E+01 1.012665E+00 1.458227E+01
1.150849E+01 1.845698E+00 1.135952E+01
6.712573E+00 -6.566079E+00 1.394719E+00
2.194307E+00 1.334858E+00 -1.741590E+00
5.692767E+00 5.106449E+00 -2.516303E+00
1.055459E+01 7.296725E+00 7.626084E+00
7.383688E+00 5.190820E+00 -5.251117E+00
1.149140E+01 2.942298E+00 -1.110833E+01
9.744306E+00 8.309948E+00 -5.088836E+00
3.638185E+00 -3.000726E+00 2.057191E+00
3.106645E+00 8.556359E-01 2.986491E+00
2.924407E+00 2.395944E+00 1.676786E+00
1.043923E+01 -8.767937E+00 5.665763E+00
5.867331E+00 -5.031799E+00 -3.017710E+00
1.277031E+01 1.276362E+01 4.135594E-01
7.410392E+00 -4.269107E+00 6.057114E+00
6.757685E+00 -6.596113E+00 1.468877E+00
1.152648E+01 1.109131E+01 -3.137274E+00
6.464541E+00 -5.957278E+00 -2.510205E+00
8.235683E+00 -1.363446E+00 8.122037E+00
1.419372E+01 1.407076E+01 -1.864290E+00
1.268348E+01 5.640071E+00 -1.136047E+01
4.685288E+00 -1.445832E+00 -4.456624E+00
2.976194E+00 2.449823E+00 1.689999E+00
2.192633E+01 1.069976E+01 1.913842E+01
9.328636E+00 1.740410E+00 9.164848E+00
9.990617E+00 9.977731E+00 5.072663E-01
1.148947E+01 1.145668E+01 -8.673762E-01
1.247206E+01 -7.096020E+00 1.025665E+01
7.145053E+00 2.166518E+00 -6.808670E+00
9.392709E+00 7.209901E+00 -6.019992E+00
7.469606E+00 1.315207E+00 7.352907E+00
1.136771E+01 4.121384E+00 -1.059429E+01
7.274364E+00 2.207956E+00 -6.931183E+00
9.461697E+00 7.272722E+00 -6.052374E+00
4.924185E+00 4.955226E-01 4.899189E+00
7.866936E+00 -7.447845E+00 2.533433E+00
1.494484E+01 1.171632E+01 9.277724E+00
1.506647E+01 1.113768E+01 1.014646E+01
8.609343E+00 -7.790705E+00 -3.664109E+00
6.665134E+00 -5.997010E+00 2.908586E+00
2.111956E+01 1.286216E+01 1.675114E+01
3.135408E+01 -1.206795E+01 2.893861E+01
1.697517E+01 1.293613E+01 -1.099149E+01
1.976667E+00 9.642848E-01 -1.725505E+00
5.542274E+00 6.975908E-01 5.498197E+00
6.348718E+00 -5.477772E+00 -3.209398E+00
1.202960E+01 1.820915E+00 1.189099E+01
4.925004E+00 -1.960160E+00 -4.518123E+00
1.585477E+01 1.074243E+01 1.166078E+01
2.247991E+01 2.243018E+01 -1.494448E+00
5.032472E+00 3.354386E+00 -3.751515E+00
9.701248E+00 6.716633E+00 -7.000076E+00
7.896510E+00 5.309860E+00 5.844678E+00
5.094568E+00 -4.312496E+00 2.712379E+00
8.265975E+00 -8.196186E+00 1.071852E+00
7.894478E+00 -6.383755E+00 -4.644401E+00
1.396051E+01 1.289124E+01 5.358325E+00
6.354704E+00 -2.971351E+00 5.617236E+00
1.299673E+01 1.299652E+01 7.508451E-02
3.720720E+00 3.693757E+00 -4.471258E-01
6.584696E+00 2.472395E+00 6.102908E+00
6.410077E+00 -5.476946E+00 -3.330487E+00
1.103618E+01 1.747882E+00 -1.089688E+01
7.176989E+00 -4.426667E+00 5.649229E+00
2.279744E+00 2.080700E-01 -2.270229E+00
1.113449E+01 1.102138E+01 -1.583067E+00
8.997996E+00 -8.234335E+00 -3.627626E+00
6.484239E+00 -5.846532E+00 2.804180E+00
7.799791E+00 5.279019E+00 5.741837E+00
6.413759E+00 6.413226E+00 8.265681E-02
3.245637E+00 3.093593E+00 9.817541E-01
7.006091E+00 -6.647031E+00 -2.214111E+00
1.681403E+01 1.521402E+00 1.674506E+01
2.264511E+01 2.190667E+01 5.735761E+00
1.107739E+01 1.717726E+00 -1.094340E+01
9.916696E+00 9.777696E-01 9.868375E+00
5.521770E+00 7.625412E-01 5.468864E+00
6.419829E+00 -5.409683E+00 -3.456810E+00
1.455169E+01 -9.474763E+00 -1.104448E+01
1.655880E+01 -1.809579E+00 -1.645962E+01
1.188192E+01 1.163897E+01 -2.390457E+00
1.193046E+01 7.980456E+00 8.868377E+00
1.617444E+01 4.912102E+00 -1.541051E+01
6.455757E+00 -5.818285E+00 2.797204E+00
3.317890E+00 -2.629413E+00 -2.023506E+00
4.304767E+00 2.653832E+00 -3.389424E+00
1.428043E+01 -1.376501E+01 -3.801981E+00
2.003158E+01 -6.739517E+00 1.886380E+01
1.393602E+01 1.346265E+01 3.601358E+00
1.007093E+01 -8.644273E+00 5.167220E+00
1.219038E+01 -5.254216E+00 1.099994E+01
4.860111E+00 -6.270279E-01 4.819493E+00
5.861405E+00 4.890411E+00 3.231091E+00
2.879963E+00 2.838866E+00 4.847945E-01
8.576521E+00 -2.718298E+00 -8.134345E+00
1.819071E+00 4.083534E-01 1.772644E+00
6.613237E+00 -4.753346E+00 4.597891E+00
1.152825E+01 -2.247128E+00 -1.130712E+01
3.302772E+00 3.138055E+00 1.030007E+00
6.090063E+00 -3.354177E+00 5.083144E+00
4.243460E+00 1.898678E+00 3.794993E+00
8.106958E+00 -1.161714E+00 8.023291E+00
1.692764E+00 -1.622218E+00 -4.835889E-01
3.992526E+00 3.523141E+00 -1.878227E+00
1.429711E+01 -1.707704E+00 1.419476E+01
6.837867E+00 2.612239E+00 -6.319227E+00
1.703709E+01 -8.882627E+00 1.453827E+01
1.791911E+01 1.412765E+01 -1.102289E+01
3.194440E+00 -3.576991E-01 3.174350E+00
1.490929E+01 1.372447E+01 -5.824599E+00
9.634717E+00 -5.438979E+00 7.952690E+00
9.574962E+00 -9.574667E+00 7.515538E-02
7.736084E+00 -4.448009E+00 -6.329471E+00
1.046047E+01 6.335814E+00 -8.323397E+00
4.888008E+00 -4.494295E+00 -1.921961E+00
3.507351E+00 3.140156E+00 -1.562347E+00
1.134292E+01 4.071699E+00 1.058693E+01
2.933875E+00 -4.299046E-01 -2.902207E+00
2.261363E+00 -1.016267E+00 -2.020140E+00
1.017957E+01 -9.602693E+00 -3.378161E+00
9.206214E+00 6.112784E+00 -6.883912E+00
3.448812E+00 3.344388E+00 -8.422401E-01
8.379953E+00 -7.019163E+00 4.577659E+00
1.524626E+00 1.358178E+00 6.927020E-01
6.200213E+00 -4.214880E+00 -4.547243E+00
1.696639E+01 1.649792E+00 1.688599E+01
1.022598E+01 8.479632E+00 5.715454E+00
9.251935E+00 -9.239343E+00 4.825272E-01
7.676481E+00 -7.674196E+00 -1.873097E-01
1.240503E+01 -5.334182E+00 1.119961E+01
9.892017E+00 8.245108E+00 -5.465362E+00
9.591135E+00 1.249219E+00 -9.509433E+00
1.334440E+01 5.367930E-01 1.333360E+01
5.053766E+00 7.148355E-01 5.002955E+00
6.948869E+00 5.844677E+00 -3.758528E+00
6.037682E+00 -5.101983E+00 3.228525E+00
1.485709E+01 6.607386E+00 -1.330698E+01
1.164152E+01 1.782122E+00 1.150431E+01
5.473871E+00 -2.019289E+00 -5.087803E+00
1.278678E+01 -8.103901E+00 9.890835E+00
7.262257E+00 -7.208137E+00 -8.849520E-01
5.360368E+00 4.533674E+00 -2.859955E+00
8.197829E+00 4.110984E+00 -7.092546E+00
1.115726E+01 1.253555E+00 -1.108662E+01
1.953272E+01 1.741830E+01 8.839130E+00
1.087290E+01 -8.719377E+00 -6.495571E+00
1.784449E+01 -1.758455E+01 3.034717E+00
1.409165E+01 1.409138E+01 8.664015E-02
1.345214E+01 -1.048565E+00 1.341121E+01
8.511621E+00 8.355617E+00 -1.622144E+00
4.066400E+00 2.549473E+00 -3.167933E+00
4.473349E+00 -1.908068E+00 -4.046001E+00
1.791547E+01 -1.735953E+01 -4.428399E+00
5.401720E+00 1.547346E+00 5.175355E+00
1.231091E+01 1.096256E+01 5.601865E+00
2.116708E+00 1.987311E+00 7.287296E-01
1.225203E+01 1.215903E+01 -1.506763E+00
2.566142E+00 1.456722E+00 -2.112593E+00
4.238985E+00 3.922158E+00 -1.608001E+00
6.321751E+00 -6.182260E+00 1.320678E+00
1.110182E+01 3.944910E+00 1.037729E+01
1.426614E+01 1.286571E+01 -6.164124E+00
3.022932E+01 8.751927E+00 -2.893467E+01
1.325215E+01 1.324499E+01 4.356222E-01
3.230422E+00 3.203857E+00 -4.134338E-01
1.125612E+01 -9.171670E+00 -6.525392E+00
5.421496E+00 -5.394287E+00 -5.424835E-01
1.175655E+01 1.082871E+01 4.577708E+00
1.245656E+01 -9.023450E+00 -8.587381E+00
1.871837E+01 1.458134E+01 1.173720E+01
1.138999E+01 1.098344E+01 3.015935E+00
1.036368E+01 -1.030134E+01 1.134963E+00
1.758176E+01 2.480345E+00 -1.740592E+01
9.631638E+00 5.897739E+00 7.614797E+00
1.612945E+00 1.612642E+00 3.130149E-02
8.547543E+00 6.868106E+00 5.088182E+00
6.995222E+00 3.328187E+00 6.152747E+00
4.566340E+00 -3.861571E+00 -2.437156E+00
1.981695E+00 -1.850709E+00 -7.085144E-01
1.092391E+01 -9.138211E+00 -5.985385E+00
6.600560E+00 1.575041E+00 -6.409885E+00
1.871135E+01 -1.844448E+01 3.148960E+00
3.289758E+00 3.283013E+00 2.105681E-01
1.500141E+01 -2.848290E+00 1.472853E+01
3.235398E+01 2.664616E+00 3.224407E+01
1.276951E+01 -1.267073E+01 1.585240E+00
2.387596E+01 -1.634140E+01 1.740747E+01
1.177478E+01 1.163791E+01 -1.790081E+00
1.617344E+01 -6.551692E+00 -1.478700E+01
1.846956E+01 1.479478E+01 1.105618E+01
6.987800E+00 3.167387E+00 6.228724E+00
7.607634E+00 7.228731E+00 -2.370979E+00
3.263705E+00 2.720841E+00 -1.802442E+00
2.056214E+00 -1.941355E+00 -6.776121E-01
5.957031E+00 2.136678E+00 5.560650E+00
2.013813E+01 -9.420663E+00 -1.779875E+01
3.042228E+01 8.852818E+00 -2.910572E+01
2.570066E+01 -9.909411E+00 2.371345E+01
1.410159E+01 1.409799E+01 -3.189195E-01
1.501206E+01 1.301308E+01 -7.484762E+00
2.519214E+00 -3.989968E-01 2.487417E+00
1.380587E+01 1.312160E+01 -4.292505E+00
7.380866E+00 -5.318507E+00 5.117682E+00
1.311999E+01 -1.287888E+00 1.305662E+01
9.601430E+00 9.433431E+00 -1.788246E+00
1.623791E+01 -6.276723E+00 -1.497573E+01
1.682717E+01 -1.681900E+01 -5.243447E-01
3.515199E+00 1.730394E+00 3.059797E+00
1.605825E+01 -8.410415E+00 1.367963E+01
8.951481E+00 8.032714E+00 -3.950256E+00
2.331996E+01 2.145244E+01 9.144037E+00
2.923047E+01 1.763840E+01 -2.330895E+01
1.106287E+01 -9.913860E+00 4.909433E+00
1.866307E+01 8.477514E+00 1.662654E+01
1.951492E+01 -8.221210E+00 1.769870E+01
7.592139E+00 7.136105E+00 -2.591634E+00
2.211341E+00 -2.079670E+00 -7.516676E-01
5.651013E+00 1.933857E+00 5.309815E+00
4.412067E+00 4.375247E+00 5.688169E-01
1.829059E+00 1.544883E+00 9.791799E-01
6.519665E+00 1.402761E+00 -6.366969E+00
7.383173E+00 7.382560E+00 9.519778E-02
1.993056E+01 1.343672E+01 1.472011E+01
3.289236E+00 3.281048E+00 2.319424E-01
1.107870E+01 1.062348E+01 3.143122E+00
9.164046E+00 -9.161914E+00 -1.976389E-01
1.099926E+01 -1.099003E+01 -4.504654E-01
7.882531E+00 -5.032963E+00 6.066596E+00
1.032639E+01 -3.372477E+00 9.760158E+00
4.920059E+00 3.750814E-02 4.919916E+00
4.642525E+00 -2.622249E+00 -3.831037E+00
1.092736E+01 -9.914395E+00 -4.594781E+00
5.600396E+00 5.600240E+00 4.174362E-02
7.376938E+00 6.029458E+00 4.250276E+00
8.546952E+00 8.545668E+00 1.481269E-01
7.977840E+00 6.282209E+00 -4.917294E+00
1.007467E+01 9.197356E+00 -4.111880E+00
3.229202E+00 3.032920E+00 1.108667E+00
7.320503E+00 -2.028614E+00 7.033810E+00
1.333023E+01 7.480280E+00 1.103360E+01
1.505731E+00 -1.417287E+00 5.084538E-01
1.323839E+01 -1.022645E+01 8.406820E+00
6.434121E+00 1.739578E+00 -6.194496E+00
1.003608E+01 1.287856E-01 1.003526E+01
1.350223E+01 2.985176E-01 1.349893E+01
4.739193E+00 -2.967115E+00 -3.695427E+00
1.451018E+01 1.264343E+01 7.119617E+00
5.845776E+00 -4.437648E+00 3.805309E+00
1.257583E+01 1.411989E+00 1.249631E+01
1.114393E+01 -9.857400E+00 5.197967E+00
7.708873E+00 7.708271E+00 9.633784E-02
5.391814E+00 4.252200E+00 3.315185E+00
1.218089E+01 3.434561E+00 1.168665E+01
1.503138E+01 -2.864634E+00 1.475589E+01
1.262290E+01 -8.669417E+00 9.174898E+00
1.616915E+01 -1.080041E+01 -1.203297E+01
8.497036E+00 6.060169E+00 5.956003E+00
1.217051E+01 -5.445933E+00 1.088408E+01
2.592747E+01 -9.630587E+00 2.407251E+01
1.424740E+01 1.277528E+01 -6.307177E+00
1.204345E+01 -3.536798E+00 1.151242E+01
1.725423E+01 -8.882744E+00 1.479207E+01
1.397377E+01 -7.550642E+00 1.175815E+01
1.124603E+01 1.082909E+01 3.033784E+00
1.476062E+01 -9.017346E+00 -1.168604E+01
1.091921E+00 8.767329E-01 -6.508693E-01
7.771751E+00 -4.815453E+00 6.100125E+00
1.373673E+01 -3.363326E+00 -1.331863E+01
9.116683E+00 -3.550187E+00 8.397028E+00
2.293045E+01 -1.300999E+01 1.888242E+01
7.787088E+00 7.726114E+00 -9.725818E-01
1.349485E+01 -1.342626E+01 -1.358869E+00
1.542141E+01 1.443788E+01 -5.419171E+00
9.349722E+00 -4.378236E+00 8.261256E+00
6.414251E+00 5.282583E+00 -3.638259E+00
1.103793E+01 -1.821249E+00 1.088664E+01
5.683047E+00 2.254763E+00 5.216615E+00
5.269106E+00 1.533339E+00 -5.041066E+00
8.167688E+00 5.219081E+00 -6.282700E+00
1.434701E+01 -1.429101E+01 1.266454E+00
5.022122E+00 -3.070416E+00 -3.974199E+00
8.548209E+00 -4.022910E-01 8.538738E+00
1.549094E+01 2.919319E+00 1.521338E+01
7.591527E+00 6.621559E+00 3.712983E+00
1.419411E+01 -9.712596E+00 -1.035077E+01
6.430959E+00 1.552820E+00 -6.240672E+00
1.231293E+01 -3.575665E+00 1.178231E+01
9.201777E+00 4.743788E+00 -7.884744E+00
7.468591E+00 -7.460898E+00 3.388821E-01
1.999938E+01 -2.663306E+00 -1.982125E+01
1.197315E+01 1.196635E+01 -4.036980E-01
7.617261E+00 6.012971E+00 -4.676199E+00
1.208383E+01 9.588722E+00 7.353603E+00
7.724316E+00 7.646670E+00 -1.092474E+00
1.187099E+01 -1.187087E+01 5.189622E-02
9.960898E+00 -9.909125E+00 1.014257E+00
1.781910E+01 1.431982E+00 -1.776147E+01
1.172591E+01 -3.510927E+00 -1.118796E+01
2.540269E+01 -2.066713E+01 1.477046E+01
1.242770E+01 3.851521E+00 1.181581E+01
1.108140E+01 1.070687E+01 2.856620E+00
1.077628E+01 -1.076691E+01 -4.490947E-01
1.737090E+01 -9.997613E+00 1.420549E+01
1.409014E+00 1.654549E-01 1.399266E+00
1.807191E+00 -7.198619E-01 -1.657630E+00
1.265898E+01 9.535836E+00 8.325716E+00
4.722943E+00 4.241785E+00 2.076884E+00
1.355441E+01 1.038312E+00 1.351458E+01
9.341112E-01 1.826146E-01 -9.160871E-01
7.133582E+00 -5.936815E+00 -3.955026E+00
1.293936E+01 2.391467E+00 -1.271645E+01
5.241562E+00 1.472541E+00 -5.030467E+00
7.857104E+00 5.099425E+00 -5.977453E+00
1.441795E+01 -1.438083E+01 1.033904E+00
1.544007E+00 1.319807E+00 8.012913E-01
5.443314E+00 1.293669E+00 5.287351E+00
7.880056E+00 7.872872E+00 3.364092E-01
1.057432E+01 -6.983049E+00 -7.940613E+00
1.188002E+01 3.936950E+00 -1.120871E+01
1.204320E+01 8.386853E+00 -8.642884E+00
1.073764E+01 -1.072884E+01 -4.346863E-01
1.723406E+01 -1.511403E+01 8.281230E+00
4.376266E+00 -1.667746E+00 -4.046026E+00
1.109655E+01 -3.466638E+00 1.054115E+01
2.404721E+00 -1.949738E+00 -1.407553E+00
7.345496E+00 -7.003709E+00 2.214581E+00
8.179704E+00 -8.740388E-01 -8.132872E+00
8.984894E+00 2.084719E+00 8.739695E+00
1.076773E+01 2.301126E+00 1.051897E+01
4.889735E+00 -3.061225E+00 -3.812927E+00
7.604415E+00 8.609728E-01 7.555519E+00
2.119133E+01 1.301746E+01 1.672179E+01
1.614782E+01 -1.568185E+01 3.851186E+00
6.296019E+00 1.018251E+00 -6.213133E+00
1.214326E+01 4.628846E+00 1.122642E+01
8.728458E+00 6.888268E+00 5.360759E+00
1.842918E+01 -1.806289E+01 3.656048E+00
3.864042E+00 3.857487E+00 2.249781E-01
1.993723E+00 -1.063913E+00 1.686126E+00
1.537369E+01 -1.092800E+01 -1.081338E+01
1.233792E+01 -8.316475E+00 9.113751E+00
7.424406E+00 -4.818682E+00 5.648195E+00
1.318222E+01 -5.190438E+00 -1.211735E+01
1.444020E+01 3.016907E+00 1.412153E+01
1.844814E+01 -1.234974E+01 -1.370466E+01
6.195838E+00 -3.153251E+00 5.333425E+00
3.351149E+00 3.136570E+00 -1.179884E+00
1.772151E+01 1.771279E+01 -5.556747E-01
5.138973E+00 -4.894458E+00 1.566308E+00
1.257999E+01 -1.210196E+01 3.434916E+00
1.231777E+01 1.049379E+01 -6.450412E+00
8.951951E+00 -8.879469E+00 1.136861E+00
7.029507E+00 4.508976E+00 -5.392875E+00
9.881534E+00 -1.819489E+00 9.712578E+00
6.509219E+00 3.031683E+00 -5.760107E+00
1.644857E+01 -1.429198E+01 8.142161E+00
2.205039E+01 -1.667699E+01 -1.442558E+01
3.110620E+01 1.633820E+00 -3.106326E+01
4.917663E+00 -3.069591E+00 -3.842007E+00
4.017678E+00 3.979240E+00 5.544243E-01
8.720355E+00 -7.249993E+00 4.845843E+00
9.634951E+00 -4.346441E-01 -9.625142E+00
8.770284E+00 -6.409511E-01 8.746831E+00
4.829247E+00 3.408325E+00 3.421249E+00
1.601336E+01 -1.561322E+01 3.557394E+00
9.478787E+00 -8.086243E-01 9.444232E+00
9.680509E+00 8.938507E+00 -3.716901E+00
1.119067E+01 -1.073785E+01 -3.151132E+00
5.031310E+00 4.436371E+00 2.373329E+00
9.671220E+00 -2.149507E+00 9.429322E+00
1.176108E+01 -8.393693E+00 8.238259E+00
5.284849E+00 4.712982E+00 2.391115E+00
1.236813E+01 -1.220593E+01 -1.996478E+00
1.637618E+01 -4.353344E+00 -1.578694E+01
2.535950E+00 1.195457E+00 2.236498E+00
8.458474E-01 9.817866E-02 -8.401302E-01
4.648420E+00 6.326063E-01 4.605173E+00
2.438153E+00 2.305904E+00 -7.920831E-01
4.116764E+00 -9.973233E-01 3.994132E+00
5.874396E+00 4.883228E+00 -3.265366E+00
1.160668E+01 -4.084000E+00 -1.086443E+01
1.582220E+00 1.420791E+00 6.962550E-01
8.217106E+00 8.213882E+00 2.301556E-01
1.080404E+01 -7.314754E+00 -7.951211E+00
1.520569E+01 -1.058168E+01 1.091976E+01
8.065911E+00 7.040772E+00 3.935284E+00
4.835426E+00 -4.741487E+00 -9.484946E-01
8.438214E+00 -8.415927E+00 -6.128949E-01
1.394828E+01 -6.889432E+00 1.212808E+01
1.371410E+01 -1.109836E+01 8.056233E+00
1.352685E+01 -6.456725E-01 -1.351143E+01
1.113686E+01 -1.113656E+01 -8.132641E-02
7.630394E+00 7.496902E+00 -1.421048E+00
2.454221E+00 -7.034669E-01 -2.351241E+00
4.858886E+00 -1.766127E+00 4.526540E+00
2.086726E+00 -1.330424E+00 1.607606E+00
4.455913E+00 1.007089E+00 4.340614E+00
1.795631E+01 4.248179E+00 -1.744655E+01
1.294486E+01 -1.127865E+01 -6.353073E+00
1.085190E+01 8.497564E-02 1.085156E+01
1.511484E+01 1.502209E+01 -1.671873E+00
1.657708E+00 1.508913E+00 6.864229E-01
6.465663E+00 9.538698E-01 -6.394915E+00
6.705150E+00 -6.699719E+00 -2.698363E-01
1.210164E+01 9.548296E+00 -7.435028E+00
7.851883E+00 7.845217E+00 3.234885E-01
1.551803E+01 4.521741E+00 1.484464E+01
7.531484E+00 -7.530889E+00 -9.462240E-02
8.964529E+00 8.501908E+00 2.842592E+00
7.273869E-01 6.064843E-01 4.015826E-01
9.864230E-01 7.459004E-01 -6.454944E-01
4.734685E+00 4.714040E+00 -4.416691E-01
1.073858E+01 1.051076E+01 -2.200191E+00
1.874384E+01 1.303875E+01 -1.346561E+01
2.463887E+01 -2.098270E+01 1.291510E+01
1.926903E+01 -9.833016E+00 1.657128E+01
1.353986E+01 1.017423E+01 8.933798E+00
7.702858E+00 -2.582488E+00 7.257050E+00
3.364555E+00 9.538371E-02 -3.363202E+00
7.320760E+00 -6.808984E+00 2.689101E+00
7.387047E+00 5.603295E+00 -4.813683E+00
4.342949E+00 -1.880089E+00 -3.914904E+00
1.108295E+01 -3.657633E+00 1.046200E+01
1.198544E+01 -9.349504E-01 -1.194892E+01
3.391066E+00 3.026244E+00 -1.530090E+00
1.179713E+01 -3.056735E+00 1.139424E+01
3.319364E+00 -2.465327E+00 -2.222687E+00
5.087609E+00 3.165728E+00 -3.982704E+00
1.014085E+01 4.479661E+00 -9.097778E+00
1.269643E+01 -1.207061E+01 3.936987E+00
3.753512E+00 2.295616E+00 -2.969680E+00
2.955347E+00 2.837992E+00 -8.245470E-01
4.327264E+00 4.262636E+00 -7.450801E-01
6.155669E+00 -2.967226E+00 5.393313E+00
6.373067E+00 -4.995338E+00 3.957598E+00
4.348587E+00 -3.025559E+00 3.123492E+00
5.912795E+00 -4.403582E+00 3.945834E+00
1.136249E+01 -4.568257E+00 1.040372E+01
1.351464E+01 -8.360670E+00 1.061813E+01
1.203380E+01 4.711020E+00 -1.107333E+01
8.462028E+00 4.674119E-03 8.462027E+00
5.119795E+00 -4.084941E+00 -3.086351E+00
1.203186E+01 9.360078E+00 7.560070E+00
4.445280E+00 -3.019492E+00 -3.262389E+00
9.538862E+00 1.190498E+00 -9.464280E+00
7.531488E+00 7.461066E+00 -1.027526E+00
3.060918E+00 -2.472715E+00 -1.804134E+00
3.873519E+00 -3.701500E+00 -1.141512E+00
2.397228E+00 1.024267E+00 -2.167389E+00
1.988954E+01 -2.496943E+00 1.973218E+01
6.784911E+00 6.075945E+00 -3.019587E+00
8.030481E+00 1.518395E+00 -7.885626E+00
1.136963E+01 3.542841E+00 -1.080356E+01
5.788276E+00 -1.318994E+00 5.635991E+00
1.247707E+01 5.777465E+00 1.105885E+01
1.285167E+01 -1.857925E+00 1.271667E+01
1.158463E+01 1.115794E+01 -3.115127E+00
1.659052E+01 -6.489008E+00 -1.526886E+01
1.864598E+01 -1.864358E+01 -2.992487E-01
3.507197E+00 -1.412510E-01 3.504351E+00
8.164483E+00 1.096804E-01 8.163746E+00
2.330270E+01 1.644077E+01 -1.651414E+01
1.191298E+01 9.215813E+00 7.549025E+00
1.699278E+00 -9.793028E-01 -1.388709E+00
6.046689E-01 -6.046367E-01 -6.241469E-03
1.246962E+01 7.045194E+00 1.028866E+01
1.489306E+01 9.932730E+00 1.109703E+01
3.868973E+00 -3.658674E+00 -1.258194E+00
1.376897E+01 -1.025092E+01 9.192565E+00
1.980998E+01 -2.495439E+00 1.965218E+01
6.763721E+00 6.133286E+00 -2.851443E+00
1.040632E+01 -9.747727E+00 3.643257E+00
2.755515E+00 1.718219E+00 2.154202E+00
4.576169E+00 1.104479E+00 4.440884E+00
1.347891E+01 5.806621E+00 -1.216405E+01
1.471479E+01 1.357116E+01 5.687584E+00
9.942200E+00 8.480342E+00 5.189522E+00
1.470336E+00 1.438867E+00 3.025741E-01
2.541292E+00 2.530507E+00 2.338756E-01
8.361745E+00 8.360215E+00 1.599939E-01
5.422330E+00 4.093843E+00 3.555575E+00
1.087985E+01 9.275800E-01 1.084024E+01
6.602871E+00 -1.848196E-02 -6.602846E+00
7.138407E+00 -1.497774E+00 6.979508E+00
1.325487E+01 -1.273472E+01 -3.676731E+00
5.431010E+00 5.411650E+00 4.581624E-01
3.992646E+00 2.838539E+00 2.807832E+00
3.198018E+00 2.922095E-02 -3.197884E+00
1.042640E+01 1.019035E+01 -2.206030E+00
1.743135E+01 -2.426997E+00 -1.726156E+01
4.547479E+00 -2.775451E+00 -3.602283E+00
1.806257E+01 1.223686E+01 1.328592E+01
7.636463E+00 -7.598425E+00 7.612450E-01
3.901553E+00 -3.728250E+00 -1.149901E+00
1.401830E+00 1.339554E+00 4.131880E-01
1.384821E+01 7.875558E+00 -1.139073E+01
1.047076E+01 -6.960811E+00 -7.822012E+00
1.084804E+01 9.561481E-01 1.080582E+01
1.266864E+01 -1.225072E+01 -3.227128E+00
1.671055E+01 -2.462925E+00 -1.652805E+01
3.498624E+00 -8.563228E-02 -3.497576E+00
1.703596E+01 -2.505122E+00 1.685076E+01
8.904096E+00 -8.501099E+00 2.648442E+00
1.661864E+01 1.660617E+01 6.437359E-01
1.161621E+01 1.110804E+01 -3.398222E+00
6.168335E+00 1.422597E+00 -6.002047E+00
9.053280E+00 -1.454174E+00 8.935729E+00
1.081626E+01 9.224294E+00 -5.648356E+00
1.331544E+01 -1.082596E+00 -1.327136E+01
1.136547E+01 -8.308530E-01 1.133506E+01
3.634025E+00 3.584851E+00 5.958066E-01
4.026131E+00 -3.766916E+00 -1.421291E+00
1.408023E+01 -1.005128E+01 -9.860261E+00
8.329104E+00 2.919002E+00 7.800859E+00
1.828037E+01 1.825496E+01 9.635554E-01
3.439000E+00 1.897777E+00 -2.867954E+00
9.456878E+00 4.156714E+00 8.494367E+00
1.314421E+01 1.313046E+01 6.009957E-01
6.656884E+00 -1.759676E+00 -6.420097E+00
4.259988E+00 -3.038264E+00 2.986043E+00
6.934109E+00 -2.874725E+00 -6.310137E+00
2.105836E+01 -2.085402E+01 2.926503E+00
1.195857E+00 1.151562E+00 3.224578E-01
7.203278E+00 -7.201913E+00 1.401942E-01
1.384026E+01 7.854260E+00 -1.139576E+01
1.579115E+01 1.534920E+01 3.709790E+00
1.074294E+01 9.347496E-01 1.070220E+01
8.391754E+00 -1.022622E+00 8.329212E+00
1.015519E+01 8.831193E+00 -5.013763E+00
3.501028E+00 -3.555903E-01 -3.482923E+00
1.251129E+01 -5.956653E+00 -1.100230E+01
1.451835E+01 -1.189971E+01 8.317413E+00
4.892253E+00 -3.064656E+00 -3.813400E+00
1.691588E+00 8.414053E-01 1.467483E+00
1.212165E+01 7.130547E+00 9.802534E+00
2.011433E+01 -1.371775E+01 -1.471087E+01
2.771674E+01 -2.759585E+01 -2.585799E+00
1.279924E+01 1.230285E+01 3.529944E+00
9.730898E+00 4.514231E+00 8.620446E+00
1.272432E+01 1.271861E+01 3.810368E-01
5.509017E+00 -1.584499E+00 5.276233E+00
1.092998E+01 6.641923E+00 -8.680392E+00
5.878622E+00 -2.888317E+00 5.120139E+00
1.479328E+01 3.700758E+00 1.432290E+01
1.111141E+00 1.108479E+00 7.686766E-02
7.027700E+00 -6.993160E+00 6.959051E-01
1.154946E+01 -3.431385E+00 -1.102795E+01
1.752462E+01 1.586679E+01 -7.440242E+00
1.074337E+01 1.015119E+00 1.069531E+01
1.495881E+01 -1.241474E+01 8.345070E+00
5.607374E+00 -2.593649E+00 -4.971481E+00
3.524389E+00 -3.704738E-01 -3.504863E+00
1.338006E+01 -6.056401E+00 1.193088E+01
2.032318E+01 -1.398738E+01 -1.474398E+01
2.623122E+01 -5.274585E+00 -2.569544E+01
2.376599E+01 2.353685E+01 3.292235E+00
1.139218E+01 -7.170382E+00 8.852539E+00
1.639502E+00 1.621731E+00 2.407389E-01
5.526461E+00 -1.308651E+00 5.369283E+00
1.435608E+01 1.348343E+01 4.928908E+00
3.950552E+00 -2.412373E+00 3.128470E+00
6.127674E+00 -2.872070E+00 5.412911E+00
1.291860E+01 -9.913569E+00 -8.283201E+00
9.342913E+00 8.418756E+00 4.051492E+00
1.191911E+00 1.190884E+00 -4.946565E-02
2.051404E+00 1.995919E+00 -4.738846E-01
7.042516E+00 -6.966981E+00 1.028687E+00
2.097006E+01 2.094172E+01 1.089686E+00
1.088527E+01 8.173521E+00 7.189064E+00
6.173987E+00 4.981651E+00 -3.647091E+00
1.244244E+01 -5.554613E+00 1.113376E+01
2.496633E+01 -2.019275E+01 -1.468231E+01
1.472884E+01 -1.253964E+01 -7.726331E+00
2.013787E+01 -1.357927E+00 2.009203E+01
5.284603E+00 -4.044469E+00 -3.401367E+00
6.236047E+00 5.573903E+00 -2.796408E+00
4.646131E+00 1.500955E+00 -4.397007E+00
7.669143E+00 4.529617E+00 -6.188564E+00
1.293381E+01 8.288507E+00 -9.928946E+00
1.994501E+01 -2.558696E+00 1.978020E+01
2.794382E+01 -2.781516E+01 -2.678343E+00
1.258176E+01 1.189460E+01 4.101140E+00
1.325631E+01 -9.154867E+00 -9.587391E+00
2.844824E+00 2.691428E+00 9.215411E-01
1.940885E+01 -1.923995E+01 -2.554997E+00
1.712270E+01 4.315197E+00 -1.657003E+01
1.228266E+01 -8.613050E+00 -8.756663E+00
1.704302E+01 1.024017E+01 -1.362363E+01
1.059738E+01 8.877684E+00 -5.787164E+00
3.681083E+00 3.602486E+00 7.566141E-01
1.225864E+01 1.108967E+01 -5.224320E+00
4.105998E+00 -3.801322E+00 -1.552152E+00
6.070385E+00 -8.989707E-01 -6.003451E+00
1.181877E+01 1.362349E+00 -1.173999E+01
1.426873E+01 8.063730E+00 1.177170E+01
1.946605E+01 4.756756E+00 -1.887592E+01
1.006308E+01 -1.000451E+01 -1.084162E+00
1.324779E+01 -9.125229E+00 -9.603855E+00
2.888337E+00 2.845039E+00 4.982399E-01
1.941951E+01 -1.925650E+01 -2.510841E+00
1.704179E+01 4.262484E+00 -1.650012E+01
1.281909E+00 -6.942692E-01 1.077627E+00
2.039881E+01 2.033819E+01 1.571507E+00
1.458885E+01 7.141588E+00 1.272134E+01
3.862163E+00 -1.302632E+00 3.635856E+00
9.852795E+00 6.643074E-01 -9.830375E+00
8.229631E+00 5.052628E+00 6.495981E+00
1.237504E+01 6.183824E+00 1.071923E+01
5.395906E+00 1.326276E+00 5.230372E+00
7.769325E+00 -3.309579E+00 -7.029160E+00
1.816440E+01 3.160320E+00 1.788736E+01
1.292703E+01 8.261474E+00 -9.942647E+00
2.018512E+01 -1.381281E+01 -1.471889E+01
5.521842E+00 5.375274E+00 1.263791E+00
1.764319E+01 1.000194E+01 -1.453421E+01
4.650920E+00 -1.267134E+00 4.474978E+00
2.697588E+00 -2.411352E+00 -1.209283E+00
9.953071E+00 1.994533E+00 -9.751178E+00
1.302163E+01 1.207089E+01 -4.884309E+00
5.483668E+00 -5.306928E+00 -1.380990E+00
7.977990E+00 7.974155E+00 2.473319E-01
1.662157E+01 -6.329831E+00 1.536911E+01
9.282931E+00 8.991450E+00 2.307950E+00
1.712457E+00 1.397575E+00 -9.895920E-01
1.571341E+00 1.188780E+00 -1.027578E+00
1.776502E+01 1.560959E+01 8.481543E+00
5.395307E+00 -4.511126E+00 -2.959574E+00
1.331554E+00 -1.331554E+00 -4.410656E-04
3.580135E+00 1.092253E+00 3.409450E+00
2.026392E+01 1.999527E+01 -3.288733E+00
1.282011E+01 6.695923E+00 1.093252E+01
1.266266E+01 1.188038E+01 4.381721E+00
1.591512E+01 1.452558E+01 6.503732E+00
5.400158E+00 -4.543416E+00 -2.918746E+00
1.733843E+01 -1.287205E+01 1.161600E+01
1.484762E+01 1.370480E+01 5.712287E+00
9.591128E+00 -9.589688E+00 1.661650E-01
6.333075E+00 -5.501477E-01 -6.309134E+00
2.346786E+01 -2.127904E+01 -9.896595E+00
6.454480E+00 4.712314E+00 -4.410715E+00
1.537468E+01 4.421221E+00 1.472527E+01
9.024824E+00 1.093986E+00 8.958272E+00
2.115465E+01 -6.953634E+00 1.997914E+01
7.400545E+00 6.782992E+00 -2.959574E+00
1.485574E+00 -1.483970E+00 6.902876E-02
1.073921E+01 -1.016543E+01 3.463312E+00
9.414501E+00 -9.410241E+00 2.831811E-01
6.269356E+00 -3.345046E-01 -6.260426E+00
2.341463E+01 -2.124822E+01 -9.836559E+00
4.406124E+00 3.202697E+00 -3.025998E+00
5.789820E+00 5.750974E+00 -6.695569E-01
4.752915E+00 -4.518354E+00 1.474679E+00
7.279821E+00 -5.249124E-01 -7.260872E+00
5.211996E+00 -1.139626E+00 5.085878E+00
1.350723E+01 -9.996198E+00 9.084129E+00
5.308909E+00 4.347499E+00 -3.046929E+00
3.575730E+00 -3.338838E+00 1.279849E+00
1.411989E+01 -1.375752E+01 -3.178381E+00
6.868418E+00 6.174047E+00 -3.009369E+00
7.015313E+00 -7.012231E-01 -6.980180E+00
9.504921E+00 -9.306109E+00 1.933874E+00
2.399835E+01 2.385675E+00 2.387948E+01
1.619364E+01 -7.772937E+00 -1.420618E+01
7.668275E+00 3.998083E+00 6.543529E+00
4.709002E+00 -4.655514E+00 7.077378E-01
8.332839E+00 5.757148E+00 6.024239E+00
1.158658E+01 -1.066837E+01 4.520479E+00
4.010546E+00 -3.587261E+00 -1.793332E+00
1.024520E+01 3.905508E+00 -9.471598E+00
8.367531E+00 -1.938040E+00 -8.139998E+00
9.494150E+00 5.377190E-01 -9.478910E+00
1.103114E+01 6.886011E+00 8.617935E+00
1.073965E+01 -3.758017E+00 1.006068E+01
9.165026E+00 -9.133793E+00 7.559959E-01
1.676837E+01 5.835247E+00 -1.572031E+01
9.044721E+00 8.934624E+00 -1.406938E+00
1.687101E+01 3.269672E+00 -1.655114E+01
1.048685E+01 6.333142E+00 8.358542E+00
2.387273E+01 2.096205E+01 1.142364E+01
5.890775E+00 2.121950E+00 5.495322E+00
1.488852E+01 -9.409025E+00 -1.153856E+01
1.825629E+01 6.310219E+00 -1.713106E+01
5.097093E+00 -5.694393E-01 5.065184E+00
9.238465E+00 7.601910E-01 9.207135E+00
6.066982E+00 -4.607578E+00 3.946961E+00
1.334124E+01 -9.235407E+00 -9.627874E+00
1.109297E+01 2.730846E+00 -1.075158E+01
1.987044E+01 -1.966471E+01 -2.851911E+00
2.251483E+01 1.519662E+01 -1.661266E+01
6.959908E+00 -6.162933E+00 3.233972E+00
1.750171E+01 9.469325E+00 1.471875E+01
1.933522E+00 4.802798E-01 1.872923E+00
6.485218E+00 4.341953E+00 -4.817209E+00
1.072367E+01 -6.329640E+00 -8.656370E+00
5.054520E+00 -5.049053E+00 -2.350209E-01
7.659417E+00 7.536101E+00 -1.368886E+00
9.870746E+00 -9.286541E+00 -3.345413E+00
3.634141E+00 1.865937E+00 -3.118535E+00
4.390546E+00 3.913983E+00 1.989379E+00
3.896838E+00 -1.916411E+00 3.393039E+00
9.999712E+00 9.603549E+00 -2.786771E+00
9.664405E+00 4.890296E-01 -9.652025E+00
2.581960E+00 -2.313375E+00 -1.146654E+00
8.845388E+00 8.836887E+00 3.877101E-01
5.448762E+00 5.396928E+00 -7.497866E-01
3.930883E+00 2.379108E+00 -3.129167E+00
9.823993E+00 -4.350711E+00 -8.808073E+00
6.048949E+00 5.986669E+00 8.657840E-01
5.404701E+00 -3.774577E-02 -5.404569E+00
1.788281E+00 9.714683E-01 -1.501399E+00
6.323535E+00 -3.713771E+00 5.118106E+00
4.804651E+00 -4.663191E+00 -1.157289E+00
4.013148E+00 3.813955E+00 1.248641E+00
4.332541E+00 8.048650E-01 4.257124E+00
6.234143E+00 6.007811E+00 -1.664555E+00
1.571093E+01 -1.538818E+01 3.168156E+00
1.895329E+01 -1.188581E+01 -1.476329E+01
2.533772E+00 -1.670538E+00 1.905073E+00
1.316572E+01 9.202746E+00 9.415187E+00
1.344257E+01 1.297534E+01 -3.513284E+00
7.940958E+00 3.988305E-01 7.930937E+00
2.304977E+01 1.249560E+00 -2.301588E+01
7.766225E+00 -3.245727E+00 -7.055459E+00
1.318139E+01 -6.790070E+00 1.129796E+01
1.145084E+01 -9.780349E+00 5.955386E+00
3.388539E+00 -1.034151E+00 -3.226876E+00
1.071759E+01 7.034042E+00 -8.086348E+00
8.434169E+00 -1.972958E+00 -8.200161E+00
1.548409E+01 -1.283360E+01 8.663468E+00
1.729270E+01 -1.716731E+01 -2.078643E+00
9.111505E+00 6.265483E+00 6.615380E+00
2.731528E+00 -9.136617E-01 -2.574193E+00
1.348876E+01 8.844462E+00 1.018441E+01
4.675474E+00 4.675078E+00 -6.084241E-02
9.894849E+00 9.706329E-01 -9.847127E+00
8.960228E+00 4.818915E+00 7.554055E+00
7.030105E+00 -6.227151E+00 3.262663E+00
3.069800E+00 1.950014E+00 -2.370889E+00
1.447172E+00 1.127635E+00 -9.070530E-01
1.417027E+01 -1.414342E+01 8.719397E-01
2.601275E+00 -1.616297E+00 -2.038189E+00
4.378261E+00 3.896843E+00 1.995942E+00
4.874835E+00 1.239917E+00 4.714512E+00
5.274135E+00 -5.106071E+00 -1.320809E+00
5.178030E+00 1.710586E+00 -4.887319E+00
1.193951E+01 1.187518E+01 1.237698E+00
9.065951E+00 -3.794764E-01 -9.058006E+00
1.017244E+01 -5.814478E+00 8.346882E+00
1.039061E+01 1.002562E+01 -2.729796E+00
1.048167E+01 8.330134E+00 6.361944E+00
1.910251E+01 -1.213678E+01 -1.475142E+01
1.364446E+01 1.328938E+01 -3.092549E+00
3.397563E+00 2.458435E+00 2.345108E+00
8.271913E+00 -7.978243E+00 2.184535E+00
4.214070E+00 -2.634064E+00 3.289391E+00
3.436570E+00 -1.424839E+00 -3.127274E+00
1.048822E+01 1.006169E+01 -2.960616E+00
6.013703E+00 -2.358473E+00 -5.531929E+00
2.847211E+00 -2.459766E+00 -1.433933E+00
7.732861E+00 -7.705404E+00 6.510640E-01
2.098438E+00 1.123096E+00 1.772597E+00
4.110028E+00 3.233789E+00 -2.536718E+00
1.041717E+01 9.681560E+00 -3.845111E+00
3.336629E+00 2.684919E+00 1.980986E+00
3.843774E+00 -3.527812E+00 1.526155E+00
4.045195E+00 -4.038797E+00 2.274113E-01
1.649568E+01 -9.229931E+00 -1.367172E+01
1.247693E+01 -1.228141E+01 2.200171E+00
2.586376E+01 -2.396878E+01 9.717587E+00
1.258272E+01 -5.829490E+00 -1.115087E+01
1.922458E+01 -1.182290E+01 -1.515927E+01
8.587254E+00 -6.122783E-01 -8.565398E+00
3.855497E+00 -2.605648E+00 -2.841735E+00
1.348014E+01 -6.021179E+00 1.206066E+01
7.009246E+00 -1.123696E+00 6.918586E+00
9.243596E+00 8.817822E+00 -2.773101E+00
1.457267E+01 1.361421E+01 5.197691E+00
1.315308E+01 -4.520945E+00 -1.235171E+01
3.505634E+00 2.225224E+00 2.708846E+00
2.722117E+00 1.786395E+00 2.053951E+00
9.456794E+00 -8.947970E+00 -3.060192E+00
8.628620E+00 -2.580706E+00 -8.233653E+00
1.309456E+01 -1.268537E+01 -3.247924E+00
7.118731E+00 6.402119E+00 -3.112750E+00
1.015834E+01 -1.003012E+01 1.608949E+00
6.292756E+00 5.109234E+00 -3.673487E+00
1.351565E+01 -1.290669E+01 -4.011276E+00
4.352505E+00 4.246536E+00 -9.545839E-01
9.862909E+00 5.189567E+00 -8.387215E+00
1.513610E+01 7.936125E+00 -1.288873E+01
5.378270E+00 -5.110056E+00 1.677235E+00
9.507651E+00 1.759368E+00 9.343450E+00
1.593389E+01 -1.524366E+01 -4.638940E+00
1.429489E+01 1.395955E+01 3.078117E+00
2.052753E+01 8.805079E+00 1.854319E+01
1.190974E+00 9.429600E-01 -7.274927E-01
4.643502E+00 4.096431E+00 2.186632E+00
5.139443E+00 1.138857E+00 5.011674E+00
1.428030E+01 6.140159E+00 -1.289285E+01
1.017759E+01 -4.587645E+00 -9.084976E+00
1.920806E+01 -1.186474E+01 -1.510555E+01
1.357934E+01 9.272267E+00 -9.920860E+00
1.195770E+01 8.525110E+00 8.385055E+00
3.006297E+01 -1.765297E+01 2.433423E+01
1.620149E+01 1.585504E+01 3.332546E+00
1.115138E+01 9.709931E+00 5.483664E+00
3.293055E+00 3.229070E+00 6.460002E-01
1.536448E+01 1.318719E+01 7.884502E+00
1.405179E+01 -1.376396E+01 -2.829555E+00
1.973250E+01 1.616746E+01 1.131304E+01
1.840187E+01 -2.620597E+00 1.821432E+01
1.402377E+01 5.354166E+00 -1.296144E+01
2.205561E+00 1.368845E+00 1.729382E+00
8.207029E+00 -7.889351E+00 -2.261296E+00
4.829450E+00 -1.528313E+00 -4.581249E+00
3.067536E+00 2.689099E+00 1.475983E+00
1.074090E+01 -3.577511E+00 -1.012760E+01
3.931874E+00 -3.931797E+00 2.461218E-02
1.619009E+01 1.310050E+01 9.512935E+00
1.279802E+00 9.447530E-01 -8.633271E-01
4.505435E+00 3.991112E+00 2.090446E+00
6.712000E+00 1.040265E+00 -6.630897E+00
1.418577E+01 -5.280478E+00 -1.316634E+01
5.264749E+00 5.263790E+00 1.004903E-01
1.867925E+01 1.077903E+01 -1.525538E+01
1.437762E+01 -7.292602E-01 1.435911E+01
1.490519E+01 -1.449762E+01 -3.461748E+00
1.209855E+01 -6.259682E+00 -1.035332E+01
1.647678E+01 1.534547E+01 6.000058E+00
1.698476E+01 -1.553141E+00 1.691360E+01
1.058050E+01 3.036512E+00 -1.013541E+01
8.242628E+00 -5.216488E+00 6.381941E+00
4.144879E+00 -4.127882E+00 -3.749849E-01
9.961667E+00 1.392314E+00 -9.863888E+00
9.592973E+00 5.104387E+00 8.122214E+00
6.920703E+00 -1.293375E+00 6.798773E+00
8.714672E+00 -8.602306E+00 1.394933E+00
1.669952E+01 1.643619E+01 2.953888E+00
1.196021E+01 -3.601861E+00 -1.140497E+01
2.625067E+00 1.684814E+00 -2.013053E+00
6.917128E+00 4.065408E+00 5.596348E+00
4.079528E+00 -2.536366E+00 3.195215E+00
2.012056E+00 5.666613E-01 1.930612E+00
7.257393E+00 6.611034E+00 -2.993991E+00
1.270950E+00 7.316942E-01 -1.039200E+00
4.434584E+00 3.802535E+00 2.281724E+00
5.141334E+00 8.029577E-01 5.078245E+00
1.373793E+01 5.702040E+00 -1.249870E+01
1.556114E+01 8.219042E+00 -1.321349E+01
5.570660E+00 -5.355617E+00 -1.532847E+00
4.406262E+00 -4.211138E+00 1.296710E+00
1.149031E+01 9.496002E+00 -6.469410E+00
6.747031E+00 3.907645E+00 5.500249E+00
9.327496E+00 8.743577E+00 3.248390E+00
1.928021E+00 2.861293E-01 1.906671E+00
5.566377E+00 -4.701687E+00 -2.979713E+00
2.167325E+01 2.148299E+01 2.865511E+00
1.349775E+01 -6.243365E+00 1.196702E+01
7.266656E+00 -1.118323E+00 7.180086E+00
9.262276E+00 8.880319E+00 -2.632429E+00
8.987819E+00 -7.129075E+00 5.473315E+00
8.708678E+00 -2.415379E+00 -8.367019E+00
2.023858E+00 4.557749E-01 1.971870E+00
7.034226E+00 6.438559E+00 -2.832894E+00
1.035537E+01 3.289199E+00 9.819109E+00
1.210409E+01 -2.856759E+00 1.176214E+01
3.076841E+00 -1.333529E+00 -2.772842E+00
6.475176E+00 4.100446E+00 -5.011412E+00
1.761667E+01 1.576384E+01 -7.864376E+00
2.020252E+01 4.706026E+00 -1.964676E+01
1.373339E+01 -1.236376E+01 -5.978571E+00
6.660575E+00 6.641640E+00 5.018860E-01
8.194798E+00 -5.596802E+00 5.985860E+00
1.402695E+01 1.198273E+01 -7.291751E+00
3.983255E+00 -3.452893E+00 -1.985912E+00
1.251065E+01 5.050718E+00 1.144581E+01
9.007567E+00 2.732935E+00 8.582967E+00
3.734721E+00 1.553866E+00 -3.396121E+00
5.063093E+00 2.888073E+00 4.158599E+00
1.442916E+01 -1.405776E+01 3.252679E+00
3.558137E+00 -1.530243E+00 -3.212273E+00
1.166265E+01 5.278958E+00 1.039952E+01
1.116872E+01 -1.097264E+01 2.083651E+00
1.070254E+01 -2.325978E+00 1.044673E+01
9.610243E+00 1.817989E+00 -9.436720E+00
1.051075E+01 3.735589E+00 9.824519E+00
4.950838E+00 -7.330154E-01 -4.896273E+00
3.092693E+00 2.779326E+00 1.356502E+00
1.072285E+01 -3.413557E+00 -1.016499E+01
1.821930E+01 -1.435592E+01 -1.121830E+01
2.021689E+00 1.102208E+00 -1.694806E+00
7.120600E+00 -3.618299E+00 6.132770E+00
2.357850E+01 -1.466052E+01 1.846659E+01
1.858992E+01 -6.141086E-01 1.857977E+01
4.957801E+00 -3.395372E+00 3.612650E+00
2.229161E+00 -2.021569E+00 9.393710E-01
9.259785E+00 -2.357828E+00 -8.954566E+00
1.211599E+01 -8.653575E+00 8.480151E+00
7.295697E+00 4.036725E+00 6.077174E+00
4.032942E+00 -2.595252E+00 3.086954E+00
1.289834E+01 9.772805E+00 8.417808E+00
1.100108E+01 -1.082398E+01 1.966029E+00
5.623176E+00 -4.803643E+00 -2.923204E+00
1.339596E+01 -9.408214E+00 -9.536109E+00
1.019946E+01 5.475364E+00 8.605190E+00
4.981657E+00 -7.166445E-01 -4.929840E+00
1.980437E+01 -1.976310E+01 1.277848E+00
1.548473E+01 5.335818E+00 1.453637E+01
2.302515E+01 -3.014660E+00 -2.282694E+01
2.091215E+00 1.181764E+00 -1.725287E+00
1.292007E+01 3.707060E+00 -1.237683E+01
1.265579E+01 -1.251446E+01 1.886065E+00
8.605831E+00 -8.605805E+00 -2.114625E-02
7.252355E+00 -4.491235E+00 -5.694336E+00
3.291872E+00 -3.004436E+00 -1.345282E+00
3.247152E+00 2.717567E+00 -1.777308E+00
2.329917E+01 -5.472970E+00 -2.264725E+01
3.435516E+00 3.020103E+00 -1.637605E+00
8.587070E+00 8.586950E+00 4.539023E-02
1.326375E+01 -1.303253E+01 -2.465805E+00
1.605407E+01 1.526741E+01 -4.963816E+00
1.070799E+01 3.091474E+00 -1.025202E+01
7.192656E+00 -4.317702E+00 -5.752542E+00
1.086518E+01 -5.344447E+00 9.459865E+00
1.875331E+01 1.216688E+01 1.427072E+01
5.009700E+00 -3.458825E+00 -3.624034E+00
3.823962E+00 9.209029E-01 -3.711418E+00
1.551517E+01 -1.167654E+01 1.021660E+01
9.965717E+00 -7.604848E+00 -6.440638E+00
1.641950E+01 -1.500950E+01 6.656940E+00
1.240813E+01 -1.094484E+01 5.845688E+00
1.122540E+01 7.618412E+00 -8.244357E+00
5.151645E+00 -8.457429E-01 -5.081749E+00
3.001249E+00 2.739385E+00 1.226077E+00
1.031177E+01 -5.718738E+00 -8.580712E+00
8.231021E+00 8.230750E+00 6.679063E-02
1.254284E+01 2.780456E+00 -1.223077E+01
9.736554E+00 -7.863150E+00 -5.742069E+00
5.422959E+00 -5.416603E-01 -5.395840E+00
1.998375E+01 -1.995015E+01 1.158497E+00
1.525906E+01 5.368127E+00 1.428364E+01
8.503410E+00 8.502404E+00 -1.307773E-01
1.459574E+01 1.158207E+01 -8.882081E+00
8.939487E+00 8.048568E+00 -3.890370E+00
1.097502E+01 -1.030085E+01 -3.787282E+00
1.401038E+00 -5.195092E-01 -1.301160E+00
3.892045E+00 -1.216868E+00 -3.696924E+00
8.590082E+00 -5.203490E+00 6.834706E+00
6.792156E+00 -6.752054E+00 7.369872E-01
9.960274E+00 1.403674E+00 -9.860870E+00
5.551422E+00 3.981202E+00 -3.868890E+00
8.885687E+00 8.885686E+00 -2.295849E-03
2.217559E+01 2.021774E+01 9.110435E+00
7.444124E+00 4.160528E+00 6.172925E+00
5.858933E+00 -5.899058E-01 -5.829160E+00
1.522829E+01 -8.656930E+00 1.252830E+01
1.516634E+01 5.367538E+00 1.418476E+01
1.129344E+01 -2.682306E+00 1.097028E+01
1.497876E+01 -1.432344E+01 -4.382037E+00
1.497455E+01 1.205515E+01 8.883148E+00
5.769338E+00 -4.440694E+00 3.683138E+00
7.231449E+00 -4.618630E+00 -5.564361E+00
1.637928E+01 -1.566676E+01 -4.778439E+00
2.126567E+01 1.030088E+01 1.860432E+01
1.528645E+01 -4.030585E+00 1.474551E+01
1.550660E+01 -1.292622E+00 -1.545263E+01
1.777558E+01 1.721655E+01 4.422826E+00
1.176497E+01 4.481049E+00 -1.087818E+01
2.304488E+01 -2.264089E+01 4.296140E+00
3.566918E+00 3.048216E+00 -1.852373E+00
8.717400E+00 8.717358E+00 -2.722495E-02
9.499238E+00 -1.862506E+00 9.314859E+00
1.635983E+01 1.544019E+01 -5.407810E+00
1.429342E+01 1.255778E+01 -6.826706E+00
6.072844E+00 -2.854222E+00 -5.360303E+00
7.307997E+00 -3.970643E+00 -6.135212E+00
1.041470E+01 -1.015561E+01 2.308589E+00
2.443528E+00 -8.977292E-01 2.272644E+00
9.498190E+00 -2.309833E+00 -9.213050E+00
2.180013E+01 1.036015E+01 1.918106E+01
1.680191E+01 -1.676634E+01 1.092756E+00
5.009318E+00 4.464864E+00 2.271181E+00
8.093006E+00 7.153061E+00 3.785560E+00
5.856030E+00 -4.913704E+00 -3.185688E+00
1.730703E+01 2.832166E+00 1.707372E+01
9.836725E+00 8.681339E-01 9.798342E+00
6.473859E+00 -6.394344E+00 -1.011542E+00
1.401715E+01 4.889796E-01 1.400862E+01
1.517417E+01 -1.473697E+01 -3.616232E+00
1.268994E+01 1.216965E+01 -3.596420E+00
1.045852E+01 -6.489337E-01 1.043837E+01
7.182541E+00 -7.089046E+00 -1.155129E+00
1.256876E+01 8.059382E+00 -9.644695E+00
8.378116E+00 -8.377442E+00 1.062660E-01
1.732521E+01 3.120343E+00 1.704190E+01
2.785757E+01 -2.690311E+01 7.229582E+00
1.266055E+01 1.164331E+01 -4.972198E+00
6.657264E+00 -4.205674E+00 5.160568E+00
1.435545E+01 -1.426671E+01 -1.593769E+00
5.679807E+00 5.490599E+00 -1.453797E+00
4.845184E+00 -3.971734E+00 2.775091E+00
5.861538E+00 5.858045E+00 2.023268E-01
1.107841E+01 3.812121E+00 -1.040187E+01
8.316229E+00 8.126624E+00 1.765683E+00
2.974244E+00 2.973617E+00 6.102870E-02
6.648509E+00 -4.234006E+00 5.125999E+00
1.318275E+01 -2.841054E+00 -1.287297E+01
1.369993E+01 -5.621647E+00 -1.249341E+01
1.522527E+01 -5.500261E+00 -1.419705E+01
5.668748E+00 4.270416E+00 -3.728036E+00
1.794737E+01 -1.377968E+01 -1.149906E+01
2.077286E+01 -1.999252E+00 2.067643E+01
8.696014E+00 3.515273E+00 7.953836E+00
1.737130E+01 1.607619E+01 6.581668E+00
6.657726E+00 -4.449078E+00 -4.952881E+00
1.307769E+01 -1.307633E+01 1.888762E-01
5.874630E+00 2.020807E+00 -5.516123E+00
1.012834E+01 -2.964710E+00 -9.684722E+00
8.237122E+00 -8.236914E+00 5.847997E-02
1.036591E+01 -2.813562E+00 9.976767E+00
5.860048E+00 5.786317E+00 -9.266562E-01
2.419048E+01 -2.333627E+01 -6.371633E+00
1.350772E+01 -5.246653E+00 1.244713E+01
1.497834E+01 4.531511E+00 1.427642E+01
7.066243E+00 6.359819E+00 -3.079691E+00
2.788891E+00 3.422554E-01 2.767811E+00
1.507784E+01 -3.012938E+00 -1.477374E+01
3.315288E+00 9.714852E-01 -3.169755E+00
1.140967E+01 -7.048854E-01 1.138788E+01
2.995681E+00 5.302198E-01 2.948385E+00
1.497971E+01 -1.471599E+01 -2.798428E+00
1.900930E+01 1.225217E+01 -1.453403E+01
1.153509E+01 -6.751604E-01 1.151531E+01
8.597907E+00 1.819487E+00 8.403183E+00
8.948848E+00 8.437989E+00 2.980307E+00
4.301825E+00 -1.538066E+00 -4.017468E+00
7.553723E+00 7.052468E+00 -2.705813E+00
3.150453E+00 4.899721E-01 3.112118E+00
4.362057E+00 -3.429268E+00 -2.695861E+00
1.290409E+01 1.251374E+01 -3.149883E+00
1.169002E+01 -8.433655E-01 1.165956E+01
1.242794E+01 1.000632E+01 7.370702E+00
8.222077E+00 5.690172E+00 5.935022E+00
1.225169E+01 -6.194768E+00 -1.057019E+01
8.222103E+00 1.589579E+00 8.066983E+00
1.013365E+01 1.338875E+00 -1.004481E+01
1.213339E+01 8.429374E+00 -8.727250E+00
1.058278E+01 9.749162E+00 -4.116928E+00
1.128235E+01 6.903665E+00 8.923614E+00
7.425870E+00 -4.865470E+00 -5.609879E+00
9.124110E+00 6.650885E+00 6.246207E+00
1.317611E+01 -1.244045E+01 -4.341090E+00
4.928477E+00 -3.752356E+00 3.195264E+00
5.971323E+00 -2.651610E+00 5.350295E+00
1.866767E+01 -1.557659E+01 -1.028843E+01
1.553404E+01 -2.540439E+00 -1.532490E+01
5.278541E+00 -1.289418E+00 5.118632E+00
1.526697E+01 1.453949E+01 4.656587E+00
9.218310E+00 6.727762E+00 6.301940E+00
1.287523E+01 -1.216050E+01 -4.230101E+00
8.432431E+00 7.809046E+00 3.181934E+00
3.789269E+00 1.542532E+00 -3.461091E+00
1.260251E+01 -1.259827E+01 -3.266443E-01
5.962639E+00 5.920378E+00 7.086537E-01
5.891595E+00 4.364112E+00 3.957956E+00
1.165989E+01 1.160113E+01 1.169036E+00
1.182113E+01 -3.710177E+00 -1.122380E+01
8.030168E+00 6.306554E+00 4.971012E+00
1.276740E+01 -9.987712E+00 7.953116E+00
1.364366E+01 7.812444E+00 1.118549E+01
5.479984E+00 2.357179E-01 -5.474912E+00
8.416545E+00 7.906997E+00 2.884031E+00
7.628872E+00 -1.686485E+00 7.440125E+00
4.558522E+00 4.105125E+00 -1.981936E+00
5.052289E+00 -4.383827E+00 -2.511509E+00
1.026846E+01 1.021541E+01 1.042472E+00
2.968447E+00 2.466810E+00 1.651220E+00
6.805159E+00 6.530797E+00 -1.912819E+00
6.395619E+00 5.819564E+00 2.652662E+00
9.004201E+00 -8.914303E+00 -1.269187E+00
1.031399E+01 3.007338E-01 -1.030961E+01
1.171096E+01 -3.485736E+00 -1.118017E+01
6.958148E+00 -4.903716E+00 4.936537E+00
3.979448E+00 -9.216877E-01 -3.871240E+00
8.179807E+00 5.650025E+00 5.914936E+00
6.043143E+00 -5.941944E+00 1.101308E+00
1.094943E+01 6.218841E+00 9.011988E+00
6.064342E+00 8.559094E-02 6.063738E+00
2.005522E+00 1.308444E+00 1.519899E+00
6.156192E+00 -6.149602E+00 -2.847690E-01
9.964124E+00 9.934084E+00 7.731344E-01
9.131031E+00 -8.006286E-02 -9.130680E+00
9.674356E+00 -4.012640E+00 8.802947E+00
1.250437E+01 1.216515E+01 -2.892815E+00
2.187447E+01 2.187377E+01 -1.752547E-01
1.439536E+01 1.280496E+01 -6.577197E+00
2.607786E+00 -1.780818E+00 -1.905055E+00
1.647378E+01 -1.404532E+01 -8.608970E+00
2.014860E+00 1.081711E+00 1.699871E+00
2.488279E+00 -2.391708E+00 6.864869E-01
3.258260E+00 -2.387624E+00 2.217095E+00
7.725881E+00 -1.087162E+00 7.649007E+00
8.183997E+00 -5.908444E+00 -5.662869E+00
1.366668E+01 5.323739E+00 1.258713E+01
5.145419E+00 -1.731944E+00 4.845174E+00
1.961838E+00 1.273765E+00 1.492089E+00
1.737378E+01 -1.501419E+01 -8.741979E+00
7.456976E+00 -1.549283E+00 7.294259E+00
1.112675E+01 6.819779E+00 8.791769E+00
1.497117E+01 -5.617846E+00 1.387717E+01
5.805015E+00 1.102015E+00 -5.699453E+00
1.082283E+01 2.160489E+00 1.060500E+01
5.255114E+00 5.111459E+00 1.220335E+00
1.732972E+01 -1.203357E+01 -1.247045E+01
5.197264E+00 -3.556186E+00 3.790131E+00
1.847893E+01 1.053849E+01 1.517930E+01
7.451307E+00 -3.032013E+00 6.806532E+00
9.575768E+00 3.017991E+00 -9.087743E+00
8.458445E+00 6.272363E+00 -5.674746E+00
7.931420E+00 -4.585909E+00 6.471233E+00
1.293617E+01 -1.220891E+01 -4.276344E+00
1.443516E+01 -3.858270E+00 1.390998E+01
2.323129E+00 -9.971175E-01 2.098257E+00
9.666328E+00 -2.199163E+00 -9.412842E+00
6.864012E+00 -9.974482E-01 6.791153E+00
1.905362E+00 -1.872618E+00 3.517201E-01
1.598781E+01 -1.657017E+00 -1.590171E+01
5.539403E+00 -4.663908E+00 -2.988803E+00
1.277257E+01 -1.128198E+01 -5.987941E+00
2.935257E+00 2.920749E+00 2.914773E-01
6.048120E+00 5.546205E+00 2.412336E+00
6.373587E-01 -6.373483E-01 3.641942E-03
1.279672E+01 2.518973E-01 1.279424E+01
1.274991E+01 -3.085256E+00 1.237099E+01
6.481499E+00 -4.602711E+00 4.563429E+00
1.175245E+01 4.040170E+00 1.103618E+01
2.433427E+00 -2.334526E+00 6.867002E-01
9.494538E+00 -2.398055E+00 -9.186707E+00
1.596575E+00 6.722400E-01 1.448152E+00
1.868867E+01 1.148268E+00 -1.865336E+01
5.821924E+00 -5.150090E+00 2.715029E+00
1.524932E+00 1.175143E-01 1.520398E+00
1.294332E+01 -7.080839E+00 1.083473E+01
1.266844E+01 8.273597E+00 -9.593594E+00
7.880191E+00 -7.874115E+00 -3.093760E-01
1.009787E+01 -8.108269E+00 -6.018551E+00
9.647466E+00 6.953479E+00 6.687505E+00
1.187582E+01 -1.080641E+01 -4.925117E+00
2.384021E+01 1.970095E+01 -1.342491E+01
6.095076E+00 5.796350E+00 -1.884750E+00
5.043125E+00 -3.592809E+00 3.539044E+00
1.251262E+01 -7.049783E+00 1.033761E+01
1.263945E+01 8.248431E+00 -9.577008E+00
7.997130E+00 -7.993841E+00 -2.293099E-01
2.386954E+01 1.971751E+01 -1.345267E+01
6.119492E+00 5.812908E+00 -1.912667E+00
2.173642E+01 2.102166E+01 5.528240E+00
1.553243E+01 -1.351501E+01 -7.655127E+00
5.323644E+00 2.233646E+00 -4.832392E+00
5.999836E+00 -5.997794E+00 1.565301E-01
4.873236E+00 -3.978144E+00 2.814746E+00
5.328712E+00 -1.934690E+00 4.965092E+00
1.160408E+01 -7.259589E+00 9.052791E+00
9.832811E+00 9.043800E+00 3.859254E+00
8.009347E+00 7.010936E+00 3.872522E+00
5.274540E+00 -4.247935E+00 -3.126631E+00
1.269822E+01 8.290130E+00 -9.618654E+00
7.888497E+00 -7.880757E+00 -3.493543E-01
2.391181E+01 1.971189E+01 -1.353573E+01
6.155603E+00 5.832768E+00 -1.967298E+00
1.147246E+01 9.670720E+00 -6.172078E+00
6.355995E+00 -5.035611E+00 3.878310E+00
9.601191E+00 -7.327174E+00 6.204466E+00
5.229289E+00 5.229272E+00 -1.360519E-02
1.424688E+01 -1.414784E+01 1.677015E+00
1.198087E+01 3.219253E+00 1.154026E+01
8.870326E+00 8.527090E+00 -2.443650E+00
5.747099E+00 -5.339710E+00 -2.125240E+00
5.776677E+00 -1.591808E+00 5.553030E+00
7.982370E+00 -2.188427E+00 -7.676523E+00
7.027484E+00 2.190441E+00 6.677387E+00
6.035068E+00 -6.032850E+00 1.636203E-01
1.432917E+00 -2.203117E-01 -1.415879E+00
1.336007E+01 1.317243E+01 2.231260E+00
4.160340E+00 -4.140591E+00 -4.048933E-01
1.399279E+01 1.145459E+01 -8.036823E+00
6.298362E+00 -5.722997E+00 2.629955E+00
1.060872E+01 -1.058229E+01 -7.484107E-01
3.685676E+00 -2.324577E+00 2.860166E+00
3.578605E+00 -3.059575E+00 1.856183E+00
3.444371E+00 3.381586E+00 -6.546475E-01
1.373953E+01 -3.085825E+00 -1.338851E+01
5.891433E+00 -5.536465E+00 -2.014085E+00
1.359945E+01 -1.155589E+00 1.355027E+01
3.234513E+00 -2.173575E+00 2.395339E+00
6.139588E+00 -2.216569E-01 -6.135585E+00
3.034349E+00 3.030467E+00 1.534365E-01
8.061360E+00 8.020654E+00 8.090884E-01
1.669543E+01 -1.206758E+01 1.153738E+01
8.860480E+00 5.144847E+00 7.213783E+00
6.481230E+00 2.926388E-01 6.474620E+00
7.838174E+00 3.083234E+00 -7.206291E+00
4.368921E+00 -1.362322E+00 -4.151090E+00
6.144204E+00 -7.071595E-01 -6.103373E+00
6.078323E+00 -5.935784E+00 -1.308619E+00
1.205127E+01 2.476884E+00 1.179398E+01
3.564710E+00 -3.015247E+00 1.901431E+00
7.976271E+00 -7.966031E+00 -4.040363E-01
1.398992E+01 -2.897244E+00 -1.368662E+01
6.121560E+00 5.891871E+00 -1.661132E+00
1.037249E+01 -1.035521E+01 -5.984955E-01
9.200644E+00 9.025848E+00 1.784915E+00
1.134707E+01 1.126165E+01 1.389644E+00
9.666688E+00 1.335230E+00 -9.574028E+00
5.016718E+00 2.973330E+00 4.040640E+00
4.340949E+00 -1.302281E+00 -4.141002E+00
7.165649E+00 -3.000795E+00 6.507054E+00
4.992895E+00 -4.260735E+00 -2.602911E+00
2.674878E+00 2.674143E+00 -6.272317E-02
1.434159E+01 -1.423141E+01 1.774319E+00
3.526394E+00 3.455608E+00 -7.030127E-01
1.954329E+01 1.944293E+01 -1.978043E+00
1.140497E+01 5.937313E+00 9.737641E+00
5.248065E+00 5.247616E+00 -6.860205E-02
8.340988E+00 -6.466675E-01 8.315882E+00
1.086514E+01 5.929047E+00 9.104812E+00
1.080690E+01 -1.080544E+01 -1.773442E-01
4.554028E+00 7.632662E-01 4.489610E+00
7.632267E+00 -3.925933E-01 7.622163E+00
5.952738E+00 7.402543E-01 -5.906531E+00
2.985222E+00 -2.487716E+00 1.650097E+00
1.513592E+00 -1.232251E-01 1.508568E+00
1.382254E+01 -9.839119E+00 -9.708472E+00
1.281770E+01 -7.021921E+00 1.072315E+01
1.061346E+01 9.756213E+00 4.178730E+00
7.949503E+00 -7.253576E+00 -3.252728E+00
1.574089E+01 -1.372766E+01 -7.702395E+00
9.001051E+00 -4.496580E+00 -7.797416E+00
5.978453E+00 2.066627E+00 -5.609897E+00
1.560273E+01 -1.460242E+01 -5.496778E+00
1.091059E+01 9.622410E+00 5.142981E+00
1.168484E+01 -6.832578E+00 9.479002E+00
9.505025E+00 -2.982730E-01 9.500344E+00
8.756593E+00 -7.113234E+00 5.106840E+00
6.129382E+00 -4.406734E+00 4.260284E+00
9.716942E+00 -1.150070E+00 -9.648642E+00
5.046841E+00 1.028021E+00 4.941030E+00
3.195284E+00 -2.223336E+00 2.294911E+00
5.641207E+00 -9.506927E-01 -5.560521E+00
8.414597E+00 -2.301390E+00 -8.093766E+00
1.782189E+01 -8.138979E+00 -1.585486E+01
2.034475E+01 1.668681E+01 1.163869E+01
2.073348E+00 -1.720315E+00 -1.157276E+00
1.896849E+01 1.553265E+01 1.088763E+01
1.376774E+01 -1.156538E+01 7.469442E+00
1.594860E+01 2.548941E+00 -1.574359E+01
1.254429E+01 1.249477E+01 -1.113535E+00
4.490374E+00 3.375487E+00 2.961343E+00
1.194043E+01 -1.054253E+01 5.606137E+00
5.828524E+00 4.818824E+00 -3.278815E+00
1.019574E+01 4.652466E+00 -9.072354E+00
1.034317E+01 1.105105E+00 1.028396E+01
9.277837E+00 -5.195072E+00 -7.686968E+00
2.532469E+00 9.889476E-01 -2.331391E+00
4.911475E+00 2.458008E+00 -4.252150E+00
1.014166E+01 -1.007454E+01 -1.164889E+00
1.263592E+01 1.252410E+01 1.677329E+00
1.963157E+01 1.886041E+00 1.954076E+01
2.037040E+00 -2.025391E+00 -2.175403E-01
1.181379E+01 -2.664002E+00 -1.150951E+01
2.367042E+00 2.338692E+00 3.652520E-01
7.695708E+00 -5.964896E+00 4.862503E+00
2.007721E+01 -1.587429E+01 -1.229233E+01
8.820031E+00 6.591925E+00 -5.859989E+00
2.363295E+01 -2.340179E+01 3.297339E+00
2.723741E+01 -4.177312E+00 -2.691518E+01
1.400800E+01 -1.172745E+01 7.661017E+00
1.904668E+01 2.268490E+00 1.891111E+01
1.320839E+01 -1.150048E+01 -6.496200E+00
1.662380E+00 1.197426E+00 -1.153116E+00
4.289581E+00 3.188921E+00 2.869022E+00
1.741163E+01 9.963913E+00 -1.427884E+01
2.091426E+01 9.337028E+00 1.871433E+01
6.962169E+00 -5.433708E+00 -4.352771E+00
1.838071E+01 -1.717439E+01 6.549117E+00
1.894981E+00 -1.726478E+00 -7.811700E-01
4.033389E+00 4.013179E+00 4.032559E-01
1.439631E+01 9.020101E+00 -1.122013E+01
7.751700E+00 7.406304E+00 -2.288125E+00
1.151280E+01 -1.112289E+01 -2.970834E+00
1.227059E+01 -1.152838E+00 1.221632E+01
1.156339E+01 6.986139E+00 9.214438E+00
9.231518E+00 -9.211595E+00 -6.061753E-01
6.739574E+00 -3.664106E+00 -5.656517E+00
8.836435E+00 -5.360559E+00 7.024740E+00
3.259828E+00 1.230341E+00 3.018732E+00
1.711395E+01 -1.016649E+01 -1.376698E+01
5.892873E+00 -3.734865E+00 -4.558150E+00
6.356857E+00 5.623626E+00 2.963859E+00
1.866490E+01 -2.434263E+00 1.850548E+01
7.570554E+00 -5.509971E+00 -5.191677E+00
4.866900E+00 4.800946E+00 7.985194E-01
4.629879E+00 -1.953306E+00 4.197662E+00
5.805165E+00 -2.397278E-01 -5.800213E+00
2.070679E+01 -9.542923E-01 2.068479E+01
2.045780E+01 -1.627807E+00 2.039294E+01
8.322400E+00 -5.174539E+00 6.518166E+00
1.202728E+01 -1.202151E+01 3.725550E-01
1.501482E+01 -1.469691E+01 -3.073374E+00
1.384494E+01 1.149145E+01 7.721966E+00
1.378704E+00 -1.146063E+00 7.663973E-01
9.562036E+00 3.415034E+00 -8.931410E+00
1.468621E+01 -1.008626E+01 -1.067484E+01
1.280554E+01 2.741802E+00 1.250857E+01
1.053388E+01 -4.747760E+00 -9.403262E+00
3.087587E+00 1.445932E+00 2.728089E+00
6.931230E+00 4.484401E+00 5.285083E+00
5.637871E+00 3.183661E+00 -4.652945E+00
1.050579E+01 -1.022278E+01 -2.422053E+00
6.829255E+00 5.974536E+00 -3.308119E+00
1.264454E+01 9.046917E+00 8.833888E+00
1.169972E+01 -1.027082E+01 5.602996E+00
1.293375E+01 1.292595E+01 -4.491898E-01
7.246691E+00 -7.216349E+00 6.624532E-01
7.707795E+00 -5.198017E+00 5.691285E+00
5.606054E+00 -2.370051E-01 5.601042E+00
1.351851E+01 1.339273E+01 -1.839823E+00
4.662146E+00 -2.829759E+00 -3.705140E+00
9.253073E+00 6.105531E+00 6.952830E+00
1.080911E+01 4.409789E+00 -9.868671E+00
9.534132E+00 9.534124E+00 -1.196841E-02
2.036721E+01 -1.882200E+01 -7.781758E+00
2.072932E+01 3.241660E+00 -2.047429E+01
1.098461E+01 2.898193E+00 -1.059538E+01
7.094390E+00 4.626500E+00 5.378278E+00
6.207861E+00 1.841413E+00 -5.928468E+00
2.544190E+00 2.124959E+00 1.399091E+00
1.671924E+01 1.634773E+01 -3.504989E+00
9.125107E+00 -1.786908E+00 8.948438E+00
1.725031E+01 1.183228E+00 1.720968E+01
1.312547E+01 1.312073E+01 -3.526371E-01
7.887148E+00 -5.291613E+00 -5.848583E+00
4.865644E+00 1.942118E+00 -4.461241E+00
7.518264E+00 -7.301123E+00 1.793853E+00
4.237566E+00 1.691360E+00 3.885392E+00
1.558790E+01 -2.662394E+00 -1.535885E+01
1.300879E+01 -1.300148E+01 -4.361807E-01
8.493153E+00 -7.778856E+00 3.409258E+00
1.590634E+01 5.025072E+00 -1.509173E+01
2.885930E+00 -2.373037E+00 1.642342E+00
1.179235E+01 8.037770E+00 8.628653E+00
1.179199E+01 -9.947971E+00 6.331585E+00
5.912864E+00 1.216430E+00 5.786385E+00
1.778063E+00 1.716338E+00 -4.644257E-01
1.551409E+00 -1.390956E+00 6.871037E-01
7.848175E+00 -5.272585E+00 5.813235E+00
1.017842E+01 3.254243E+00 -9.644175E+00
5.136972E+00 -4.745972E+00 1.965766E+00
2.596646E+00 1.668110E+00 1.989969E+00
1.260457E+01 1.233751E+01 -2.580854E+00
1.428621E+01 -1.348768E+01 4.709366E+00
8.666624E+00 -2.599212E+00 -8.267677E+00
7.462064E+00 1.674814E+00 7.271685E+00
1.757870E+01 1.517707E+01 -8.869459E+00
1.049792E+01 -9.431118E+00 -4.610891E+00
1.563611E+00 6.034700E-01 1.442464E+00
7.223801E+00 5.612213E+00 -4.548227E+00
5.107468E+00 -9.005875E-01 -5.027442E+00
8.008917E+00 -7.113816E+00 3.679181E+00
1.128268E+01 -3.819363E+00 1.061656E+01
1.021148E+01 1.009146E+01 1.561020E+00
7.546911E+00 -1.634455E+00 7.367796E+00
1.068243E+01 -4.356945E+00 -9.753527E+00
7.442798E+00 4.709127E+00 -5.763625E+00
5.017004E+00 3.077905E-01 -5.007554E+00
6.615763E+00 -1.044991E+00 6.532711E+00
7.254939E+00 1.598625E+00 -7.076619E+00
2.374907E+00 -1.968203E+00 -1.329046E+00
1.305345E+01 -1.724771E+00 -1.293900E+01
6.035188E+00 -4.636995E+00 -3.862870E+00
3.712802E+00 -1.387692E+00 3.443720E+00
1.343039E+01 -7.130071E+00 -1.138146E+01
7.917733E+00 -4.532990E+00 6.491725E+00
1.626667E+01 1.547672E+01 5.007566E+00
8.773853E+00 -3.525141E+00 8.034542E+00
7.881022E+00 -1.420123E+00 -7.752017E+00
1.599029E+01 -4.312702E+00 1.539773E+01
2.066210E+01 1.180246E+01 -1.695949E+01
2.284737E+01 5.408187E+00 -2.219806E+01
2.152274E+01 6.085172E+00 2.064458E+01
1.831684E+01 -3.688988E+00 1.794152E+01
8.972301E+00 -5.671687E-01 8.954357E+00
6.888246E+00 1.644277E+00 6.689117E+00
2.585047E+00 -2.397427E+00 9.668574E-01
1.119320E+01 -1.118091E+01 -5.242518E-01
1.608190E+01 2.886010E+00 1.582082E+01
6.767416E+00 -4.550581E+00 -5.009006E+00
7.477535E+00 -4.453000E+00 6.007023E+00
4.968480E+00 -7.732686E-01 -4.907938E+00
1.749481E+01 9.192568E+00 1.488506E+01
6.122843E+00 -4.348941E-02 -6.122688E+00
9.531726E+00 -5.240371E-01 9.517309E+00
9.753749E+00 -1.880553E+00 9.570744E+00
6.095804E+00 -4.412223E+00 -4.206081E+00
8.951742E+00 -7.192807E-01 8.922798E+00
1.884636E+01 1.524756E+01 -1.107688E+01
1.807572E+01 1.422236E+01 1.115599E+01
7.456528E+00 6.905572E+00 -2.812985E+00
1.076976E+00 -5.037273E-02 1.075797E+00
5.915286E+00 -3.403713E+00 -4.837907E+00
1.890810E+01 -1.120593E+01 1.522969E+01
1.695676E+01 1.561888E+01 6.601688E+00
2.515657E+01 1.922813E+01 -1.622134E+01
1.178023E+01 1.135158E+01 3.148902E+00
6.963188E+00 3.458285E+00 -6.043695E+00
9.941563E+00 6.368840E+00 7.633645E+00
1.635461E+01 4.613257E+00 1.569048E+01
1.077389E+01 7.821261E+00 7.409767E+00
1.305027E+01 1.276452E+01 2.715967E+00
1.647732E+01 1.640457E+01 -1.546672E+00
2.426648E+00 -2.127976E+00 1.166335E+00
9.891962E+00 9.698679E+00 -1.945903E+00
7.251423E+00 3.483610E+00 -6.359843E+00
1.280128E+01 1.277458E+01 -8.264540E-01
2.796681E+01 -5.412878E+00 -2.743799E+01
1.722837E+01 -5.019334E+00 1.648099E+01
1.047873E+01 -6.063133E+00 -8.546467E+00
9.338570E+00 8.701476E+00 3.390162E+00
9.640754E+00 9.469818E+00 -1.807398E+00
6.154938E+00 1.113177E+00 6.053437E+00
8.906933E+00 8.400980E+00 -2.959223E+00
1.444903E+01 -1.609514E-01 1.444813E+01
2.313331E+01 2.080848E+01 1.010729E+01
6.739546E+00 3.160295E+00 5.952647E+00
6.348545E+00 -5.424031E+00 -3.299077E+00
1.202112E+01 -2.284660E+00 -1.180202E+01
4.801122E+00 2.258565E+00 -4.236704E+00
6.660945E+00 3.842430E+00 -5.440949E+00
7.158370E+00 -4.282529E+00 -5.736044E+00
5.753042E+00 1.036413E+00 -5.658917E+00
1.539301E+01 -2.109513E+00 1.524778E+01
2.458472E+01 2.427990E+01 -3.859376E+00
1.270683E+01 6.500551E+00 -1.091817E+01
5.922692E+00 1.187278E+00 5.802469E+00
1.562233E+01 -1.367033E+01 7.561706E+00
7.604825E+00 7.142017E+00 -2.612462E+00
1.737514E+01 -4.676891E+00 1.673387E+01
1.041834E+01 -1.751464E+00 1.027006E+01
4.379262E+00 2.893380E+00 3.287293E+00
8.577419E+00 6.970370E+00 -4.998606E+00
6.923917E+00 -4.216246E+00 5.492166E+00
5.350085E+00 -2.344651E-01 -5.344945E+00
1.509864E+01 -1.893682E+00 1.497942E+01
8.031515E+00 1.654603E+00 7.859232E+00
4.644876E+00 4.135547E+00 2.114739E+00
8.528317E+00 6.164482E+00 -5.893332E+00
8.318336E+00 -6.332448E+00 5.393962E+00
9.978541E+00 -9.055690E+00 4.191153E+00
4.575278E+00 -2.409880E+00 -3.889171E+00
1.588068E+01 -5.565137E+00 -1.487364E+01
2.409311E+00 -1.916011E+00 -1.460712E+00
6.044200E+00 9.785464E-01 5.964462E+00
1.050516E+01 7.964858E+00 6.849770E+00
2.948690E+00 -6.333017E-02 2.948010E+00
8.042473E+00 -5.123989E+00 -6.198880E+00
1.242334E+00 1.548020E-01 1.232652E+00
2.795563E+00 -2.791053E+00 -1.587313E-01
5.442190E+00 1.881313E+00 5.106671E+00
1.217566E+01 3.843233E+00 1.155319E+01
1.604891E+01 -1.814815E+00 1.594597E+01
1.425930E+00 1.049913E+00 9.648626E-01
1.032598E+01 -2.366645E+00 1.005111E+01
4.673321E+00 -4.115063E+00 -2.214992E+00
1.288167E+01 1.003177E+01 8.080910E+00
5.670679E+00 4.594154E+00 3.324206E+00
6.712174E+00 5.454936E+00 3.911132E+00
7.428947E+00 -7.177137E+00 1.917799E+00
5.089189E+00 -5.068576E+00 -4.575767E-01
4.004491E+00 1.714048E+00 -3.619114E+00
1.045671E+00 -6.078308E-01 8.508641E-01
4.967052E+00 -4.433986E+00 -2.238609E+00
1.559345E+01 -1.139263E+01 -1.064723E+01
1.211134E+01 -5.009868E+00 -1.102659E+01
1.558157E+01 1.497407E+01 4.308401E+00
7.731890E+00 2.230301E+00 -7.403235E+00
5.672632E+00 -1.329194E+00 5.514707E+00
1.119794E+01 5.103939E+00 9.967129E+00
1.445564E+01 1.312135E+01 6.065941E+00
7.110516E+00 -6.127681E+00 3.607072E+00
9.279172E+00 -9.259740E+00 6.002063E-01
3.771283E+00 -3.271593E+00 1.875968E+00
1.457305E+01 -8.055673E+00 -1.214413E+01
6.981782E+00 4.086174E+00 -5.661136E+00
6.744657E+00 -3.945497E+00 5.470233E+00
6.108665E+00 1.864455E+00 -5.817181E+00
8.481510E+00 8.187832E+00 -2.212560E+00
1.129213E+01 -5.537649E+00 9.841070E+00
1.516817E+01 -1.787825E+00 1.506244E+01
9.826123E+00 -9.715795E+00 -1.468335E+00
9.665572E+00 8.816246E+00 -3.961956E+00
1.333808E+00 -5.623554E-03 -1.333797E+00
2.137105E+00 -2.132108E+00 1.460689E-01
1.686794E+01 1.151207E+01 -1.232882E+01
1.157090E+01 -1.016061E+01 -5.536037E+00
1.814468E+01 1.763890E+01 -4.254254E+00
1.959016E+01 -9.586735E+00 1.708417E+01
5.751997E+00 5.035773E+00 -2.779651E+00
1.350186E+01 1.191741E+01 6.346303E+00
9.217543E-01 8.363485E-01 3.874949E-01
8.208313E+00 5.692111E+00 5.914074E+00
1.046327E+01 -6.219256E+00 8.414327E+00
5.695265E+00 -1.073753E+00 -5.593129E+00
1.325603E+01 1.166147E+01 6.303369E+00
9.391292E-01 5.206532E-01 7.815906E-01
6.239093E+00 1.929866E+00 5.933119E+00
9.350368E+00 5.185036E+00 -7.781053E+00
1.726934E+01 5.334266E+00 -1.642485E+01
6.319330E+00 -4.248031E+00 -4.678478E+00
7.401139E+00 -4.462171E+00 5.904734E+00
1.224881E+01 -1.107815E+01 -5.225692E+00
1.487131E+01 -1.874876E+00 1.475265E+01
9.485399E+00 9.432947E+00 -9.961458E-01
4.023149E+00 -1.270781E+00 -3.817178E+00
1.532109E+01 -1.218118E+00 1.527259E+01
1.598042E+01 1.480445E+01 -6.016827E+00
4.787417E+00 -2.454303E+00 -4.110445E+00
1.297646E+01 1.287423E+01 -1.625680E+00
1.569336E+01 -2.525260E+00 -1.548886E+01
1.026290E+01 -2.360944E-01 1.026018E+01
1.790631E+01 -1.351279E+01 1.174905E+01
6.148878E+00 2.776839E-01 -6.142605E+00
9.229131E+00 -9.121358E+00 -1.406307E+00
2.033366E+01 -1.527751E+01 -1.341848E+01
1.335711E+01 1.220187E+01 -5.433854E+00
1.675465E+01 6.827500E+00 -1.530044E+01
9.893872E+00 -3.102416E+00 9.394877E+00
1.436316E+01 1.309013E+01 5.911757E+00
1.338073E+01 -1.216722E+01 -5.568018E+00
1.308027E+01 -1.249877E+01 3.856704E+00
4.929974E+00 -4.914398E+00 -3.915820E-01
1.039243E+01 -9.066477E+00 -5.079533E+00
6.676270E+00 -4.689888E+00 4.751582E+00
2.143642E+01 -2.060722E+01 5.904468E+00
1.707295E+01 1.672417E+01 -3.433348E+00
5.658809E+00 -5.567811E+00 -1.010743E+00
9.187170E+00 -4.902059E+00 -7.770065E+00
7.097031E+00 3.971362E+00 5.881848E+00
1.470072E+01 -1.359724E+01 5.588028E+00
2.163946E+01 2.025821E+01 7.607291E+00
9.763902E+00 9.582739E+00 -1.872139E+00
1.195266E+01 -1.040634E+01 5.879996E+00
7.328952E+00 5.890670E+00 -4.360452E+00
5.733186E+00 1.501231E+00 -5.533149E+00
9.371614E+00 -3.279573E+00 8.779040E+00
7.925241E+00 -1.018913E+00 -7.859470E+00
1.314222E+01 6.203261E+00 1.158609E+01
6.209301E+00 6.030434E+00 -1.479625E+00
6.866855E+00 4.108111E+00 -5.502465E+00
6.782479E+00 -3.969246E+00 5.499737E+00
6.229859E+00 1.881202E+00 -5.939042E+00
3.782468E+00 -1.878326E+00 3.283132E+00
9.906764E+00 9.856814E+00 9.935666E-01
3.526486E+00 -1.050981E+00 -3.366235E+00
1.494778E+01 1.314169E+01 7.122639E+00
9.318192E+00 6.506981E+00 -6.669926E+00
1.081567E+01 -9.227099E+00 -5.642644E+00
1.018098E+01 -1.012004E+01 1.112228E+00
6.009529E+00 5.800278E+00 -1.572007E+00
6.945632E+00 -4.046867E+00 5.644880E+00
1.149067E+01 -2.955163E+00 -1.110417E+01
6.263779E+00 -4.962236E+00 3.822453E+00
1.156072E+01 4.942074E+00 -1.045113E+01
9.501404E+00 -7.351250E+00 6.019619E+00
5.303741E+00 -3.330108E+00 4.127960E+00
9.852099E+00 -9.763214E+00 -1.320415E+00
4.743246E+00 -2.568034E+00 -3.987930E+00
1.173373E+01 -1.166980E+01 -1.223140E+00
9.064089E+00 9.058897E+00 3.067452E-01
9.835788E+00 -9.201497E+00 3.474935E+00
6.579596E+00 6.557854E+00 -5.344549E-01
2.473608E+00 1.834383E-01 -2.466797E+00
1.078214E+01 2.476031E-02 1.078211E+01
1.279941E+01 -1.276424E+01 9.482562E-01
1.116730E+01 3.716566E+00 -1.053071E+01
8.804469E+00 -8.792694E+00 4.551884E-01
7.903116E+00 -6.567958E+00 4.395585E+00
6.423138E+00 1.680001E+00 -6.199540E+00
1.014323E+01 7.462713E+00 6.869718E+00
1.070313E+01 -6.783667E+00 -8.278822E+00
7.934788E+00 -4.234194E+00 -6.710623E+00
7.291510E+00 -7.049447E+00 1.863171E+00
1.295102E+01 1.282875E+01 -1.775433E+00
4.743246E+00 -2.568034E+00 -3.987930E+00
1.020886E+01 -3.857892E-01 1.020157E+01
8.979555E+00 8.974777E+00 2.928982E-01
1.022109E+01 -1.016769E+01 -1.043359E+00
1.132148E+01 1.033610E+00 1.127420E+01
6.767042E+00 -6.760065E+00 3.072284E-01
1.100053E+01 5.324414E-01 -1.098764E+01
6.402752E+00 3.500072E+00 5.361412E+00
8.674533E+00 -8.884977E-01 -8.628910E+00
4.895429E+00 3.044543E+00 3.833534E+00
5.574718E+00 -4.984633E+00 -2.496179E+00
5.868329E+00 -3.731203E+00 4.529394E+00
4.675460E+00 -2.704950E+00 -3.813551E+00
1.083328E+01 5.780752E+00 9.162031E+00
1.196929E+01 -6.488492E+00 -1.005800E+01
9.460128E+00 3.931841E+00 -8.604339E+00
1.427552E+01 -3.872646E+00 1.374020E+01
2.696290E+00 2.656547E+00 -4.612387E-01
1.118987E+01 -9.156489E+00 6.432096E+00
4.219060E+00 4.197734E+00 4.236715E-01
4.571131E+00 -1.886612E+00 -4.163645E+00
1.049120E+01 -1.006700E+01 2.953090E+00
6.352524E+00 6.217955E+00 -1.300613E+00
1.208877E+01 2.964120E+00 -1.171974E+01
1.135491E+01 -1.117298E+01 -2.024458E+00
1.275057E+01 1.170669E+01 -5.052764E+00
7.668541E+00 -3.215798E+00 6.961693E+00
6.024554E+00 -2.541435E+00 5.462267E+00
1.367840E+01 -1.210443E+01 -6.370347E+00
1.790707E+01 -4.443426E+00 -1.734702E+01
1.208420E+01 -2.526511E+00 1.181713E+01
4.207055E+00 4.178425E+00 4.899737E-01
2.874999E+00 -6.314987E-03 -2.874992E+00
1.463578E+01 1.043797E+01 -1.025938E+01
5.311809E+00 -5.145270E+00 -1.319663E+00
1.616999E+01 -1.456148E+01 7.030795E+00
1.576003E+01 1.551021E+01 2.794992E+00
2.119145E+00 -1.489318E+00 -1.507550E+00
1.730418E+01 1.710725E+01 -2.603199E+00
1.843410E+01 1.678987E+01 -7.610290E+00
1.873795E+01 1.431867E+01 1.208662E+01
6.841607E+00 -6.624415E+00 1.710177E+00
5.785241E+00 -2.823350E+00 -5.049526E+00
1.644310E+00 1.304314E+00 1.001260E+00
1.645291E+01 3.012071E+00 -1.617485E+01
6.376062E+00 2.898804E+00 -5.679006E+00
5.864146E+00 2.005797E+00 5.510443E+00
1.597732E+01 -9.242388E+00 -1.303276E+01
2.845655E+00 -1.419032E-02 -2.845620E+00
2.036589E+00 -1.409942E+00 1.469611E+00
1.179430E+01 -1.102034E+01 -4.202076E+00
1.383604E+01 -6.410425E+00 1.226142E+01
1.160255E+01 1.112122E+01 -3.307218E+00
8.190431E+00 -1.255313E+00 8.093661E+00
9.364898E+00 4.445496E+00 -8.242504E+00
6.476118E+00 5.386973E+00 3.594527E+00
1.039960E+01 4.085329E+00 -9.563565E+00
8.164059E+00 7.832923E+00 -2.301559E+00
9.763498E+00 5.977669E-01 9.745182E+00
1.036015E+01 -1.034573E+01 5.463331E-01
5.008979E+00 -3.974024E+00 -3.049098E+00
9.932373E+00 9.801506E+00 1.607019E+00
8.477242E+00 7.129650E+00 -4.586035E+00
7.645708E+00 -6.948339E+00 3.190211E+00
1.719208E+01 -1.586236E+01 -6.629708E+00
7.605019E+00 -7.324166E+00 2.047659E+00
1.037971E+01 1.780614E+00 1.022584E+01
2.182939E+01 2.052666E+01 7.428225E+00
8.041395E+00 7.850859E-01 -8.002979E+00
9.999538E+00 4.674177E+00 8.839844E+00
5.383965E+00 -2.807889E-01 -5.376639E+00
1.039646E+01 5.962454E-01 1.037935E+01
1.098163E+01 1.093775E+01 9.806905E-01
1.587471E+01 -4.202023E+00 1.530848E+01
7.554115E+00 4.171854E+00 6.297641E+00
6.173164E+00 -4.192560E+00 -4.531048E+00
7.394570E+00 -4.250059E+00 6.051170E+00
1.221022E+01 -1.125782E+01 -4.727677E+00
1.427544E+01 -1.386615E+01 3.393841E+00
2.060391E+00 1.769001E+00 -1.056336E+00
2.570317E+00 -1.797093E-01 -2.564027E+00
2.039743E+00 -1.020742E+00 1.765966E+00
1.188151E+01 5.016657E+00 -1.077049E+01
1.467318E+01 1.466420E+01 -5.132333E-01
5.483414E+00 4.800101E+00 -2.650822E+00
1.671367E+01 -7.706564E+00 1.483090E+01
7.024236E+00 -6.730269E+00 -2.010811E+00
9.700817E+00 -9.622620E+00 1.229238E+00
1.844673E+00 -9.983821E-01 1.551145E+00
1.869836E+00 -8.325255E-01 1.674272E+00
8.824821E+00 -1.091553E+00 -8.757053E+00
6.911885E+00 -5.486175E+00 4.204287E+00
8.634630E+00 -7.426653E+00 4.404731E+00
4.916681E-01 4.206108E-01 2.546057E-01
1.565596E+01 -6.569002E+00 1.421116E+01
1.239359E+01 9.925212E+00 7.422355E+00
1.604903E+01 -8.116757E+00 1.384521E+01
1.451759E+01 2.948594E+00 1.421500E+01
1.374391E+00 -1.251088E+00 5.689727E-01
3.581179E+00 -8.829533E-01 3.470625E+00
1.076274E+01 -4.808042E+00 -9.629089E+00
1.335070E+01 2.014302E+00 1.319787E+01
1.131341E+01 1.010192E+01 5.093575E+00
4.577578E+00 -2.303037E+00 3.956039E+00
6.236653E+00 4.844317E+00 -3.927905E+00
6.514676E+00 4.139207E+00 -5.030703E+00
7.644228E+00 -4.341088E+00 6.291993E+00
5.754514E+00 1.657450E+00 -5.510653E+00
1.440244E+01 -1.399617E+01 3.396727E+00
3.491991E+00 -4.703323E-02 -3.491674E+00
3.972094E+00 2.842064E+00 2.774924E+00
3.967538E+00 -1.172079E+00 3.790460E+00
1.135647E+01 4.772886E+00 1.030481E+01
1.423327E+00 -1.248014E+00 6.843389E-01
7.843790E+00 -7.894690E-01 -7.803959E+00
1.584311E+01 1.403659E+01 -7.346985E+00
1.002048E+01 -2.139197E+00 -9.789476E+00
4.367615E-01 -2.212584E-01 -3.765705E-01
7.212277E+00 -4.803912E+00 -5.379532E+00
7.367706E+00 6.768720E+00 -2.909899E+00
6.220578E+00 4.827598E+00 -3.922995E+00
1.339971E+01 3.825140E+00 -1.284214E+01
8.143947E+00 -1.406673E+00 8.021543E+00
8.809179E+00 -8.722589E+00 -1.232104E+00
5.986989E+00 3.707968E+00 -4.700534E+00
1.138418E+01 -2.527967E-01 1.138137E+01
1.733548E+01 -5.785893E+00 1.634143E+01
2.110864E+00 -2.054479E+00 4.846280E-01
5.575699E+00 -1.510742E+00 -5.367130E+00
5.753463E+00 3.539218E+00 -4.536107E+00
3.864260E+00 2.569584E+00 2.886129E+00
1.231246E+01 -1.350822E+00 1.223814E+01
7.927049E+00 -1.183918E+00 -7.838141E+00
1.483821E+01 1.358719E+01 5.963271E+00
5.284582E+00 -4.616826E+00 2.571328E+00
4.997994E+00 -1.575591E+00 4.743149E+00
7.349650E+00 -5.649088E+00 4.701612E+00
1.123860E+01 1.475710E+00 1.114129E+01
5.918578E+00 3.780623E+00 4.553730E+00
1.204717E+01 3.488332E-01 1.204211E+01
7.793889E+00 -6.846914E+00 3.723503E+00
1.963087E+01 -1.251350E+01 -1.512559E+01
1.128447E+01 1.008943E+01 5.053957E+00
1.423377E+01 -1.367364E+01 3.953697E+00
1.440372E+01 3.195679E+00 1.404474E+01
5.748444E+00 5.529201E+00 -1.572432E+00
7.589361E+00 -2.232532E+00 7.253565E+00
6.895985E+00 -1.017942E+00 6.820440E+00
7.546718E+00 -7.443176E+00 -1.245826E+00
5.750862E+00 -4.659338E+00 -3.370902E+00
1.070279E+01 -2.637431E+00 -1.037274E+01
1.148463E+01 -4.432055E-01 -1.147607E+01
2.284976E+01 -4.685745E+00 -2.236415E+01
6.296106E+00 2.819125E+00 5.629696E+00
1.581108E+01 -1.404173E+01 7.267742E+00
1.407708E+01 1.376379E+01 2.953379E+00
1.713905E+00 -1.491660E+00 8.440499E-01
7.972250E+00 -1.004977E+00 -7.908653E+00
1.330889E+01 9.182386E+00 -9.633815E+00
8.258570E+00 8.198729E+00 -9.923806E-01
7.514481E+00 -5.605124E+00 5.004999E+00
9.063661E+00 -7.774954E+00 4.658329E+00
1.357232E+01 -1.499260E+00 1.348926E+01
1.740815E+01 -1.731770E+01 1.772220E+00
2.825414E+01 -2.385148E+01 -1.514606E+01
1.656248E+01 -8.737695E+00 1.407013E+01
3.488878E+00 3.349929E+00 9.748061E-01
1.686614E+01 -1.274562E+01 -1.104607E+01
8.105991E+00 -1.085681E+00 -8.032956E+00
1.541312E+01 -3.713499E+00 1.495909E+01
1.687222E+01 1.038175E+01 1.330004E+01
2.001607E+01 -1.577433E+01 1.232126E+01
4.894422E+00 2.433098E+00 -4.246810E+00
3.760885E+00 3.636714E+00 9.584179E-01
1.061998E+01 -6.557721E+00 8.353459E+00
3.831796E+00 3.590177E+00 1.339137E+00
7.187350E+00 7.178084E+00 -3.648345E-01
1.454958E+01 -2.930664E+00 -1.425137E+01
2.743756E+00 2.146357E+00 -1.709195E+00
9.988370E+00 2.702634E+00 9.615784E+00
7.427085E+00 -4.934021E+00 -5.551309E+00
9.653582E+00 -4.414170E+00 8.585264E+00
6.334992E+00 -1.391644E+00 -6.180247E+00
1.584607E+01 1.343381E+01 8.404201E+00
1.178345E+01 -3.060629E+00 -1.137902E+01
1.203918E+01 4.690754E+00 -1.108777E+01
1.335493E+00 -4.372428E-01 -1.261887E+00
3.168836E+00 8.741293E-01 3.045886E+00
2.413332E+01 1.145407E+01 2.124198E+01
1.720351E+01 -1.613001E+01 5.981933E+00
7.269564E+00 6.683685E+00 -2.859179E+00
6.857761E+00 4.402071E-01 6.843618E+00
8.269148E+00 8.268913E+00 6.229569E-02
1.278648E+01 -4.498692E-01 -1.277857E+01
7.785524E+00 2.791097E+00 -7.268023E+00
1.379362E+01 5.057658E+00 1.283293E+01
5.284732E+00 4.947811E+00 1.856762E+00
1.816865E+00 -9.958940E-01 1.519603E+00
3.013199E+00 -2.863808E+00 -9.370018E-01
5.175091E+00 -9.905691E-01 5.079404E+00
6.145428E+00 -5.837991E+00 1.919412E+00
5.287026E+00 5.146567E+00 1.210577E+00
6.104888E+00 -5.883878E+00 1.627770E+00
4.687686E+00 -4.631655E+00 7.226181E-01
2.029818E+01 -1.969025E+01 4.930564E+00
9.411341E+00 -8.783656E+00 3.379457E+00
9.690985E+00 4.668440E+00 8.492400E+00
2.692690E+00 -2.521736E+00 -9.441544E-01
3.796921E+00 2.321992E+00 -3.004157E+00
8.313997E+00 8.310635E+00 2.364060E-01
1.193967E+00 -4.122241E-01 -1.120549E+00
3.541771E+00 1.001512E+00 3.397222E+00
9.866890E+00 -9.795014E+00 -1.188793E+00
8.046530E+00 -2.784090E+00 7.549536E+00
1.585532E+01 -1.182813E+01 1.055871E+01
1.138105E+01 -2.364328E+00 -1.113276E+01
7.950169E+00 4.141868E+00 -6.786024E+00
1.092489E+01 1.092022E+01 -3.191825E-01
5.256724E+00 5.703881E-01 -5.225687E+00
1.200290E+01 1.180668E+01 2.161498E+00
1.182630E+01 -1.163814E+01 -2.101183E+00
5.688904E+00 -4.361104E+00 3.653000E+00
6.345850E+00 -2.821652E+00 -5.684021E+00
1.444523E+01 -1.228964E+01 7.591407E+00
5.598119E+00 -4.818461E+00 -2.849800E+00
2.878489E+00 -3.275480E-01 2.859793E+00
6.800825E+00 5.129850E+00 -4.464960E+00
1.343603E+01 -4.727676E+00 1.257681E+01
2.284877E+00 -2.275538E+00 -2.063675E-01
6.318435E+00 6.297498E+00 5.139566E-01
5.967821E+00 4.071252E+00 -4.363461E+00
4.980590E+00 7.280887E-01 -4.927085E+00
5.837501E+00 2.036644E+00 5.470695E+00
2.034362E+01 -2.024401E+01 2.010653E+00
1.362564E+01 -1.257302E+01 5.251415E+00
2.057415E+01 8.762799E+00 -1.861475E+01
1.050927E+01 -6.662992E+00 8.127066E+00
4.226335E+00 4.035648E+00 -1.255170E+00
1.242094E+01 -9.039750E+00 -8.518378E+00
4.081017E+00 -1.444687E+00 3.816750E+00
7.738349E+00 -5.082626E-01 7.721640E+00
1.776021E+01 -1.680770E+01 -5.738121E+00
1.150729E+01 8.102368E+00 -8.171258E+00
5.018510E+00 4.790184E+00 -1.496521E+00
8.445758E+00 -8.320583E+00 1.448703E+00
1.764707E+01 1.059533E+00 -1.761523E+01
1.558638E+01 -1.219387E+01 -9.707979E+00
4.328860E+00 2.513823E+00 -3.524163E+00
1.468808E+01 -1.408348E+01 -4.170736E+00
1.243820E+01 -5.699498E-01 -1.242514E+01
4.299022E+00 -4.030281E+00 1.496135E+00
8.148871E+00 6.449255E+00 4.981084E+00
2.332662E+00 -4.426384E-01 2.290280E+00
7.774932E+00 7.355241E+00 -2.519918E+00
1.295025E+01 1.285360E+01 -1.579254E+00
1.787474E+01 8.611137E+00 -1.566380E+01
1.176554E+00 -4.653748E-01 -1.080604E+00
9.040379E+00 9.038563E+00 1.812054E-01
1.326826E+01 1.307392E+01 2.262569E+00
1.166840E+01 -3.154251E+00 1.123398E+01
1.097810E+01 1.053621E+01 3.083329E+00
1.047555E+01 -3.330352E+00 -9.932064E+00
1.718856E+01 1.133622E+01 -1.292040E+01
1.157348E+01 1.504933E+00 -1.147522E+01
1.252623E+01 -3.295327E+00 1.208500E+01
9.844199E+00 7.009289E+00 -6.912172E+00
1.389560E+01 -1.281968E+01 5.361312E+00
2.335585E+01 -1.401497E+01 -1.868358E+01
8.115073E+00 -7.054745E+00 -4.010608E+00
1.163755E+01 4.902507E+00 1.055452E+01
3.946295E+00 3.669098E+00 -1.452913E+00
1.003472E+01 1.576321E+00 9.910139E+00
5.521111E+00 -5.464178E+00 -7.908327E-01
1.913598E+01 1.001587E+01 1.630546E+01
1.579871E+01 -1.397710E+01 7.364776E+00
1.089121E+01 1.082917E+01 -1.160903E+00
5.164128E-01 -2.178685E-01 4.682046E-01
9.368581E+00 4.150147E+00 -8.399202E+00
9.004229E+00 8.999387E+00 2.952399E-01
1.013037E+01 -3.640264E+00 -9.453725E+00
8.312544E+00 -8.173863E+00 1.512066E+00
5.141459E+00 -1.172265E+00 5.006036E+00
7.603152E+00 7.100031E+00 2.719832E+00
1.368796E+01 2.214414E+00 1.350765E+01
3.090599E+00 -2.128725E+00 2.240610E+00
6.299840E+00 -5.790743E+00 2.480982E+00
1.097915E+01 9.544449E+00 5.426354E+00
5.208689E+00 -2.772749E+00 4.409343E+00
7.756149E+00 -6.966016E+00 -3.410640E+00
6.925665E+00 -1.107725E+00 6.836504E+00
1.439362E+01 -1.220650E+01 7.627422E+00
4.004521E+00 3.726458E+00 -1.466186E+00
5.642606E+00 -4.803445E+00 -2.960730E+00
1.558489E+01 8.525993E+00 1.304592E+01
1.873521E+00 1.541956E+00 -1.064169E+00
1.071335E+01 7.513126E+00 -7.637329E+00
7.908052E+00 5.786620E+00 -5.390020E+00
8.351187E+00 2.630871E-01 8.347042E+00
1.005744E+01 1.583158E+00 9.932052E+00
1.257303E+01 -8.310449E+00 9.434915E+00
5.021681E+00 -1.418368E+00 4.817210E+00
1.128177E+01 8.621404E+00 7.276660E+00
1.446956E+00 -4.909687E-01 -1.361114E+00
1.159609E+01 -1.158991E+01 3.785821E-01
1.707567E+01 5.570280E+00 1.614157E+01
1.188674E+01 -2.136610E+00 1.169314E+01
6.676389E+00 4.335390E+00 5.077260E+00
1.029620E+01 1.533501E+00 -1.018136E+01
1.558054E+01 -1.535140E+01 -2.662262E+00
6.093319E+00 5.562572E+00 2.487234E+00
3.579134E+00 3.181248E+00 1.640079E+00
1.010935E+01 -1.542275E-01 1.010817E+01
1.858504E+00 -6.891122E-01 1.726024E+00
8.122406E+00 -4.227543E+00 -6.935515E+00
5.791285E+00 4.044496E+00 -4.145002E+00
4.996100E+00 -1.196917E+00 -4.850609E+00
3.669551E+00 -1.251795E+00 -3.449437E+00
1.073742E+01 6.490673E+00 8.553556E+00
3.163610E+00 -2.768125E+00 1.531638E+00
4.582382E+00 2.412134E+00 -3.896131E+00
5.319070E+00 -2.769931E+00 -4.540924E+00
2.132521E+01 -5.567742E-01 2.131794E+01
3.888500E+00 -3.762767E+00 9.808228E-01
8.128017E+00 6.885110E+00 4.319714E+00
2.143884E+00 -4.584731E-01 2.094288E+00
7.973479E+00 7.532297E+00 -2.615504E+00
1.563302E+01 -5.956188E+00 1.445389E+01
1.014930E+01 2.977452E+00 -9.702730E+00
2.113899E+00 -8.913632E-01 1.916779E+00
5.504949E+00 -1.556238E+00 5.280396E+00
1.133583E+01 6.999549E+00 -8.916693E+00
1.385521E+00 8.562461E-01 -1.089271E+00
1.621652E+01 -2.391023E+00 1.603928E+01
1.005130E+01 -7.479954E+00 6.714091E+00
2.949271E+00 -2.115359E+00 2.055104E+00
5.854290E+00 5.434920E+00 2.175857E+00
6.039482E+00 -1.954065E+00 5.714628E+00
1.933217E+00 -5.671622E-01 -1.848149E+00
6.510528E+00 4.430569E+00 4.770433E+00
2.015795E+00 1.513208E+00 1.331777E+00
3.879255E+00 3.579855E+00 1.494410E+00
7.952781E+00 7.417422E+00 -2.868548E+00
2.998952E+00 -8.324448E-01 -2.881102E+00
4.021349E+00 -2.019032E+00 3.477751E+00
4.153242E+00 -4.129330E+00 -4.450345E-01
8.753950E+00 8.320644E+00 -2.720023E+00
2.656621E+00 2.166170E+00 -1.537967E+00
6.409926E+00 -6.305843E+00 1.150434E+00
5.150193E+00 -1.649777E+00 4.878803E+00
7.285290E+00 6.855065E+00 2.466482E+00
2.934318E+00 -2.032006E+00 2.116878E+00
5.822294E+00 5.495689E+00 1.922630E+00
7.047842E+00 7.040174E+00 3.286554E-01
5.056548E+00 2.709090E+00 -4.269603E+00
8.123548E+00 -7.950385E+00 1.668355E+00
6.908063E+00 -6.231111E+00 -2.982379E+00
1.367100E+01 1.113887E+01 -7.926026E+00
1.200268E+01 -5.643356E+00 -1.059325E+01
2.582700E+01 -5.064276E+00 -2.532562E+01
1.244364E+01 1.006412E+01 7.318305E+00
1.402553E+01 3.209912E+00 -1.365328E+01
4.654189E+00 -3.800734E+00 -2.686241E+00
8.743590E+00 8.708795E+00 -7.792706E-01
1.211292E+01 9.397234E+00 -7.642954E+00
6.403071E+00 6.400028E+00 -1.973772E-01
1.138533E+01 -1.129816E+01 -1.406185E+00
2.412207E+01 -2.119273E+01 -1.152139E+01
3.618539E+00 -3.614608E+00 1.686122E-01
9.844535E+00 7.006340E+00 -6.915639E+00
1.400547E+01 -1.293420E+01 5.372128E+00
2.730191E+01 -2.713586E+00 2.716672E+01
5.629154E+00 3.969519E+00 -3.991277E+00
1.157867E+01 5.103282E+00 1.039337E+01
4.099337E+00 3.864092E+00 -1.368705E+00
1.203402E+01 -4.440980E+00 -1.118460E+01
5.776493E+00 3.003300E+00 4.934376E+00
7.912754E+00 2.389539E+00 -7.543327E+00
1.564545E+01 -6.181980E+00 -1.437231E+01
2.222617E+01 1.970509E+01 -1.028165E+01
8.981061E+00 8.526629E+00 2.820647E+00
1.771468E+01 1.155718E-01 1.771430E+01
1.739779E+01 -1.576789E+01 7.352325E+00
1.245731E+01 -6.780805E+00 -1.045013E+01
1.778138E+01 -1.722485E+01 4.413841E+00
1.499271E+01 1.011049E+01 -1.107066E+01
1.388804E+01 -1.254726E+01 -5.953478E+00
5.937258E+00 5.937244E+00 -1.298017E-02
1.129640E+01 -1.121831E+01 -1.325899E+00
1.028341E+01 -8.321708E-01 -1.024969E+01
6.424037E+00 -4.198890E+00 4.861848E+00
8.503977E+00 4.055452E+00 7.474686E+00
1.574159E+01 -6.058951E+00 -1.452883E+01
1.978353E+01 1.975717E+01 1.020906E+00
1.967020E+01 -1.078585E+01 -1.644939E+01
1.973417E+01 1.829671E+01 7.393777E+00
1.483270E+00 -1.005616E-02 -1.483236E+00
4.353144E+00 4.105148E+00 -1.448318E+00
6.364652E+00 -1.611486E+00 -6.157265E+00
5.383953E+00 3.894532E+00 -3.717469E+00
1.377817E+01 7.687041E+00 -1.143448E+01
8.561977E+00 6.971133E+00 4.970991E+00
6.416509E+00 -2.320771E+00 5.982107E+00
5.782394E+00 4.017342E+00 -4.158971E+00
9.846590E+00 8.689513E+00 -4.631166E+00
5.223039E+00 5.086036E+00 1.188431E+00
1.675064E+01 1.671107E+01 1.150650E+00
1.631462E+01 4.179039E-01 -1.630927E+01
2.148086E+01 1.691178E+01 -1.324459E+01
9.022985E+00 -5.905831E+00 6.821687E+00
1.247041E+01 -1.160480E+01 4.565058E+00
9.139204E+00 9.131453E+00 3.763243E-01
1.514201E+01 1.050031E+01 1.090981E+01
9.704508E+00 -8.503339E-01 9.667182E+00
1.143675E+01 -1.133176E+01 -1.546091E+00
1.774982E+00 1.176249E+00 -1.329285E+00
1.920269E+01 9.526767E+00 1.667285E+01
5.259206E+00 3.784207E+00 -3.652264E+00
1.475231E+00 -9.938163E-01 1.090245E+00
6.566552E+00 -4.203527E+00 5.044796E+00
1.821290E+01 8.607278E+00 -1.605068E+01
5.637198E+00 4.000494E+00 -3.971655E+00
7.057840E+00 -3.627024E+00 -6.054569E+00
1.926914E+01 -1.552370E+00 1.920651E+01
1.018130E+01 9.717988E+00 -3.036393E+00
5.227912E+00 -4.773774E+00 -2.131231E+00
1.571961E+01 8.283747E+00 1.335985E+01
6.942573E+00 1.457198E+00 -6.787923E+00
6.050551E+00 -5.770393E+00 -1.819815E+00
1.051755E+01 7.383211E+00 -7.490464E+00
1.508622E+01 -1.127059E+01 -1.002835E+01
1.309884E+01 1.230631E+01 4.487121E+00
8.920762E+00 -8.642743E+00 2.209748E+00
1.013761E+01 1.115249E+00 1.007608E+01
8.831556E+00 -1.757032E+00 -8.655011E+00
1.970005E+01 3.794741E+00 1.933111E+01
1.384051E+01 -1.373697E+01 -1.689824E+00
1.358472E+01 5.190817E+00 1.255389E+01
1.190058E+01 -5.867250E+00 -1.035370E+01
1.271099E+01 -1.083581E+01 6.644886E+00
5.878731E+00 -5.527209E+00 -2.002356E+00
1.930582E+00 7.507372E-01 -1.778634E+00
1.470065E+01 -1.431425E+01 -3.348337E+00
8.170897E+00 1.343071E+00 -8.059759E+00
1.682013E+01 -1.509169E+01 -7.426829E+00
1.720558E+01 -1.127059E+01 1.300023E+01
7.331997E+00 -6.448581E+00 -3.489123E+00
1.243366E+01 -1.032344E+01 -6.929820E+00
9.072865E+00 -8.740833E+00 2.432016E+00
1.409036E+01 1.037444E+01 -9.534641E+00
5.271447E+00 5.156857E+00 1.093151E+00
1.174751E+01 5.436899E+00 -1.041365E+01
1.075505E+01 -3.074022E-01 1.075066E+01
4.303248E+00 -1.888473E+00 3.866731E+00
3.897753E+00 3.873105E+00 -4.376478E-01
6.193548E+00 -6.078837E+00 1.186498E+00
5.959731E+00 -5.857218E+00 1.100633E+00
5.742185E+00 -3.781048E+00 4.321616E+00
9.950170E+00 -1.968383E-02 -9.950150E+00
1.664505E+01 8.125341E-01 1.662521E+01
8.957826E+00 2.755994E+00 -8.523329E+00
1.178915E+01 1.086770E+01 4.569169E+00
1.793478E+00 5.870516E-01 1.694678E+00
1.588976E+01 8.983306E+00 -1.310667E+01
1.876689E+00 -7.034357E-01 -1.739868E+00
2.018952E+01 -1.738145E+01 1.027141E+01
5.629427E+00 4.670953E+00 3.142076E+00
7.387241E+00 7.215856E+00 1.582009E+00
1.224643E+01 8.935992E-01 -1.221379E+01
1.321825E+01 1.318493E+01 -9.378619E-01
8.380195E+00 -3.859717E+00 -7.438430E+00
1.718944E+01 -1.614344E+01 5.904785E+00
1.486594E+01 9.994720E-01 -1.483230E+01
1.149792E+01 1.113591E+01 2.862433E+00
5.196119E+00 7.161890E-01 -5.146526E+00
6.276734E+00 -5.611864E+00 -2.811471E+00
1.141254E+01 -6.360900E+00 -9.475494E+00
1.224187E+01 3.642274E+00 1.168748E+01
7.266332E+00 7.261854E+00 -2.550732E-01
1.441432E+01 -2.902122E+00 -1.411915E+01
9.112849E+00 -8.993291E+00 -1.471305E+00
6.766603E+00 -5.493500E-01 -6.744266E+00
1.428083E+01 9.199431E+00 -1.092304E+01
8.099558E+00 8.058819E+00 -8.113429E-01
1.557798E+01 -1.203295E+01 9.893508E+00
1.196349E+01 1.185045E+01 1.640724E+00
1.281028E+01 1.038470E+01 7.500744E+00
1.496121E+01 1.114829E+01 9.977644E+00
1.872746E+01 1.836527E+01 3.665297E+00
8.618141E+00 1.247860E-01 -8.617238E+00
7.710792E+00 -7.527130E+00 1.672910E+00
4.399947E+00 -3.683709E+00 -2.406204E+00
9.006946E+00 -8.640582E-01 8.965404E+00
4.573567E+00 -2.225829E+00 3.995398E+00
1.358884E+01 7.205800E+00 -1.152098E+01
2.416893E+01 1.965766E+01 -1.406106E+01
2.674776E+00 2.240250E+00 -1.461405E+00
6.505868E+00 -6.271392E+00 1.730884E+00
6.791536E+00 -5.591022E-01 -6.768483E+00
1.196881E+01 1.185331E+01 1.658714E+00
5.386125E+00 -4.977967E+00 -2.056742E+00
9.712764E+00 -7.704703E-01 9.682157E+00
8.993272E+00 5.214734E+00 -7.327038E+00
7.655177E+00 -7.552379E-01 -7.617831E+00
1.427202E+01 3.376162E+00 -1.386694E+01
5.541047E+00 4.613270E+00 3.069355E+00
1.371410E+01 -3.998994E+00 1.311810E+01
1.202883E+01 3.530665E+00 1.149901E+01
9.622046E+00 -6.449924E-01 9.600404E+00
3.308795E+00 4.565997E-01 -3.277139E+00
1.208117E+01 1.055252E+01 5.882106E+00
4.595752E+00 2.533501E+00 -3.834359E+00
7.202044E+00 7.187030E+00 4.647985E-01
8.935524E+00 6.210031E+00 -6.424881E+00
1.726975E+01 -1.659835E+01 -4.768559E+00
8.756735E+00 -7.842126E+00 -3.896340E+00
2.116298E+01 -1.437083E+01 -1.553547E+01
3.069121E+00 -4.868995E-01 3.030253E+00
1.489672E+01 6.294242E+00 1.350166E+01
2.057378E+00 -1.300800E+00 1.593965E+00
9.208370E+00 1.183054E+00 9.132057E+00
8.324292E+00 -3.718326E+00 -7.447677E+00
9.185736E+00 7.094980E+00 5.834296E+00
3.011771E+00 1.328046E+00 -2.703157E+00
7.128986E+00 -6.921204E+00 1.708619E+00
1.128363E+01 -1.104359E+01 -2.315029E+00
7.566588E+00 3.122426E+00 -6.892293E+00
1.335050E+01 -1.257840E+01 -4.474318E+00
1.236110E+01 -7.578861E+00 -9.765121E+00
2.396043E+01 7.411721E+00 -2.278527E+01
1.983918E+01 1.968611E+01 -2.459674E+00
2.674776E+00 2.240250E+00 -1.461405E+00
1.121674E+01 -1.082184E+01 -2.950093E+00
1.640800E+01 2.779291E+00 1.617090E+01
1.052029E+01 1.037695E+01 1.730745E+00
5.442638E+00 -4.079469E+00 3.602810E+00
1.095223E+01 1.079697E+01 -1.837592E+00
1.051947E+01 -1.161887E+00 -1.045511E+01
8.246512E+00 -4.910061E+00 -6.625425E+00
1.929661E+01 3.707495E+00 1.893710E+01
9.729498E+00 7.457350E+00 -6.249085E+00
2.015388E+00 -1.963820E+00 4.529940E-01
2.062001E+01 -1.808868E+01 -9.898706E+00
1.071786E+01 -1.051041E+01 -2.098496E+00
1.331837E+01 -1.254702E+01 -4.466682E+00
1.047662E+01 1.032659E+01 1.766669E+00
1.147230E+01 -1.124574E+01 -2.268704E+00
3.383565E+00 1.463333E+00 3.050765E+00
3.957787E+00 -1.364856E+00 3.715003E+00
6.130535E+00 -5.650995E+00 -2.376911E+00
1.228654E+01 4.311865E+00 -1.150508E+01
1.092416E+01 -1.085169E+01 -1.256251E+00
3.542562E+00 -2.654729E+00 2.345668E+00
1.717639E+01 -1.679661E+01 3.592014E+00
4.495434E+00 -3.910066E+00 -2.218179E+00
1.082822E+01 -2.571879E+00 1.051835E+01
4.203448E+00 -2.034495E+00 3.678289E+00
6.473036E+00 -3.663002E+00 -5.336910E+00
6.925692E+00 6.921566E+00 2.390323E-01
2.939473E+00 4.966325E-01 -2.897216E+00
1.161720E+01 -6.909730E+00 9.338901E+00
1.323094E+01 4.752256E+00 1.234803E+01
5.428673E+00 2.795474E+00 4.653581E+00
1.369107E+01 1.276468E+01 4.950600E+00
8.014085E+00 -8.185808E-01 7.972169E+00
1.402216E+01 -1.083886E+01 8.896078E+00
1.951094E+01 1.243191E+01 -1.503743E+01
1.591187E+01 1.546038E+01 -3.763523E+00
6.612190E+00 9.816316E-01 6.538919E+00
1.088544E+01 -1.087560E+01 -4.625292E-01
1.031627E+01 -2.185752E+00 1.008206E+01
9.789575E+00 5.200454E+00 8.294038E+00
9.832759E+00 -6.473201E-01 9.811429E+00
5.917387E+00 1.817731E+00 -5.631280E+00
4.648520E+00 4.270450E+00 -1.836299E+00
4.181152E+00 -4.159696E+00 4.230379E-01
8.340357E+00 -5.278288E+00 -6.457650E+00
8.694396E+00 -7.732455E+00 -3.975130E+00
9.311849E+00 8.315427E+00 -4.190967E+00
5.012128E+00 4.896734E+00 1.069311E+00
1.186461E+01 -5.917288E+00 -1.028371E+01
4.045892E+00 3.652226E+00 1.740830E+00
1.338462E+01 7.275474E+00 -1.123456E+01
1.713850E+01 -1.459271E+01 8.987820E+00
1.577977E+01 -9.093393E+00 -1.289617E+01
1.048414E+01 7.488108E-01 1.045736E+01
8.160179E+00 7.469835E+00 3.284826E+00
1.057177E+01 3.850395E+00 -9.845646E+00
1.232450E+01 7.049649E+00 1.010919E+01
1.338294E+01 1.027893E+01 8.570095E+00
3.848223E+00 -1.911150E+00 3.340109E+00
2.886279E+01 -2.655265E+01 -1.131448E+01
2.126606E+01 1.929660E+01 8.937934E+00
2.675265E+00 2.240716E+00 -1.461587E+00
5.628939E+00 5.214811E+00 2.119129E+00
1.007293E+01 -9.630020E+00 2.954103E+00
6.042209E+00 -5.509739E+00 -2.480134E+00
1.697950E+01 -1.692854E+01 -1.314475E+00
5.569338E+00 4.560582E+00 3.196658E+00
4.116601E+00 -3.722057E+00 1.758605E+00
1.049517E+01 -1.049354E+01 -1.853353E-01
1.056645E+01 -9.481992E+00 -4.662811E+00
5.941010E+00 -5.938935E+00 1.569868E-01
1.061770E+01 -1.033706E+01 2.425008E+00
1.988125E+01 1.231323E+01 1.560924E+01
5.727469E+00 5.710443E+00 4.413002E-01
1.460818E+01 1.452708E+01 -1.537195E+00
1.325833E+01 4.172883E+00 -1.258453E+01
4.497681E+00 3.474153E+00 -2.856465E+00
1.070099E+01 1.069887E+01 -2.131059E-01
3.509375E+00 7.283784E-02 3.508619E+00
1.866313E+01 -1.607740E+01 -9.477844E+00
7.582172E+00 -7.420740E+00 1.556260E+00
6.385385E+00 3.035589E+00 -5.617681E+00
7.237173E+00 7.235772E+00 1.424200E-01
1.463932E+01 -3.324456E+00 -1.425685E+01
2.661080E+00 2.180746E+00 -1.525022E+00
