# Supplementary material for: Collective epithelial migration mediated by the unbinding of hexatic defects
Source: eLife. 2026 May 5;14:RP105397. doi: 10.7554/eLife.105397 (PMC13143286; doi:10.7554/eLife.105397)
Supplement: Figure 3—source data 1. [file elife-105397-fig3-data1.zip › Figure 3/Panel_e/D_8Em5/MinDist_xy_randcell_defect.dat]

3.031576E+00 -1.111552E+00 2.820444E+00
6.268247E+01 -6.222595E+01 7.551378E+00
1.202949E+02 -1.154692E+02 -3.373022E+01
1.103493E+02 -7.213454E+01 8.350794E+01
1.152872E+02 1.144745E+02 1.366520E+01
6.258763E+01 -3.203727E+01 -5.376639E+01
1.293747E+02 1.215646E+02 4.427028E+01
1.345892E+02 9.673849E+01 -9.357306E+01
8.090909E+01 6.172427E+01 -5.231056E+01
2.905118E+01 2.549281E+01 -1.393155E+01
1.222203E+02 2.780258E+02 6.088732E+01
1.046407E+02 -2.795034E+02 -5.488313E+00
9.240271E+01 -7.307279E+01 -5.655642E+01
1.118177E+02 -2.812456E+02 -4.409918E+01
1.016034E+02 -2.598692E+00 1.015701E+02
4.522712E+01 8.965060E+00 4.432968E+01
8.558928E+01 -7.836640E+01 -3.441267E+01
3.364706E+01 2.387005E+01 2.371382E+01
5.598576E+01 -2.001442E+01 5.228602E+01
3.496507E+01 -2.793515E+01 2.102817E+01
4.885605E+01 6.209610E-01 4.885211E+01
4.855480E+01 4.516660E+01 -1.781985E+01
1.172962E+01 -9.555408E+00 -6.802810E+00
7.020160E+01 -4.346854E+01 3.478751E+02
6.277461E+01 6.073632E+01 -1.586666E+01
5.390086E+01 -2.201902E+00 5.385587E+01
2.192507E+01 -2.172735E+01 -2.937857E+00
9.251811E+00 -9.248750E-02 -9.251348E+00
6.667716E+01 -5.338618E+01 3.994696E+01
1.428950E+01 3.707314E+00 1.380020E+01
2.080731E+01 -1.462411E+01 3.881987E+02
8.732608E+01 -5.454475E+01 -6.819615E+01
5.284858E+01 -2.306257E+01 4.755092E+01
6.810466E+01 -5.487053E+01 -4.034191E+01
2.564909E+01 2.497119E+01 5.857953E+00
7.246317E+00 7.107224E+00 1.412965E+00
1.942656E+01 -1.937383E+01 -1.430292E+00
9.653239E+01 -9.140962E+00 9.609862E+01
6.763388E+01 -4.737927E+00 6.746772E+01
5.888915E+01 -3.329448E+02 2.934782E+01
8.137690E+00 -8.130951E+00 4.033311E+02
6.476611E+01 3.954482E+01 5.129187E+01
2.699868E+01 8.604218E+00 -2.559094E+01
5.800543E+01 1.413756E+01 -5.625620E+01
8.706235E+00 -7.712593E+00 4.039113E+00
4.656020E+01 -3.550171E+01 3.012443E+01
9.112763E+01 2.928724E+02 3.823174E-02
1.705480E+01 1.704620E+01 5.415501E-01
2.338043E+01 1.578219E+01 -1.725013E+01
4.218847E+01 -4.204233E+01 3.508455E+00
7.197049E+01 -5.929401E+01 4.079182E+01
1.966980E+01 -6.315347E+00 -1.862841E+01
3.194084E+01 -2.121607E+01 2.387667E+01
7.317604E+00 -2.549943E+00 6.858945E+00
6.525724E+00 -3.130711E+00 -5.725707E+00
7.206748E+01 3.263404E+02 -4.323305E+01
3.834132E+01 -3.589160E+02 3.740025E+02
5.794445E+01 1.120460E+01 5.685083E+01
3.661668E+01 2.790079E+01 2.371343E+01
1.952347E+01 -1.948600E+01 -1.208955E+00
3.493743E+01 7.273260E-01 -3.492986E+01
4.658756E+01 -2.426069E+01 -3.977210E+01
4.015098E+01 -3.922846E+01 8.557423E+00
6.604222E+00 1.049386E+00 -6.520318E+00
2.632431E+01 -1.870836E+01 1.851935E+01
3.749818E+01 -6.980146E+00 -3.684279E+01
3.195817E+01 -2.128863E+01 2.383525E+01
1.527082E+00 -1.524926E+00 8.111425E-02
5.716269E+01 3.269021E+02 -2.720587E+00
4.926357E+01 -3.440679E+02 3.741499E+02
1.412438E+01 -5.518556E+00 -1.300168E+01
9.626576E+01 -9.480748E+01 1.669245E+01
1.134896E+01 -1.628511E+00 -1.123151E+01
5.268196E+01 -2.903331E+01 -4.395970E+01
3.767172E+01 -5.195264E+00 -3.731176E+01
1.158996E+01 -1.054359E+01 -4.812474E+00
4.110544E+01 -2.484884E+01 3.274435E+01
3.873054E+01 -1.062733E+01 3.724398E+01
6.548695E+00 7.096241E-01 -6.510134E+00
6.033744E+01 4.377473E+01 4.152565E+01
4.165282E+01 1.584798E+01 3.852011E+01
5.840606E+01 5.280061E+01 2.496725E+01
9.947162E+01 3.187835E+00 9.942053E+01
4.501128E+00 -4.210770E+00 1.590463E+00
8.283115E+00 5.840560E+00 5.873488E+00
2.247171E+01 1.684447E+01 -1.487418E+01
4.947076E+01 3.385212E+01 3.607478E+01
5.162211E+01 1.833303E+01 4.825705E+01
3.000072E+01 1.670156E+01 2.492190E+01
2.921489E+01 -5.515128E+00 -2.868960E+01
1.833222E+01 -1.323914E+00 -1.828436E+01
2.928873E+01 -2.068579E-01 2.928800E+01
3.111233E+01 8.630963E+00 2.989119E+01
4.857715E+01 -7.199305E+00 3.549593E+02
3.968332E+01 1.474130E-01 3.968305E+01
3.735174E+01 -3.535113E+02 2.157754E+01
1.269224E+01 -5.508220E+00 -1.143470E+01
2.205783E+01 2.032881E+01 8.560809E+00
4.833498E+01 -3.553137E+00 4.820421E+01
1.754120E+01 1.731505E+01 -2.807662E+00
2.084505E+01 -4.952260E+00 2.024824E+01
6.765340E+00 8.241509E-01 6.714953E+00
9.689384E+00 -7.504454E+00 6.129219E+00
7.715120E+01 6.427080E+01 -4.267987E+01
1.524311E+00 -1.322224E+00 -7.584519E-01
2.313452E+01 1.227244E+01 -1.961105E+01
2.412733E+01 2.378337E+01 4.059488E+00
8.715309E-01 7.945450E-01 3.581401E-01
3.674536E+01 -3.366843E+01 -1.471930E+01
5.688336E+01 2.770893E+01 4.967829E+01
1.713545E+01 1.610947E+01 5.840271E+00
2.373722E+01 2.364906E+01 -2.043925E+00
4.871066E+01 -7.553689E+00 3.548786E+02
5.346559E+00 -3.809460E+00 3.751494E+00
1.226067E+01 5.700518E+00 -1.085487E+01
4.489027E+01 -2.527211E+01 -3.710062E+01
2.431977E+01 -2.430399E+01 -8.758409E-01
3.522918E+01 -1.246012E+01 -3.295209E+01
4.433899E+00 -4.433052E+00 -8.667404E-02
1.309026E+01 6.123475E+00 1.156970E+01
6.668746E+00 8.096565E-01 -6.619413E+00
2.183650E+01 -1.703717E+01 1.365897E+01
3.327204E+00 2.940280E+00 4.014427E+02
4.195130E+00 -3.708406E+00 1.961337E+00
7.611401E+01 -2.411378E+00 7.607580E+01
8.782554E+01 3.658283E+00 8.774931E+01
5.326735E+01 1.889316E+01 4.980421E+01
1.870451E+01 1.020524E+01 -1.567520E+01
1.748916E+01 1.723786E+01 -2.954158E+00
2.942646E+01 8.947543E+00 -2.803316E+01
2.307703E+01 1.927246E+01 -1.269336E+01
2.398772E+01 -2.398692E+01 1.967702E-01
6.094705E+00 6.052319E+00 7.175347E-01
4.606038E+01 -7.785648E+00 4.539760E+01
1.292547E+01 -8.189003E+00 -1.000041E+01
8.514093E+00 -8.511491E+00 2.104716E-01
4.358834E+00 4.295113E+00 -7.425899E-01
3.534168E+01 3.505774E+01 4.470953E+00
7.269655E+01 6.625050E+01 2.992758E+01
8.297024E+00 -3.044391E+00 -7.718308E+00
5.527282E+01 -5.128127E+01 -2.062319E+01
2.521802E+00 1.169002E+00 2.234484E+00
4.872385E+01 -7.336795E+00 3.548317E+02
6.033269E+00 4.980562E+00 3.405046E+00
4.579924E+01 1.078521E+01 -4.451123E+01
1.815015E+01 1.128881E+00 -1.811501E+01
3.414729E+01 1.676270E+00 -3.688939E+02
1.717317E+01 -1.573793E+01 6.872812E+00
3.075510E+01 4.960814E+00 3.035237E+01
9.678428E+00 -1.037246E+00 -9.622686E+00
4.762307E+01 -3.387090E+01 -3.347714E+01
7.380513E+00 -7.080786E+00 -2.081931E+00
4.152698E+01 -3.927266E+01 1.349622E+01
5.685965E+01 7.929014E+00 5.630409E+01
7.644971E+01 9.177999E+00 -7.589679E+01
5.301435E+01 -3.311017E+02 3.506385E+00
3.925543E+01 3.378321E+01 1.999208E+01
6.111479E+00 4.926048E+00 3.617213E+00
1.111594E+01 4.634562E+00 1.010371E+01
5.121013E+01 -3.451711E+02 3.338848E+01
9.150555E+00 -6.013947E+00 6.896746E+00
6.940846E+00 6.540075E+00 -2.324386E+00
1.504921E+01 -6.823992E+00 -1.341313E+01
4.089735E+00 -2.991629E+00 -2.788563E+00
1.416935E+01 -4.042512E+00 -1.358045E+01
1.597416E+01 3.664965E+00 1.554805E+01
2.577597E+01 2.293434E+01 1.176504E+01
2.524273E+01 -2.309738E+01 1.018365E+01
1.230740E+01 1.038798E+01 6.600143E+00
1.607329E+01 1.602040E+01 -1.302838E+00
1.894554E+01 1.664121E+01 9.055576E+00
2.138919E+00 3.841944E+02 -2.130066E+00
4.002429E+01 -3.858736E+01 -1.062827E+01
1.617346E+01 -1.592235E+01 2.838963E+00
3.692378E+01 3.835302E+02 3.692079E+01
5.547457E+01 -3.325128E+00 -5.537482E+01
7.604888E+01 3.744947E+00 7.595661E+01
4.573073E+01 3.489860E+02 -2.941635E+01
1.565376E+01 5.661224E+00 1.459420E+01
2.808596E+01 -1.627629E+01 2.288894E+01
3.549184E+01 -2.278148E+00 -3.541865E+01
3.477825E+00 -2.686026E-01 -3.467437E+00
1.487703E+01 1.203291E+01 3.942516E+02
2.299230E+01 8.734608E+00 -2.126858E+01
1.069860E+00 5.692555E-01 9.058411E-01
2.644628E+01 2.506237E+01 -8.442952E+00
2.604227E+01 -1.822609E+01 1.860133E+01
3.780912E+00 2.444107E+00 -2.884724E+00
6.511539E+01 -6.491590E+01 5.093099E+00
3.930935E+01 -7.218629E+00 3.864086E+01
1.529922E+01 2.776865E+00 -1.504510E+01
8.176849E+00 -7.807648E+00 2.429298E+00
2.832873E+01 1.340485E+01 -2.495650E+01
5.941662E+01 1.567022E+01 -5.731299E+01
3.999441E+00 2.149702E+00 -3.372581E+00
4.911983E+01 -3.782054E+00 4.897401E+01
2.035442E+01 1.124980E+01 -1.696303E+01
7.280079E+00 -5.260342E+00 5.032728E+00
1.554577E+01 1.270672E+01 8.956012E+00
3.571657E+01 9.206368E+00 -3.450965E+01
4.158889E+01 4.107355E+01 -6.526798E+00
1.334900E+01 1.205478E+01 5.733951E+00
5.093064E+01 3.076200E+01 4.059099E+01
1.849808E+01 1.685903E+01 7.612619E+00
3.172791E+01 1.679995E+01 2.691509E+01
8.145938E+00 -5.165173E-01 8.129546E+00
1.561912E+01 2.960770E+00 1.533593E+01
1.958134E+01 5.090699E-01 1.957472E+01
1.279561E+01 -4.372722E+00 -1.202526E+01
3.795478E+01 -1.817717E+00 3.650888E+02
6.400674E+00 4.992050E+00 4.006003E+00
2.301362E+01 -2.299879E+01 8.260542E-01
4.450454E+00 -1.374704E+00 4.232816E+00
2.208016E+01 1.967349E+01 -1.002434E+01
5.246715E+00 -1.064675E+00 5.137556E+00
2.259259E+01 2.251978E+01 -1.812354E+00
3.893483E+00 4.165894E-02 -3.893260E+00
2.973109E+01 5.213414E-01 2.972652E+01
1.122236E+01 9.571990E+00 -5.858186E+00
5.310061E+00 3.596092E+00 -3.907029E+00
2.121041E+00 2.119161E+00 8.927955E-02
2.133210E+01 1.104754E+00 -2.130348E+01
1.272115E+01 -2.577868E+00 1.245721E+01
8.100568E+00 2.227087E+00 7.788407E+00
2.881386E+01 2.179617E+01 1.884583E+01
4.374512E+00 -5.645552E-01 4.337929E+00
8.278783E+00 -6.617986E-01 8.252289E+00
8.886252E+00 2.606758E+00 8.495309E+00
4.560429E+01 8.680985E+00 4.477043E+01
1.505706E+01 4.396940E+00 1.440077E+01
1.174955E+01 -5.473024E-01 1.173680E+01
1.368240E+00 -6.108850E-01 -1.224296E+00
1.061513E+01 -8.963738E+00 3.973138E+02
1.173722E+01 4.533653E+00 1.082628E+01
2.461292E+01 -2.830828E+00 2.444958E+01
9.443974E+00 -4.583315E+00 -8.257231E+00
4.291673E+00 -1.704786E+00 -3.938548E+00
7.271959E+00 7.271002E+00 1.179233E-01
2.802922E+01 2.379016E+01 -1.482111E+01
3.651729E+00 -1.494161E+00 3.332057E+00
6.088730E+00 5.930783E+00 1.377841E+00
1.561874E+01 1.383109E+01 -7.255765E+00
1.956437E+01 -1.942331E+01 -2.345111E+00
2.033908E+01 -5.943940E+00 1.945116E+01
2.157733E+00 -1.973430E+00 8.725758E-01
3.306934E+01 2.752455E+00 3.295459E+01
4.286291E+00 -4.103730E+00 -1.237617E+00
1.481506E+01 -5.854176E+00 -1.360936E+01
2.019120E+01 -1.544449E+01 -1.300585E+01
4.089525E+01 -1.730078E+01 3.705542E+01
2.780830E+01 2.350845E+01 -1.485444E+01
3.634197E+00 -3.534589E+00 -8.450249E-01
1.450283E+01 -1.279671E+01 6.824666E+00
2.821183E+01 -1.659142E+00 -2.816300E+01
9.661064E+00 -8.971800E+00 3.583707E+00
2.637822E+00 -2.637297E+00 5.263936E-02
1.254419E+01 1.231631E+01 2.380158E+00
2.718558E+01 1.792720E+01 2.043702E+01
1.009172E+01 -2.883995E+00 -9.670849E+00
3.435967E+01 -3.065721E+01 -1.551522E+01
3.578285E+01 -3.478303E+01 -8.399567E+00
1.348285E+01 -5.385078E+00 1.236075E+01
3.672436E+01 8.252810E+00 -3.578505E+01
2.878951E+01 2.808981E+01 -6.308591E+00
3.628650E+00 -2.919590E+00 -2.154784E+00
1.902212E+01 8.486838E+00 1.702394E+01
1.845622E+01 1.005465E+01 -1.547696E+01
9.431534E+00 5.410018E+00 -7.725642E+00
5.348229E+00 1.062184E+00 5.241690E+00
4.461312E+01 -1.952801E+01 4.011218E+01
9.589769E+00 -4.651562E+00 -8.386098E+00
9.231874E+00 -8.649383E+00 -3.227334E+00
7.084884E+00 3.755919E+00 -6.007384E+00
2.694343E+01 1.499783E+00 3.760983E+02
1.742154E+01 1.598948E+01 6.917119E+00
1.569360E+01 -4.077842E+00 -1.515454E+01
1.599664E+01 -1.571265E+01 3.000854E+00
1.449841E+01 -1.401340E+01 3.718699E+00
1.821941E+01 1.576525E+01 9.132560E+00
8.705819E+00 -7.198158E+00 4.896714E+00
3.121336E+01 -1.566289E+01 2.699904E+01
3.108120E+01 1.667111E+01 2.623195E+01
2.629476E+01 -2.323531E+01 1.230995E+01
2.048126E+01 -2.047999E+01 2.281572E-01
7.937887E+00 -6.669149E+00 -4.304938E+00
3.973637E+01 1.191158E+01 -3.790901E+01
5.436954E+00 3.618863E+00 -4.057622E+00
8.012030E+00 -2.972443E+00 7.440242E+00
1.878409E+01 1.340400E+01 -1.315959E+01
3.385838E+01 -1.040427E+01 -3.222019E+01
1.528496E+01 1.115818E+01 -1.044630E+01
1.137401E+01 6.194279E+00 -9.539338E+00
4.365844E+01 3.608522E+02 3.701672E+01
3.975737E+01 3.848894E+01 -9.962402E+00
1.173227E+01 -2.634774E+00 -1.143259E+01
3.430736E+00 -2.909095E+00 1.818548E+00
4.933128E+01 -4.883006E+01 7.014247E+00
5.193426E+00 -2.559661E+00 4.518828E+00
4.777545E+01 4.713227E+01 -7.812987E+00
5.357338E+00 5.009324E+00 1.899407E+00
2.113246E+01 1.838985E+01 -1.041125E+01
1.641725E+01 1.272033E+01 1.037880E+01
5.540064E+00 -9.424356E-01 5.459315E+00
2.555555E+01 2.300058E+01 -1.113819E+01
3.043792E+01 2.529143E+01 3.860645E+02
5.240979E+00 -2.568099E+00 4.568668E+00
1.953577E+01 -4.349635E+00 1.904539E+01
2.747843E+01 -1.937483E+01 1.948538E+01
3.417513E+00 -3.068131E+00 1.505313E+00
2.427679E+01 2.427673E+01 -5.011467E-02
1.465179E+01 1.442679E+01 -2.557868E+00
4.034121E+01 2.289314E+01 -3.321622E+01
9.464385E+00 -1.015216E+00 9.409778E+00
1.157278E+01 -8.500524E+00 7.853047E+00
3.069215E+01 2.034787E+01 -2.297765E+01
5.055518E+00 -2.543442E+00 4.369115E+00
1.248664E+01 -8.941029E+00 -8.716320E+00
4.232821E+01 -2.540554E+01 -3.385610E+01
1.482696E+01 4.556182E+00 -1.410957E+01
1.525955E+01 -1.492296E+00 -1.518641E+01
2.457714E+01 -1.667246E+01 1.805726E+01
1.891119E+01 -9.284466E+00 1.647519E+01
2.300298E+01 2.298514E+01 9.058739E-01
1.259139E+01 -1.120085E+01 5.751879E+00
1.260640E+01 -1.232105E+01 -2.667025E+00
2.377513E+01 -2.373489E+01 -1.382697E+00
4.117471E+01 4.066561E+01 -6.454870E+00
4.690159E+01 -1.748800E+01 -4.351930E+01
1.283858E+01 1.169565E+01 5.295349E+00
8.606548E+00 6.112755E-03 8.606546E+00
8.788383E+00 -6.937127E+00 5.395549E+00
2.322191E+01 8.957152E+00 -2.142490E+01
1.244669E+01 1.207211E+01 -3.030591E+00
3.556348E+01 3.484450E+02 7.756354E-01
1.008948E+01 -5.169036E+00 -8.664799E+00
3.114007E+01 2.654737E+01 -1.627701E+01
1.123965E+01 -5.353236E-01 1.122689E+01
4.385943E+00 3.995403E+00 -1.809214E+00
1.373782E+01 -2.002535E+00 -1.359108E+01
1.700871E+01 -1.567225E+01 6.608819E+00
2.361083E+01 1.390815E+01 1.907969E+01
3.386589E+00 1.814585E+00 2.859417E+00
3.856844E+01 -3.789917E+01 7.153835E+00
9.183823E+00 -2.965258E-01 9.179035E+00
4.883628E+00 -1.419719E+00 4.672711E+00
8.267153E+00 -7.161237E+00 4.130679E+00
1.964131E+01 -7.978722E-01 1.962509E+01
4.212547E+01 -8.034758E+00 4.135213E+01
5.497462E+00 -1.382351E+00 5.320826E+00
8.893197E+00 -2.234667E+00 -8.607857E+00
1.944697E+01 -8.323915E+00 -3.854245E+02
5.842909E+00 4.769771E+00 -3.374739E+00
1.401710E+01 -1.368311E+01 3.041641E+00
8.747955E+00 4.827206E+00 -7.295532E+00
3.025415E+01 2.290616E+01 -1.976415E+01
3.448666E+01 -2.374728E+01 2.500793E+01
1.478357E+01 -1.338601E+01 6.274444E+00
1.199586E+01 9.218413E+00 3.953240E+02
9.916994E+00 9.606072E+00 2.463769E+00
2.970130E+01 4.660912E+00 -2.933331E+01
2.845212E+01 9.069653E+00 3.760322E+02
1.449170E+01 1.443383E+01 -1.293792E+00
2.450860E+01 -1.186028E+01 2.144773E+01
4.605795E+01 -3.465976E+01 -3.033208E+01
2.955348E+01 9.111166E+00 -2.811396E+01
3.850105E+00 3.269380E+00 2.033337E+00
4.330859E+01 3.653049E+01 -2.326278E+01
4.691731E+00 4.663355E+00 -5.152276E-01
1.956551E+01 -6.143205E+00 1.857607E+01
9.975436E+00 9.975067E+00 8.573594E-02
4.770177E+00 4.507672E+00 -1.560602E+00
2.043283E+01 3.635875E+02 9.117343E-01
3.109458E+01 -8.403421E+00 2.993752E+01
1.454469E+01 -1.382942E+01 4.505037E+00
8.826103E+00 5.237566E+00 7.104083E+00
7.927602E+00 -7.890870E+00 -7.622613E-01
2.086924E+01 -1.362361E-01 -2.086879E+01
2.559734E+00 -9.609840E-01 2.372499E+00
3.833971E+01 3.458433E+02 -3.741237E+00
7.876040E+00 7.758525E+00 1.355467E+00
4.508551E+00 4.273729E+00 -1.436061E+00
1.558944E+01 -1.022876E+01 1.176449E+01
1.497935E+01 1.160504E+01 9.471215E+00
1.796030E+01 1.594435E+01 -8.267404E+00
7.080776E+00 -1.635952E+00 3.961108E+02
3.567375E+01 -2.532688E+01 2.512301E+01
2.271561E+01 -1.894788E+01 -1.252904E+01
4.567546E+01 -4.299702E+01 1.541114E+01
1.891324E+01 -7.376736E-02 1.891310E+01
1.167300E+01 4.011454E+00 -1.096208E+01
2.521245E+01 2.398105E+01 7.783109E+00
6.766997E+00 -3.968965E+00 -5.480836E+00
1.562487E+01 -9.226999E+00 1.260948E+01
4.495322E+00 -1.362945E+00 4.283725E+00
3.291201E+01 -2.429930E+01 2.219784E+01
8.172479E+00 -2.753431E+00 -7.694676E+00
1.195137E+01 1.054256E+01 5.629345E+00
2.314467E+00 2.313269E+00 -7.446459E-02
1.135817E+01 -6.857131E+00 9.054709E+00
2.761919E+01 3.655955E+02 -2.059352E+01
7.032436E+00 -6.928392E+00 -1.205215E+00
2.569928E+00 -2.540699E+00 3.864946E-01
3.886798E+01 -9.315086E+00 -3.773525E+01
1.046480E+01 3.750370E+00 -9.769687E+00
1.605553E+01 -1.858679E+00 1.594758E+01
1.196884E+01 1.060939E+01 5.540203E+00
2.504213E+00 -1.886530E+00 1.646842E+00
1.011133E+01 -2.101102E+00 -9.890618E+00
2.355297E+01 1.289367E+01 1.971029E+01
6.910060E+00 -6.766785E+00 -1.399841E+00
1.061854E+01 -1.032303E+01 -2.487667E+00
1.129663E+01 1.102644E+01 -2.455938E+00
2.463459E+00 -1.841939E+00 1.635815E+00
1.103507E+01 1.748426E+00 1.089568E+01
5.329335E+01 -5.178919E+01 -1.257225E+01
1.855793E+01 -1.682401E+00 3.845185E+02
4.358840E+00 -6.997166E-01 4.302311E+00
3.988448E+01 -1.753308E+00 -3.984592E+01
2.885079E+01 -2.387252E+01 1.620095E+01
2.225993E+01 2.028241E+01 9.172158E+00
1.587086E+01 3.840672E+00 1.539913E+01
4.240527E+00 -1.572522E+00 -3.938178E+00
2.554690E+00 1.097096E-01 2.552333E+00
1.077322E+01 6.159675E+00 8.838585E+00
2.718667E+01 2.161226E+01 1.649318E+01
1.358068E+01 -1.328283E+01 2.828683E+00
4.372204E+00 -8.849508E-01 -4.281709E+00
1.129351E+01 1.119634E+01 -1.478319E+00
4.339263E+00 2.562306E+00 -3.501970E+00
3.473746E+01 -3.362520E+01 8.719948E+00
7.801759E+00 -3.654175E+00 6.893073E+00
3.776715E+01 1.589930E+01 -3.425740E+01
2.374330E+01 -1.403841E+01 3.838514E+02
1.247481E+01 -1.171488E+01 -4.287466E+00
3.222644E+01 -2.561954E+00 -3.212444E+01
4.698156E+00 8.074751E-01 -4.628245E+00
1.382050E+01 3.701816E+02 2.402648E-01
2.744816E+00 1.198517E+00 2.469327E+00
2.534317E+01 -1.294543E+01 2.178743E+01
2.512835E+01 -3.389669E+00 -2.489868E+01
5.511899E+01 -5.116910E+01 -2.048966E+01
3.743413E+00 -3.224683E+00 -1.901200E+00
4.865102E+00 -1.541442E-01 -4.862660E+00
4.259808E+00 -2.035073E+00 -3.742251E+00
1.924585E+01 2.319470E+00 3.838944E+02
1.555796E+01 1.461792E+01 5.326021E+00
1.467781E+01 -2.035138E-01 1.467640E+01
2.057017E+01 1.750318E+01 1.080604E+01
8.538754E+00 4.563204E+00 -7.217167E+00
2.931005E+00 1.403902E+00 -2.572907E+00
1.321288E+01 1.313101E+01 1.468644E+00
1.492969E+01 1.290417E+01 7.508521E+00
6.685629E+00 -5.759990E+00 -3.394133E+00
2.458071E+01 3.723841E+02 2.166293E+01
1.137267E+01 3.917982E+00 1.067647E+01
2.411141E+01 -1.978141E+01 -1.378608E+01
3.220937E+01 1.138331E+01 -3.013078E+01
1.294175E+01 -7.577198E+00 -1.049167E+01
1.228095E+01 1.836823E+00 -1.214281E+01
1.824664E+01 1.529515E+01 9.949781E+00
2.949573E+01 -1.691832E+01 2.416131E+01
1.767654E+01 1.533119E+01 8.798556E+00
2.266351E+01 1.449886E+01 3.855811E+02
1.446089E+01 3.701973E+02 4.313222E+00
6.909820E+00 4.670798E+00 -5.092079E+00
2.764840E+01 -2.437326E+01 1.305290E+01
1.706925E+01 1.278997E+01 1.130380E+01
2.932803E+01 2.921478E+01 2.574883E+00
3.609232E+01 -3.588686E+02 -2.590495E+01
4.695330E+01 -1.306281E+01 4.509961E+01
2.472139E+01 -1.391989E+01 2.042998E+01
3.153956E+01 -2.459302E+01 -1.974657E+01
1.767576E+01 -3.004773E+00 -1.741849E+01
2.030181E+00 -1.906721E+00 -6.971737E-01
1.290193E+01 3.788289E+02 -1.182032E+01
6.806858E+00 4.463430E+00 -5.139174E+00
1.095237E+01 8.351183E+00 3.959139E+02
2.091440E+01 1.446488E+01 -1.510560E+01
1.300259E+01 1.293403E+01 1.333566E+00
1.952753E+00 -4.458809E-01 1.901167E+00
1.474728E+01 -1.471895E+01 9.137042E-01
1.589364E+01 -1.159518E+01 -1.087012E+01
1.556792E+01 1.373819E+01 -7.322705E+00
2.026360E+01 1.900618E+01 -7.026993E+00
1.830237E+01 -2.772364E+00 1.809117E+01
2.846302E+00 2.574502E+00 -1.213825E+00
1.935338E+01 1.844685E+01 5.853795E+00
7.383207E+00 6.717910E+00 -3.062911E+00
2.197471E+01 1.752755E+00 -3.810953E+02
7.640258E+00 -6.864059E+00 3.355330E+00
3.743260E+01 3.345394E+01 -1.679386E+01
1.405160E+01 1.802072E+00 -1.393557E+01
2.104006E+01 1.979174E+01 3.958606E+02
4.746264E+00 -4.148755E+00 2.305398E+00
1.469806E+01 -6.570264E+00 -1.314780E+01
1.558375E+01 1.522006E+01 3.347090E+00
2.994932E+01 -8.263896E+00 2.878662E+01
5.057734E+00 -5.051478E+00 2.514672E-01
1.616743E+01 3.551278E+00 1.577257E+01
7.569724E+00 -5.090475E+00 -5.602480E+00
3.242854E+01 -2.317555E+01 -2.268269E+01
1.161037E+01 1.338195E+00 1.153299E+01
5.643900E+00 3.813897E+00 4.160264E+00
5.524499E+00 8.277003E-01 -5.462143E+00
3.890779E+00 7.074871E-02 3.890135E+00
1.696066E+00 1.555068E+00 6.770537E-01
1.047796E+01 1.011143E+01 -2.747105E+00
1.659690E+01 1.449476E+01 8.084492E+00
8.374226E-01 -6.539177E-01 -5.231331E-01
4.040823E+01 3.216276E+01 -2.446185E+01
1.062249E+01 -8.062584E+00 6.916075E+00
1.791410E+01 -1.572863E+01 8.574679E+00
4.229145E+01 4.094979E+01 1.056793E+01
1.722003E+01 9.264233E+00 1.451562E+01
1.430965E+01 1.551961E+00 -1.422525E+01
7.661296E+00 3.504404E+00 6.812826E+00
1.804832E+01 -3.181882E+00 -1.776562E+01
1.488323E+01 -1.375439E+01 5.685685E+00
1.029005E+01 2.373982E+00 1.001246E+01
2.922954E+01 -2.922953E+01 -2.317170E-02
9.560063E+00 -8.763452E+00 -3.820564E+00
4.668427E+00 -8.618747E-01 -4.588179E+00
2.941148E+01 2.773547E+01 -9.786661E+00
9.611433E+00 -9.588124E+00 6.689773E-01
8.267624E+00 -7.906690E+00 -2.416165E+00
1.448541E+01 3.697241E+02 -2.454526E+00
1.488091E+01 -1.330984E+00 -1.482127E+01
1.354076E+01 -6.806747E+00 -1.170557E+01
1.049665E+01 -2.977527E+00 1.006549E+01
3.016777E+01 9.046040E+00 2.877956E+01
2.812157E+00 1.926800E+00 -2.048333E+00
7.276369E+00 -2.971326E+00 -6.642046E+00
6.938448E+00 6.923180E+00 4.034600E+02
3.589456E+00 3.518408E+00 7.106320E-01
4.061219E+01 -2.795851E+01 -2.945626E+01
4.060945E+00 3.829758E+02 -3.929668E+00
4.100735E+00 4.100662E+00 2.436792E-02
3.437144E+01 -1.388568E+00 3.434338E+01
1.933369E+01 -7.967950E+00 -1.761543E+01
3.639645E+01 3.568555E+00 -3.622108E+01
1.586315E+01 -7.794246E+00 1.381627E+01
1.325751E+01 3.997846E+00 -1.264037E+01
1.069765E+01 9.418721E+00 -5.072227E+00
1.268050E+01 1.251079E+01 2.067669E+00
2.321356E+01 -2.137844E+01 -9.046073E+00
4.831160E+00 -3.870268E+00 -2.891561E+00
9.232797E+00 -9.099576E+00 -1.562770E+00
3.750026E+01 -3.091821E+01 2.122108E+01
9.538466E+00 5.020253E+00 -8.110450E+00
1.752336E+01 3.185865E+00 -1.723132E+01
3.271535E+00 -3.089063E+00 1.077325E+00
6.841047E+00 -1.635670E+00 -6.642628E+00
5.902326E+00 3.035115E+00 -5.062166E+00
1.402366E+01 -9.203278E+00 -1.058125E+01
2.603362E+01 -1.928876E+01 1.748409E+01
3.195081E+01 2.807816E+01 1.524701E+01
7.601595E+00 -6.287805E+00 -4.271739E+00
1.590335E+01 1.305463E+01 9.082576E+00
1.514605E+01 -1.018457E+01 -1.121059E+01
1.858961E+01 -1.856363E+01 -9.823980E-01
5.386651E+00 -2.772959E+00 4.618084E+00
2.752717E+01 -2.652883E+01 7.346179E+00
2.316383E+01 -1.288868E+00 -2.312794E+01
3.326820E+00 -2.025803E+00 2.638911E+00
8.828233E+00 -8.752409E+00 4.018454E+02
7.860756E+00 -1.345258E+00 7.744790E+00
1.391460E+01 -1.318250E+01 4.453980E+00
2.284653E+01 2.265973E+01 2.915603E+00
3.013462E+00 1.258744E+00 -2.737976E+00
4.487469E+01 -3.944302E+01 -2.140059E+01
1.104868E+01 -1.103790E+01 4.880484E-01
7.754765E+00 7.473852E+00 -2.068312E+00
3.867580E+01 -4.320801E+00 3.843368E+01
1.450841E+01 -3.699414E+02 3.584709E+00
6.639429E+00 6.403479E+00 1.754270E+00
7.426951E+00 -6.503979E-01 7.398418E+00
4.185284E+00 2.924319E+00 -2.994155E+00
2.463986E+01 2.190031E+01 -1.129155E+01
1.667013E+01 1.302595E+00 1.661916E+01
1.028534E+01 -1.027174E+01 -5.287531E-01
5.639833E+01 -4.644596E+01 -3.199287E+01
4.304601E+01 4.071940E+01 1.396028E+01
2.156601E+01 -2.022064E+01 7.497901E+00
1.653552E+01 1.277455E+00 1.648610E+01
5.647220E+00 -5.616037E+00 -5.926427E-01
3.473519E+01 -1.345501E+01 -3.202337E+01
2.301563E+01 -2.012753E+01 -1.116250E+01
1.261774E+01 1.105645E+01 6.079664E+00
1.376744E+01 3.079678E+00 1.341857E+01
9.703423E+00 1.072348E+00 -9.643987E+00
1.538876E+01 1.535891E+01 -9.580938E-01
9.778090E+00 -5.500588E+00 8.084218E+00
2.067121E+01 4.872301E+00 2.008879E+01
1.454914E+01 1.361426E+01 5.131220E+00
1.865915E+01 1.455723E+01 1.167265E+01
1.922548E+01 3.877957E+00 -1.883031E+01
8.173660E+00 7.901441E+00 -2.091878E+00
1.456937E+01 -1.450420E+01 -1.376474E+00
2.309166E+00 -2.226398E+00 -6.127001E-01
7.630893E+00 -7.617669E+00 4.490406E-01
1.451209E+01 -6.224816E+00 -1.310925E+01
8.740303E+00 -5.599103E+00 -6.711404E+00
1.024320E+01 8.481727E+00 -5.743127E+00
3.439024E+01 -1.710503E+01 -2.983465E+01
2.179818E+01 1.579047E+01 -1.502737E+01
2.476441E+01 3.817841E+02 -2.466507E+01
2.793963E+01 -1.587030E+00 -2.789452E+01
2.442677E+01 -2.332760E+01 -7.245005E+00
3.209590E+00 2.689459E+00 -1.751651E+00
8.998973E+00 8.974413E+00 6.644038E-01
5.220593E+00 4.918993E+00 -1.748741E+00
1.558601E+01 1.413724E+01 6.562165E+00
2.641132E+01 -2.307233E+01 1.285400E+01
4.424347E+01 3.053130E+01 3.202068E+01
4.350937E+00 -3.894554E+00 1.939871E+00
2.301596E+01 1.062437E+01 -2.041708E+01
9.818806E+00 -9.257523E+00 3.997278E+02
6.033077E+00 2.958467E+00 5.257898E+00
1.652869E+01 7.068172E+00 -1.494117E+01
4.361183E+00 -4.282383E+00 -8.252979E-01
1.823206E+01 -1.723742E+01 5.939661E+00
6.501059E+00 -5.682128E+00 -3.158668E+00
1.832972E+01 5.710608E-01 -1.832082E+01
8.240669E+00 7.414536E+00 -3.596287E+00
1.438823E+01 1.437970E+01 4.951374E-01
1.514263E+01 -1.345495E+01 6.947195E+00
6.723252E+00 -1.095376E+00 -6.633421E+00
9.354782E+00 -9.209614E+00 1.641633E+00
1.569399E+01 6.827466E+00 1.413107E+01
9.092499E+00 -5.581760E+00 -7.177568E+00
1.172566E+01 9.339696E-01 1.168841E+01
1.570032E+01 -1.555350E+01 -2.142150E+00
1.372024E+01 -4.301774E+00 -1.302842E+01
2.423652E+00 4.112424E-01 2.388508E+00
6.000982E+00 -4.785455E+00 3.620940E+00
1.302092E+01 -2.791235E+00 1.271823E+01
1.590120E+01 7.027758E+00 1.426389E+01
4.153322E+00 1.932983E+00 -3.676093E+00
8.340647E+00 -2.464949E+00 7.968088E+00
5.613038E+00 -5.141492E+00 2.251945E+00
1.562743E+01 -1.190891E+01 1.011901E+01
2.401606E+01 -1.644418E+01 -1.750314E+01
2.312539E+01 1.002613E+01 2.083892E+01
8.929983E+00 4.591599E+00 7.659100E+00
3.340615E+01 -5.999943E+00 -3.286292E+01
1.243349E+01 8.621105E+00 -8.959257E+00
3.970629E+00 2.012471E+00 -3.422843E+00
4.936595E+00 4.645203E+00 1.670946E+00
2.275331E+01 -1.531606E+00 2.270171E+01
8.422742E+00 -7.388177E+00 -4.044432E+00
1.810898E+01 -5.284417E+00 -1.732080E+01
8.553572E+00 4.444642E+00 7.308129E+00
3.632419E+01 -3.591338E+01 5.447547E+00
3.185215E+01 2.785927E+01 1.544088E+01
1.264421E+01 -1.115622E+01 5.951021E+00
2.788338E+01 1.397933E+00 -2.784831E+01
1.409178E+01 1.228706E+01 -6.899742E+00
1.817963E+01 -1.409425E+01 3.915174E+02
7.368309E+00 5.767945E+00 -4.585062E+00
7.161219E+00 6.103061E+00 -3.746427E+00
5.603402E+00 5.218830E+00 -2.040080E+00
1.015552E+01 7.289735E+00 3.959293E+02
1.183034E+01 1.789027E+00 -1.169429E+01
1.159937E+01 -1.036290E+01 5.211111E+00
2.432369E+01 2.144297E+01 1.148219E+01
3.321894E+00 3.303247E+00 3.514831E-01
4.765402E+00 2.266190E+00 4.192069E+00
1.529165E+01 1.465528E+01 4.365488E+00
1.424404E+01 1.273675E+01 -6.377152E+00
1.585561E+01 -1.535404E+00 1.578109E+01
1.260241E+01 -1.238683E+01 2.321016E+00
6.027007E+00 2.718404E+00 5.379135E+00
3.986312E+01 3.596221E+01 1.719848E+01
1.169656E+01 -2.339342E+00 1.146023E+01
1.233715E+01 4.996329E+00 1.128016E+01
7.974766E+00 7.121250E+00 3.589524E+00
1.419539E+01 5.047138E+00 -1.326784E+01
1.232771E+01 -1.217856E+01 1.911842E+00
6.694368E+00 -3.984951E+00 5.379102E+00
2.907116E+00 2.415033E+00 1.618312E+00
1.201502E+01 1.066065E+01 5.541777E+00
2.167509E+01 2.113124E+01 4.825000E+00
1.481635E+01 -7.945883E+00 1.250549E+01
3.507618E+00 -2.234016E+00 2.704175E+00
1.375269E+01 -4.878315E+00 -1.285840E+01
1.822616E+01 3.662495E+02 4.136580E+00
6.413722E+00 4.554404E+00 -4.515887E+00
1.498227E+01 1.459484E+01 3.385149E+00
4.729030E+01 1.425012E+01 4.509220E+01
3.442990E+01 3.348301E+01 -8.019089E+00
9.332100E+00 -1.322641E+00 -9.237895E+00
1.188314E+01 4.661789E+00 1.093054E+01
1.107738E+01 -7.448534E+00 -8.199255E+00
1.645282E+01 -1.585770E+01 4.385057E+00
1.821914E+01 1.699366E+01 -6.569049E+00
1.086538E+01 -1.581992E+00 1.074959E+01
1.835553E+01 3.015363E+00 -1.810616E+01
1.365495E+01 -4.408661E+00 1.292367E+01
1.217696E+01 4.990500E+00 1.110735E+01
3.472701E+00 -3.469700E+00 1.443355E-01
1.621177E+00 1.583701E+00 3.465624E-01
5.567066E+00 5.355619E+00 1.519725E+00
3.070110E+00 3.048523E+00 -3.634353E-01
2.508360E+01 1.040578E+01 -2.282338E+01
3.669902E+00 3.669796E+00 -2.781109E-02
3.406634E+00 2.010325E+00 -2.750226E+00
1.072139E+01 1.067569E+01 4.020112E+02
9.102484E+00 -1.468776E+00 8.983202E+00
2.356612E+00 -2.094768E+00 -1.079614E+00
9.519676E+00 2.677077E-01 -9.515911E+00
1.716608E+00 1.236661E-01 -1.712148E+00
3.652721E+00 3.647862E+00 1.883437E-01
2.239629E+01 -2.022172E+00 -2.230481E+01
5.455280E+00 3.039069E+00 4.530357E+00
6.452476E+00 -2.936458E+00 -5.745578E+00
7.985334E+00 7.581449E+00 -2.507428E+00
3.871704E+00 -8.061636E-01 3.786844E+00
6.061953E+00 -5.160943E+00 -3.179929E+00
1.136269E+01 -7.737400E-01 -1.133632E+01
2.296665E+01 2.288035E+01 1.989115E+00
1.196897E+01 1.178961E+01 2.064269E+00
1.339069E+01 -1.114816E+01 7.418155E+00
1.485331E+01 3.519133E+00 -1.443040E+01
1.281900E+01 1.158521E+01 5.487237E+00
2.360193E+01 2.180838E+01 -9.024726E+00
7.997884E+00 7.609350E+00 -2.462508E+00
6.520168E+00 -3.466717E+00 -5.522180E+00
1.682415E+01 -8.210133E+00 1.468489E+01
2.879173E+01 -2.104585E+01 1.964779E+01
5.371413E+00 3.788528E+02 -1.535760E+00
1.787158E+01 -1.774254E+01 -2.143792E+00
2.636853E+00 -1.360244E+00 2.258923E+00
2.967065E+01 1.673401E+01 2.450143E+01
9.746987E-01 5.756500E-01 7.865524E-01
1.479821E+01 1.337349E+01 -6.335343E+00
1.348163E+01 1.078920E+01 8.083793E+00
1.118187E+01 1.102544E+01 -1.863852E+00
2.261994E+01 9.377549E+00 -2.058454E+01
1.264981E+01 -8.173255E+00 9.654824E+00
3.892836E+00 -2.780871E-01 3.882891E+00
4.104457E+00 3.376900E+00 -2.333048E+00
3.653244E+01 5.881931E+00 3.605582E+01
5.063248E+00 -3.273146E+00 3.863030E+00
5.691060E+00 -1.798699E+00 -5.399337E+00
1.738877E+01 -1.337685E+01 -1.110987E+01
2.879527E+01 -1.529171E+00 2.875463E+01
1.611424E+01 1.135343E+01 1.143540E+01
3.134826E+01 1.772083E+01 -2.585896E+01
6.111353E+00 -4.691012E+00 -3.917020E+00
1.595030E+01 1.566322E+00 1.587321E+01
1.454460E+01 3.146612E+00 1.420015E+01
7.189832E+00 -5.923623E+00 4.074847E+00
2.991801E+01 2.956164E+01 -4.603994E+00
1.163705E+01 9.476459E+00 6.754079E+00
1.284583E+01 7.073619E+00 -1.072284E+01
5.931426E+00 5.894841E+00 6.577669E-01
1.816528E+01 3.658430E+02 5.486314E-01
1.006990E+01 1.006599E+01 2.805763E-01
2.556238E+01 -2.551256E+01 1.595232E+00
4.003569E+00 -2.894400E+00 2.766046E+00
3.628414E+01 -3.587010E+01 5.465827E+00
1.366290E+01 -2.457511E-01 -1.366069E+01
2.967922E+01 1.461134E+01 -2.583341E+01
2.299394E+01 -2.125294E+01 8.776900E+00
3.894642E+01 3.727187E+01 -1.129739E+01
9.148245E+00 -5.257241E+00 7.486776E+00
6.257807E+00 4.432864E+00 -4.416997E+00
8.216219E+00 8.212488E+00 -2.476034E-01
7.106657E+00 -6.484581E+00 2.907711E+00
3.090420E+00 -3.086264E+00 -1.602261E-01
1.065012E+01 1.061994E+01 8.011753E-01
5.349899E+01 -4.671785E+01 -2.606885E+01
7.978385E+00 9.094258E-01 7.926385E+00
2.169033E+01 -1.895661E+01 -1.054122E+01
4.632053E+00 -4.396222E+00 1.459157E+00
1.440474E+01 1.440452E+01 -7.856869E-02
3.289725E+00 -2.904342E+00 1.545020E+00
1.231960E+01 -7.655097E+00 9.652568E+00
9.218236E+00 1.786316E+00 9.043503E+00
1.062541E+01 2.081882E+00 1.041946E+01
7.603721E+00 -4.378251E+00 6.216710E+00
1.820260E+01 3.658020E+02 4.086803E-01
1.217905E+01 -9.213137E+00 7.965385E+00
1.085429E+01 -2.091799E+00 -1.065082E+01
8.705547E+00 8.485385E+00 -1.945451E+00
5.047075E+00 2.530285E+00 4.366993E+00
3.523006E+00 -1.962931E+00 2.925487E+00
3.389726E+00 3.327865E+00 6.446350E-01
1.987701E+00 -5.932366E-01 -1.897109E+00
1.475551E+01 -6.295619E+00 -1.334505E+01
1.219579E+01 3.392690E+00 1.171439E+01
7.699458E+00 1.116294E+00 -7.618106E+00
1.297579E+01 7.415219E+00 -1.064827E+01
3.187303E+01 2.976712E+00 -3.173373E+01
3.693119E+00 -3.310915E+00 1.636145E+00
8.908235E+00 -8.753189E+00 -1.654790E+00
2.354963E+01 1.331569E+00 -2.351195E+01
1.046439E+01 -3.644439E+00 -9.809262E+00
1.921131E+01 3.675133E+02 9.862158E+00
2.697596E+01 -2.281272E+01 1.439729E+01
1.362611E+01 -1.361701E+01 4.025021E+02
4.716775E+00 -4.140359E+00 -2.259511E+00
8.517069E+00 -7.795503E+00 3.430831E+00
1.270893E+01 6.730509E+00 1.078040E+01
1.083864E+00 -1.001632E+00 4.141196E-01
7.042119E+00 3.352935E+00 6.192678E+00
1.339769E+01 -3.431280E+00 -1.295085E+01
8.769652E+00 3.784355E+02 -6.778152E+00
2.172241E+01 -3.087322E+00 -2.150189E+01
5.998010E+00 3.489287E+00 -4.878627E+00
1.307376E+01 -1.181815E+01 -5.590573E+00
1.645447E+01 1.628347E+01 -2.366001E+00
3.479409E+00 3.400972E+00 7.346225E-01
5.450647E+00 3.166984E+00 4.436189E+00
1.999725E+01 3.031739E+00 3.832339E+02
1.034692E+01 -1.026850E+01 -1.271469E+00
9.564144E+00 9.094199E+00 -2.961149E+00
1.530658E+01 -7.541000E+00 1.332009E+01
8.152646E+00 -8.034768E+00 -1.381356E+00
1.194962E+01 5.344445E-01 1.193766E+01
1.049309E+01 9.135781E+00 5.161639E+00
9.122362E+00 -9.120902E+00 1.632403E-01
8.028935E+00 7.982355E+00 8.636033E-01
4.554030E+00 1.326342E+00 -4.356605E+00
1.697607E+01 9.700948E+00 1.393121E+01
2.801845E+01 1.597523E+01 -2.301794E+01
7.453323E+00 -7.404823E+00 -8.488955E-01
2.661103E+01 2.033175E+01 1.716878E+01
4.523927E+00 4.503399E+00 4.304832E-01
2.379841E+01 -2.220700E+01 -8.556474E+00
1.163306E+01 4.199229E+00 1.084871E+01
1.140445E+01 -7.905846E-01 -1.137701E+01
2.660432E+01 -2.645853E+01 -2.781338E+00
2.931091E+00 1.447920E+00 -2.548494E+00
1.058830E+01 9.594530E+00 4.478522E+00
1.476613E+01 1.120965E+01 9.611582E+00
2.487127E+01 2.040534E+00 -2.478742E+01
9.056265E+00 9.038113E+00 5.731052E-01
1.111672E+01 -1.021705E+01 -4.381018E+00
1.213434E+01 6.520254E+00 -1.023369E+01
1.593826E+01 -9.884925E-01 1.590758E+01
1.182747E+01 -8.993597E+00 7.681419E+00
1.322841E+01 1.096167E+01 7.404917E+00
1.899872E+01 -2.337614E+00 -1.885436E+01
1.397719E+01 1.262243E+01 6.003011E+00
1.100424E+01 -1.013624E+01 -4.283680E+00
1.674395E+01 -5.289525E+00 -1.588649E+01
1.031464E+01 -8.394983E+00 -5.993008E+00
3.024024E+01 -2.603094E+01 1.539033E+01
2.940298E+01 2.294613E+01 -1.838505E+01
1.019487E+01 -6.154699E+00 8.127428E+00
1.858103E+01 1.550611E+01 1.023793E+01
1.217642E+01 8.611915E+00 8.608140E+00
2.108133E+01 -2.052250E+01 -4.821772E+00
7.559996E+00 7.228674E+00 2.213549E+00
1.017174E+01 -7.725281E+00 6.616974E+00
1.098987E+01 4.806074E+00 9.883266E+00
2.905345E+00 -1.629080E+00 -2.405646E+00
2.023124E+01 1.191027E+01 -1.635385E+01
2.188631E+01 2.166284E+01 3.119625E+00
9.482531E+00 7.663639E+00 5.584536E+00
1.580817E+01 1.049246E+01 -1.182398E+01
1.879241E+01 1.859057E+01 -2.746895E+00
1.213624E+01 5.537317E+00 1.079938E+01
2.391474E+01 2.341607E+01 4.858251E+00
1.807363E+01 9.044377E+00 1.564786E+01
1.668562E+01 1.607617E+01 -4.468405E+00
1.528265E+01 -2.765743E+00 1.503031E+01
5.162289E+00 4.060831E+00 -3.187299E+00
1.580164E+01 1.072088E+01 1.160839E+01
7.560745E+00 5.016570E-02 -7.560579E+00
1.784322E+01 -6.669066E+00 -1.655005E+01
2.097536E+01 2.096596E+01 6.279853E-01
2.669105E+01 -1.282892E+01 -2.340579E+01
1.299165E+01 2.573805E+00 -1.273415E+01
1.643355E+01 4.169001E+00 -1.589594E+01
1.623521E+01 -4.504754E+00 1.559773E+01
1.864575E+01 -1.721398E+01 7.165379E+00
1.144815E+01 -1.094867E+01 3.344650E+00
8.206068E+00 -8.147881E+00 -9.754977E-01
6.244093E+00 -5.215953E+00 3.432569E+00
9.669348E+00 -6.443865E+00 7.209223E+00
4.512129E+00 2.073101E+00 4.007687E+00
1.655793E+01 1.081307E+01 -1.253963E+01
1.928437E+01 9.266989E+00 1.691183E+01
9.555556E+00 6.845128E-01 -9.531007E+00
2.988995E+01 -2.779235E+01 -1.099975E+01
4.091691E+00 3.801785E+02 -1.462233E+00
2.902408E+01 6.397452E+00 2.831025E+01
1.914907E+01 -3.174772E+00 1.888406E+01
6.781547E+00 6.579786E+00 -1.641890E+00
1.429800E+01 -1.190824E+01 -7.913702E+00
1.138057E+01 -1.061372E+01 3.988932E+02
3.421676E+01 -2.139748E+01 2.670083E+01
7.467229E+00 3.513465E+00 -6.589011E+00
6.342282E+00 4.020755E+00 -4.904903E+00
4.510331E+00 -2.484592E+00 3.764291E+00
7.495737E+00 2.040743E+00 7.212589E+00
3.827920E+00 -2.859465E+00 2.544883E+00
3.432621E+00 -2.451287E+00 2.402932E+00
6.713760E+00 6.261048E+00 2.423603E+00
6.435698E+00 -6.315205E+00 1.239513E+00
1.283684E+01 -1.013712E+01 -7.875484E+00
3.832121E+00 -3.361603E+00 -1.839776E+00
1.527671E+01 -1.523888E+01 1.074399E+00
1.515181E+01 7.963368E+00 1.289039E+01
1.179130E+01 -2.567544E+00 1.150837E+01
1.951510E+01 1.943400E+01 1.777317E+00
1.239800E+01 -5.837313E+00 1.093783E+01
4.352646E+00 -2.459682E+00 3.591029E+00
1.791302E+01 -1.531960E+00 -1.784739E+01
1.097294E+01 1.066224E+01 2.592688E+00
9.797380E+00 -9.005121E+00 -3.859591E+00
1.355461E+01 1.309979E+01 -3.481830E+00
1.918796E+01 -1.885762E+01 -3.545133E+00
1.263266E+01 -3.937246E-01 -1.262652E+01
1.028613E+01 5.708586E+00 8.556663E+00
1.049366E+01 6.848215E+00 7.951029E+00
5.534656E+00 3.786544E+02 -1.434320E+00
1.710553E+01 1.130621E+01 -1.283623E+01
2.406960E+01 -2.360941E+00 3.790465E+02
1.056515E+01 -1.018013E+01 -2.826189E+00
8.499186E+00 8.179441E+00 -2.309309E+00
1.600716E+01 3.187043E+00 1.568668E+01
1.649252E+01 -1.923380E+00 -1.637998E+01
1.267615E+01 1.242086E+01 -2.531197E+00
3.431235E+01 -3.237609E+01 -1.136337E+01
1.291584E+01 4.567989E+00 -1.208107E+01
2.176102E+01 8.105372E+00 2.019518E+01
1.237146E+01 -9.658211E+00 7.731239E+00
1.562551E+01 -8.299282E+00 1.323928E+01
2.528714E+01 -2.474196E+01 5.222530E+00
9.944240E+00 4.117825E+00 9.051598E+00
1.536150E+01 -1.446881E+01 -5.160348E+00
1.998462E+00 3.646748E-01 1.964907E+00
9.106092E+00 9.072265E+00 -7.841729E-01
5.201673E+00 -4.572144E+00 -2.480505E+00
5.498210E+00 5.066299E+00 2.136100E+00
5.420262E+00 5.194919E+00 -1.546628E+00
1.503885E+01 -1.433076E+01 4.560278E+00
3.931104E+00 -3.911783E+00 -3.892658E-01
3.144496E+00 -1.997819E+00 -2.428286E+00
2.723139E+00 2.059233E+00 -1.781866E+00
1.824197E+01 8.689658E+00 1.603930E+01
5.002010E+00 4.831123E+00 1.296284E+00
1.966164E+01 -1.960547E+01 1.485124E+00
1.972145E+01 -1.008262E+01 -1.694923E+01
1.494880E+01 7.683157E+00 -1.282325E+01
2.164828E+01 -9.247289E+00 1.957386E+01
1.618075E+01 1.558122E+01 -4.363766E+00
1.565989E+01 -1.189883E+01 -1.018087E+01
1.113826E+01 9.786519E+00 5.318346E+00
1.742016E+01 1.661278E+01 5.241889E+00
1.543921E+01 1.476899E+01 -4.499573E+00
1.516399E+01 -1.430991E+01 -5.017277E+00
6.758578E-01 -5.548419E-01 -3.859200E-01
1.342528E+01 -6.368507E+00 1.181865E+01
3.164434E+00 -2.693665E+00 -1.660665E+00
9.756336E+00 1.710457E-02 9.756321E+00
6.920344E+00 1.620762E+00 6.727874E+00
2.852072E+01 -1.529304E+01 -2.407393E+01
9.347611E+00 -8.787745E-01 -9.306212E+00
2.535951E+01 1.703323E+01 1.878760E+01
1.680542E+01 -1.650341E+01 -3.171706E+00
1.560147E+01 5.890839E+00 -1.444659E+01
1.392502E+01 -8.594815E+00 1.095606E+01
1.743469E+01 1.689778E+01 4.293436E+00
1.179605E+01 -1.003084E+01 6.207186E+00
1.704115E+01 1.113889E+01 -1.289675E+01
1.513663E+01 -8.344975E+00 1.262850E+01
9.306350E+00 4.718749E+00 8.021320E+00
2.231508E+01 -6.522626E+00 -2.134053E+01
8.703885E+00 8.670263E+00 4.022357E+02
2.192391E+01 -3.524253E+00 2.163879E+01
2.413008E+01 -1.298597E+01 -2.033778E+01
1.407745E+01 -1.368278E+01 -3.310042E+00
1.193829E+01 1.153238E+01 3.086577E+00
1.831809E+01 -1.527727E+01 1.010729E+01
1.731578E+01 -1.731221E+01 3.512423E-01
1.794005E+01 -8.336292E+00 -1.588558E+01
2.472174E+01 -2.302383E+01 9.003744E+00
1.680959E+01 -2.823625E+00 -1.657074E+01
1.565344E+01 1.486635E+01 4.901218E+00
1.608743E+01 1.601996E+01 1.471738E+00
2.229513E+01 -1.029914E+01 1.977373E+01
6.889581E-01 -4.470976E-01 5.241822E-01
6.106753E+00 -4.730462E+00 -3.862014E+00
1.168358E+01 1.147886E+01 2.177532E+00
1.202728E+01 -4.071672E+00 1.131711E+01
2.001782E+01 -1.755559E+00 -1.994069E+01
8.295926E+00 -7.187954E+00 -4.141945E+00
1.058826E+01 -5.513888E+00 9.039270E+00
2.380293E+01 -2.275037E+01 -7.000010E+00
6.244067E+00 -5.464778E+00 -3.020690E+00
2.108041E+01 2.047500E+01 5.015758E+00
3.049738E+00 -2.666042E+00 -1.480918E+00
1.121884E+01 -1.010490E+01 3.981263E+02
8.551472E+00 3.364968E+00 7.861595E+00
1.850925E+01 8.349593E+00 -1.651898E+01
7.378511E+00 -1.643163E+00 7.193222E+00
2.992339E+01 2.035943E+00 2.985404E+01
2.732917E+01 -7.907294E+00 2.616024E+01
5.399477E+00 -5.086792E+00 1.810775E+00
5.668987E+00 4.809208E+00 -3.001488E+00
4.002051E+00 3.943781E+00 6.804439E-01
7.506687E+00 5.316037E+00 5.300010E+00
1.400357E+01 -3.452833E+00 -1.357122E+01
1.293305E+01 -1.020998E+01 7.938531E+00
2.815004E+01 2.565116E+00 2.803293E+01
1.602705E+01 -1.483267E+01 -6.071113E+00
5.404473E+00 1.709538E+00 -5.126968E+00
6.979269E+00 -6.961396E+00 -4.991587E-01
9.838692E-01 3.834939E+02 -8.437157E-01
2.565819E+01 1.983398E+01 -1.627747E+01
1.050716E+01 -1.004711E+01 3.075040E+00
9.680793E+00 -3.622306E-01 -9.674014E+00
1.579998E+01 6.655959E+00 -1.432961E+01
1.557797E+01 1.556360E+01 6.689291E-01
9.556166E+00 8.830205E+00 3.653464E+00
9.085827E+00 7.804125E+00 -4.652729E+00
4.188208E+00 2.190901E+00 3.569459E+00
2.021742E+01 3.393403E+00 -1.993060E+01
7.502436E+00 -6.552880E+00 3.993467E+02
2.760468E+01 1.427668E+00 2.756774E+01
1.299161E+01 -3.710195E+02 -5.376085E-01
1.983201E+01 -1.637916E+01 -1.118176E+01
9.384437E+00 8.189104E+00 4.583256E+00
6.906593E+00 6.807513E+00 1.165670E+00
1.090133E+01 -1.084401E+01 -1.116513E+00
2.876549E+01 2.868834E+01 2.105308E+00
8.232641E+00 7.180348E+00 -4.027280E+00
4.196285E+00 -1.442150E+00 3.940687E+00
1.146239E+01 8.078806E+00 8.131370E+00
8.901108E+00 -8.544115E+00 -2.495560E+00
8.186750E+00 -8.043769E+00 1.523372E+00
1.082845E+01 6.423146E+00 8.717708E+00
5.204090E+00 -5.181501E+00 -4.843632E-01
2.219077E+01 -5.051777E+00 -2.160809E+01
9.560201E+00 -2.916842E+00 9.104365E+00
1.449521E+01 -1.368960E+01 -4.765098E+00
6.947336E+00 -5.959016E+00 3.571499E+00
1.260992E+01 2.292133E+00 -1.239985E+01
8.649408E+00 8.135612E+00 -2.936678E+00
1.519899E+01 2.576762E+00 1.497897E+01
3.872015E+00 -2.244210E+00 3.155317E+00
2.236079E+01 -1.526867E+01 1.633624E+01
1.013860E+01 -8.298046E+00 -5.825263E+00
2.525202E+01 -2.514942E+01 2.273984E+00
4.395913E+00 -2.098606E-01 3.986091E+02
1.049462E+01 9.632156E+00 4.166378E+00
8.481700E+00 1.294564E+00 8.382323E+00
1.727581E+01 -1.502692E+00 1.721033E+01
1.935858E+01 -1.935437E+01 4.038151E-01
2.670019E+00 2.185950E+00 1.533175E+00
2.731220E+01 -1.639322E+00 2.726296E+01
2.496506E+01 2.496377E+01 2.537082E-01
8.641706E+00 2.395296E+00 8.303111E+00
8.670916E+00 8.308180E+00 -2.481720E+00
1.053156E+01 -5.480569E+00 8.993172E+00
4.570567E+00 -3.983411E+00 2.241099E+00
9.601682E+00 9.537412E+00 1.109085E+00
4.809669E+00 2.152393E+00 -4.301176E+00
5.688028E+00 -3.514778E+00 4.472136E+00
1.386320E+01 -1.432508E+00 1.378899E+01
5.692139E+00 4.800352E+00 -3.058932E+00
6.316052E+00 -5.343839E+00 -3.366882E+00
3.768134E+00 -3.651367E+00 9.307783E-01
1.910528E+01 -1.163205E+01 -1.515609E+01
1.321346E+01 1.298651E+01 2.438422E+00
1.771294E+00 -9.269631E-01 1.509378E+00
5.593003E+00 3.910102E+00 3.999098E+00
1.236185E+01 -1.200389E+01 2.953270E+00
4.815703E+00 -6.900610E-01 4.766006E+00
3.449511E+00 3.200035E+00 -1.287986E+00
1.164947E+01 4.193096E+00 1.086868E+01
1.214012E+01 1.932439E+00 -1.198533E+01
8.255256E+00 7.226662E+00 -3.990563E+00
1.886427E+01 1.886159E+01 3.177496E-01
1.296303E+01 -7.734475E+00 -1.040279E+01
1.688536E+01 -1.657823E+01 3.205863E+00
7.582681E+00 -3.760680E+00 -6.584401E+00
1.448647E+01 -8.367080E+00 -1.182580E+01
1.242454E+01 -9.021340E+00 -8.543097E+00
1.047548E+01 1.046397E+01 -4.908569E-01
1.413587E+01 1.019644E+00 -1.409905E+01
1.232749E+01 4.943210E+00 1.129299E+01
7.841889E+00 -7.840297E+00 -1.580037E-01
8.554392E+00 -7.368141E+00 4.346047E+00
7.494280E+00 -7.469252E+00 6.119711E-01
1.847904E+01 1.843778E+01 1.234237E+00
1.044162E+01 9.617234E+00 -4.066470E+00
8.706857E+00 2.657810E+00 -8.291285E+00
4.375497E+00 -3.690883E+00 -2.349969E+00
1.230353E+01 1.020332E+01 -6.875246E+00
1.058855E+01 -1.053938E+01 1.019221E+00
1.373579E+01 -2.662117E-01 -1.373321E+01
1.337786E+01 -4.849120E+00 1.246809E+01
1.007001E+01 1.004549E+01 7.023913E-01
8.778662E+00 2.033620E+00 -8.539865E+00
1.154927E+01 -2.747465E+00 1.121771E+01
1.738301E+01 -1.928388E+00 1.727572E+01
1.021850E+01 -9.925779E+00 2.428316E+00
7.589838E+00 -1.451039E+00 7.449841E+00
4.597251E+00 -4.192589E-01 4.578093E+00
2.100439E+01 -1.257612E+01 -1.682337E+01
1.727329E+01 -1.470317E+01 -9.065493E+00
1.492736E+01 -3.025183E+00 -1.461761E+01
5.272185E+00 3.806689E+02 -4.086554E+00
2.333903E+01 -3.506979E+00 2.307404E+01
6.995025E+00 -6.732942E+00 -1.896806E+00
1.267400E+01 1.260300E+01 -1.339665E+00
3.040385E+01 -5.920849E+00 3.731782E+02
1.015671E+01 1.011457E+01 9.242295E-01
3.046717E+01 3.590351E+02 1.746437E+01
1.599008E+01 1.122391E+01 1.138888E+01
1.499793E+01 3.260318E+00 1.463927E+01
4.836939E+00 -4.095963E+00 -2.572754E+00
9.029317E+00 -9.098191E-01 8.983362E+00
1.591808E+01 1.250630E+01 9.847727E+00
2.242820E+01 -2.091133E+01 -8.108060E+00
1.489502E+01 -1.026309E+01 -1.079494E+01
8.143868E+00 -5.049414E+00 -6.389524E+00
1.898133E+01 3.675379E+02 9.449383E+00
7.570355E+00 7.228266E+00 -2.249987E+00
1.234905E+01 3.233864E+00 1.191810E+01
7.604860E+00 8.398999E-01 7.558338E+00
1.560025E+01 1.339710E+01 7.992838E+00
1.240898E+01 -1.224475E+01 2.012204E+00
8.133960E+00 6.961552E+00 -4.206910E+00
3.359840E+01 -5.231854E+00 -3.318856E+01
1.290426E+01 -6.953602E+00 -1.087048E+01
1.114849E+01 -8.921683E+00 6.685240E+00
2.438494E+01 -3.009716E-01 -2.438309E+01
1.952472E+01 1.204068E+01 1.537000E+01
2.198130E+00 -2.330038E-01 -2.185746E+00
4.322955E+00 4.300442E+00 -4.406064E-01
4.487721E+00 4.237000E+00 -1.479010E+00
1.385798E+01 -1.295546E+00 1.379728E+01
3.769319E+00 1.495037E+00 -3.460149E+00
1.066287E+01 9.854128E+00 -4.073451E+00
2.229150E+01 1.384278E+01 -1.747251E+01
1.225515E+01 1.225492E+01 7.507707E-02
7.579861E+00 -5.851550E+00 -4.818056E+00
8.343330E+00 3.778597E+00 -7.438640E+00
5.123553E+00 1.647295E+00 4.851517E+00
6.456383E+00 -6.389554E+00 -9.265446E-01
1.148337E+00 -1.048525E+00 -4.682661E-01
1.893064E+01 -1.286273E+01 -1.388954E+01
3.463583E+01 -3.452982E+01 2.707841E+00
4.553385E+00 4.549121E+00 1.969919E-01
1.764741E+00 1.079559E+00 -1.396017E+00
1.442606E+01 1.277119E+01 -6.708798E+00
1.198564E+01 -1.188141E+01 4.014228E+02
1.357065E+01 -1.326817E+01 -2.849254E+00
4.181278E+00 -2.708847E+00 3.185158E+00
1.092740E+01 -5.515451E+00 -9.433340E+00
6.809392E+00 6.526115E+00 1.943616E+00
1.340767E+01 1.207187E+01 -5.833998E+00
9.544977E+00 -9.215087E+00 2.487720E+00
2.701165E+01 2.061425E+01 -1.745513E+01
1.238842E+01 2.808103E+00 1.206596E+01
9.004067E+00 -7.491014E+00 4.995791E+00
1.308559E+01 -1.063327E+01 7.626676E+00
5.398917E-01 -3.900171E-01 -3.733225E-01
1.203947E+01 1.053135E+01 -5.834334E+00
1.412134E+01 -1.025862E+01 9.704281E+00
3.284175E+00 7.518097E-01 3.196965E+00
1.859725E+00 9.735160E-01 -1.584565E+00
8.436142E+00 8.318299E+00 1.405132E+00
1.429789E+01 -1.026563E+01 9.952211E+00
1.471794E+01 1.439235E+01 -3.078638E+00
5.198895E+00 -4.818579E+00 1.951873E+00
3.338174E+00 -1.517487E+00 2.973321E+00
4.134008E+00 -1.729186E+00 3.754988E+00
1.779344E+01 -1.086555E+01 1.409065E+01
6.442678E+00 1.755713E+00 6.198837E+00
1.333584E+01 -1.045106E+01 8.283715E+00
5.792193E+00 4.783611E+00 3.265970E+00
1.355144E+01 9.516603E-01 -1.351798E+01
9.595067E+00 6.971719E+00 6.592453E+00
6.259779E+00 -9.218599E-01 6.191527E+00
4.895912E+00 -1.287149E+00 4.723685E+00
2.120592E+01 -1.701855E+00 -2.113752E+01
1.167727E+01 1.062555E+01 4.843162E+00
1.295201E+01 -7.021926E+00 1.088334E+01
6.516214E+00 -5.658737E+00 3.231060E+00
3.881396E+00 -3.661481E+00 1.287943E+00
3.485843E+00 -1.035886E+00 3.328369E+00
7.306826E+00 5.322741E+00 5.005810E+00
8.190846E+00 -2.554074E+00 -7.782459E+00
6.156367E+00 5.225330E+00 -3.255270E+00
1.748160E+01 1.742458E+01 1.410896E+00
7.476764E+00 8.212858E-01 -7.431520E+00
5.608471E+00 5.372155E+00 1.610867E+00
7.154929E+00 3.613572E+00 -6.175363E+00
1.071041E+01 -1.048515E+01 -2.185053E+00
1.809039E+00 -1.267288E+00 -1.290970E+00
1.353328E+01 8.467698E-01 -1.350676E+01
8.453459E+00 -8.196678E+00 -2.067713E+00
9.299131E+00 8.829000E+00 -2.919348E+00
7.407197E+00 -3.922422E+00 6.283404E+00
1.062544E+01 -1.044125E+01 1.969879E+00
1.072650E+01 -1.043496E+01 -2.483816E+00
8.581572E+00 7.918185E+00 -3.308431E+00
6.564061E+00 4.860068E+00 -4.412101E+00
3.110451E+00 -2.650944E+00 1.627085E+00
1.223454E+01 1.057377E+01 -6.154619E+00
5.842427E+00 4.810878E+00 3.315027E+00
1.198448E+01 -1.126739E+01 -4.083329E+00
1.143484E+01 -8.293446E+00 -7.872372E+00
1.024821E+01 -3.211662E+00 9.731954E+00
1.525017E+01 3.775336E+00 -1.477547E+01
1.816930E+00 8.034524E-01 1.629631E+00
9.865184E+00 -3.007619E+00 -9.395535E+00
1.012552E+01 -5.837914E+00 -8.273144E+00
9.682441E+00 -4.694862E-01 -9.671052E+00
4.526392E+00 1.167976E+00 4.373106E+00
7.075365E+00 5.876140E+00 3.941036E+00
7.668451E-01 1.439388E-02 -7.667100E-01
1.100724E+01 -8.964444E+00 6.387336E+00
9.712770E+00 2.054028E-01 9.710598E+00
2.444816E+00 -2.202397E+00 1.061400E+00
1.119100E+01 -5.305161E+00 -9.853611E+00
1.201992E+01 -4.353270E+00 -1.120391E+01
9.237410E+00 8.446242E-01 9.198715E+00
1.731544E+01 -1.032387E+01 -1.390116E+01
1.347445E+01 3.706045E+02 -1.456215E+00
9.491323E+00 -8.997438E+00 -3.021807E+00
1.643163E+01 -6.948786E+00 -1.489002E+01
5.075673E+00 -3.865973E+00 3.288876E+00
9.251534E+00 -7.576273E+00 5.309517E+00
2.043543E+01 1.582894E+01 1.292484E+01
8.647961E+00 -8.105561E+00 -3.014484E+00
1.226764E+01 2.672911E+00 1.197291E+01
8.649619E+00 -8.494825E+00 -1.629062E+00
8.825722E+00 9.365953E-01 -8.775885E+00
8.352511E+00 8.351991E+00 9.319665E-02
6.743350E+00 6.326510E+00 -2.334105E+00
1.315750E+01 -1.054554E+01 -7.868379E+00
9.286189E+00 -9.023505E+00 2.193092E+00
2.353201E+01 2.145361E+01 9.669442E+00
1.314605E+01 1.046272E+01 -7.959278E+00
2.766993E+01 -2.411009E+01 1.357676E+01
1.554086E+01 5.297248E+00 1.461018E+01
8.373671E+00 8.373120E+00 9.610218E-02
1.818385E+00 1.827409E-01 -1.809180E+00
4.610862E+00 2.560393E+00 3.834636E+00
6.370504E+00 5.494318E+00 3.224251E+00
1.342278E+01 -8.433520E+00 1.044255E+01
1.553619E+00 -1.282697E+00 8.765970E-01
6.232688E+00 -5.867807E+00 -2.101247E+00
1.494989E+01 -1.212862E+01 8.740454E+00
7.598974E+00 7.597628E+00 1.430360E-01
1.985105E+01 1.384935E+01 -1.422181E+01
1.557873E+01 -1.551977E+01 1.354055E+00
9.940626E+00 5.562963E-01 9.925048E+00
9.001610E+00 -8.789526E+00 1.942478E+00
4.579103E+00 -4.407772E+00 -1.240859E+00
2.058479E+01 -2.044113E+01 -2.427741E+00
6.335261E+00 5.207708E+00 -3.607673E+00
2.267616E+01 -1.377700E+01 1.801118E+01
9.042669E+00 -9.042542E+00 4.792630E-02
1.846400E+01 1.421844E+01 1.177944E+01
2.341018E+01 2.132213E+01 9.664532E+00
8.991657E+00 6.291212E+00 -6.424215E+00
1.008787E+01 -8.612792E+00 -5.252138E+00
3.203084E+00 -2.236203E+00 2.293282E+00
4.720073E+00 3.892407E+00 -2.669881E+00
2.415910E+01 1.794806E+01 1.617187E+01
2.916484E+01 -1.795095E+01 2.298590E+01
9.837085E+00 -1.055339E+00 9.780312E+00
1.187146E+01 9.967704E+00 -6.447986E+00
6.550693E+00 6.277091E+00 1.873421E+00
5.317452E+00 7.737701E-01 5.260854E+00
2.675081E+01 -1.544418E+01 -2.184224E+01
1.404369E+01 9.142504E-01 -1.401390E+01
2.911345E+01 -1.793454E+01 2.293349E+01
1.377367E+01 4.641222E+00 1.296815E+01
2.754579E+01 -2.404975E+01 1.343056E+01
8.435271E+00 -7.235144E+00 -4.336645E+00
5.961371E+00 4.951922E+00 3.319097E+00
9.368431E+00 -5.570359E+00 -7.532502E+00
9.690628E+00 4.313845E+00 -8.677500E+00
1.763256E+01 -1.704706E+01 -4.506080E+00
9.085647E+00 -8.993437E+00 -1.291149E+00
4.124056E+00 3.029754E+00 -2.797932E+00
1.289418E+01 -1.246318E+01 -3.305917E+00
1.189924E+01 -1.110139E+01 -4.283826E+00
8.950286E+00 7.267988E+00 5.223406E+00
8.270913E+00 7.328182E+00 -3.834808E+00
6.825692E+00 -1.899842E+00 -6.555965E+00
3.912435E+00 1.724141E+00 -3.512048E+00
1.135725E+01 -9.472430E+00 6.265804E+00
1.310619E+01 5.872303E+00 1.171701E+01
5.636692E+00 1.096061E+00 5.529101E+00
1.831523E+01 1.166818E+01 -1.411741E+01
9.482199E+00 -1.772085E+00 -9.315139E+00
1.316542E+01 9.935835E+00 8.637569E+00
7.306977E+00 -3.346223E+00 -6.495746E+00
1.708864E+01 1.373051E+01 1.017323E+01
4.637442E+00 3.800869E+02 -2.488611E+00
1.754130E+01 1.188011E+01 1.290582E+01
6.049807E+00 -5.682592E+00 -2.075648E+00
1.609408E+01 4.906857E+00 -1.532782E+01
1.709424E+01 1.120150E+01 -1.291277E+01
9.410158E+00 9.397507E+00 4.877897E-01
3.564744E+00 -2.155579E+00 -2.839169E+00
1.614834E+00 -8.166172E-01 -1.393135E+00
1.844543E+00 -1.708815E+00 -6.944710E-01
1.351932E+01 -1.182111E+01 -6.559974E+00
4.250065E+00 1.126902E+00 -4.097944E+00
1.189013E+01 1.179490E+01 1.501810E+00
1.867954E+01 1.858493E+01 1.877648E+00
4.722979E+00 -3.760607E+00 2.857335E+00
2.289822E+01 3.617548E+02 5.429524E+00
1.458290E+01 -9.739724E+00 1.085351E+01
1.224212E+01 1.181755E+01 -3.196086E+00
4.895689E+00 -4.867040E+00 5.288580E-01
1.472289E+01 -1.421653E+01 -3.828038E+00
1.378738E+01 -1.096800E+01 -8.354326E+00
1.361012E+01 1.263312E+01 5.063575E+00
4.768344E+00 -4.762321E+00 2.395866E-01
1.362367E+01 1.361821E+01 -3.856943E-01
3.507313E+00 3.090193E+00 -1.658900E+00
6.568661E+00 -5.802460E+00 3.078761E+00
2.019424E+00 3.835556E+02 -1.969910E+00
1.123751E+01 5.648001E+00 9.715019E+00
5.710921E+00 -5.709848E+00 1.107333E-01
1.034688E+01 -9.499387E+00 -4.101159E+00
1.707710E+01 -3.970911E+00 -1.660901E+01
6.855602E+00 -6.392474E+00 2.477004E+00
5.492007E+00 1.140060E+00 5.372374E+00
6.728926E+00 -6.283940E+00 -2.406353E+00
1.302898E+01 1.207386E+01 -4.896549E+00
1.156555E+01 -2.996980E+00 1.117050E+01
1.175486E+01 -3.436904E+00 -1.124119E+01
1.831240E+01 -1.396231E+01 1.184896E+01
4.164965E+00 2.843196E+00 3.043545E+00
1.064590E+01 1.059574E+01 1.032277E+00
2.889567E+01 1.988113E+01 2.096903E+01
9.008176E+00 -5.375402E+00 -7.228575E+00
1.427666E+01 1.405629E+01 2.498734E+00
8.149188E+00 8.134700E+00 4.857182E-01
1.110759E+01 1.038654E+01 -3.936812E+00
6.279255E+00 -1.801643E+00 6.015242E+00
1.419837E+01 1.175979E+01 -7.956193E+00
3.428003E+00 -1.382983E+00 3.136648E+00
1.564898E+01 -4.910483E+00 1.485859E+01
1.218577E+01 -4.009678E-01 -1.217917E+01
6.538282E+00 -3.646557E+00 5.426947E+00
2.069974E+01 -1.967366E+01 3.965637E+02
5.908802E+00 4.922979E+00 3.267753E+00
9.516571E+00 -9.498837E+00 5.807131E-01
1.036824E+01 -5.528588E+00 8.771267E+00
7.376629E+00 2.462667E+00 -6.953411E+00
7.212910E+00 -2.935064E+00 -6.588738E+00
1.704749E+01 1.127122E+01 -1.278970E+01
1.796109E+01 -1.753191E+01 -3.902943E+00
1.752704E+01 -1.751338E+01 6.920681E-01
2.246223E+01 1.926515E-02 -2.246222E+01
1.079360E+01 4.950188E-01 -1.078224E+01
1.133931E+01 6.521496E-01 1.132054E+01
7.033887E+00 -5.092430E+00 4.852084E+00
1.609556E+01 6.453996E+00 1.474493E+01
3.539920E+01 -3.539901E+01 1.157120E-01
1.126669E+01 1.437846E+00 1.117456E+01
6.669314E+00 6.130536E+00 -2.626076E+00
7.200732E+00 -3.002725E+00 -6.544783E+00
1.539218E+01 4.731133E+00 1.464703E+01
7.161368E+00 4.574601E+00 -5.509829E+00
1.673402E+01 -4.655859E+00 3.869267E+02
9.280807E+00 8.699788E+00 3.232192E+00
2.007720E+01 -1.480487E+01 1.356134E+01
1.156592E+01 3.167393E+00 -1.112377E+01
2.038572E+01 -1.300889E+01 -1.569542E+01
1.410548E+01 -1.155841E+01 -8.085031E+00
1.499702E+01 -6.679702E+00 -1.342730E+01
1.155577E+01 -1.060937E+01 -4.580080E+00
1.124411E+01 -8.880992E+00 6.896235E+00
9.111661E+00 -9.111607E+00 -3.136527E-02
6.067331E+00 4.975897E+00 -3.471736E+00
1.725843E+01 3.082971E+00 1.698084E+01
7.747835E-01 3.615362E-01 6.852598E-01
1.577649E+01 -1.574044E+01 1.065998E+00
7.969331E+00 3.628407E+00 -7.095414E+00
1.224578E+01 -1.071909E+01 -5.921161E+00
4.339102E+00 -4.215456E+00 -1.028466E+00
1.127190E+01 1.060132E+01 -3.829867E+00
1.182915E+01 -4.918210E+00 1.075825E+01
5.210393E+00 4.987713E+00 1.506954E+00
2.143470E+01 -1.756965E+01 -1.227820E+01
6.211639E+00 4.430473E+00 4.353776E+00
8.005964E+00 -6.549178E+00 4.604751E+00
7.132856E+00 -5.056492E+00 5.030858E+00
2.401008E+01 1.068388E+01 2.150207E+01
1.576329E+01 -1.572412E+01 1.110512E+00
1.719577E+00 -3.184192E-01 1.689838E+00
5.054345E+00 3.071758E+00 4.013814E+00
1.378889E+01 -2.943917E+00 1.347096E+01
1.133504E+01 -4.562477E+00 -1.037627E+01
3.767366E+00 3.767053E+00 4.857010E-02
1.437158E+01 1.409155E+01 2.823191E+00
2.863976E+00 -2.168757E+00 1.870521E+00
1.719796E+01 9.619304E+00 1.425619E+01
7.477168E+00 -7.420629E+00 -9.177685E-01
1.793914E+01 -1.698210E+00 -1.785858E+01
1.559426E+01 3.944510E+00 -1.508714E+01
3.050095E+01 2.007223E+01 -2.296548E+01
1.305831E+01 6.046637E+00 -1.157401E+01
1.167973E+01 -6.708700E+00 9.560831E+00
3.411196E+00 -3.075046E+00 1.476601E+00
7.315192E+00 -2.482661E+00 -6.881019E+00
4.053639E+00 -3.143448E+00 2.559439E+00
7.852339E+00 -1.779746E+00 7.647989E+00
4.100805E+00 2.190680E+00 3.466630E+00
1.707962E+01 1.456772E+01 8.915989E+00
1.215769E+01 1.770461E+00 1.202809E+01
5.915366E+00 -2.860438E+00 5.177784E+00
8.780522E+00 -2.500175E+00 -8.417048E+00
2.330728E+01 3.635978E+02 1.126853E+01
1.171088E+01 6.810709E+00 9.526746E+00
1.415429E+01 3.089838E+00 -1.381292E+01
4.146114E+00 4.140036E+00 -2.244320E-01
1.059091E+01 2.662166E+00 -1.025087E+01
1.220655E+01 -1.070464E+01 -5.866041E+00
1.727899E+01 9.627814E+00 1.434812E+01
8.166873E+00 6.622908E-01 8.139974E+00
5.184781E+00 4.254674E+00 -2.963057E+00
1.215036E+01 1.090353E+01 -5.361371E+00
2.305763E+01 -2.298332E+01 1.849590E+00
1.556635E+01 -1.527927E+01 -2.975793E+00
4.978046E+00 -4.941955E+00 -5.983473E-01
4.320536E+00 4.220979E+00 -9.221531E-01
1.125855E+01 2.430980E+00 1.099296E+01
6.856854E+00 -3.168244E+00 6.081009E+00
1.259902E+01 -9.661769E+00 8.086129E+00
2.946186E+01 -2.870221E+01 6.647121E+00
1.050220E+01 -7.724087E-01 -1.047375E+01
3.861918E+00 -3.835901E+00 4.475250E-01
1.376064E+01 8.705127E+00 -1.065720E+01
1.216160E+01 9.440599E+00 -7.666787E+00
1.195041E+01 -5.519647E+00 1.059933E+01
1.895018E+01 -1.699664E+01 -8.379945E+00
2.287699E+01 1.398614E+01 1.810372E+01
9.087216E+00 9.087146E+00 -3.570846E-02
1.631783E+01 -1.557549E+01 -4.865764E+00
7.502117E+00 -2.654393E-01 7.497420E+00
1.300849E+01 7.939881E+00 1.030432E+01
8.925967E+00 -8.870527E+00 9.932993E-01
1.275375E+01 9.358621E+00 8.664540E+00
1.061608E+01 4.448135E-01 -1.060676E+01
3.126955E+00 2.980883E+00 -9.445549E-01
6.763922E+00 -1.202515E+00 -6.656170E+00
2.475128E+00 2.460697E+00 2.668890E-01
4.514065E+00 -4.265627E+00 1.476891E+00
2.130157E+01 1.892388E+01 9.779742E+00
7.032067E+00 6.867205E+00 1.513758E+00
1.055881E+01 8.240886E+00 6.601235E+00
5.617207E+00 4.390228E+00 3.504128E+00
2.792356E+00 1.809860E+00 2.126420E+00
1.576762E+01 1.540961E+01 -3.340945E+00
4.638257E+00 -4.474659E+00 1.221005E+00
1.126061E+01 -1.479081E+00 1.116305E+01
1.528078E+01 1.509179E+01 -2.395870E+00
5.211421E+00 9.357767E-01 -5.126718E+00
6.251429E+00 -6.226887E+00 -5.533914E-01
1.457971E+01 -1.415613E+01 3.488851E+00
5.373980E+00 4.963363E+00 -2.060264E+00
1.256312E+01 2.287358E+00 1.235313E+01
6.370170E+00 2.642778E+00 -5.796101E+00
1.156128E+01 2.044669E+00 1.137903E+01
1.043459E+01 4.486589E+00 9.420782E+00
1.301466E+01 -8.688945E+00 -9.689354E+00
2.040817E+01 -8.477853E-01 -2.039056E+01
1.464801E+01 1.244936E+01 -7.718666E+00
1.928872E+00 -1.895335E+00 3.581232E-01
1.898843E+01 1.853367E+01 -4.130780E+00
5.122349E+00 -5.082587E-01 -5.097071E+00
6.380281E+00 6.352163E+00 -5.983473E-01
1.972037E+00 1.475366E+00 -1.308520E+00
2.374512E+01 2.355033E+01 3.035247E+00
4.594664E+00 3.908639E+00 -2.415259E+00
1.160226E+01 1.581567E+00 -1.149396E+01
7.901697E+00 7.853404E+00 -8.722728E-01
7.556496E+00 7.423017E+00 -1.414016E+00
1.886654E+01 -1.879333E+01 -1.660411E+00
1.001576E+01 6.189621E+00 -7.874267E+00
1.884182E+01 -1.764548E+01 6.606899E+00
1.321833E+01 -1.430320E+00 1.314072E+01
1.038946E+01 -1.038871E+01 -1.246182E-01
1.870137E+00 1.870131E+00 4.800584E-03
3.691589E+00 1.674644E+00 3.289893E+00
2.650806E+01 -8.514600E+00 2.510336E+01
1.963758E+01 2.263365E+00 1.950671E+01
3.234704E+00 -7.768647E-02 -3.233770E+00
1.478546E+01 7.468876E+00 1.276031E+01
6.796635E+00 5.605383E+00 -3.843686E+00
2.058730E+01 3.610392E+00 2.026825E+01
6.379707E+00 3.375921E-01 6.370768E+00
4.413958E+00 -3.124563E+00 -3.117713E+00
2.749107E+00 -4.094999E-01 4.002816E+02
2.047287E+01 1.588450E+01 1.291593E+01
2.013242E+01 -1.930856E+01 5.700336E+00
1.388609E+01 1.274676E+01 5.508511E+00
2.353480E+01 3.633808E+02 -1.134614E+01
1.607405E+01 4.978985E+00 -1.528348E+01
5.450545E+00 -2.207291E+00 4.983604E+00
1.686591E+01 9.536106E+00 1.391120E+01
1.567861E+01 1.430239E+01 6.423444E+00
6.830744E+00 -4.907922E+00 -4.750933E+00
9.017307E+00 -1.708109E+00 8.854049E+00
1.565005E+01 7.940076E+00 -1.348626E+01
1.526136E+01 1.438838E+01 -5.087616E+00
1.360155E+01 -1.327267E+01 -2.972964E+00
3.763776E+00 -3.758424E+00 2.006418E-01
2.939091E+00 1.658722E+00 -2.426293E+00
9.579435E+00 3.039430E+00 -9.084461E+00
1.353782E+01 2.628954E+00 1.328010E+01
2.281334E+00 -3.782936E-01 2.249751E+00
4.789141E+00 3.594089E+00 -3.165185E+00
3.651184E+00 1.709969E+00 -3.226011E+00
9.880253E+00 4.056049E+00 9.009321E+00
1.255357E+01 6.830076E+00 -1.053290E+01
5.289507E+00 3.827908E+00 3.650480E+00
6.762146E+00 -5.287922E+00 -4.214795E+00
7.822560E+00 6.583734E+00 -4.224558E+00
1.357523E+01 -1.314351E+01 3.396345E+00
9.457406E+00 -9.440879E+00 5.588639E-01
1.565836E+01 -1.565470E+01 -3.385461E-01
2.286345E+01 2.426351E+00 2.273434E+01
7.166683E+00 5.103575E+00 -5.031388E+00
1.111098E+01 9.923626E+00 4.997541E+00
6.677935E+00 -3.811405E+00 5.483430E+00
1.567267E+01 3.612904E+00 -1.525056E+01
6.636252E+00 5.827438E-01 6.610616E+00
1.599322E+01 1.541024E+01 4.278731E+00
9.459339E+00 -8.621991E+00 -3.891062E+00
1.854062E+01 -6.681096E+00 -1.729501E+01
3.619283E+00 1.552912E+00 3.269201E+00
4.238304E+00 3.469127E+00 -2.434827E+00
1.606608E+00 -6.822832E-01 -1.454537E+00
4.855124E+00 1.135325E+00 -4.720515E+00
1.105629E+01 -1.749994E-01 1.105491E+01
1.039010E+01 1.038780E+01 -2.182854E-01
1.172588E+01 5.988362E-01 -1.171057E+01
3.742283E+00 1.791113E+00 3.285818E+00
5.329860E+00 -4.994028E-01 5.306412E+00
1.164401E+01 -1.048257E+01 -5.069379E+00
2.146161E+01 -1.848581E+01 1.090302E+01
6.991232E+00 6.838323E+00 1.454188E+00
1.919909E+01 -1.238360E+01 1.467145E+01
9.812535E+00 -1.269173E+00 9.730111E+00
1.784413E+00 -6.345089E-02 -1.783284E+00
3.849902E+00 -3.837207E+00 3.123919E-01
4.380017E+00 3.647994E+00 2.424188E+00
4.322204E+00 4.007023E+00 -1.620252E+00
6.192875E+00 -5.423420E+00 2.989685E+00
3.397784E+00 2.263266E+00 -2.534277E+00
7.753481E+00 -7.569408E+00 -1.679442E+00
1.296946E+01 -1.175456E+01 -5.480639E+00
8.159387E+00 6.056529E+00 -5.467546E+00
1.570170E+01 1.335886E+01 8.251308E+00
9.005893E+00 -8.900657E+00 1.372742E+00
1.178291E+01 1.177553E+01 -4.168326E-01
4.092762E+00 -2.275082E+00 3.402161E+00
3.399788E+00 3.268444E+00 -9.358601E-01
4.370124E+00 3.104358E+00 -3.075865E+00
1.354216E+01 -1.339998E+01 1.957207E+00
7.459601E+00 7.292665E+00 -1.569292E+00
1.512393E+01 1.396792E+01 5.799173E+00
1.218012E+01 1.517598E+00 1.208521E+01
2.481645E+01 -1.981443E+01 -1.494137E+01
4.386829E+00 -4.383588E+00 -1.685836E-01
1.015118E+01 -3.213941E+00 -9.628968E+00
8.832691E+00 3.810058E+02 8.309717E+00
1.798503E+01 5.641582E+00 -1.707729E+01
4.935601E+00 -4.708939E+00 1.478528E+00
9.364412E+00 2.276697E+00 9.083439E+00
2.186464E+01 3.407881E+00 2.159742E+01
1.822858E+01 -1.818466E+01 -1.264545E+00
1.519660E+00 -1.391287E+00 6.112999E-01
5.007584E+00 3.820796E+02 4.624718E+00
1.371619E+01 -4.886041E+00 1.281642E+01
5.896849E+00 2.193502E+00 5.473699E+00
1.940231E+01 -1.923095E+01 -2.572972E+00
3.351468E+00 -3.253143E+00 -8.058530E-01
1.663455E+01 -5.821393E+00 -1.558267E+01
1.561700E+01 8.026527E+00 -1.339648E+01
2.997588E+00 2.489006E+00 1.670444E+00
2.002523E+01 3.241745E-01 2.002261E+01
2.566134E+01 -2.487974E+01 6.285135E+00
1.316706E+01 2.551854E+00 1.291741E+01
8.828213E+00 -8.147969E+00 3.398227E+00
7.333963E+00 -3.472208E+00 -6.459937E+00
4.648860E+00 -4.523238E+00 1.073414E+00
1.248950E+01 -8.154239E+00 -9.460229E+00
9.847244E+00 9.292171E+00 3.259411E+00
1.124741E+01 5.362838E+00 -9.886567E+00
1.807887E+01 3.699488E+02 -1.137581E+01
3.805566E+00 1.838181E+00 3.332180E+00
3.766114E+00 -1.757265E+00 -3.331011E+00
5.322141E+00 -4.942126E+00 -1.974987E+00
1.585939E+01 1.523645E+01 -4.401237E+00
7.430881E+00 5.105986E+00 5.398787E+00
1.625694E+01 5.561931E+00 -1.527589E+01
1.784768E+01 -1.528851E+00 -1.778208E+01
9.827465E+00 3.603740E+00 9.142873E+00
1.356029E+01 -6.393432E+00 -1.195849E+01
5.074792E+00 -4.825652E+00 1.570541E+00
3.495973E+00 8.012697E-01 -3.402909E+00
8.710427E+00 8.648753E+00 1.034709E+00
8.968815E+00 2.033104E+00 -8.735338E+00
9.497964E+00 -1.321586E+00 -9.405569E+00
2.119502E+00 9.040819E-01 1.917009E+00
1.330248E+01 1.489534E+00 1.321883E+01
2.342743E+01 8.904003E+00 -2.166941E+01
3.027579E+00 -2.072035E+00 -2.207465E+00
9.817869E+00 -8.658937E+00 -4.627457E+00
1.629395E+01 -3.504783E+00 1.591255E+01
1.537743E+01 -1.324286E+01 7.816137E+00
6.200654E+00 -5.414950E+00 3.020998E+00
7.377176E+00 7.212532E+00 -1.549874E+00
7.363660E+00 -7.357311E+00 -3.057170E-01
9.725293E+00 -9.722511E+00 -2.325735E-01
2.194030E+01 -1.645617E+00 2.187850E+01
2.584912E+01 1.574760E+01 -2.049854E+01
1.477847E+01 9.761829E+00 3.919045E+02
1.276991E+01 3.037006E+00 -1.240351E+01
6.848393E+00 -4.731064E+00 -4.951517E+00
1.423155E+01 5.055792E+00 -1.330324E+01
1.506737E+01 1.749907E+00 1.496541E+01
8.578249E+00 1.881320E+00 -8.369408E+00
9.189544E+00 8.613967E+00 -3.201139E+00
1.479212E+01 1.950160E+00 1.466300E+01
9.812559E+00 -8.607377E+00 -4.711622E+00
1.923890E+01 1.918750E+01 -1.405371E+00
1.222410E+01 1.778803E+00 1.209398E+01
7.495449E+00 4.324391E+00 -6.122206E+00
1.739877E+01 1.484478E+01 9.074688E+00
5.878919E+00 4.109899E+00 4.203620E+00
1.336882E+01 -8.794518E+00 3.929311E+02
1.420957E+01 -1.166162E+01 -8.119017E+00
1.394575E+01 4.414392E+00 -1.322865E+01
1.348688E+01 1.346508E+01 7.666578E-01
2.751135E+00 4.600320E-01 -2.712400E+00
6.400859E+00 -5.557181E+00 3.176277E+00
7.504448E+00 2.078156E+00 -7.210964E+00
3.557694E+00 -1.033728E+00 -3.404203E+00
1.708556E+01 1.472215E+01 -8.670339E+00
3.073475E+00 3.072833E+00 6.282154E-02
3.145252E+01 1.551097E+00 3.141425E+01
4.847335E+00 4.629567E+00 1.436580E+00
1.484236E+01 -1.775472E+00 -1.473579E+01
1.190090E+01 2.776345E+00 1.157252E+01
5.701599E+00 5.597826E+00 1.082859E+00
7.630956E+00 6.360288E+00 4.216423E+00
8.120065E+00 -7.547846E+00 -2.994239E+00
6.689794E+00 5.451788E+00 -3.877028E+00
2.830461E+00 -2.070641E+00 -1.929756E+00
6.564819E+00 -6.560294E+00 -2.437185E-01
4.433128E+00 2.354064E-01 3.985731E+02
3.083871E+00 2.896930E+00 -1.057380E+00
1.173775E+01 1.163189E+01 1.572850E+00
2.685456E+01 2.683508E+01 1.022627E+00
2.997887E+00 -2.979757E+00 3.292022E-01
1.624274E+01 1.535452E+01 -5.297681E+00
7.005766E+00 -1.235006E+00 -6.896051E+00
6.173797E+00 -5.462657E+00 -2.876656E+00
1.620997E+01 -1.335429E+01 9.188371E+00
6.009292E+00 -5.662892E+00 2.010782E+00
1.263542E+01 -2.176293E+00 -1.244659E+01
6.780926E+00 6.232587E+00 2.671297E+00
5.620257E+00 5.548724E+00 8.938394E-01
1.158547E+01 8.246734E+00 -8.137228E+00
1.262070E+01 1.049876E+01 7.004155E+00
7.280038E+00 6.840967E+00 2.490005E+00
8.207992E+00 -3.180627E+00 7.566687E+00
5.988782E+00 -5.498707E+00 -2.372704E+00
5.786037E+00 -2.741550E+00 5.095305E+00
9.780980E+00 -2.665255E+00 -9.410844E+00
7.893157E+00 -7.864822E+00 6.682049E-01
4.775422E+00 4.301624E+00 -2.073808E+00
6.822459E+00 -3.110447E+00 -6.072155E+00
1.877797E+01 -1.840672E+01 3.715468E+00
9.516785E+00 9.182527E+00 -2.500080E+00
1.050734E+01 -1.025946E+01 2.268857E+00
7.241356E-01 -6.304598E-01 3.562203E-01
3.099247E+00 -3.092304E+00 2.073313E-01
5.152255E+00 -4.549706E+00 -2.417830E+00
1.608468E+01 3.730949E+02 -1.182351E+01
1.545732E+01 -1.521203E+01 2.742762E+00
1.400063E+01 -2.573892E+00 1.376200E+01
1.286031E+01 -5.309601E+00 3.912869E+02
6.526181E+00 -4.976667E+00 4.221827E+00
5.871182E+00 9.264173E-01 5.797631E+00
1.189041E+01 5.089193E+00 -1.074625E+01
6.228929E+00 -4.530209E+00 -4.275133E+00
2.343319E+01 2.107438E+01 1.024622E+01
2.982288E+00 2.456754E+00 1.690681E+00
6.224211E+00 2.373239E+00 5.754002E+00
3.977690E+00 -1.383601E+00 -3.729299E+00
2.808914E+00 2.801177E+00 2.083267E-01
1.295056E+01 -3.936903E+00 -1.233766E+01
5.850937E+00 9.427177E-01 5.774491E+00
4.126872E+00 -5.277781E-01 -4.092985E+00
7.253604E+00 -4.764096E+00 5.469749E+00
1.007256E+01 -9.722631E+00 -2.631919E+00
1.491473E+01 -7.353942E+00 -1.297570E+01
9.418950E+00 -7.934804E+00 -5.074989E+00
6.974499E+00 3.789044E+02 4.762170E+00
3.074171E+00 1.345597E+00 2.764036E+00
1.850781E+01 -1.563209E+01 -9.908433E+00
1.616374E+01 -8.375915E+00 -1.382428E+01
6.224167E+00 3.198155E+00 -5.339668E+00
2.888046E+01 3.608240E+02 -1.723238E+01
1.699096E+01 -8.617193E+00 -1.464365E+01
6.271995E+00 2.579654E+00 5.716931E+00
1.520471E+01 1.408109E+01 5.736375E+00
8.894752E+00 5.325693E+00 -7.124157E+00
1.019067E+01 -5.173364E+00 8.779873E+00
8.992199E+00 -7.272010E+00 5.289377E+00
7.555618E+00 -2.745815E+00 7.039025E+00
1.595893E+01 -1.289829E+01 -9.397963E+00
6.350137E+00 3.789409E-01 6.338820E+00
4.113378E+00 2.643459E+00 -3.151508E+00
6.201081E+00 -5.501941E+00 -2.860430E+00
1.782365E+01 1.775162E+01 1.600846E+00
4.100984E+00 -2.048818E+00 3.552522E+00
1.557273E+01 1.186599E+01 -1.008506E+01
3.246745E+00 -2.454900E+00 2.124811E+00
3.000231E+00 1.345597E+00 2.681558E+00
6.070071E+00 -4.207399E+00 4.375335E+00
1.069143E+01 -4.606088E+00 9.648350E+00
1.417261E+01 -1.416174E+01 5.549664E-01
1.804091E+00 1.491021E-01 -1.797919E+00
3.635877E+00 3.496170E+00 9.981990E-01
1.754065E+01 6.057362E+00 -1.646156E+01
1.288873E+01 1.211633E+01 4.394773E+00
8.048933E+00 4.215576E+00 -6.856694E+00
1.480254E+01 -6.157614E+00 1.346102E+01
2.427506E+01 2.426844E+01 5.668860E-01
1.052759E+01 7.851458E+00 -7.013191E+00
6.039556E+00 5.488848E+00 -2.519680E+00
6.890778E+00 -5.971965E+00 -3.437797E+00
7.092678E+00 6.870046E+00 -1.763105E+00
1.264307E+01 -1.089157E+01 6.420365E+00
7.493491E+00 7.037660E+00 -2.573665E+00
4.155570E+00 -4.115944E+00 -5.725102E-01
1.138059E+01 4.216473E+00 1.057068E+01
8.576521E+00 -2.718298E+00 -8.134345E+00
1.134064E+01 -7.470009E+00 8.532821E+00
6.640316E+00 1.839780E+00 6.380361E+00
8.397314E+00 -8.210364E+00 -1.762046E+00
6.653398E-01 -6.652385E-01 -1.161463E-02
2.305311E+01 -2.240743E+01 -5.417850E+00
1.279715E+01 -9.633793E+00 8.423607E+00
1.168231E+01 -6.245013E+00 9.872998E+00
2.662169E+01 2.426712E+01 -1.094628E+01
5.118508E+00 1.890152E+00 4.756726E+00
7.726696E+00 -7.199350E+00 2.805565E+00
4.970567E+00 -1.473693E+00 -4.747080E+00
1.731149E+01 8.507923E+00 -1.507657E+01
7.116191E+00 -6.635882E+00 -2.570067E+00
5.851691E+00 4.289791E+00 3.979948E+00
2.950968E+00 2.476063E+00 1.605405E+00
1.212867E+01 1.063717E+01 5.827108E+00
1.114855E+01 -1.054924E+01 3.606071E+00
2.063166E+01 1.766143E+01 -1.066486E+01
1.018011E+01 7.202868E+00 7.193974E+00
3.224500E+00 -2.673068E+00 -1.803361E+00
5.147675E+00 -4.008287E+00 3.229890E+00
5.499703E+00 2.521525E+00 -4.887601E+00
9.217239E-01 -3.445808E-01 8.548913E-01
8.009783E+00 -3.360066E+00 -7.270940E+00
7.174362E+00 -5.125919E+00 -5.019603E+00
2.156506E+01 -1.092278E+00 2.153738E+01
1.424854E+01 5.184874E+00 -1.327170E+01
1.100723E+01 3.831872E+00 1.031872E+01
1.720623E+01 8.517131E+00 1.495035E+01
1.546580E+01 7.799865E+00 -1.335489E+01
1.183655E+01 -1.162785E+01 2.212906E+00
6.690060E+00 -6.341694E+00 2.130688E+00
8.516151E+00 1.483747E+00 -8.385900E+00
1.565416E+01 5.288217E+00 1.473388E+01
1.250769E+01 1.250112E+01 -4.052074E-01
1.798894E+01 1.552822E+01 9.081647E+00
8.971696E+00 7.864000E+00 -4.318429E+00
1.154889E+01 8.269446E+00 8.061834E+00
6.463498E+00 -6.227293E-01 -6.433430E+00
6.681319E+00 -5.407912E+00 -3.923583E+00
2.204516E+01 1.885826E+01 -1.141731E+01
1.232410E+00 -9.243278E-01 -8.151397E-01
1.488542E+01 4.217725E+00 -1.427538E+01
4.128833E+00 -1.055478E+00 -3.991645E+00
3.218167E+00 2.559124E-01 -3.207976E+00
4.250478E+00 2.706588E-01 -4.241852E+00
2.430229E+00 2.091554E+00 -1.237503E+00
4.019313E+00 3.323972E+00 -2.259665E+00
5.684574E+00 -4.652707E+00 3.265991E+00
1.745153E+01 1.605477E+01 -6.841049E+00
4.629778E+00 -3.046827E+00 -3.485928E+00
5.349046E+00 -5.051268E+00 1.759826E+00
1.092391E+01 -9.138211E+00 -5.985385E+00
3.512241E+00 2.475481E+00 -2.491552E+00
3.399170E+00 2.678872E+00 -2.092368E+00
1.069738E+01 3.733308E+02 7.757257E-01
1.868993E+01 1.290699E+01 -1.351751E+01
1.042865E+01 -1.175920E+00 1.036214E+01
3.955530E+00 3.965067E-01 -3.935607E+00
9.380704E+00 -1.416521E+00 -9.273138E+00
1.412037E+01 -4.589483E+00 1.335371E+01
3.526921E+00 2.435340E+00 -2.551135E+00
1.465097E+01 3.538904E+00 1.421714E+01
8.255145E+00 -5.700166E+00 5.971225E+00
1.849326E+01 -1.817656E+01 -3.407806E+00
4.649818E+00 -4.629853E+00 4.034304E+02
1.196783E+00 1.081667E+00 -5.121382E-01
1.092089E+01 5.002314E+00 -9.707872E+00
7.885627E+00 -4.373459E+00 -6.561704E+00
5.558054E+00 4.538566E+00 -3.208331E+00
1.526617E+01 8.325472E-01 1.524345E+01
2.413447E+01 9.712251E+00 -2.209400E+01
1.488869E+01 1.345073E+01 6.383641E+00
9.769825E+00 -9.763888E+00 -3.405413E-01
2.873465E+00 2.667632E+00 -1.067961E+00
3.379549E+00 -2.373956E+00 2.405345E+00
1.396651E+01 -1.378281E+01 2.257742E+00
2.840770E+01 -2.778480E+01 -5.916308E+00
7.325645E+00 7.320617E+00 2.713683E-01
6.550381E+00 -6.537400E+00 4.121667E-01
3.891958E+00 2.689377E+00 -2.813288E+00
2.877917E+00 2.740562E+00 8.784797E-01
9.594240E+00 -7.370908E+00 -6.141593E+00
8.401651E+00 6.960532E+00 4.705182E+00
1.272271E+01 1.270170E+01 -7.309068E-01
1.493099E+01 1.355451E+01 6.261762E+00
2.785745E+00 -7.195363E-02 2.784816E+00
4.538674E+00 -4.278247E+00 -1.515310E+00
7.734130E+00 -7.256971E+00 -2.674537E+00
2.079081E+01 -8.000865E-01 -2.077541E+01
3.597779E+00 -8.891438E-01 3.486179E+00
3.155947E+00 -2.883064E+00 -1.283723E+00
2.311798E+00 2.150172E+00 8.492179E-01
9.035269E+00 3.824867E+02 -8.907640E+00
9.486839E+00 -9.346165E+00 1.627670E+00
4.447517E+00 -2.807770E+00 -3.449179E+00
1.136206E+01 1.035661E+00 1.131476E+01
2.322477E+01 8.382568E+00 -2.165923E+01
5.518611E+00 -5.465424E+00 4.022357E+02
8.204854E+00 7.494375E+00 -3.339756E+00
1.265101E+01 -1.236274E+01 2.685263E+00
1.542141E+01 1.443788E+01 -5.419171E+00
7.001635E+00 -4.432456E+00 -5.419984E+00
7.694162E+00 1.733801E-01 7.692208E+00
1.622003E+01 4.144624E+00 1.568156E+01
9.460461E+00 -7.959766E+00 5.112969E+00
1.090192E+01 -1.080022E+01 1.485650E+00
1.484407E+01 3.858931E+00 -1.433371E+01
1.018314E+01 3.810987E+02 9.761088E+00
5.501017E+00 -5.442365E+00 4.021988E+02
5.591122E+00 5.521107E+00 8.820583E-01
1.795848E+01 1.390909E+01 -1.135976E+01
1.459841E+01 -7.922158E+00 -1.226186E+01
8.540791E+00 8.393338E+00 -1.580189E+00
9.275331E+00 8.995012E+00 -2.263077E+00
2.673593E+00 4.805466E-01 -2.630053E+00
2.031762E+01 -1.015455E-01 2.031736E+01
1.201401E+01 -8.616819E+00 8.371794E+00
5.705745E+00 5.432808E+00 -1.743593E+00
4.925569E+00 -2.176404E+00 -4.418654E+00
1.424808E+01 1.106938E+01 8.970887E+00
8.749618E+00 -8.708020E+00 -8.521761E-01
4.975519E+00 -4.481729E+00 -2.160994E+00
8.045518E+00 8.045449E+00 3.332541E-02
1.281702E+01 1.251057E+01 -2.785979E+00
1.715900E+01 -8.533613E+00 -1.488653E+01
1.786078E+01 2.245007E+00 -1.771913E+01
7.463964E+00 -6.717038E-01 -7.433679E+00
1.535672E+01 -1.112574E+01 -1.058522E+01
1.743465E+01 1.518122E+01 8.573075E+00
6.219827E+00 1.362729E+00 -6.068708E+00
1.342718E+01 7.650695E+00 -1.103431E+01
1.448005E+01 4.253351E+00 1.384128E+01
8.024687E+00 7.678628E+00 -2.331156E+00
1.190452E+01 -9.407030E-01 -1.186730E+01
4.165542E+00 3.317672E+00 2.518888E+00
9.644006E+00 9.642132E+00 -1.901343E-01
8.791478E+00 -2.170966E+00 -8.519213E+00
1.364076E+01 -1.318055E+01 3.513349E+00
2.418874E+00 2.277372E+00 8.151860E-01
1.565306E+01 -7.500992E+00 -1.373876E+01
7.314674E+00 -3.607235E+00 -6.363357E+00
8.527063E+00 -1.493509E+00 -8.395250E+00
8.816171E+00 -8.810767E+00 -3.086421E-01
2.268249E+01 3.613328E+02 -8.338732E-01
8.568947E+00 6.774600E-02 -8.568679E+00
2.113243E+01 1.539082E+01 -1.448109E+01
8.840576E+00 -8.805266E+00 7.893542E-01
1.052308E+01 -1.051687E+01 -3.614070E-01
1.716857E+01 -5.194239E+00 -1.636397E+01
5.980501E+00 -2.668314E-01 -5.974546E+00
3.408112E+00 2.699963E+00 -2.079766E+00
5.953623E+00 4.562768E+00 -3.824498E+00
1.072151E+01 -7.175408E+00 7.966448E+00
1.204165E+01 -3.842966E+00 1.141197E+01
1.007644E+01 1.007641E+01 -2.594911E-02
6.299189E+00 -3.150565E+00 5.454697E+00
9.752670E+00 1.111782E+00 9.689092E+00
1.829249E+01 -1.823766E+01 1.415229E+00
9.949799E+00 6.736685E+00 -7.322266E+00
2.698832E+00 1.530440E+00 2.222937E+00
2.025991E+00 -1.852370E+00 -8.205897E-01
4.934424E+00 -4.875876E+00 -7.578695E-01
2.409058E+00 6.807362E-01 -2.310878E+00
1.982495E+01 -1.960327E+01 -2.956439E+00
1.073253E+01 -9.861950E+00 -4.234278E+00
1.338965E+01 -1.034941E+01 8.495424E+00
8.065911E+00 7.040772E+00 3.935284E+00
5.936875E+00 4.623427E+00 -3.724298E+00
2.699438E+01 5.693879E+00 -2.638705E+01
3.257258E+00 -3.037543E+00 -1.176039E+00
9.060411E+00 6.060748E+00 6.734862E+00
5.465660E+00 -5.161757E+00 1.797138E+00
9.139028E+00 -7.922070E+00 4.556605E+00
1.214889E+01 2.445910E+00 1.190013E+01
7.847624E+00 5.468304E+00 5.628752E+00
1.088428E+01 -5.050675E+00 -9.641483E+00
8.315256E+00 -8.246989E+00 -1.063330E+00
8.964452E+00 -8.511955E+00 2.812121E+00
5.598329E+00 -3.636755E-01 5.586504E+00
4.744866E+00 -1.685032E+00 -4.435585E+00
7.348997E+00 6.080417E+00 -4.127504E+00
2.283159E+01 4.087128E+00 2.246279E+01
3.880655E+00 -2.312346E+00 -3.116495E+00
1.909537E+01 1.649831E+01 -9.614510E+00
1.221203E+01 -8.043780E+00 9.188656E+00
2.486402E+01 1.490643E+01 1.990019E+01
1.047920E+01 1.036261E+01 1.558829E+00
1.358927E+01 -2.079031E+00 1.342929E+01
1.343414E+01 3.708155E+02 2.577659E+00
1.333170E+01 -9.658343E+00 9.189702E+00
1.502417E+01 -1.120854E+01 1.000472E+01
5.259142E+00 -8.275944E-01 5.193618E+00
1.988954E+01 -2.496943E+00 1.973218E+01
6.266965E+00 -4.318254E+00 -4.541755E+00
6.106509E+00 5.264139E+00 -3.094881E+00
1.084078E+01 -1.830126E+00 -1.068518E+01
1.451543E+01 -7.457858E+00 -1.245303E+01
6.816464E+00 4.205920E+00 5.364179E+00
1.574448E+01 -6.122431E-02 1.574436E+01
7.001070E+00 6.883099E+00 -1.279819E+00
1.376897E+01 -1.025092E+01 9.192565E+00
1.307188E+01 -1.004432E+01 8.365747E+00
2.039040E+01 -5.417385E+00 -1.965758E+01
1.640721E+01 -1.386082E+01 -8.779187E+00
2.197210E+01 1.321453E+01 -1.755419E+01
1.576849E+01 1.560034E+01 2.296648E+00
1.694891E+01 9.160264E+00 1.426026E+01
3.523063E+00 1.836495E+00 3.006536E+00
1.904253E+01 -1.733868E+01 7.873263E+00
1.202870E+01 1.182100E+01 -2.225641E+00
1.147289E+01 -7.078260E+00 9.029146E+00
1.373724E+01 1.317774E+00 -1.367389E+01
1.922203E+01 1.918380E+01 1.211783E+00
1.394808E+01 1.295964E+01 -5.157196E+00
1.218236E+01 -1.162781E+01 3.633741E+00
1.817826E+01 1.559050E+01 -9.348010E+00
6.681197E+00 2.566431E+00 -6.168616E+00
9.110584E+00 -8.966027E+00 1.616508E+00
4.213101E+00 -4.211679E+00 -1.094430E-01
1.099306E+01 -2.090668E+00 1.079242E+01
1.266864E+01 -1.225072E+01 -3.227128E+00
1.929102E+01 1.587757E+00 -1.922557E+01
7.207868E+00 -1.546662E+00 7.039971E+00
7.778458E+00 6.051560E+00 -4.887027E+00
7.734258E+00 7.698296E+00 -7.449689E-01
1.007923E+01 -8.655474E-01 -1.004200E+01
8.939279E+00 -8.832509E+00 1.377497E+00
1.188258E+01 1.174086E+01 1.829737E+00
8.459127E+00 1.660182E+00 -8.294614E+00
1.698937E+01 -1.256547E+01 -1.143450E+01
8.699575E+00 6.413353E+00 5.878053E+00
6.026935E+00 5.820572E+00 -1.563613E+00
1.098636E+01 3.216401E+00 -1.050500E+01
1.433466E+01 -7.257811E+00 -1.236149E+01
1.503599E+01 -4.353305E+00 -1.439200E+01
4.547219E+00 2.615400E+00 3.719796E+00
8.391754E+00 -1.022622E+00 8.329212E+00
1.404031E+01 1.281513E+01 -5.736104E+00
5.968584E+00 3.784096E+00 -4.615692E+00
1.824906E+01 6.362562E+00 -1.710397E+01
1.951497E+01 -9.576278E+00 1.700379E+01
1.507688E+01 1.453182E+01 -4.017255E+00
1.673704E+01 -1.610273E+01 -4.564039E+00
1.304094E+01 1.302048E+01 -7.302602E-01
2.418642E+01 -1.651189E+00 2.413000E+01
6.802633E+00 -6.650093E+00 1.432509E+00
3.054647E+01 -1.871805E+01 2.413963E+01
8.240462E+00 6.470636E+00 5.102556E+00
2.627586E+01 3.581159E+02 4.520363E+00
7.245381E-01 -9.185076E-02 7.186925E-01
1.218147E+01 5.344613E+00 -1.094638E+01
1.563921E+01 -1.325607E+01 -8.298282E+00
1.129555E+01 -5.068298E+00 1.009464E+01
1.897936E+01 -1.111852E+01 -1.538163E+01
8.725836E+00 -7.055816E+00 5.133778E+00
1.160714E+01 5.851252E+00 1.002440E+01
1.093024E+01 1.505455E+00 1.082607E+01
1.809425E+01 1.763236E+01 4.062223E+00
1.988093E+01 -1.673808E+01 1.072791E+01
2.062202E+01 1.045273E+01 -1.777661E+01
8.641657E+00 4.629323E+00 7.297095E+00
8.428993E+00 -4.876135E+00 -6.875407E+00
4.694231E+00 -1.518051E+00 -4.441996E+00
5.314339E+00 5.911642E-01 5.281356E+00
1.068579E+01 9.861041E-01 1.064019E+01
1.729114E+01 4.184153E+00 -1.677725E+01
2.732524E+00 9.864535E-01 -2.548254E+00
1.742941E+01 4.070243E+00 -1.694749E+01
1.257478E+01 1.255480E+01 -7.086035E-01
2.132242E+00 1.036134E+00 1.863567E+00
2.465724E+01 1.252763E+00 -2.462540E+01
1.060536E+01 -1.037072E+01 -2.218509E+00
7.020767E+00 -5.616132E+00 4.213103E+00
1.324779E+01 -9.125229E+00 -9.603855E+00
3.723526E+00 3.647120E+00 7.504395E-01
1.029735E+01 -7.726714E+00 6.806852E+00
2.215459E+01 1.026193E+01 1.963463E+01
7.431523E+00 4.020475E+00 -6.250065E+00
5.901073E+00 5.479516E+00 -2.190335E+00
1.094316E+01 3.781076E+00 1.026918E+01
1.508305E+01 -5.985174E+00 -1.384472E+01
1.413188E+01 7.672693E+00 1.186760E+01
2.403400E+01 -2.393707E+01 -2.156242E+00
8.113786E+00 -2.276608E-01 -8.110591E+00
5.858203E+00 -5.400401E+00 -2.270289E+00
5.483668E+00 -5.306928E+00 -1.380990E+00
7.854970E+00 5.991160E+00 -5.080014E+00
1.036691E+01 6.454840E+00 8.112205E+00
1.271628E+01 -1.123139E+01 5.963192E+00
1.635679E+01 -1.533331E+01 5.695105E+00
1.228174E+01 1.188115E+01 3.111157E+00
4.064798E+00 -2.366868E-01 -4.057901E+00
9.075117E+00 8.292116E+00 -3.687621E+00
1.339972E+01 1.013318E+01 -8.767614E+00
1.591648E+01 -1.326007E+01 -8.803686E+00
1.778137E+01 1.026894E+01 -1.451640E+01
9.425810E+00 -1.043872E+00 9.367829E+00
1.257803E+01 7.823009E+00 9.849233E+00
1.523921E+01 -1.086148E+01 1.068932E+01
7.708400E+00 7.706002E+00 1.922487E-01
4.460637E+00 -3.901852E+00 2.161675E+00
1.028231E+01 -9.061059E-01 -1.024231E+01
5.089072E+00 4.922288E+00 4.017078E+02
1.386358E+01 -5.510221E+00 -1.272149E+01
1.349590E+01 1.346781E+01 8.703878E-01
9.587701E+00 9.478341E+00 -1.443974E+00
1.290036E+01 8.040939E+00 -1.008775E+01
1.633999E+01 -1.600765E+01 -3.278763E+00
3.822345E+00 -6.211880E-01 3.771531E+00
1.645621E+01 -1.636411E+01 1.738584E+00
1.330258E+01 8.175905E+00 1.049348E+01
1.046031E+01 -2.287924E-01 1.045781E+01
3.648024E+00 -1.426554E+00 -3.357533E+00
1.529948E+01 2.612441E+00 1.507479E+01
1.597047E+01 -1.594455E+01 -9.094792E-01
1.016188E+01 -1.157706E+00 1.009572E+01
1.952934E+01 -1.936838E+01 -2.502162E+00
7.935535E+00 1.805796E+00 -7.727342E+00
9.615137E+00 9.468712E+00 -1.671630E+00
1.311009E+01 4.188519E+00 -1.242299E+01
4.704256E+00 -1.771295E+00 4.358043E+00
8.332839E+00 5.757148E+00 6.024239E+00
3.390045E+00 -3.212675E+00 1.082186E+00
4.473009E+00 -2.504518E+00 -3.706104E+00
2.017232E+00 -1.066500E+00 1.712251E+00
1.459682E+01 -1.690158E+00 1.449864E+01
5.128005E+00 -3.053010E+00 -4.120142E+00
1.136470E+01 1.087536E+01 3.298932E+00
9.019748E+00 8.829208E+00 -1.844164E+00
7.310473E+00 1.236759E+00 -7.205099E+00
1.492065E+01 -1.278929E+01 -7.685052E+00
1.494106E+01 -1.114384E+01 9.952391E+00
1.231872E+01 -5.816176E-01 3.906950E+02
1.059739E+01 -2.295316E+00 1.034583E+01
2.024693E+00 -1.968749E+00 4.034727E+02
6.801731E+00 -6.281851E+00 -2.608042E+00
2.039275E+01 -2.021916E+01 -2.655162E+00
2.131641E+01 2.117034E+01 2.491185E+00
1.825629E+01 6.310219E+00 -1.713106E+01
9.999712E+00 9.603549E+00 -2.786771E+00
1.399388E+01 -8.927532E+00 -1.077626E+01
2.165217E+00 -1.581606E+00 1.478745E+00
6.338859E+00 -2.736313E-01 -6.332951E+00
2.961472E+00 -2.727259E+00 1.154285E+00
9.923459E+00 -2.308168E+00 -9.651290E+00
1.212787E+01 -4.500569E+00 -1.126189E+01
8.053693E+00 -1.080784E+00 7.980845E+00
1.087455E+01 -3.083872E+00 -1.042811E+01
1.055488E+01 -8.268018E+00 -6.560902E+00
1.002423E+01 8.774391E+00 -4.847199E+00
3.934143E+00 -1.755477E+00 3.520765E+00
9.073684E+00 8.713608E+00 2.530768E+00
1.439451E+01 -1.026618E+01 -1.008997E+01
1.797460E+01 -8.651811E+00 1.575540E+01
1.974982E+01 -1.690629E+01 1.020943E+01
2.217141E+00 1.670047E+00 1.458307E+00
3.242873E+00 -3.070105E+00 1.044356E+00
2.681137E+00 9.660042E-01 2.501066E+00
1.938144E+01 -1.190772E+01 1.529204E+01
5.256356E+00 4.024996E+00 3.380634E+00
1.206448E+01 -8.163840E+00 -8.882755E+00
1.170498E+01 -1.011576E+01 5.888802E+00
6.064394E+00 7.731863E-01 -6.014903E+00
1.871157E+01 2.340828E-01 1.871010E+01
2.368681E+01 -2.365741E+01 1.179841E+00
8.050641E+00 7.881623E+00 -1.640988E+00
1.048167E+01 8.330134E+00 6.361944E+00
9.417833E+00 9.416592E+00 1.529272E-01
6.836330E+00 5.341669E+00 4.266377E+00
1.593389E+01 -1.524366E+01 -4.638940E+00
8.391556E+00 1.510111E+00 8.254562E+00
6.800648E+00 4.138069E+00 5.396777E+00
1.315971E+01 -6.674147E+00 1.134168E+01
1.696329E+01 -3.793147E+00 1.653376E+01
9.548413E+00 -9.019966E+00 3.132476E+00
4.475406E+00 1.489732E+00 4.220184E+00
1.031698E+01 -4.139645E+00 9.450054E+00
9.276451E+00 6.256669E+00 6.848842E+00
1.225547E+01 1.162428E+01 3.882334E+00
6.838648E+00 -4.213042E+00 3.976132E+02
1.044387E+01 5.367082E+00 8.959291E+00
1.542501E+00 -9.139151E-01 -1.242605E+00
1.522171E+01 -6.060797E+00 -1.396306E+01
8.808236E+00 -1.244983E+00 8.719807E+00
1.488371E+01 -1.265523E+01 7.833906E+00
7.222895E+00 -4.225745E+00 -5.857755E+00
7.954304E+00 7.941622E+00 4.489815E-01
5.903555E+00 -5.194974E+00 2.804319E+00
2.351045E+01 -1.464384E+01 3.846071E+02
6.159081E+00 -3.592494E+00 5.002827E+00
5.733226E+00 -5.163865E+00 2.490859E+00
1.838963E+01 1.795643E+01 3.968013E+00
1.454717E+01 8.742414E-01 -3.884791E+02
6.596040E+00 5.843412E+00 3.059785E+00
2.080833E+00 1.124661E+00 -1.750715E+00
9.715584E+00 2.234534E+00 -9.455127E+00
8.046117E+00 -8.035747E+00 -4.083862E-01
9.057467E+00 -9.055397E+00 1.936103E-01
1.412522E+01 3.038685E-01 1.412195E+01
1.164866E+01 8.353372E+00 8.118655E+00
7.559550E+00 -5.091723E+00 -5.587589E+00
1.577821E+01 -1.492506E+01 5.118041E+00
1.416466E+01 -7.890642E+00 -1.176331E+01
1.456213E+01 1.209672E+01 -8.107105E+00
7.854230E+00 3.856458E+00 -6.842270E+00
6.256732E+00 4.816717E+00 -3.993236E+00
5.767753E+00 -3.735805E+00 -4.394398E+00
2.094371E+01 2.091783E+01 -1.040801E+00
1.085359E+01 1.052369E+01 -2.655661E+00
1.001065E+01 8.824230E+00 -4.727160E+00
1.239211E+01 -5.805029E+00 1.094833E+01
3.313243E+00 -3.296525E+00 3.324146E-01
1.927759E+01 -3.102419E+00 1.902631E+01
1.501274E+01 8.319586E+00 -1.249667E+01
1.261473E+01 2.987976E+00 -1.225575E+01
1.370105E+01 -1.348909E+01 -2.400627E+00
2.546835E+01 8.941754E+00 -2.384705E+01
2.718653E+01 1.619257E+01 -2.183823E+01
1.472878E+01 -1.348689E+01 -5.919534E+00
8.817355E+00 2.540076E+00 -8.443563E+00
1.256088E+01 1.055358E+01 6.811588E+00
2.133395E+01 -2.116853E+01 2.651547E+00
8.898832E+00 -2.771023E+00 8.456396E+00
3.853105E+00 -1.738040E+00 3.438842E+00
9.865989E+00 3.933731E+00 -9.047845E+00
1.002405E+01 -1.000744E+01 -5.767948E-01
7.184867E+00 -6.926891E+00 1.908006E+00
1.006574E+01 2.293865E+00 -9.800884E+00
7.334205E+00 7.309081E+00 -6.065500E-01
1.466283E+01 -8.982492E+00 1.158937E+01
9.397424E+00 -5.706874E+00 7.466134E+00
8.918605E+00 -7.794724E+00 4.334029E+00
2.007761E+01 1.991441E+01 -2.554763E+00
1.790867E+01 2.410148E+00 -1.774575E+01
1.185597E+01 1.153110E+01 2.756367E+00
1.373339E+01 -1.236376E+01 -5.978571E+00
7.730266E+00 4.176730E+00 6.504762E+00
5.797095E+00 5.734517E+00 -8.494833E-01
2.721142E+01 9.805520E-01 2.719374E+01
1.024206E+01 4.044919E+00 -9.409489E+00
1.726228E+01 2.300425E-01 -1.726074E+01
2.029561E+01 2.095157E+00 -2.018718E+01
1.467397E+01 -7.719775E+00 1.247921E+01
8.668388E+00 -8.653461E+00 4.024915E+02
1.328371E+01 1.164249E+01 6.396046E+00
5.971482E+00 2.179379E+00 -5.559577E+00
9.734224E+00 3.996049E+00 8.876187E+00
1.136792E+01 -1.096964E+01 -2.982732E+00
3.953803E+00 3.242150E+00 -2.262967E+00
1.990142E+01 7.848990E+00 1.828824E+01
1.273219E+01 6.791409E+00 -1.076966E+01
1.986163E+01 1.327620E+01 -1.477250E+01
2.474149E+00 2.413163E+00 -5.459486E-01
7.507630E+00 1.120314E+00 -7.423571E+00
1.000842E+01 -3.499208E+00 9.376784E+00
1.081473E+01 -1.956521E+00 -1.063628E+01
6.009699E+00 2.437297E+00 -5.493275E+00
1.455605E+01 -1.026293E+01 1.032235E+01
6.325644E+00 -6.325644E+00 -6.300775E-04
3.971255E+00 3.171830E+00 2.389637E+00
1.321583E+01 -6.419913E+00 -1.155175E+01
6.219370E+00 -3.510109E+00 5.134170E+00
6.100862E+00 -3.812253E+00 4.763112E+00
9.066355E+00 -4.296557E+00 -7.983632E+00
4.865315E+00 -4.841197E+00 4.838416E-01
2.216977E+01 -1.851038E+01 1.220101E+01
1.753953E+01 1.837646E-02 1.753952E+01
1.060896E+01 4.498246E+00 -9.608109E+00
2.637344E+00 -2.103647E+00 1.590676E+00
1.273032E+01 5.028830E+00 -1.169495E+01
8.978093E+00 7.953846E+00 4.164430E+00
5.151645E+00 -8.457429E-01 -5.081749E+00
6.093334E+00 2.529589E+00 -5.543455E+00
1.350379E+01 -5.983603E+00 1.210573E+01
8.445731E+00 -8.445652E+00 -3.647507E-02
6.727231E+00 1.163422E+00 3.963741E+02
2.236444E+01 -2.205629E+01 3.699737E+00
1.367978E+01 -5.594308E+00 1.248359E+01
2.718822E+01 -8.725995E+00 2.574988E+01
1.498072E+01 4.442842E+00 1.430675E+01
2.846762E+00 7.546825E-01 2.744906E+00
1.965717E+01 1.046613E+01 1.663924E+01
3.948172E+00 3.635041E+00 -1.540953E+00
1.707313E+01 1.701895E+01 1.359096E+00
1.950167E+01 7.755744E+00 1.789311E+01
8.603248E+00 7.783528E+00 3.665048E+00
3.539324E+00 -2.860924E+00 2.083728E+00
2.517068E+01 3.589956E+02 2.888860E+00
1.327044E+01 -2.130025E+00 1.309838E+01
5.832737E+00 -4.594832E+00 -3.592817E+00
1.528960E+01 -1.479876E+01 -3.842987E+00
1.458151E+00 1.337250E+00 -5.813483E-01
6.444980E+00 -6.087876E+00 -2.115546E+00
1.167732E+01 -4.422611E+00 -1.080742E+01
1.971500E+01 -1.767334E+01 8.736944E+00
1.337276E+01 -3.795671E+00 1.282278E+01
1.318458E+01 8.492850E+00 1.008487E+01
9.132532E+00 8.580425E+00 3.127210E+00
9.271273E+00 8.442563E+00 -3.831400E+00
9.371736E+00 5.013948E+00 7.917686E+00
1.396383E+01 4.108827E+00 1.334564E+01
1.972298E+01 -1.935126E+00 1.962782E+01
1.388388E+01 -1.367771E+01 2.383751E+00
4.632580E+00 1.112721E+00 4.496960E+00
2.185685E+01 -1.769987E+01 -1.282328E+01
8.821626E+00 -2.054626E+00 -8.579021E+00
8.636464E+00 -1.189105E+00 8.554212E+00
2.154145E+00 1.983467E+00 8.403562E-01
1.978652E+01 -1.798556E+01 8.247777E+00
4.493313E+00 -4.328428E+00 1.206055E+00
2.443528E+00 -8.977292E-01 2.272644E+00
1.262456E+01 -1.213949E+01 -3.465876E+00
7.687557E+00 7.304637E+00 -2.395999E+00
5.438846E+00 -5.320289E+00 1.129409E+00
7.366971E+00 -3.972754E+00 -6.203989E+00
1.619131E+01 -1.505666E+01 5.954451E+00
1.380017E+01 -2.165988E+00 1.362913E+01
1.029529E+01 -1.180784E+00 1.022736E+01
1.144657E+01 7.357049E+00 8.769133E+00
1.145786E+01 6.943182E+00 -9.114539E+00
1.994411E+01 1.891813E+01 6.314427E+00
1.542983E+00 -1.542880E+00 -1.787438E-02
1.735576E+01 -1.003623E+01 -1.415968E+01
1.854597E+01 -8.174483E+00 1.664725E+01
6.320706E+00 4.495717E+00 -4.442955E+00
1.425045E+01 -1.408174E+01 2.186285E+00
1.502267E+01 1.498104E+01 1.117693E+00
1.315965E+01 -1.257369E+01 -3.883128E+00
5.844876E+00 -5.002089E+00 -3.023521E+00
2.694363E+01 -3.097413E-01 -2.694185E+01
2.199770E+01 -1.997352E+01 9.217228E+00
1.493205E+01 -1.101982E+01 -1.007619E+01
1.741822E+01 -1.652177E+01 -5.515940E+00
5.581136E+00 2.685451E+00 -4.892589E+00
1.853126E+01 1.081712E+01 -1.504651E+01
5.372048E+00 2.663031E+00 4.665530E+00
8.370733E+00 -8.331335E+00 8.111915E-01
1.222928E+01 1.183683E+01 3.073251E+00
1.042259E+01 3.446504E+00 9.836264E+00
2.413355E+01 -2.411048E+01 -1.054975E+00
8.773200E+00 8.501245E+00 -2.167458E+00
2.083256E+01 -1.102483E+01 1.767622E+01
8.897159E+00 -1.188913E+00 8.817365E+00
1.480976E+01 -4.454714E+00 -1.412390E+01
8.185317E+00 -2.575665E+00 7.769515E+00
1.302993E+01 1.297026E+01 1.245509E+00
1.499776E+01 -1.101888E+01 -1.017434E+01
6.621860E+00 4.064409E+00 5.227772E+00
4.395925E+00 -4.394879E+00 9.592344E-02
1.474403E+01 1.360328E+01 -5.686587E+00
9.106989E+00 2.118879E+00 -8.857065E+00
2.599702E+01 -8.271752E+00 2.464596E+01
8.296658E+00 -7.740052E-01 -8.260476E+00
7.066243E+00 6.359819E+00 -3.079691E+00
8.213151E+00 -3.218863E+00 7.556108E+00
1.512194E+01 9.846600E+00 -1.147682E+01
1.485082E+01 1.474538E+01 -1.766562E+00
1.100267E+00 -1.433440E-01 -1.090890E+00
8.472703E+00 7.835857E+00 3.222738E+00
2.189628E+01 -1.158831E+01 -1.857843E+01
1.455771E+01 1.035817E+01 1.022915E+01
1.158130E+01 1.081417E+00 1.153070E+01
2.199269E+01 1.055348E+01 1.929514E+01
3.315288E+00 9.714852E-01 -3.169755E+00
1.747995E+01 -1.419015E+01 -1.020727E+01
7.907793E+00 7.252000E+00 3.153045E+00
4.370755E+00 4.149004E+00 1.374504E+00
1.820958E+01 1.444165E+01 -1.109178E+01
7.509986E+00 7.112874E+00 -2.409756E+00
2.448954E+00 2.063136E+00 1.319410E+00
4.254404E+00 -1.877077E+00 -3.817923E+00
7.148681E+00 -4.686089E+00 -5.398538E+00
5.986282E+00 5.090360E+00 -3.150208E+00
2.238158E+00 1.750733E+00 1.394376E+00
6.393483E+00 -6.390960E+00 1.795904E-01
7.130481E+00 -5.911357E+00 3.987432E+00
1.037622E+01 -4.836626E+00 9.180035E+00
9.018054E+00 -4.669644E+00 -7.714903E+00
5.498373E+00 5.327807E+00 -1.358889E+00
6.244557E+00 -6.083676E+00 -1.408323E+00
5.792705E+00 -5.790011E+00 -1.766499E-01
3.985723E+00 3.839708E+00 1.068939E+00
1.483835E+01 -3.242839E+00 -1.447967E+01
5.487191E+00 -5.471686E+00 -4.122068E-01
1.389741E+00 1.179796E+00 -7.344805E-01
1.555702E+01 -1.542994E+01 -1.984407E+00
8.041376E+00 -8.039399E+00 1.782768E-01
1.493483E+01 -1.332998E+01 -6.735054E+00
1.384490E+01 -1.335572E+01 3.647748E+00
1.878601E+01 1.742053E+00 1.870506E+01
2.122990E+00 -6.593560E-02 -2.121965E+00
5.950172E+00 -4.530327E+00 3.857549E+00
6.678090E+00 -6.222109E+00 -2.425335E+00
4.196009E+00 4.040937E+00 -1.130186E+00
6.594616E+00 4.084893E+00 5.177123E+00
1.393971E+01 -1.206000E+01 6.990843E+00
1.047950E+01 -7.851971E-01 1.045005E+01
1.972215E+01 3.428045E+00 1.942194E+01
7.172220E+00 6.391675E+00 3.253802E+00
1.165989E+01 1.160113E+01 1.169036E+00
3.553183E+00 3.217525E+00 1.507528E+00
1.860224E+01 1.152474E+01 -1.460219E+01
6.907952E+00 -6.169487E+00 -3.107609E+00
1.060914E+01 -1.038317E+01 2.178002E+00
4.239275E+00 -1.790687E+00 -3.842511E+00
1.547352E+01 1.438067E+01 5.711931E+00
4.315490E+00 -3.146080E+00 -2.953918E+00
1.536324E+01 9.377434E-01 1.533459E+01
3.566168E+01 -1.266237E+01 3.333796E+01
1.228488E+01 -1.144827E+01 4.455943E+00
6.703768E+00 3.875795E+00 5.469800E+00
5.880707E+00 -5.864742E+00 -4.330263E-01
1.046068E+01 -5.375111E-01 1.044686E+01
1.288826E+01 -1.230217E+01 3.842358E+00
1.158569E+01 8.116327E-01 1.155723E+01
6.751652E+00 6.450494E+00 1.993971E+00
1.091347E+01 -2.254366E+00 -1.067809E+01
1.868853E+01 -1.853016E+01 2.427845E+00
5.251417E+00 4.883028E+00 1.932203E+00
7.311022E+00 1.728284E+00 7.103807E+00
1.043496E+01 -9.703650E+00 3.837645E+00
1.554944E+01 6.657341E+00 -1.405222E+01
1.534320E+01 2.388327E+00 -3.878438E+02
9.699788E+00 2.374035E-01 -9.696882E+00
8.554716E+00 -7.269450E+00 -4.509796E+00
4.422179E+00 -4.403681E+00 4.040505E-01
1.720844E+01 -1.616338E+01 5.905542E+00
6.001985E+00 3.826290E+02 5.843307E+00
2.257844E+01 1.411206E+01 -1.762486E+01
6.088801E+00 -6.087692E+00 -1.162001E-01
3.968096E+00 -1.111417E+00 3.809270E+00
8.025143E+00 -9.963002E-01 -7.963059E+00
9.571679E+00 -9.150558E+00 -2.807904E+00
1.137447E+01 3.538904E+00 -1.080993E+01
2.984491E+00 2.200693E+00 2.015970E+00
7.347785E-01 1.256729E-03 7.347774E-01
1.179344E+01 -1.179123E+01 -2.280606E-01
2.293091E+01 2.241176E+00 -2.282113E+01
7.716905E+00 -7.650662E+00 -1.008961E+00
2.220148E+01 2.215048E+01 1.503878E+00
1.321135E+01 -1.302464E+01 2.213257E+00
4.187338E+00 4.066305E+00 9.994788E-01
7.818156E+00 -1.572559E+00 7.658370E+00
1.096647E+01 -3.552095E+00 1.037527E+01
7.686821E+00 7.180466E+00 -2.743742E+00
1.003448E+01 8.538163E+00 5.271669E+00
9.410514E+00 -8.394922E+00 -4.252417E+00
1.678726E+01 -2.143108E-01 1.678589E+01
5.442737E+00 -3.414980E+00 -4.238078E+00
3.873063E+00 3.546409E+00 1.556792E+00
4.411094E+00 -1.914145E+00 -3.974142E+00
4.106059E+00 -4.077509E+00 -4.833689E-01
1.810125E+00 8.648216E-01 1.590169E+00
3.008337E+01 2.039330E+01 -2.211611E+01
8.814048E+00 -7.367067E+00 -4.838777E+00
9.649121E+00 9.011827E+00 -3.448552E+00
1.585831E+01 -1.505475E+01 -4.984024E+00
4.115842E+00 -4.062979E+00 6.575340E-01
3.495587E+00 -1.802027E+00 2.995301E+00
1.068995E+01 7.017917E-01 1.066689E+01
1.373108E+01 4.558605E+00 -1.295229E+01
3.380667E+01 -2.200793E+01 2.566208E+01
5.541106E+00 -5.070389E+00 2.234950E+00
3.747092E+00 1.679419E+00 -3.349664E+00
6.770327E+00 4.733473E+00 -4.840615E+00
9.742841E+00 9.718529E+00 -6.878654E-01
5.354696E+00 4.106867E+00 3.436046E+00
1.818952E+01 1.558596E+01 -9.377454E+00
1.103618E+01 8.800078E-01 1.100103E+01
4.003591E+00 -3.307295E+00 2.256223E+00
6.393846E+00 -5.411510E+00 3.405412E+00
6.339036E+00 -2.853606E+00 5.660415E+00
3.718874E+00 -1.523760E+00 -3.392371E+00
1.099566E+01 2.641076E+00 -1.067377E+01
2.596245E+01 -1.282027E+01 2.257631E+01
7.753851E+00 7.672379E+00 -1.121072E+00
1.472537E+01 -5.212261E+00 3.892280E+02
2.160915E+01 2.132479E+01 -3.494098E+00
7.880191E+00 -7.874115E+00 -3.093760E-01
4.209081E+00 4.188267E+00 -4.180720E-01
2.680541E+00 -9.542864E-01 -2.504923E+00
8.395173E+00 -2.916974E+00 -7.872115E+00
7.961592E+00 -6.293668E+00 4.876135E+00
8.552299E+00 3.489954E+00 -7.807819E+00
2.568182E+01 1.593551E+01 -2.013989E+01
4.052543E+00 1.201068E+00 -3.870470E+00
1.432471E+01 -7.809667E+00 -1.200860E+01
6.272057E+00 4.985315E+00 -3.805959E+00
1.270304E+01 8.416869E+00 -9.514390E+00
1.745996E+01 -5.397334E+00 -1.660478E+01
1.414657E+01 -1.316208E+01 5.185088E+00
1.617580E+01 -1.243331E+01 1.034743E+01
1.242232E+01 -4.293156E+00 1.165688E+01
1.584792E+01 1.567462E+01 2.337267E+00
6.198997E+00 1.442639E+00 6.028794E+00
6.355995E+00 -5.035611E+00 3.878310E+00
1.284401E+01 -6.305834E+00 1.118951E+01
6.093166E+00 -4.758530E+00 3.805663E+00
5.791224E+00 5.361791E+00 2.188487E+00
6.139642E+00 1.525690E+00 5.947056E+00
1.825552E+01 -8.365873E+00 1.622579E+01
1.482403E+01 -4.838279E+00 1.401224E+01
1.285537E+01 -9.450703E+00 8.714634E+00
1.288231E+01 -1.027706E+01 -7.767620E+00
7.027484E+00 2.190441E+00 6.677387E+00
3.045536E+00 3.038697E+00 2.039791E-01
6.885998E+00 4.904831E+00 4.833177E+00
3.104908E+01 5.027205E+00 3.063939E+01
9.024462E+00 3.243537E+00 8.421424E+00
5.501701E+00 -4.572241E+00 -3.059955E+00
8.735068E+00 6.728581E+00 -5.570242E+00
9.602483E+00 7.049113E+00 6.520559E+00
2.102236E+01 4.206651E+00 -2.059718E+01
2.108998E+01 -1.466287E+01 1.515874E+01
1.249181E+01 -3.869423E+00 -1.187741E+01
6.785676E+00 6.752359E+00 -6.715965E-01
4.194051E+00 -3.285310E+00 -2.607067E+00
2.584069E+00 2.198575E+00 -1.357821E+00
4.995943E+00 3.612170E+00 3.451329E+00
1.263853E+01 8.320042E+00 -9.513642E+00
1.556129E+01 -5.441000E+00 1.457907E+01
7.434202E+00 -7.213879E+00 1.796472E+00
1.775814E+01 1.646216E+01 -6.659509E+00
2.713057E+01 -3.748460E+00 2.687038E+01
6.137009E+00 3.717368E+00 -4.883038E+00
2.633529E+00 1.618722E+00 2.077309E+00
1.762377E+01 -1.248791E+01 -1.243581E+01
2.204907E+01 1.994887E+01 9.391713E+00
1.475547E+01 -1.290013E+01 7.163147E+00
6.508388E+00 3.756026E+00 5.315203E+00
7.547510E+00 -3.402872E-01 7.539835E+00
1.046556E+01 9.226447E+00 -4.939707E+00
4.547074E+00 -3.863450E+00 -2.397840E+00
6.827875E+00 6.822376E+00 4.032740E+02
1.407307E+01 7.915206E+00 3.913638E+02
4.790070E+00 -4.364564E+00 -1.973664E+00
1.089353E+01 6.796128E+00 -8.513617E+00
1.207360E+01 1.134910E+01 -4.119414E+00
5.100643E+00 3.747578E+00 3.460090E+00
1.469963E+01 -8.938284E+00 1.166988E+01
2.985222E+00 -2.487716E+00 1.650097E+00
1.589127E+01 -5.553643E+00 -1.488924E+01
4.554028E+00 7.632662E-01 4.489610E+00
1.645401E+01 -1.583859E+01 4.457976E+00
4.214290E+00 3.998766E+00 1.330456E+00
7.686252E+00 5.261682E+00 5.602961E+00
1.276726E+01 4.944403E+00 -1.177097E+01
1.029645E+01 8.929344E+00 5.126755E+00
9.065315E+00 -8.976286E+00 -1.267366E+00
7.871230E+00 5.594341E+00 5.537112E+00
3.445127E+00 3.050423E+00 -1.601192E+00
1.385206E+01 4.110915E+00 1.322800E+01
3.254436E+00 -2.754827E+00 1.732709E+00
9.631608E+00 -5.458336E+00 7.935644E+00
5.992765E+00 5.249368E+00 -2.890911E+00
4.342185E+00 -3.176231E+00 2.960765E+00
3.315660E+00 1.875754E+00 -2.734072E+00
1.148766E+01 -8.149838E-01 1.145871E+01
3.755951E+00 -1.180498E+00 3.565613E+00
1.122834E+01 -6.587407E+00 -9.092949E+00
6.022295E+00 -2.793254E+00 5.335332E+00
9.179301E+00 -3.267162E+00 -8.578183E+00
1.465232E+01 1.438391E+01 2.791699E+00
1.397936E+01 5.293301E-01 1.396933E+01
1.209814E+01 8.870970E+00 -8.226238E+00
7.763623E+00 -7.432443E+00 2.243352E+00
2.677107E+00 2.417354E+00 1.150349E+00
6.550430E+00 -2.586717E+00 6.018058E+00
6.249017E+00 -4.404620E+00 4.432780E+00
9.458978E+00 3.804882E+02 8.782925E+00
1.595646E+01 8.376678E+00 1.358086E+01
4.895002E+00 3.725528E+00 3.175136E+00
1.266098E+01 7.700221E+00 -1.005023E+01
5.561178E+00 -1.392950E+00 5.383901E+00
1.280445E+01 -1.144671E+01 5.738180E+00
7.930227E+00 3.642470E+00 7.044211E+00
5.232752E+00 -4.084943E+00 3.270311E+00
2.050647E+01 -1.954522E+01 6.204820E+00
8.614584E+00 -7.823709E+00 3.605640E+00
1.895490E+01 1.121703E+00 -1.892168E+01
1.703993E+00 1.348610E+00 -1.041557E+00
1.299400E+01 -3.164453E+00 1.260278E+01
5.309411E+00 -4.969831E+00 -1.868322E+00
6.625821E+00 -1.998558E+00 6.317220E+00
7.850495E+00 7.726009E+00 1.392500E+00
1.044934E+01 -4.983542E+00 -9.184388E+00
1.129162E+01 -1.455192E+00 1.119746E+01
4.856857E+00 3.816808E+00 -3.003504E+00
8.049468E+00 8.045844E+00 2.415058E-01
1.521852E+01 4.260979E+00 -3.883902E+02
1.566666E+01 1.518363E+01 -3.860254E+00
1.484313E+01 -4.519646E+00 1.413829E+01
8.000300E+00 -5.730215E+00 -5.582959E+00
2.434880E+01 2.067964E+01 1.285366E+01
1.828376E+00 1.333121E+00 -1.251298E+00
9.745306E+00 3.218594E+00 9.198459E+00
1.147669E+01 -2.161617E+00 -1.127128E+01
1.216437E+01 1.123223E+01 4.669991E+00
1.173617E+01 1.164059E+01 -1.494828E+00
1.970138E+01 -1.775781E+01 -8.532565E+00
4.691648E+00 4.006172E+00 -2.441751E+00
2.899419E+00 2.422212E+00 1.593587E+00
1.546553E+01 -2.243279E+00 -1.530197E+01
1.122552E+01 1.892716E+00 1.106481E+01
2.346380E+01 -3.616735E+00 2.318338E+01
1.948173E+00 -1.339567E+00 -1.414545E+00
7.781247E+00 -7.774417E+00 -3.259581E-01
1.658780E+01 1.572590E+01 5.277429E+00
6.003478E+00 6.666265E-01 -5.966352E+00
2.801885E+01 -2.421501E+01 1.409570E+01
7.170808E+00 7.100996E+00 -9.981739E-01
4.174052E+00 -2.261842E+00 -3.508102E+00
5.808367E+00 -3.154740E+00 -4.876960E+00
1.842037E+01 1.467804E+01 1.112947E+01
2.044672E+01 3.292018E+00 2.017997E+01
9.210823E+00 9.031159E+00 1.810366E+00
8.539594E+00 -8.495782E+00 8.639165E-01
1.587284E+01 1.429404E+01 6.901276E+00
5.606864E+00 1.086347E+00 5.500616E+00
5.183779E+00 1.550602E+00 -4.946433E+00
1.305691E+01 8.329192E-01 1.303032E+01
1.048806E+01 -5.204020E+00 -9.105904E+00
2.176444E+00 3.844006E+02 2.139252E+00
8.454316E+00 1.746408E+00 8.271972E+00
5.827224E+00 -3.205564E+00 -4.866302E+00
3.274643E+01 -2.899849E+01 1.521238E+01
2.305882E+01 2.301062E+01 -1.490165E+00
6.920686E+00 4.203100E+00 5.498168E+00
2.658448E+01 -2.287246E+00 -2.648590E+01
4.836087E+00 2.817718E+00 3.930420E+00
6.239135E+00 -4.831207E+00 3.947942E+00
1.058939E+01 7.480780E-02 1.058913E+01
1.111117E+01 2.380732E+00 -1.085312E+01
6.744098E+00 4.438249E+00 -5.077874E+00
1.602131E+01 -1.538743E+01 4.461980E+00
1.205536E+01 3.927584E+00 -1.139762E+01
1.956880E+01 1.761782E+01 8.517652E+00
2.076547E+01 -5.188731E+00 3.828932E+02
4.967292E+00 -4.428856E+00 -2.249272E+00
8.596810E+00 -1.049446E+00 -8.532515E+00
1.089487E+01 -8.697279E+00 -6.561667E+00
9.054628E+00 7.333964E+00 -5.310298E+00
7.609182E+00 -6.143316E+00 -4.489913E+00
1.350683E+01 3.766167E+02 1.131023E+01
1.202022E+01 -1.112967E+01 -4.540498E+00
4.751011E+00 -2.657382E+00 -3.938328E+00
1.272308E+01 -7.530335E+00 -1.025528E+01
4.662146E+00 -2.829759E+00 -3.705140E+00
1.071131E+01 9.711945E+00 3.984822E+02
5.769883E+00 1.631816E+00 5.534323E+00
5.719492E+00 -2.569598E+00 5.109770E+00
1.945839E+01 -2.610001E+00 1.928256E+01
1.302353E+00 -1.175385E+00 -5.608868E-01
1.860390E+01 -9.985484E+00 -3.873030E+02
1.609345E+01 -1.464871E+01 6.664417E+00
1.577951E+01 -2.351459E+00 -1.560332E+01
2.478547E+00 2.099564E+00 1.317205E+00
5.091085E+00 5.007564E+00 9.183939E-01
1.103970E+01 -1.024129E+01 4.122005E+00
1.205124E+01 1.109694E+01 4.700041E+00
1.215604E+01 -1.186667E+01 -2.636564E+00
1.460507E+01 1.178237E+01 8.630414E+00
1.478932E+01 6.412176E+00 -1.332697E+01
9.328500E+00 -4.606973E+00 -8.111517E+00
7.445575E+00 -6.799334E+00 -3.034081E+00
2.933952E+00 -3.234507E-01 2.916069E+00
8.608794E+00 -4.870113E+00 -7.098826E+00
8.383246E+00 2.367642E+00 -8.041957E+00
9.717126E+00 -8.897338E+00 -3.906394E+00
2.978180E+01 -2.087300E+01 -2.124320E+01
1.147189E+01 -1.071589E+01 4.095614E+00
1.051716E+01 -4.258282E+00 -9.616529E+00
7.731112E+00 -3.744977E+00 -6.763523E+00
2.066654E+00 -2.047768E+00 2.787550E-01
1.846905E+01 -1.810714E+01 3.638314E+00
1.028755E+01 1.028628E+01 1.617091E-01
6.673556E+00 3.956981E+00 -5.373886E+00
2.107867E+01 4.949580E+00 -2.048932E+01
1.967596E+01 -1.807102E+01 7.783419E+00
5.473002E+00 -3.070183E+00 -4.530753E+00
9.786789E+00 -9.770829E+00 -5.586995E-01
8.023339E+00 1.065256E+00 7.952308E+00
4.719659E+00 3.758995E+00 2.853969E+00
1.032310E+01 7.192435E+00 7.405087E+00
3.766648E+00 -3.762527E+00 1.761484E-01
6.800461E+00 5.420773E+00 -4.106274E+00
6.513401E+00 -2.902824E-01 -6.506929E+00
4.200543E+00 -3.443830E+00 -2.405119E+00
8.042831E+00 -5.927960E+00 -5.435662E+00
2.016058E+01 6.585830E+00 -1.905455E+01
2.108052E+01 5.412949E-01 -2.107357E+01
1.024615E+01 1.014100E+01 1.464156E+00
1.348647E+01 2.817737E+00 -1.318883E+01
1.285668E+01 5.148829E+00 3.912194E+02
1.782246E+01 -1.763866E+01 2.553007E+00
1.095221E+01 6.065758E+00 9.119066E+00
1.035435E+01 -2.975667E+00 9.917554E+00
3.145692E+00 2.151247E+00 2.295107E+00
1.024149E+01 -4.439898E+00 -9.229051E+00
7.291586E+00 -6.466698E+00 3.368834E+00
2.284737E+01 5.408187E+00 -2.219806E+01
3.379415E+01 -3.167593E+01 1.177627E+01
1.767927E+01 1.687608E+01 -5.268261E+00
8.704693E+00 -8.190684E+00 2.946927E+00
7.821595E+00 6.544477E+00 4.283360E+00
1.015598E+01 4.907907E+00 -8.891370E+00
7.341754E+00 -6.317306E+00 3.740721E+00
5.291159E+00 -5.212062E+00 -9.114658E-01
4.098666E+00 -2.591445E+00 -3.175450E+00
1.090669E+01 6.108399E+00 9.035666E+00
9.153791E+00 6.050444E+00 6.869062E+00
1.254781E+01 -9.688276E+00 -7.974011E+00
1.878088E+01 1.772159E+01 -6.218277E+00
4.481446E+00 -4.480132E+00 -1.085203E-01
6.044438E+00 3.151528E+00 -5.157820E+00
9.121894E+00 -6.917501E+00 5.946186E+00
8.182598E+00 8.182155E+00 -8.512086E-02
1.107275E+01 9.178421E+00 -6.193732E+00
1.374414E+01 -1.297463E+01 4.534348E+00
1.207357E+01 -4.076611E+00 1.136453E+01
1.309718E+01 -3.155288E+00 1.271142E+01
1.157619E+01 2.815028E-01 -1.157277E+01
8.476093E+00 7.979678E+00 -2.858127E+00
3.858411E+00 2.258313E+00 -3.128475E+00
2.074971E+01 3.494510E+00 -2.045333E+01
1.624040E+01 -1.604519E+01 -2.510429E+00
7.848879E-01 5.657641E-02 7.828461E-01
2.780595E+01 -2.740795E+01 4.687749E+00
1.543028E+01 -4.921425E+00 1.462440E+01
5.927456E+00 -3.337894E+00 -4.898286E+00
5.937874E+00 3.566089E+00 -4.747774E+00
4.188658E+00 -3.489952E+00 -2.316266E+00
5.121507E+00 1.224757E+00 4.972907E+00
5.453003E+00 4.980820E+00 2.219611E+00
1.623486E+01 -1.608368E+01 -2.210453E+00
9.430440E+00 -8.627180E-01 9.390895E+00
6.441496E+00 6.410218E-01 6.409521E+00
1.280128E+01 1.277458E+01 -8.264540E-01
1.290519E+01 1.099649E+01 -6.754344E+00
5.982330E+00 5.946906E+00 6.500634E-01
9.770074E+00 3.843499E+02 9.763806E+00
6.719794E+00 6.798520E-03 -6.719791E+00
3.636787E+01 3.476329E+02 2.428850E-01
9.979103E-01 8.779272E-02 -9.940410E-01
4.034725E+00 4.033579E+00 9.616476E-02
8.671536E+00 -8.052084E+00 3.218615E+00
4.307818E+00 -4.304142E+00 -1.779323E-01
1.493818E+01 4.345992E+00 1.429201E+01
3.800369E+00 9.598974E-01 -3.677146E+00
1.089409E+01 1.087037E+01 7.185130E-01
2.280966E+01 1.017715E+01 2.041338E+01
4.287873E+00 -4.279470E+00 -2.683232E-01
6.076531E+00 -4.712949E+00 3.991643E+02
6.941424E+00 4.412414E+00 5.358542E+00
1.016102E+00 5.402628E-01 8.605697E-01
9.807996E+00 9.454643E+00 -2.608930E+00
8.675886E+00 1.853122E+00 8.475667E+00
2.301641E+01 2.009244E+01 -1.122716E+01
5.164609E+00 5.074401E+00 9.610637E-01
7.293615E+00 4.948105E+00 5.358459E+00
1.443868E+01 -9.097525E+00 1.121208E+01
1.011128E+01 -4.761463E+00 8.920005E+00
2.924297E+00 -1.533732E+00 2.489815E+00
1.781144E+01 -2.675920E+00 -1.760928E+01
9.999621E+00 4.483166E+00 -8.938325E+00
6.938174E+00 -6.429651E+00 2.607269E+00
1.081319E+01 -2.860741E-01 -1.080941E+01
7.093620E+00 5.111558E+00 4.918477E+00
4.491460E+00 -1.640706E+00 4.181064E+00
3.821489E+00 8.061021E-01 -3.735503E+00
6.125196E+00 -2.518008E+00 5.583696E+00
9.279172E+00 -9.259740E+00 6.002063E-01
3.120981E+00 2.877154E+00 1.209341E+00
2.401810E+00 -1.127424E+00 -2.120756E+00
1.863023E+01 -1.619074E+01 9.216579E+00
1.220041E+01 6.264831E+00 1.046910E+01
1.661508E+01 1.617080E+01 3.816551E+00
6.981782E+00 4.086174E+00 -5.661136E+00
1.064569E+01 5.459267E+00 -9.139317E+00
2.319113E+01 2.063161E+01 -1.059081E+01
1.354719E+01 -6.561025E+00 3.911476E+02
2.789482E+00 2.262469E+00 -1.631700E+00
1.049550E+01 5.485917E+00 -8.947633E+00
6.615995E+00 6.612501E+00 2.149905E-01
1.477731E+01 -1.249960E+01 7.882194E+00
4.999511E+00 1.091252E+00 4.878963E+00
3.650071E+00 2.004307E+00 -3.050537E+00
9.947301E+00 -5.424142E+00 -8.338314E+00
7.052623E+00 5.487465E+00 4.430262E+00
8.182114E+00 -3.690991E+00 -7.302299E+00
1.955213E+01 -9.385179E+00 1.715238E+01
1.521239E+01 -1.476586E+01 -3.658721E+00
4.899615E+00 -4.821793E+00 -8.697978E-01
7.451361E+00 -7.330613E+00 -1.335996E+00
1.130199E+01 1.961229E+00 1.113052E+01
1.491738E+01 -1.486079E+01 -1.298148E+00
2.223071E+01 -2.216200E+01 1.746436E+00
2.337695E+00 1.046978E+00 2.090133E+00
1.806469E+00 1.756134E+00 -4.234639E-01
1.233044E+01 -1.023061E+01 6.882888E+00
1.037445E+00 8.668094E-01 -5.700303E-01
3.750696E+00 2.759815E+00 -2.539909E+00
1.783784E+01 -7.592573E+00 1.614130E+01
1.414952E+01 -1.692384E+00 1.404795E+01
7.891456E+00 5.645314E+00 5.514119E+00
1.155974E+01 -8.285817E+00 -8.060570E+00
1.538427E+00 -2.916158E-01 1.510536E+00
1.003711E+01 -6.218240E+00 7.878901E+00
1.789189E+01 1.617890E+01 -7.639571E+00
6.284215E+00 -5.501604E+00 -3.037057E+00
1.367782E+01 -4.333019E+00 -1.297334E+01
1.560503E+01 9.881720E+00 1.207760E+01
1.181869E+01 -1.135666E+01 3.272269E+00
4.739785E+00 4.340233E+00 -1.904716E+00
8.789673E+00 1.266547E+00 -8.697943E+00
2.316010E+01 -1.882599E+01 1.348970E+01
5.202721E+00 -1.849565E+00 4.862861E+00
1.470072E+01 -1.359724E+01 5.588028E+00
7.508221E+00 5.679170E+00 -4.911252E+00
1.256970E+01 8.287917E+00 9.450279E+00
5.605576E+00 1.327650E+00 -5.446083E+00
2.152621E+01 1.892894E+01 1.025049E+01
1.698210E+01 1.497720E+01 -8.004689E+00
7.322406E+00 4.261128E+00 5.954865E+00
1.085605E+01 -5.717810E+00 9.228249E+00
6.295228E+00 -5.562625E+00 2.947389E+00
1.146632E+01 -1.089886E+01 3.562513E+00
9.123483E+00 -8.131934E+00 4.136373E+00
1.092084E+01 5.993145E+00 9.129454E+00
1.485586E+01 3.453435E+00 -1.444889E+01
9.389850E+00 -6.218702E+00 -7.035413E+00
5.933266E+00 4.620093E+00 -3.722686E+00
3.073809E+00 2.797231E+00 1.274284E+00
5.062725E+00 -1.513321E-01 5.060462E+00
4.087335E+00 -1.869222E-01 -4.083058E+00
1.036278E+01 -1.011525E+01 -2.251410E+00
2.039008E+01 8.221924E+00 -1.865892E+01
1.062521E+01 8.617903E+00 -6.215042E+00
6.921262E+00 -3.073721E+00 -6.201299E+00
1.435423E+01 -6.627628E+00 -1.273258E+01
1.101687E+01 7.788003E+00 7.792205E+00
5.814093E+00 4.342469E+00 -3.866089E+00
1.454500E+01 3.741929E+02 -1.074139E+01
1.328021E+01 -9.614977E+00 9.160573E+00
7.903116E+00 -6.567958E+00 4.395585E+00
1.581479E+01 5.844298E+00 -1.469529E+01
3.155078E+00 1.328429E+00 -2.861781E+00
2.813406E+01 8.134198E+00 2.693251E+01
9.191659E+00 -9.167584E+00 6.648431E-01
5.539794E+00 3.805556E+00 4.025800E+00
1.492019E+01 -1.439765E+01 -3.914036E+00
7.787288E+00 6.552502E+00 4.207919E+00
1.122085E+01 -7.736338E+00 -8.127516E+00
4.123326E+00 -3.433627E+00 -2.282986E+00
7.588193E+00 -2.410343E+00 7.195202E+00
1.756017E+01 -1.211344E+01 -1.271316E+01
2.610770E+01 2.236730E+01 1.346537E+01
1.626297E+00 -5.268523E-01 -1.538593E+00
1.664922E+01 7.280193E+00 1.497315E+01
5.655369E+00 -5.062231E+00 2.521312E+00
5.311809E+00 -5.145270E+00 -1.319663E+00
1.136019E+01 1.125112E+01 -1.570412E+00
1.097231E+01 -1.044561E+01 3.358697E+00
1.169555E+01 -5.318549E+00 1.041628E+01
4.440604E+00 -4.171579E+00 -1.522134E+00
9.199993E+00 6.365849E+00 -6.641976E+00
2.082447E+01 1.934181E+01 -7.717077E+00
7.467400E+00 -4.681932E+00 5.817352E+00
1.125089E+01 -7.314118E+00 -8.549050E+00
1.237583E+01 1.179113E+01 -3.759027E+00
5.970826E+00 5.015787E+00 -3.239235E+00
2.050662E+01 -2.049519E+01 6.844429E-01
8.354412E+00 -3.252436E+00 -7.695314E+00
5.982892E+00 5.840992E+00 -1.295301E+00
1.810268E+01 -1.808375E+01 8.277770E-01
6.789365E+00 -6.784980E+00 2.439485E-01
3.846548E+00 3.584299E+00 -1.395972E+00
1.640696E+01 1.630975E+01 -1.783300E+00
7.869795E+00 1.339090E+00 7.755031E+00
1.591745E+01 2.409099E+00 1.573408E+01
1.252150E+01 8.166603E-02 3.904788E+02
7.462347E+00 4.077414E+00 6.249905E+00
6.546192E+00 6.137443E+00 -2.276933E+00
1.538153E+01 1.526689E+01 -1.874389E+00
1.714634E+00 -4.302941E-01 1.659764E+00
7.924912E+00 -5.166241E+00 -6.009508E+00
1.033868E+01 8.438838E+00 5.972792E+00
1.268189E+01 5.488840E+00 -1.143254E+01
8.974705E+00 8.974268E+00 8.856402E-02
7.804730E+00 -1.135980E+00 7.721616E+00
6.280215E+00 5.393311E+00 -3.217653E+00
4.486909E+00 -1.123297E+00 4.344025E+00
2.038978E+01 2.718326E+00 -2.020777E+01
1.666551E+01 3.715683E+02 1.109920E+01
5.118262E+00 4.842344E+00 1.657803E+00
4.947146E+00 4.928082E+00 4.338908E-01
5.080315E+00 -5.064994E+00 -3.942606E-01
4.041728E+00 1.202290E+00 -3.858765E+00
4.298933E+00 3.958589E+00 -1.676423E+00
2.038930E+00 -2.038898E+00 -1.150863E-02
8.041395E+00 7.850859E-01 -8.002979E+00
8.252363E+00 -7.059389E+00 4.273936E+00
1.962365E+01 1.946077E+01 2.523134E+00
7.004734E+00 -4.828608E+00 -5.074529E+00
1.046873E+01 4.318953E+00 9.536301E+00
7.688355E+00 -1.401545E+00 7.559529E+00
4.419559E+00 -4.243396E+00 -1.235352E+00
1.032923E+01 4.493558E+00 -9.300587E+00
6.282922E+00 5.426282E+00 -3.167107E+00
1.649702E+01 6.345566E+00 1.522779E+01
6.814619E+00 4.847305E+00 4.789851E+00
1.422030E+01 -2.441060E+00 -1.400922E+01
7.106828E+00 1.997627E+00 6.820300E+00
5.436624E+00 -4.875405E+00 2.405683E+00
2.900482E+00 2.448666E+00 -1.554617E+00
4.276875E+00 -3.884159E+00 -1.790243E+00
1.233732E+01 -6.597079E+00 3.925747E+02
8.712581E+00 -8.343047E+00 2.510504E+00
1.607481E+01 8.683726E+00 -1.352747E+01
2.497955E+00 2.497584E+00 -4.306208E-02
9.957796E+00 -5.444728E+00 -8.337425E+00
3.785130E+00 1.284275E+00 -3.560596E+00
1.634883E+01 1.507161E+01 -6.334893E+00
1.217379E+01 -8.490309E+00 -8.724432E+00
4.692986E+00 2.809904E+00 3.758797E+00
1.397169E+01 3.772638E+02 1.224056E+01
8.816670E+00 -8.407252E+00 -2.655521E+00
1.544645E+00 5.745602E-01 -1.433810E+00
2.451790E+01 2.269928E+01 -9.266628E+00
1.258771E+01 7.681660E+00 9.972085E+00
2.048127E+01 5.965702E+00 -1.959319E+01
7.746358E+00 -1.373075E+00 -7.623695E+00
1.299922E+00 -8.371293E-01 -9.944902E-01
1.467092E+01 2.168634E+00 -1.450976E+01
1.131119E+01 1.040690E+01 3.985683E+02
8.138488E+00 5.363621E+00 -6.120993E+00
1.183607E+01 -1.021740E+01 5.974714E+00
1.453819E+01 1.446681E+01 1.438898E+00
1.263370E+01 1.270062E+00 1.256970E+01
3.729234E+00 3.468872E+00 1.368983E+00
4.242675E+00 -1.911833E+00 3.787504E+00
9.368515E+00 -8.980842E+00 2.667124E+00
2.586230E+00 2.572575E+00 2.654138E-01
1.034058E+01 -9.244623E+00 -4.632983E+00
1.846212E+01 -1.250033E+01 1.358645E+01
9.148131E+00 -8.883938E+00 -2.182643E+00
1.404674E+01 -2.256073E-01 -1.404493E+01
2.339206E+01 -2.024449E+01 1.171959E+01
1.170847E+01 -1.018455E-01 1.170802E+01
1.659419E+01 1.285874E+01 -1.048903E+01
6.049867E+00 2.710975E+00 5.408466E+00
1.238151E+01 1.234175E+01 9.914670E-01
1.888560E+01 -1.523549E-01 -1.888499E+01
1.468146E+01 1.438159E+01 2.952149E+00
1.409683E+01 3.801432E+02 1.355897E+01
2.527164E+00 2.483466E+00 4.679239E-01
1.259967E+01 -3.260737E+00 -1.217042E+01
6.021760E+00 -5.578463E+00 2.267675E+00
1.210011E+01 -1.204345E+01 -1.169672E+00
1.769076E+01 -1.606553E+01 3.955931E+02
1.603067E+01 1.602762E+01 3.122428E-01
3.855334E+00 2.508598E+00 2.927548E+00
2.718093E+00 -2.674190E+00 4.865557E-01
4.764290E+00 -2.832157E+00 3.831102E+00
1.038094E+01 7.454093E+00 -7.224991E+00
1.310518E+01 -6.848115E+00 1.117358E+01
1.216198E+01 2.543187E+00 -1.189310E+01
6.257289E+00 2.751947E+00 5.619649E+00
3.099071E+01 -3.059844E+01 4.915205E+00
5.850465E+00 3.132896E+00 -4.940941E+00
6.281328E+00 4.487825E+00 4.394828E+00
1.661869E+01 -3.677586E+02 -3.521095E+00
1.395319E+01 1.324484E+01 4.389289E+00
3.995007E+00 -1.670952E+00 3.628773E+00
6.117981E+00 -4.373120E+00 -4.278494E+00
1.689029E+01 -3.361371E+00 -1.655244E+01
9.516076E+00 8.530289E+00 -4.217804E+00
2.191061E+01 -1.852694E+01 -1.169731E+01
1.150410E+01 -9.220028E+00 -6.880079E+00
1.006192E+01 -1.213170E+00 9.988520E+00
1.123145E+01 -1.101777E+01 -2.180381E+00
5.503712E+00 -3.624343E+00 4.141857E+00
1.001413E+01 1.001157E+01 2.266720E-01
5.731120E+00 5.730654E+00 4.029269E+02
9.909569E+00 -3.516174E+00 -9.264776E+00
1.401357E+01 -4.575673E+00 1.324550E+01
9.444968E+00 -9.071814E+00 -2.628614E+00
7.093255E+00 -2.480788E+00 6.645296E+00
1.259155E+01 3.751696E+00 1.201965E+01
1.221321E+01 -6.537945E+00 1.031590E+01
5.910240E+00 4.259807E+00 -4.096948E+00
1.203918E+01 4.690754E+00 -1.108777E+01
1.003008E+01 4.074860E-01 1.002180E+01
1.009033E+01 7.596560E+00 6.641314E+00
3.168836E+00 8.741293E-01 3.045886E+00
9.142447E+00 4.756382E+00 7.807764E+00
2.029617E+01 1.575852E+01 1.279076E+01
1.176322E+01 -1.176077E+01 -2.397630E-01
1.064086E+01 9.946146E+00 3.992182E+02
2.788874E+00 2.681705E+00 -7.656900E-01
2.726586E+00 8.745765E-01 2.582516E+00
2.440313E+00 -1.024040E+00 -2.215055E+00
5.705799E+00 9.732168E-01 -5.622188E+00
7.071640E+00 -2.263433E+00 6.699624E+00
1.107547E+01 4.412611E+00 1.015849E+01
7.354850E+00 6.958854E+00 2.380792E+00
1.001658E+01 -8.757809E+00 -4.861341E+00
9.775135E+00 3.205691E+00 9.234545E+00
5.609090E+00 5.575964E+00 -6.086977E-01
2.349382E+01 -3.111207E-01 2.349176E+01
1.503771E+01 -9.493875E+00 -1.166186E+01
4.687686E+00 -4.631655E+00 7.226181E-01
6.929435E+00 5.059146E-01 6.910942E+00
1.067036E+01 -8.653963E+00 6.242238E+00
1.151739E+01 -7.201763E+00 8.988047E+00
5.896372E+00 -4.817166E+00 -3.400312E+00
2.060480E+01 8.754846E+00 -1.865236E+01
1.383981E+01 -1.359213E+01 2.606627E+00
3.647001E+00 -2.720894E-01 -3.636837E+00
5.860470E+00 9.641501E-01 5.780616E+00
1.176692E+01 3.962945E-01 -1.176024E+01
7.752323E+00 5.643386E+00 5.315140E+00
1.274170E+01 6.201100E+00 1.113092E+01
1.870453E+00 1.387945E+00 1.253875E+00
5.170595E+00 -4.435441E+00 -2.657425E+00
8.046530E+00 -2.784090E+00 7.549536E+00
1.158155E+01 -7.292999E+00 8.996913E+00
6.524061E+00 5.914287E+00 2.754012E+00
4.235842E+00 -2.266098E+00 -3.578709E+00
2.271947E+01 -2.651719E+00 -2.256419E+01
1.774099E+01 -1.162787E+01 1.339908E+01
1.533959E+01 -1.529911E+01 1.113582E+00
1.788541E+01 -1.598789E+01 -8.017201E+00
1.979662E+00 9.979676E-01 1.709714E+00
7.358304E+00 6.837674E+00 2.718611E+00
7.587047E+00 -4.946397E+00 5.752950E+00
7.312418E+00 -6.551757E+00 3.247450E+00
2.109495E+00 1.545385E+00 -1.435882E+00
3.686083E+00 3.528634E+00 1.065808E+00
4.664482E+00 -1.094980E+00 -4.534138E+00
6.752749E+00 3.159267E+00 -5.968136E+00
1.962063E+01 1.957198E+01 -1.380794E+00
1.341381E+01 8.592136E+00 -1.030075E+01
1.283048E+01 -1.322063E-01 1.282980E+01
6.211911E+00 3.526258E+00 -5.114034E+00
8.476890E+00 1.368681E+00 8.365667E+00
1.764707E+01 1.059533E+00 -1.761523E+01
1.402962E+01 1.402908E+01 1.237666E-01
3.887461E+00 -3.663519E+00 -1.300377E+00
1.786153E+01 1.044664E+01 1.448800E+01
7.984435E+00 4.956922E+00 6.259403E+00
6.010788E+00 -9.393145E-01 5.936940E+00
1.822246E+01 4.998952E+00 -1.752337E+01
1.256572E+01 5.232754E+00 -1.142434E+01
1.180928E+01 -1.033143E+01 -5.720191E+00
8.522520E+00 6.516666E+00 5.492396E+00
1.248371E+01 3.762280E+02 -9.769272E+00
9.608719E+00 2.736172E+00 9.210909E+00
9.062043E+00 2.537078E+00 -8.699647E+00
1.636592E+01 -4.599456E+00 1.570632E+01
2.105490E+01 2.105433E+01 -1.549494E-01
7.730680E+00 -2.180815E+00 7.416701E+00
1.488106E+01 9.515728E+00 -1.144102E+01
1.603967E+01 1.542012E+01 -4.414861E+00
1.173071E+01 -6.770885E+00 9.579386E+00
1.970551E+01 -1.349202E+01 1.436220E+01
4.200968E+00 -2.927500E+00 -3.012951E+00
5.495704E+00 5.472890E+00 -5.002401E-01
9.271060E+00 8.337757E+00 4.053932E+00
4.164924E+00 3.227201E+00 -2.632824E+00
1.079323E+01 -1.079231E+01 1.408672E-01
6.556586E+00 5.524802E+00 -3.530635E+00
1.071208E+01 -6.960661E+00 -8.142355E+00
7.747875E+00 7.300680E+00 -2.594157E+00
1.012618E+01 -5.211566E+00 -8.682110E+00
1.728604E+00 5.724375E-01 1.631069E+00
1.538556E+01 3.808356E+02 1.505663E+01
1.473866E+01 1.461375E+01 -1.914786E+00
1.086440E+01 1.038388E+01 3.195369E+00
7.035245E+00 -4.307329E-01 -7.022047E+00
2.081653E+01 2.052075E+01 3.496696E+00
1.652121E+01 -1.629963E+00 1.644060E+01
4.631133E+00 -3.238862E+00 3.310161E+00
8.210709E+00 4.566874E+00 6.823445E+00
4.149076E+00 -1.701882E+00 3.783970E+00
7.855237E+00 6.966552E+00 -3.629312E+00
9.333210E+00 -9.332445E+00 -1.195181E-01
1.468143E+01 6.299874E+00 -1.326107E+01
1.288936E+01 9.842499E+00 8.322315E+00
4.965822E+00 -3.537997E+00 -3.484532E+00
1.100133E+01 -4.913607E+00 9.843060E+00
1.188385E+01 -4.397654E+00 -1.104023E+01
1.374596E+00 5.299534E-01 -1.268331E+00
1.823698E+00 1.329108E+00 -1.248737E+00
1.627673E+01 1.588912E+01 -3.530981E+00
7.257602E+00 -5.225615E+00 -5.036441E+00
8.122406E+00 -4.227543E+00 -6.935515E+00
7.608774E+00 -2.095127E+00 7.314635E+00
1.169603E+01 9.664154E+00 -6.587967E+00
8.288389E+00 -1.465443E+00 8.157810E+00
1.566356E+01 -1.309471E+01 8.595102E+00
8.495168E+00 -8.417598E+00 1.145387E+00
1.694351E+01 -7.367695E+00 1.525778E+01
1.768669E+01 1.152644E+00 -1.764909E+01
9.850257E+00 2.280677E-01 9.847617E+00
1.502694E+01 3.311545E+00 1.465751E+01
1.264614E+01 9.694865E+00 8.119998E+00
1.268232E+01 1.751860E+00 -1.256074E+01
1.050173E+01 6.810805E+00 -7.993708E+00
1.153253E+01 9.069897E+00 7.122939E+00
6.498485E+00 6.492613E+00 2.761922E-01
1.289840E+01 6.335618E+00 -1.123515E+01
6.801713E+00 6.110669E+00 -2.987142E+00
8.404453E+00 -6.964791E+00 -4.703882E+00
8.515832E+00 -7.496984E+00 4.039137E+00
2.690169E+00 1.532938E+00 -2.210680E+00
1.752763E+01 -3.668428E+02 -3.584675E+00
1.487495E+01 1.467117E+01 -2.453742E+00
4.746372E+00 4.742598E+00 1.892583E-01
6.555453E+00 4.845254E+00 4.415595E+00
1.689859E+01 1.466984E+01 -8.387972E+00
1.091824E+01 -9.187668E+00 -5.898711E+00
1.368789E+01 8.680561E+00 -1.058329E+01
1.007821E+01 -2.760466E+00 9.692788E+00
1.099766E+01 1.050721E+01 -3.247601E+00
4.427660E+00 1.217388E+00 -4.257010E+00
1.564545E+01 -6.181980E+00 -1.437231E+01
1.192472E+01 1.180927E+01 1.655291E+00
1.213246E+01 -4.255075E+00 -1.136182E+01
3.787327E+00 -3.719433E+00 7.139054E-01
7.721695E+00 -6.476736E+00 4.204339E+00
1.062447E+01 -9.630809E+00 -4.486310E+00
8.529563E+00 -7.426414E+00 -4.195453E+00
1.139216E+01 1.133236E+01 1.165731E+00
6.824864E+00 1.398119E+00 6.680123E+00
4.462014E+00 1.253914E+00 -4.282203E+00
1.155710E+01 -1.582523E+00 3.915518E+02
7.444727E+00 7.122596E+00 2.166238E+00
7.948041E+00 -7.947423E+00 -9.911807E-02
1.244162E+01 -7.246498E+00 1.011346E+01
6.187533E+00 -5.405205E+00 3.011532E+00
8.303291E+00 -8.166958E+00 -1.498478E+00
5.839454E+00 -9.968132E-02 5.838604E+00
1.901360E+01 -8.827563E+00 -1.684017E+01
1.070799E+01 -6.635495E+00 -8.404245E+00
4.734918E+00 4.156223E+00 -2.268317E+00
4.761092E+00 2.613750E+00 3.979486E+00
9.387615E+00 -9.235029E+00 -1.685692E+00
6.971946E+00 -6.191775E+00 3.204677E+00
1.728928E+01 9.231849E+00 1.461822E+01
1.293172E+01 -1.280286E+01 -1.820971E+00
1.744987E+01 -1.737650E+01 -1.598531E+00
7.599808E+00 -2.297191E+00 7.244308E+00
8.970973E+00 -3.110359E+00 -8.414513E+00
1.712141E+01 1.455616E+01 9.014477E+00
1.228958E+01 -1.171975E+01 -3.698808E+00
5.790112E+00 5.759046E+00 5.989808E-01
1.589525E+01 3.695183E+02 6.552783E+00
1.074933E+01 -1.057438E+01 -1.931449E+00
7.732924E+00 -5.470970E+00 -5.465034E+00
5.025071E+00 4.963303E+00 -7.854666E-01
7.252699E+00 2.932516E+00 6.633399E+00
2.265209E+01 -1.792400E+01 1.385090E+01
1.791205E+01 -7.394299E+00 1.631459E+01
1.173332E+01 4.702942E+00 1.074956E+01
1.433496E+01 4.539329E+00 -1.359726E+01
1.332485E+01 4.037160E+00 -1.269854E+01
5.396231E+00 1.342784E+00 -5.226495E+00
1.471498E+01 -1.413648E+01 4.085425E+00
1.694728E+01 -1.373386E+01 9.929320E+00
1.223394E+01 4.082475E+00 1.153268E+01
1.265701E+01 -7.615955E+00 -1.010926E+01
5.690422E+00 -3.771135E+00 4.261391E+00
8.259380E+00 2.798485E+00 7.770833E+00
7.704413E+00 3.740586E+00 -6.735428E+00
2.111750E+01 -1.456436E+01 -1.529144E+01
2.169076E+01 9.716060E+00 3.836070E+02
7.496923E+00 -5.501053E+00 -5.093355E+00
1.754343E+00 1.517331E+00 8.805829E-01
1.529857E+01 -3.834520E+00 -1.481023E+01
1.276019E+01 -2.149408E+00 1.257786E+01
9.813542E+00 -2.872716E+00 9.383662E+00
1.770760E+01 -1.311755E+01 -1.189491E+01
9.273304E+00 8.824264E-01 9.231223E+00
1.497234E+01 -1.495478E+01 7.250040E-01
1.328122E+01 2.076730E+00 1.311785E+01
9.105498E+00 -9.022004E+00 -1.230262E+00
1.207298E+01 3.738775E+00 -1.147947E+01
1.729985E+01 1.707352E+01 2.789175E+00
5.449159E+00 5.185099E+00 1.675735E+00
6.724503E+00 8.418241E-01 -6.671602E+00
6.768698E+00 -3.627733E+00 -5.714440E+00
3.260639E+00 8.491117E-01 3.148138E+00
1.670334E+01 1.268852E+00 1.665508E+01
3.521314E+00 3.294284E+00 -1.243924E+00
1.820599E+00 -3.309229E-01 -1.790271E+00
2.153096E+00 1.870892E+00 -1.065639E+00
5.549581E+00 5.426867E+00 1.160587E+00
3.739970E+00 3.476975E+00 -1.377687E+00
1.806758E+01 -1.805202E+01 -7.496454E-01
4.755666E+00 8.200056E-01 -4.684437E+00
1.560489E+01 -5.738312E-01 -1.559434E+01
1.502572E+01 -1.502429E+01 -2.073386E-01
4.402921E+00 -2.050516E+00 3.896293E+00
1.524762E+01 -1.350156E+01 7.085026E+00
1.256108E+01 1.250223E+01 1.214446E+00
7.846369E+00 3.840793E+02 7.845968E+00
1.265465E+01 -4.303316E+00 1.190049E+01
6.852476E+00 2.845693E+00 -6.233655E+00
4.762630E+00 2.821211E+00 -3.837110E+00
4.094211E+00 -3.869150E+00 1.338746E+00
6.999162E+00 6.076377E+00 -3.473601E+00
8.551842E+00 2.780999E+00 -8.087029E+00
4.915686E+00 -4.539944E+00 -1.884909E+00
1.036871E+01 -5.588979E+00 -8.733470E+00
7.766202E+00 -2.859821E+00 -7.220479E+00
5.826271E+00 4.274095E+00 3.959488E+00
8.893617E+00 6.679969E+00 5.871493E+00
1.142685E+01 4.982355E+00 -1.028344E+01
5.798783E+00 -5.395818E+00 2.123921E+00
2.075054E+01 1.428918E+01 -1.504673E+01
1.174735E+01 5.430097E+00 -1.041702E+01
6.331919E+00 5.680402E+00 2.797541E+00
1.114335E+01 -1.079430E+01 -2.767190E+00
5.206938E+00 4.998506E+00 1.458471E+00
1.601135E+01 -1.585885E+01 -2.204573E+00
1.034215E+01 -9.395928E+00 -4.321640E+00
3.714950E+00 2.770359E+00 2.475068E+00
7.285726E+00 -1.796413E+00 -7.060787E+00
5.094696E+00 4.289059E+00 2.749528E+00
1.210415E+01 1.168980E+01 3.139917E+00
1.043768E+01 6.168690E+00 8.419765E+00
5.164604E+00 9.010006E-01 -5.085404E+00
7.429113E+00 -6.705872E+00 3.197342E+00
6.672478E+00 4.139413E+00 5.233281E+00
1.074231E+01 -5.492862E+00 9.231777E+00
1.253022E+01 4.457675E+00 -1.171049E+01
2.031770E+01 -1.740103E+01 -1.048871E+01
2.333442E+01 2.311437E+01 3.197013E+00
1.233378E+01 5.635438E+00 1.097105E+01
1.413458E+00 -8.691105E-01 -1.114680E+00
9.642547E+00 -4.258925E+00 8.651027E+00
1.477066E+01 -1.235543E+01 8.094180E+00
5.322210E+00 5.251663E+00 -8.636845E-01
1.262339E+01 -1.073911E+01 6.634866E+00
9.347151E+00 3.072183E+00 -8.827850E+00
8.286983E+00 -7.946024E+00 -2.352612E+00
6.675640E+00 3.773561E+02 6.505238E-01
5.502984E+00 -2.750376E+00 4.766367E+00
2.605834E+00 -2.567904E+00 4.429910E-01
8.364342E+00 2.831677E+00 7.870439E+00
6.917217E+00 -6.889261E+00 -6.212697E-01
8.280174E+00 -3.049541E+00 -7.698155E+00
9.418144E+00 -5.821052E+00 -7.403836E+00
1.124114E+01 -1.124007E+01 1.552799E-01
1.509205E+01 -2.841138E+00 1.482221E+01
7.596569E+00 1.439619E+00 7.458912E+00
1.121760E+01 -6.417189E+00 9.200771E+00
5.561229E+00 5.399234E+00 1.332496E+00
4.814027E+00 4.492493E+00 -1.729844E+00
1.637908E+01 -2.412477E+00 1.620044E+01
5.299398E+00 -3.752782E+00 3.741691E+00
1.134686E+01 -1.134043E+01 3.820320E-01
6.369305E+00 7.057177E-01 -6.330088E+00
4.682153E+00 1.522620E+00 -4.427661E+00
1.100340E+01 -2.704239E+00 -1.066592E+01
6.010124E+00 5.537156E+00 4.006630E+02
5.881811E+00 -1.015850E+00 5.793423E+00
2.034660E+01 7.062656E-01 -2.033434E+01
1.333815E+01 -5.076329E+00 1.233439E+01
1.340462E+01 1.182431E+01 6.314219E+00
8.210771E+00 5.504181E+00 6.092679E+00
2.790853E+01 -1.683404E+01 2.225986E+01
5.003110E+00 8.574449E-01 -4.929087E+00
7.899554E+00 -5.022784E+00 6.097097E+00
5.375297E+00 3.711883E+00 3.887897E+00
1.358611E+01 1.913444E+00 -1.345069E+01
1.390664E+01 1.388980E+01 -6.841327E-01
1.971833E+01 -1.962834E+01 1.881757E+00
1.311694E+01 -3.658785E+00 -1.259633E+01
6.464575E+00 2.822112E+00 -5.816048E+00
1.824064E+01 -8.707097E+00 3.869717E+02
5.003307E+00 -2.902104E+00 4.075644E+00
1.251330E+01 -3.978716E+00 1.186392E+01
6.439939E+00 -6.252471E+00 -1.542536E+00
2.250930E+01 -1.878588E+01 -1.239996E+01
1.955876E+01 -1.494600E+01 1.261594E+01
9.642794E+00 -5.286234E+00 8.064689E+00
8.405255E+00 2.475915E+00 8.032320E+00
4.170677E+00 2.836531E+00 -3.057554E+00
1.422843E+01 -1.370866E+01 3.810627E+00
5.649846E+00 3.651814E+00 -4.311035E+00
1.159825E+01 -6.303239E+00 -9.735943E+00
4.806719E+00 8.303290E-01 -4.734458E+00
6.545310E+00 -1.600906E-01 -6.543352E+00
1.175820E+01 9.045217E+00 7.512615E+00
9.044064E+00 -5.365126E+00 7.280833E+00
7.249474E+00 1.740715E+00 7.037385E+00
7.210734E+00 -4.866060E+00 -5.321292E+00
