# Supplementary material for: Collective epithelial migration mediated by the unbinding of hexatic defects
Source: eLife. 2026 May 5;14:RP105397. doi: 10.7554/eLife.105397 (PMC13143286; doi:10.7554/eLife.105397)
Supplement: Figure 3—source data 1. [file elife-105397-fig3-data1.zip › Figure 3/Panel_e/D_4Em6/MinDist_xy_T1_defect.dat]

5.030946E+01 -3.037469E+01 4.010512E+01
1.868788E+01 7.774115E-01 1.867170E+01
3.589497E+01 -1.219556E+01 3.375969E+01
3.094439E+01 -9.040542E-01 3.093118E+01
2.619988E+01 -1.968331E+01 1.729165E+01
2.641211E+01 -3.981994E+00 2.611021E+01
2.405779E+01 1.232034E+01 2.066365E+01
6.450990E+00 -2.846632E+00 5.788951E+00
7.075481E+00 6.853587E+00 1.758059E+00
1.292608E+01 -4.959277E+00 1.193688E+01
6.121028E+00 -5.141316E+00 -3.321724E+00
1.862326E+01 -8.404183E+00 -1.661913E+01
1.315498E+01 1.288515E+01 -2.650744E+00
5.823405E+00 5.544309E+00 -1.781202E+00
1.540966E+01 -5.282193E+00 -1.447606E+01
4.029644E+00 2.702127E+00 -2.989405E+00
8.914699E+00 1.548251E+00 8.779224E+00
1.089671E+01 5.403710E+00 9.462459E+00
1.951346E+01 1.922286E+01 3.355101E+00
5.782895E+00 -4.003697E+00 -4.172802E+00
1.884234E+01 1.094571E+01 -1.533706E+01
3.175552E+01 -8.262974E+00 3.066164E+01
2.729308E+01 1.122967E+01 2.487583E+01
1.963606E+01 -1.445006E+01 1.329551E+01
1.111415E+01 7.497510E+00 8.204368E+00
8.907631E+00 8.336882E+00 3.137243E+00
1.704836E+01 -1.135191E+01 -1.271931E+01
5.058746E+00 -4.976125E+00 9.105402E-01
6.618808E+00 6.077856E+00 -2.620741E+00
5.770171E+00 2.687076E+00 -5.106319E+00
1.013841E+01 -9.746736E+00 -2.790778E+00
3.425849E+01 3.296409E+01 9.328068E+00
1.588826E+01 1.528676E+01 4.330351E+00
4.074646E+01 4.006871E+01 -7.400819E+00
2.656119E+01 2.191481E+01 -1.500793E+01
5.909238E+00 -3.892295E+00 -4.446248E+00
4.607930E+00 -3.523458E+00 2.969556E+00
1.262103E+01 8.104163E+00 -9.675382E+00
7.961704E+00 -7.162355E+00 3.476981E+00
2.050327E+01 1.192467E+01 -1.667891E+01
3.279551E+01 1.890595E+01 2.679759E+01
1.187323E+01 -5.534899E+00 1.050421E+01
1.962214E+01 1.700872E+01 9.784255E+00
5.618141E+00 -5.476713E+00 -1.252644E+00
6.333579E+00 -4.159520E+00 -4.776255E+00
1.777103E+00 1.545373E+00 8.774492E-01
1.612205E+01 1.134536E+00 -1.608208E+01
1.843940E+01 1.485441E+01 1.092511E+01
1.058010E+01 4.902946E+00 9.375486E+00
3.741643E+00 -7.210842E-01 3.671502E+00
5.320427E+00 2.356563E+00 -4.770069E+00
2.220741E+01 1.966750E+00 2.212015E+01
2.415779E+01 -2.622114E+00 -2.401507E+01
3.272222E+01 -2.536254E+01 2.067573E+01
1.031845E+01 -8.531950E+00 5.803115E+00
2.010744E+01 -1.737764E+01 1.011568E+01
8.074175E+00 -6.660224E+00 -4.564397E+00
2.446767E+01 -7.843544E+00 2.317640E+01
7.180497E+00 1.071434E+00 7.100111E+00
5.525166E+00 5.144607E+00 -2.015063E+00
8.704799E+00 7.171455E+00 -4.933939E+00
1.024631E+01 -1.021333E+01 8.214125E-01
4.600666E+00 1.116114E+00 -4.463229E+00
1.214634E+01 1.156777E+01 3.704079E+00
1.171499E+01 1.118391E+01 -3.487290E+00
7.346985E+00 -6.613591E+00 -3.199783E+00
1.843464E+01 -1.579338E+01 -9.508148E+00
2.893693E+01 1.866007E+01 2.211668E+01
2.200543E+01 2.167958E+01 3.772909E+00
6.862095E+00 5.118832E+00 4.570110E+00
5.526328E+00 4.173184E+00 -3.622821E+00
4.085784E+00 -3.968662E+00 -9.712658E-01
7.445094E+00 -3.399447E+00 -6.623684E+00
1.593557E+01 -4.291126E+00 1.534694E+01
5.546217E+00 4.154525E+00 -3.674295E+00
3.763371E+00 1.600279E+00 3.406181E+00
2.970278E+00 -2.722858E+00 -1.186844E+00
1.518442E+01 1.480974E+01 3.352370E+00
4.276086E+00 -4.166856E+00 -9.603228E-01
2.363336E+01 -2.361614E+01 9.022279E-01
1.267660E+01 1.191625E+01 4.324254E+00
3.037604E+01 1.864337E+01 -2.398183E+01
3.318885E+01 3.297370E+01 3.772909E+00
1.694478E+01 5.149612E+00 1.614333E+01
1.588591E+01 1.546730E+01 -3.622821E+00
4.099614E+00 -3.993407E+00 -9.271133E-01
7.445094E+00 -3.399447E+00 -6.623684E+00
1.687174E+01 7.003173E+00 1.534963E+01
1.596353E+01 1.552637E+01 -3.710285E+00
3.031052E+01 1.860528E+01 -2.392847E+01
3.633538E+01 3.295787E+01 1.529834E+01
1.778498E+01 1.641371E+01 -6.848056E+00
1.743330E+01 1.557548E+01 7.830979E+00
2.345388E+01 1.282950E+01 -1.963386E+01
1.492296E+01 -1.441232E+01 -3.870376E+00
1.945206E+01 -1.852114E+01 -5.945572E+00
2.326517E+01 7.328644E+00 2.208074E+01
2.367594E+01 -2.365655E+01 9.581168E-01
1.265366E+01 1.190224E+01 4.295564E+00
4.131240E+00 -4.021912E+00 -9.441217E-01
7.525214E+00 -3.540192E+00 -6.640474E+00
1.591123E+01 -4.276580E+00 1.532573E+01
5.657348E+00 4.270757E+00 -3.710285E+00
1.800122E+01 1.793926E+01 -1.492324E+00
1.222276E+01 -2.537527E+00 1.195645E+01
8.657778E+00 5.165343E+00 -6.948119E+00
2.325948E+01 1.631019E+01 1.658255E+01
1.506560E+01 1.472952E+01 3.164394E+00
4.023640E+00 -3.939599E+00 -8.180731E-01
2.381468E+01 2.132954E+01 -1.059198E+01
1.234322E+01 1.152849E+01 4.410094E+00
6.220535E+01 -9.354952E+00 -6.149789E+01
6.707967E+01 -3.332661E+02 4.388337E+01
4.951878E+01 -3.409404E+02 2.445356E+01
2.748292E+00 1.933986E+00 -1.952641E+00
1.501919E+01 1.610322E+00 1.493262E+01
3.466996E+00 -3.185803E+00 -1.367744E+00
1.115218E+01 -9.741652E-01 1.110955E+01
2.580583E+01 -1.035470E+00 2.578505E+01
9.751534E+00 1.953994E+00 9.553760E+00
7.516102E+00 5.792934E+00 4.788915E+00
4.389396E+00 -1.889463E+00 3.961910E+00
1.335413E+01 -9.357535E+00 9.527293E+00
1.334951E+01 1.290444E+01 3.418330E+00
1.293763E+01 8.105497E+00 1.008381E+01
1.522109E+01 1.287471E+01 -8.119331E+00
1.288062E+01 8.065229E+00 1.004302E+01
2.155806E+01 2.155759E+01 -1.435778E-01
1.040546E+01 5.648953E+00 8.738591E+00
1.088561E+01 -9.705615E+00 4.929264E+00
9.157818E+00 -9.072828E+00 1.244755E+00
2.157422E+01 1.902099E+01 1.018081E+01
2.091474E+01 5.636693E+00 2.014086E+01
1.116810E+01 -9.984903E+00 5.002808E+00
7.372549E+00 -7.196945E+00 1.599522E+00
1.710130E+01 1.326295E+01 -1.079577E+01
1.514823E+01 1.275457E+01 -8.172498E+00
1.065549E+01 7.686483E+00 7.379525E+00
1.607430E+01 1.526491E+01 5.036410E+00
4.934061E+00 -4.773821E+00 -1.247235E+00
2.396691E+01 2.160449E+01 -1.037587E+01
1.189964E+01 1.101579E+01 4.500423E+00
4.224187E+00 3.874785E+00 1.682201E+00
8.301967E+00 1.460456E+00 -8.172498E+00
4.051660E+00 -3.691137E+00 -1.670766E+00
2.036016E+01 3.316337E+00 -2.008826E+01
6.591952E+00 6.480541E+00 -1.206819E+00
2.704278E+01 -2.382592E+01 1.279210E+01
1.188536E+01 1.101770E+01 4.457804E+00
1.971399E+01 1.951999E+01 -2.758823E+00
1.031360E+01 5.703591E+00 8.592986E+00
2.253448E+01 1.661692E+01 1.522107E+01
1.157332E+01 -1.028656E+01 5.303623E+00
8.233873E+00 -7.967976E+00 2.075577E+00
1.095775E+01 1.079904E+01 -1.858253E+00
1.242205E+01 -8.161859E+00 -9.364373E+00
1.042432E+01 -9.860579E+00 3.381628E+00
8.312343E+00 7.201274E+00 -4.151711E+00
1.573057E+01 1.486892E+01 5.134781E+00
4.974708E+00 -4.833523E+00 -1.176765E+00
2.377357E+01 2.143142E+01 -1.028966E+01
1.188960E+01 1.102403E+01 4.453460E+00
9.278259E+00 -3.029790E+00 8.769633E+00
2.087709E+01 -5.357704E+00 2.017790E+01
7.481228E+00 1.835420E-02 -7.481206E+00
1.419599E+01 2.724600E+00 1.393207E+01
1.060277E+01 1.029694E+01 -2.528215E+00
5.379338E+00 4.492400E+00 -2.958989E+00
9.623475E+00 4.478961E+00 -8.517640E+00
3.672933E+00 1.433538E+00 3.381628E+00
7.775067E+00 7.612900E+00 -1.579689E+00
9.163850E+00 3.299719E+00 -8.549152E+00
4.974708E+00 -4.833523E+00 -1.176765E+00
2.191518E+01 -1.028927E+00 -2.189101E+01
1.861279E+01 -2.845136E-01 -1.861061E+01
9.675558E+00 -8.981854E-01 9.633778E+00
1.066050E+01 5.985039E+00 8.821886E+00
7.225902E+00 -4.098480E-01 -7.214269E+00
1.038597E+01 -9.833662E+00 3.341788E+00
5.656123E+00 -3.801989E+00 -4.187673E+00
1.597612E+01 1.511923E+01 5.161912E+00
5.044885E+00 -4.932965E+00 -1.056752E+00
2.366462E+01 -2.363052E+01 1.270000E+00
1.855242E+01 -2.962503E-01 -1.855005E+01
7.652542E+00 -7.649948E+00 1.992600E-01
2.263928E+01 -1.778003E+01 1.401455E+01
2.409913E+01 -2.081246E+01 1.214946E+01
3.451216E+00 -2.752480E+00 -2.082006E+00
1.171957E+01 -2.860994E+00 -1.136499E+01
5.435655E-01 4.560672E-01 -2.957469E-01
6.910275E+00 -3.872310E+00 -5.723383E+00
5.261067E+00 -4.964184E+00 1.742325E+00
1.555868E+01 1.471737E+01 5.046929E+00
5.306645E+00 -5.119394E+00 -1.397244E+00
2.367385E+01 -2.363593E+01 1.339454E+00
1.866640E+01 -2.891230E-01 -1.866416E+01
1.157399E+01 1.107457E+01 -3.363231E+00
8.004146E+00 -3.692263E+00 -7.101658E+00
4.744745E+00 -2.420112E+00 4.081135E+00
1.144328E+01 1.144060E+01 -2.476130E-01
4.249305E+00 3.179084E+00 -2.819578E+00
1.421047E+01 1.392662E+01 -2.826082E+00
7.750632E+00 -5.843747E+00 5.091456E+00
1.396087E+01 1.390934E+01 1.198386E+00
6.967918E+00 6.902993E+00 9.489822E-01
6.082669E+00 -4.798851E+00 3.737631E+00
1.262668E+01 -6.754334E+00 -1.066827E+01
5.032797E+00 4.978705E+00 -7.358903E-01
1.640714E+01 1.500267E+01 -6.641846E+00
6.252185E+00 5.989578E+00 -1.792976E+00
2.488596E+01 2.135702E+01 1.277453E+01
4.200188E+00 -1.948666E-01 4.195665E+00
1.930671E+01 -8.714607E+00 1.722802E+01
3.447598E-01 -1.806587E-01 -2.936354E-01
5.382378E+00 -2.567385E+00 -4.730594E+00
6.030388E+00 -5.567794E+00 -2.316301E+00
1.634821E+01 1.482924E+01 -6.881674E+00
6.272172E+00 6.019393E+00 -1.762682E+00
1.755562E+00 -1.210965E+00 1.271048E+00
4.243637E+00 -2.019426E-01 4.238829E+00
1.107717E+01 -2.763043E-01 1.107372E+01
1.299305E+01 4.884086E-02 1.299296E+01
5.094030E+00 5.065306E+00 5.402000E-01
7.853408E+00 1.143536E+00 -7.769706E+00
9.255771E+00 3.199936E+00 -8.685027E+00
8.711700E+00 8.302057E+00 2.639993E+00
9.896602E+00 -9.860217E+00 -8.478460E-01
6.523968E+00 7.854489E-01 -6.476514E+00
7.842497E+00 7.787797E+00 -9.246455E-01
1.512885E+01 1.628211E+00 1.504098E+01
2.147706E+01 -1.029851E+01 -1.884688E+01
4.512808E+00 3.752138E+00 -2.507369E+00
8.578359E+00 3.527808E+00 7.819387E+00
6.742772E+00 5.321139E+00 4.141311E+00
8.631928E+00 8.373112E+00 2.097899E+00
6.831854E+00 -5.181788E+00 4.452337E+00
2.052263E+01 2.730444E+00 -2.034018E+01
8.312103E+00 8.062271E+00 2.022585E+00
6.123655E+00 -2.179541E+00 5.722653E+00
3.142608E+00 2.194949E+00 2.249041E+00
1.830879E+01 4.394356E+00 -1.777362E+01
1.263536E+01 9.650200E+00 -8.156350E+00
1.059339E+01 1.034633E+01 -2.274495E+00
7.141644E+00 5.478596E+00 4.581274E+00
2.380584E+01 -1.076977E+01 2.123041E+01
9.785138E+00 8.867447E+00 4.137306E+00
7.001339E+00 -6.480631E+00 2.649560E+00
1.170327E+01 8.248056E+00 -8.302774E+00
4.346480E+00 -4.157180E+00 -1.268756E+00
1.875968E+01 4.758222E+00 -1.814621E+01
1.163800E+01 1.108796E+01 -3.535557E+00
8.326262E+00 -4.381183E+00 -7.080387E+00
1.423953E+01 -1.369820E+01 3.888880E+00
7.283928E-01 3.148115E-01 -6.568484E-01
2.285440E+00 -2.046131E+00 -1.018128E+00
3.917389E+00 3.863004E+00 6.504847E-01
1.219797E+01 3.433661E+00 1.170472E+01
6.569222E+00 -4.429865E+00 -4.850874E+00
8.244842E+00 -1.726426E-01 8.243035E+00
7.567640E+00 7.449412E+00 -1.332453E+00
6.245077E+00 -4.462011E+00 4.369376E+00
7.673753E+00 -2.454543E+00 -7.270605E+00
2.060102E+01 9.568331E+00 -1.824415E+01
1.014077E+01 -2.208641E-01 -1.013836E+01
1.139918E+01 1.471270E+00 -1.130383E+01
1.065594E+01 1.062201E+01 8.497627E-01
4.476247E+00 2.914237E+00 -3.397647E+00
1.251264E+01 7.465635E+00 1.004143E+01
8.064839E+00 6.815906E+00 4.311039E+00
7.182939E+00 -2.629792E+00 -6.684221E+00
1.656453E+01 -1.633295E+01 2.760156E+00
9.105237E+00 6.976594E+00 -5.850853E+00
1.054812E+01 6.450179E-01 1.052838E+01
1.137016E+01 1.372519E+00 -1.128702E+01
4.420496E+00 2.834447E+00 -3.392152E+00
7.640591E+00 7.492039E+00 -1.499330E+00
8.045725E+00 6.824368E+00 4.261654E+00
7.165485E+00 -2.645480E+00 -6.659250E+00
2.068695E+01 9.588171E+00 -1.833076E+01
1.166708E+01 -1.158687E+01 1.365752E+00
1.141328E+01 1.429495E+00 -1.132341E+01
1.053549E+01 -8.077388E+00 6.764051E+00
8.495515E+00 7.310945E+00 4.327107E+00
3.692554E+00 3.683609E+00 -2.568678E-01
7.163484E+00 1.624246E-01 -7.161642E+00
4.367999E+00 2.824585E+00 -3.331837E+00
1.062236E+01 -3.895603E+00 9.882246E+00
8.111267E+00 6.860243E+00 4.327784E+00
7.165485E+00 -2.645480E+00 -6.659250E+00
7.577702E+00 -4.379678E+00 -6.183849E+00
1.025065E+01 6.162233E-01 1.023211E+01
1.153357E+01 1.398010E+00 -1.144853E+01
4.420805E+00 2.913702E+00 -3.324735E+00
4.130423E+00 -3.812072E+00 -1.590125E+00
6.227150E+00 -4.525765E+00 4.277249E+00
7.165485E+00 -2.645480E+00 -6.659250E+00
1.846918E+01 -1.696034E+00 -1.839114E+01
1.166708E+01 -1.158687E+01 1.365752E+00
1.138926E+01 1.442107E+00 -1.129759E+01
1.427476E+01 1.395543E+01 -3.002447E+00
9.500324E+00 3.388499E+00 8.875485E+00
4.214557E+00 -3.581091E+00 -2.222223E+00
7.937076E+00 -4.602766E+00 -6.466199E+00
4.420805E+00 2.913702E+00 -3.324735E+00
7.690882E+00 7.491944E+00 -1.737945E+00
8.006588E+00 6.768353E+00 4.277249E+00
7.122151E+00 -2.475252E+00 -6.678186E+00
7.511783E+00 -4.248543E+00 -6.194898E+00
1.461438E+00 7.063490E-01 -1.279403E+00
1.162643E+01 1.485375E+00 1.153116E+01
8.042224E+00 -8.023930E+00 5.421353E-01
1.054367E+01 -3.181326E+00 -1.005227E+01
1.093618E+01 4.775324E+00 9.838507E+00
3.196879E+00 2.784613E+00 1.570339E+00
3.186312E+00 3.126521E+00 6.143699E-01
1.053557E+01 -3.309482E+00 -1.000228E+01
1.002761E+01 -6.257039E+00 7.835964E+00
1.521397E+01 1.457346E+01 4.367974E+00
1.062876E+01 1.060095E+01 7.683101E-01
1.440302E+01 -2.535397E-01 -1.440078E+01
1.112289E+01 8.931417E+00 -6.629368E+00
5.132482E+00 -3.270336E+00 3.955663E+00
3.276493E+00 3.236740E+00 5.088472E-01
1.049060E+01 -3.181326E+00 -9.996589E+00
1.884206E+01 1.606944E+01 9.838507E+00
3.151384E+00 2.751091E+00 1.537114E+00
8.218066E+00 -8.198376E+00 5.685364E-01
1.047807E+01 -3.323655E+00 -9.936961E+00
9.315721E+00 5.008084E+00 7.855047E+00
7.875568E+00 3.240298E+00 -7.178094E+00
3.211932E+00 3.201050E+00 2.641710E-01
1.535192E+01 8.091489E+00 1.304643E+01
1.796537E+01 -1.786514E+01 -1.895010E+00
3.152809E+00 2.754353E+00 1.534192E+00
1.208419E+01 -1.203816E+01 1.053726E+00
8.806899E+00 2.918014E+00 8.309432E+00
1.484862E+01 -1.344991E+01 -6.291374E+00
1.577506E+01 6.297512E+00 1.446354E+01
8.253174E+00 -8.249289E+00 2.532211E-01
1.057477E+01 -3.376997E+00 -1.002106E+01
9.031948E+00 4.877219E+00 7.601896E+00
7.931092E+00 3.182919E+00 -7.264381E+00
1.179657E+01 4.735452E+00 1.080438E+01
7.803017E+00 -3.430562E+00 7.008447E+00
6.683155E+00 6.315416E+00 -2.186339E+00
5.063059E+00 3.328223E+00 -3.815429E+00
6.187104E+00 3.920004E+00 4.786838E+00
6.205844E+00 3.582146E+00 -5.067615E+00
1.046049E+01 9.659452E+00 -4.014585E+00
6.713791E+00 6.393704E+00 -2.048301E+00
8.803171E+00 -7.295463E+00 4.926666E+00
4.740863E+00 1.379726E+00 -4.535652E+00
3.341869E+00 3.338281E+00 1.548135E-01
1.531649E+01 8.087639E+00 1.300711E+01
1.497673E+01 -6.574728E+00 -1.345643E+01
3.227014E+00 2.917107E+00 1.379892E+00
3.297290E+00 3.284956E+00 2.849232E-01
1.055256E+01 -3.327320E+00 -1.001426E+01
9.894892E+00 -6.288567E+00 7.639556E+00
8.068053E+00 3.419779E+00 -7.307434E+00
3.424801E+00 3.416188E+00 2.427326E-01
1.529300E+01 8.099317E+00 1.297216E+01
1.865405E+01 1.598482E+01 9.615579E+00
3.246311E+00 2.928941E+00 1.399943E+00
3.220570E+00 3.210600E+00 2.532211E-01
1.060639E+01 -3.402169E+00 -1.004593E+01
9.980137E+00 -6.477503E+00 7.592437E+00
8.062277E+00 3.289351E+00 -7.360739E+00
7.803337E+00 -3.410439E+00 7.018616E+00
1.457719E+01 -4.978701E+00 -1.370062E+01
6.133555E+00 3.810960E+00 4.805943E+00
9.789511E+00 -7.281217E+00 6.543577E+00
3.439704E+00 3.436045E+00 1.586123E-01
1.527360E+01 8.091762E+00 1.295400E+01
1.500442E+01 -6.579513E+00 -1.348490E+01
3.266307E+00 2.932621E+00 1.438227E+00
3.276754E+00 3.269081E+00 2.241099E-01
3.667285E+00 -3.354764E+00 1.481398E+00
9.887365E+00 -6.352926E+00 7.576300E+00
8.012374E+00 3.368020E+00 -7.270116E+00
1.656843E+01 -1.023526E+01 -1.302890E+01
1.575984E+01 1.575258E+01 4.783323E-01
2.058371E+01 1.862359E+01 8.766476E+00
1.356556E+01 -1.020798E+01 8.934292E+00
3.439704E+00 3.436045E+00 1.586123E-01
6.157685E+00 2.238441E+00 5.736416E+00
1.894386E+01 -8.053978E+00 -1.714653E+01
1.527360E+01 8.091762E+00 1.295400E+01
1.428475E+01 4.682342E+00 -1.349555E+01
3.266307E+00 2.932621E+00 1.438227E+00
7.911337E+00 3.163345E+00 -7.251380E+00
6.136727E+00 5.638766E+00 -2.421517E+00
2.296880E+00 -1.897219E+00 1.294688E+00
4.344445E+00 -9.513094E-01 4.239011E+00
3.299238E+00 3.290870E+00 2.348330E-01
1.162879E+01 1.006990E+01 5.816010E+00
8.724817E+00 -8.669181E+00 9.837374E-01
3.651586E+00 -3.332819E+00 1.492111E+00
9.885319E+00 -6.334889E+00 7.588722E+00
1.051495E+01 -5.768854E+00 8.791161E+00
7.985568E+00 3.420443E+00 -7.215945E+00
7.855112E+00 3.205869E+00 -7.171136E+00
5.925026E+00 5.492975E+00 -2.221072E+00
1.037083E+01 -1.787678E+00 -1.021559E+01
4.479678E+00 -1.176858E+00 4.322328E+00
7.873250E+00 3.149111E+00 -7.216036E+00
5.905996E+00 5.425371E+00 -2.333697E+00
1.684109E+01 -1.340173E+01 -1.019883E+01
4.496879E+00 -1.168579E+00 4.342389E+00
3.559142E+01 -1.679644E+00 3.555176E+01
1.884302E+01 6.669585E+00 1.762317E+01
7.890956E+00 3.220232E+00 -7.203977E+00
5.969678E+00 5.518346E+00 -2.277039E+00
1.041373E+01 -1.767820E+00 -1.026258E+01
4.496879E+00 -1.168579E+00 4.342389E+00
7.852121E+00 3.206002E+00 -7.167800E+00
5.887903E+00 5.473042E+00 -2.170993E+00
1.684109E+01 -1.340173E+01 -1.019883E+01
4.496879E+00 -1.168579E+00 4.342389E+00
3.486823E+00 3.455499E+00 4.663279E-01
1.946350E+01 1.940909E+01 1.454321E+00
1.417058E+01 4.533260E+00 -1.342590E+01
1.027567E+01 2.928941E+00 -9.849400E+00
2.170026E+01 1.648008E+01 1.411765E+01
2.017559E+01 -1.376894E+01 1.474689E+01
1.215942E+01 -3.739470E+00 1.157013E+01
6.035521E+00 4.803773E+00 3.653941E+00
6.639808E+00 -6.108155E+00 2.603363E+00
9.384463E+00 8.799171E+00 3.262320E+00
4.896404E+00 -4.579392E+00 -1.733188E+00
1.650737E+01 1.609789E+01 3.653941E+00
9.219838E+00 3.458330E+00 -8.546658E+00
5.640703E+00 -2.361908E+00 -5.122394E+00
5.565643E+00 -3.099494E+00 4.622717E+00
1.276835E+01 -6.327252E+00 1.109038E+01
1.109131E+01 1.859465E+00 1.093433E+01
3.331610E+00 -2.453406E+00 2.253980E+00
4.374631E+00 -2.978926E+00 3.203654E+00
1.091915E+01 1.083318E+01 -1.367437E+00
6.679191E+00 -6.141611E+00 2.625302E+00
9.365138E+00 8.779579E+00 3.259571E+00
4.981667E+00 -4.720973E+00 -1.590414E+00
1.592362E+01 4.622859E+00 1.523781E+01
6.679191E+00 -6.141611E+00 2.625302E+00
9.265642E+00 8.679578E+00 3.243001E+00
1.096747E+01 -4.699836E+00 9.909439E+00
1.629510E+01 1.587708E+01 3.667239E+00
5.858104E+00 3.875180E+00 -4.393219E+00
1.343622E+01 1.065389E+01 -8.186978E+00
1.308352E+01 1.301405E+01 1.346440E+00
6.142601E+00 -3.630338E+00 4.955017E+00
1.106524E+01 1.443929E+00 1.097062E+01
6.201278E+00 -6.168882E+00 -6.330420E-01
8.940685E+00 4.451393E+00 7.753770E+00
8.926283E+00 8.631238E+00 -2.276017E+00
1.101843E+01 -8.114429E+00 -7.453980E+00
5.841456E+00 5.418973E+00 -2.181133E+00
1.678217E+01 -1.341160E+01 -1.008812E+01
4.396982E+00 -1.114545E+00 4.253380E+00
1.777665E+01 -1.757800E+01 2.650157E+00
8.674674E+00 -2.614540E+00 -8.271284E+00
5.045123E+00 -4.786226E+00 -1.595401E+00
1.617764E+01 1.574795E+01 3.703816E+00
1.103246E+01 -8.100199E+00 -7.490130E+00
5.878778E+00 5.438905E+00 -2.231221E+00
1.678217E+01 -1.341160E+01 -1.008812E+01
4.396982E+00 -1.114545E+00 4.253380E+00
1.767551E+01 -1.747737E+01 2.639166E+00
8.674674E+00 -2.614540E+00 -8.271284E+00
1.097419E+01 -4.664590E+00 9.933498E+00
5.936052E+00 4.623095E+00 3.723400E+00
1.101843E+01 -8.114429E+00 -7.453980E+00
5.841456E+00 5.418973E+00 -2.181133E+00
1.678217E+01 -1.341160E+01 -1.008812E+01
4.396982E+00 -1.114545E+00 4.253380E+00
1.767551E+01 -1.747737E+01 2.639166E+00
8.674674E+00 -2.614540E+00 -8.271284E+00
1.098958E+01 -4.720973E+00 9.923872E+00
5.865238E+00 4.542679E+00 3.710132E+00
8.103841E+00 3.179689E+00 -7.453980E+00
5.969694E+00 5.518346E+00 -2.277083E+00
2.576107E+00 -2.097237E+00 1.495970E+00
4.396982E+00 -1.114545E+00 4.253380E+00
1.768359E+01 -1.749414E+01 2.581523E+00
8.674674E+00 -2.614540E+00 -8.271284E+00
1.794551E+01 1.786225E+01 -1.726599E+00
1.563026E+01 4.516217E+00 1.496358E+01
8.111979E+00 3.064203E+00 -7.510983E+00
5.854176E+00 5.434263E+00 -2.177192E+00
2.576107E+00 -2.097237E+00 1.495970E+00
4.396982E+00 -1.114545E+00 4.253380E+00
1.221145E+01 1.486532E+00 -1.212063E+01
1.767551E+01 -1.747737E+01 2.639166E+00
8.527662E+00 -2.534025E+00 -8.142465E+00
4.947174E+00 -4.702783E+00 -1.535698E+00
1.570421E+01 4.536042E+00 1.503484E+01
7.670201E+00 -1.733423E+00 7.471762E+00
6.341824E+00 6.187644E+00 -1.389889E+00
6.271713E+00 3.692564E+00 5.069454E+00
1.149397E+01 -7.803139E+00 8.439338E+00
1.493077E+01 1.436311E+01 4.077891E+00
6.023271E+00 5.561017E+00 -2.314061E+00
2.576107E+00 -2.097237E+00 1.495970E+00
4.396982E+00 -1.114545E+00 4.253380E+00
7.857017E+00 -3.522372E+00 7.023220E+00
6.336063E+00 6.165818E+00 -1.458895E+00
6.202090E+00 3.670639E+00 4.999233E+00
9.658461E+00 -5.703870E+00 7.794341E+00
