# Supplementary material for: Collective epithelial migration mediated by the unbinding of hexatic defects
Source: eLife. 2026 May 5;14:RP105397. doi: 10.7554/eLife.105397 (PMC13143286; doi:10.7554/eLife.105397)
Supplement: Figure 3—source data 1. [file elife-105397-fig3-data1.zip › Figure 3/Panel_e/D_4Em6/MinDist_xy_randcell_defect.dat]

5.658415E+01 -7.933829E+00 -5.602517E+01
1.437751E+02 3.042599E+01 1.405188E+02
1.323043E+02 -2.891383E+02 9.222627E+01
1.083694E+02 -3.965329E+01 1.008540E+02
1.261767E+02 -1.509417E-01 -1.261767E+02
1.783224E+02 4.780325E+01 1.717956E+02
1.655952E+02 -2.575731E+02 -1.069486E+02
1.648628E+02 5.390812E+01 -1.558000E+02
1.837667E+02 -5.034984E+01 -1.767345E+02
3.589497E+01 -1.219556E+01 3.375969E+01
1.264531E+02 -3.077572E+02 1.008832E+02
6.572640E+01 -5.131509E+01 4.106971E+01
9.950641E+01 -1.967947E+01 -9.754099E+01
1.651224E+02 -3.373204E+02 2.446131E+02
1.033884E+02 -3.020892E+02 6.308544E+01
1.178533E+02 -2.869567E+02 3.361270E+02
1.276057E+02 7.453329E+00 -1.273878E+02
1.805507E+02 -1.444033E+01 1.799723E+02
2.641211E+01 -3.981994E+00 2.611021E+01
1.609954E+02 7.868216E+00 1.608031E+02
1.259129E+02 1.238644E+02 2.261963E+01
5.805564E+01 5.350795E+01 2.252456E+01
8.132848E+01 -6.868747E+01 4.354713E+01
7.577356E+01 7.239523E+01 -2.237326E+01
6.562149E+01 -7.673228E-01 -6.561700E+01
8.967205E+01 2.775671E+01 -8.526806E+01
4.490948E+01 -2.759026E+00 3.581754E+02
6.430496E+01 1.499803E+01 6.253149E+01
6.927502E+01 4.260922E+01 -5.462127E+01
2.276626E+01 1.702271E+00 -2.270253E+01
1.947602E+01 -9.107501E+00 3.857846E+02
1.202437E+02 2.202685E+01 2.847911E+02
7.900579E+01 -2.620187E+01 7.453441E+01
9.192967E+01 -2.602533E+01 3.148312E+02
8.835553E+00 -3.390382E+00 -8.159185E+00
1.143069E+01 1.129470E+01 -1.757945E+00
6.984539E+01 -5.611129E+01 4.159208E+01
2.995535E+01 3.796650E+00 2.971377E+01
1.069976E+01 -7.809146E+00 -7.314513E+00
6.860011E+01 -4.515853E+00 3.345487E+02
5.814076E+01 2.590932E+01 5.204859E+01
1.089671E+01 5.403710E+00 9.462459E+00
1.786551E+01 -1.763597E+01 2.854635E+00
8.142897E+01 -6.158643E+01 5.327090E+01
8.063448E+01 -7.723736E+01 2.315838E+01
8.102555E+01 -5.202857E+01 6.211415E+01
2.567405E+01 -2.260943E+00 3.774257E+02
5.206930E+00 -5.204513E+00 -1.586461E-01
3.447031E+01 -2.367443E+01 -2.505442E+01
8.842904E+00 4.111960E+00 3.951713E+02
6.598511E+01 6.505140E+01 1.106123E+01
1.412980E+02 -5.924253E+01 2.747212E+02
1.963606E+01 -1.445006E+01 1.329551E+01
3.950668E+01 -2.174498E+01 -3.298384E+01
5.704626E+01 5.591117E+01 -1.132328E+01
2.072096E+01 2.051761E+01 2.895835E+00
1.119580E+02 -4.334767E+01 1.032259E+02
4.674412E+01 -4.300830E+01 3.846888E+02
1.167686E+02 4.987023E+01 -1.055834E+02
6.311228E+01 5.464926E+01 -3.156925E+01
1.039131E+01 -9.846888E+00 3.319352E+00
7.728390E+01 1.674128E+00 3.257342E+02
7.598673E+01 2.626960E+01 7.130141E+01
1.361142E+01 -1.158140E+01 3.958486E+02
6.067641E+01 -3.988006E+01 4.572972E+01
1.333769E+01 1.328326E+01 -1.203729E+00
1.223327E+02 -1.223321E+02 -3.943059E-01
4.618698E+01 2.964060E+01 -3.542135E+01
1.963606E+01 -1.445006E+01 1.329551E+01
4.757578E+01 -3.963895E+01 2.630986E+01
6.058120E+01 2.123033E+01 -5.673936E+01
3.742760E+01 2.750195E+01 2.538637E+01
2.282832E+01 1.770433E+01 1.441140E+01
4.336767E+01 -4.104865E+01 -1.399155E+01
6.509390E+01 3.132642E+00 -6.501848E+01
3.998332E+01 3.647804E+01 1.637127E+01
2.622854E+01 -5.286826E+00 -2.569019E+01
5.265390E+01 -1.911565E+00 5.261919E+01
1.033994E+02 -2.962602E+02 5.470983E+01
5.140395E+01 4.445183E+01 -2.581474E+01
8.881843E+01 8.867405E+01 5.062280E+00
4.287397E+01 2.180227E+01 -3.691665E+01
3.824353E+00 3.821622E+00 1.445104E-01
4.107916E+01 -4.054981E+01 6.573438E+00
3.313082E+01 -1.982088E+01 -2.654776E+01
5.267967E+01 -1.928059E+00 5.264438E+01
4.364005E+01 3.287478E+01 3.742998E+02
1.308236E+02 2.782180E+02 -7.697391E+01
5.038100E+01 3.744719E+01 3.370391E+01
1.966074E+00 -1.212562E+00 -1.547624E+00
1.669218E+01 1.415006E+01 8.854641E+00
8.191513E+01 4.491013E+01 3.344933E+02
1.181178E+01 -5.016505E+00 1.069359E+01
3.302890E+01 -1.975383E+01 -2.647063E+01
7.173654E+01 -4.120116E+01 -5.872474E+01
9.625706E+01 2.930659E+02 3.156602E+01
3.058496E+01 3.033554E+01 3.898088E+00
4.885422E+01 -4.350561E+01 2.222603E+01
1.224043E+02 2.780593E+02 6.131391E+01
6.712440E+01 -5.692888E+01 3.556385E+01
7.368296E+01 -7.360788E+01 3.325355E+00
8.231225E+01 3.488354E+01 -7.455497E+01
8.407868E+00 1.269933E+00 -8.311409E+00
1.066760E+02 -1.876788E+01 1.050120E+02
7.380364E+01 -3.922674E+01 6.251592E+01
4.166520E+01 -2.170064E+01 3.556784E+01
4.581445E+01 2.898040E+01 -3.548380E+01
3.242279E+01 -3.234871E+01 2.190528E+00
1.032108E+01 -9.692817E+00 3.545985E+00
1.078106E+01 3.774623E+00 1.009869E+01
9.366875E+00 9.334408E+00 -7.792102E-01
1.319289E+02 6.303518E+01 -1.158957E+02
8.939419E+01 -1.471730E+01 3.148256E+02
4.986541E+01 3.049787E+01 3.945173E+01
1.794239E+01 1.767612E+01 3.079622E+00
1.558134E+01 1.488397E+01 4.609287E+00
6.256822E+01 -3.284141E+02 2.872261E+01
4.088687E+00 6.405149E-01 -4.038206E+00
2.081633E+01 -1.761693E+01 -1.108888E+01
7.937502E+00 -6.580075E+00 4.439206E+00
2.340721E+01 -4.651200E+00 2.294044E+01
4.389107E+01 -3.417347E+01 2.754269E+01
4.867480E+01 2.069564E+01 4.405595E+01
3.854656E+01 9.796654E+00 3.657191E+02
6.333382E+01 4.506949E+00 6.317325E+01
7.644294E+01 4.369701E+01 6.272235E+01
4.462710E+01 -3.210823E+00 3.584886E+02
6.138141E+00 -4.053894E+00 -4.608983E+00
6.408764E+01 1.390257E+01 6.256152E+01
1.575056E+01 -1.309675E+01 -8.749584E+00
8.523002E+00 4.776020E+00 -7.059121E+00
2.415779E+01 -2.622114E+00 -2.401507E+01
7.265682E+01 -1.706541E+00 7.263678E+01
3.267577E+01 2.515790E+01 2.085152E+01
2.177561E+01 -1.908731E+01 1.048101E+01
6.388961E+01 5.124430E+01 -3.815631E+01
8.883629E+01 3.158361E+02 3.460301E+02
9.105013E+00 -9.018736E+00 1.250461E+00
3.084631E+01 2.960606E+01 -8.658850E+00
1.226288E+01 6.866813E+00 1.015998E+01
5.250120E+01 -1.380764E+00 5.248304E+01
7.585815E+01 1.134696E+01 3.279953E+02
2.333289E+01 1.866892E+00 2.325808E+01
5.640533E+01 -1.504711E+00 -5.638525E+01
6.319416E+00 2.741566E+00 -5.693755E+00
7.262346E+01 -1.700962E+00 7.260354E+01
3.212577E+01 -2.805794E+01 -1.564662E+01
3.591445E+01 -7.191287E-02 3.591438E+01
3.514240E+01 2.558670E+01 -2.408960E+01
2.611189E+01 4.665185E+00 2.569176E+01
5.547578E+01 1.938085E+01 5.198024E+01
5.011193E+00 1.088958E+00 -4.891444E+00
8.329883E+01 4.189555E+00 8.319340E+01
4.166688E+00 -4.136613E+00 -4.997189E-01
5.494083E+00 3.960317E+00 3.807997E+00
9.005205E+01 -8.871494E+01 1.546063E+01
5.717011E+00 -4.621849E+00 3.364926E+00
7.837824E+01 2.090934E+01 -7.553772E+01
1.919845E+01 -8.242325E+00 -1.733911E+01
2.436140E+01 -2.124718E+01 -1.191784E+01
5.211841E+01 -3.788101E+01 -3.579606E+01
3.183143E+01 4.561475E+00 3.150290E+01
7.694611E+01 -7.515894E+01 -1.648748E+01
6.168859E+01 -7.320494E-01 6.168424E+01
1.992747E+01 1.825786E+01 7.984643E+00
4.541341E+01 2.710366E+01 -3.643857E+01
2.708277E+01 -2.357288E+01 -1.333400E+01
5.914688E+01 -3.065979E+01 5.057995E+01
4.869108E+01 -1.131148E+01 4.735897E+01
1.813509E+01 -7.201321E+00 3.863560E+02
4.563507E+00 -3.022474E+00 -3.419099E+00
1.248400E+02 -2.740401E+02 -5.910868E+01
2.301533E+01 -1.838900E+01 -1.384017E+01
1.154400E+02 2.703049E+02 1.999523E+01
1.003350E+02 -9.381922E+01 -3.556785E+01
6.175747E+01 2.695326E+01 -5.556534E+01
8.012712E+00 -6.732200E+00 4.345231E+00
1.895125E+01 -1.835196E+01 4.728162E+00
3.620022E+01 -1.499437E+01 3.294882E+01
8.170036E+01 6.726555E+01 -4.637128E+01
6.597133E+01 -3.004418E+01 -5.873299E+01
2.173451E+01 -1.235312E+01 3.851174E+02
2.584901E+01 -2.110480E+01 1.492511E+01
9.131398E+00 -8.984126E+00 1.633373E+00
2.880675E+01 -5.959980E+00 2.818346E+01
6.693424E+00 -4.692024E+00 -4.773555E+00
2.064858E+01 -7.285180E+00 3.836793E+02
3.547466E+01 3.457250E+01 -7.949460E+00
7.016786E+01 5.472812E+01 4.391311E+01
5.779904E+01 -1.281559E+01 -5.636036E+01
5.515290E+00 3.979403E+00 3.818741E+00
4.987988E+01 -4.021681E+01 2.950612E+01
1.136887E+02 1.127478E+02 -1.459612E+01
6.562132E+01 3.354535E+01 -5.639918E+01
1.735834E+01 1.995056E+00 3.857567E+02
8.241752E+00 3.920078E+00 -7.249790E+00
3.615986E+01 -1.489666E+01 3.294882E+01
2.062560E+01 1.450348E+01 3.883349E+02
1.047544E+01 -3.066987E+00 1.001641E+01
3.651279E+01 -1.519477E+00 -3.648116E+01
5.269471E+00 -5.235833E+00 -5.944562E-01
1.016988E+01 6.466073E+00 -7.849603E+00
2.135819E+01 1.043216E+01 1.863712E+01
7.080035E+01 -3.237597E+02 3.719935E+01
6.017692E+01 6.005623E+01 3.809293E+00
7.062540E+00 3.154255E+00 6.319030E+00
3.725819E+00 -3.042164E+00 2.151037E+00
6.532066E+01 -3.211070E+02 1.764267E+01
2.881360E+01 2.470139E+01 1.483460E+01
5.000040E+01 3.333952E+01 -3.726280E+01
4.345891E+01 -3.428331E+02 -1.392715E+01
1.634706E+01 -1.634645E+01 -1.412995E-01
1.518442E+01 1.480974E+01 3.352370E+00
3.669159E+01 -2.513573E+01 3.762705E+02
6.037562E+01 6.020864E+01 -4.487168E+00
4.985558E+01 -4.021131E+01 2.947251E+01
7.465225E+01 -3.146925E+02 -2.773868E+01
9.808365E+01 3.152165E+00 3.049670E+02
5.456494E+01 1.155068E+00 -5.455272E+01
4.560266E+01 4.319441E+01 -1.462345E+01
2.425026E+01 -1.600254E+01 1.822070E+01
2.817100E+01 -1.161021E+00 3.748529E+02
1.210230E+01 1.022985E+01 -6.466512E+00
1.296153E+02 5.049676E+01 -1.193743E+02
1.659045E+01 6.342024E+00 1.533042E+01
9.515177E+01 6.779239E+01 -6.676864E+01
3.183596E+00 -2.854909E+00 -1.408822E+00
3.780032E+01 -3.656488E+02 3.304688E+01
8.016799E+01 -6.183164E+01 5.102700E+01
8.473462E+01 -3.186552E+01 3.244854E+02
3.176415E+01 1.991202E+01 -2.474818E+01
9.807813E+00 -4.606247E+00 -8.658850E+00
4.203980E+01 -3.768811E+01 -1.862661E+01
5.888856E+01 -2.958338E+01 5.091843E+01
3.826438E+01 -1.295629E+00 3.824243E+01
2.007907E+01 2.004862E+01 -1.105397E+00
4.532054E+01 -7.269760E+00 4.473368E+01
7.133266E+00 5.181186E-01 -7.114425E+00
4.476868E+01 2.628118E+01 -3.624271E+01
2.359871E+01 -1.241286E+01 2.007038E+01
1.061857E+02 1.494314E+01 1.051290E+02
7.748557E+01 -5.765491E+01 5.176799E+01
6.407019E+01 -3.218091E+02 1.540378E+01
1.534538E+01 1.527342E+01 1.484311E+00
3.090415E+01 -6.201280E+00 3.027558E+01
1.619334E+01 1.210000E+01 -1.076171E+01
3.789047E+01 -3.788142E+01 -8.281820E-01
2.292143E+01 -2.258350E+01 3.921427E+00
1.088098E+02 -1.318297E+01 2.949917E+02
4.636158E+01 -1.083650E+01 4.507733E+01
5.471147E+01 5.440095E+01 -5.820783E+00
7.682064E+01 3.294653E+01 -6.939695E+01
4.790485E+01 -4.593163E+01 -1.360734E+01
2.124944E+01 1.040713E+01 1.852648E+01
7.361598E+01 -7.353329E+01 3.488071E+00
4.131240E+00 -4.021912E+00 -9.441217E-01
2.964431E+01 -2.191300E+01 1.996510E+01
1.182494E+01 1.149634E+01 2.768301E+00
9.639639E+01 4.439221E+00 9.629412E+01
6.288403E+01 3.306714E+01 5.348800E+01
6.824208E+01 -4.763279E+01 -4.886818E+01
1.525547E+01 2.253317E+00 -1.508814E+01
5.750914E+00 4.428471E+00 3.669012E+00
3.941333E+01 5.003687E+00 3.639056E+02
4.688040E+00 1.071445E+00 -4.563959E+00
3.084569E+01 -1.391660E+01 2.752790E+01
5.042367E+01 -3.838802E+01 3.269413E+01
1.006097E+01 -4.639311E+00 -8.927480E+00
8.077832E+01 7.230726E+01 -3.601107E+01
6.043739E+00 3.088058E+00 -5.195255E+00
5.159948E+01 5.124948E+01 -5.999779E+00
1.282299E+01 -2.574194E+00 1.256195E+01
4.905256E+01 -2.902492E+01 3.954375E+01
5.831734E+00 4.550098E+00 3.647703E+00
1.740289E+01 -1.658156E+01 -5.283220E+00
5.555532E+01 3.522086E+01 -4.296377E+01
4.725774E+01 8.414044E+00 -4.650266E+01
2.826249E+01 -7.694711E+00 2.719485E+01
4.986544E+01 -1.554487E+01 -4.738058E+01
4.151829E+01 -3.424835E+02 3.865342E-01
4.715782E+01 -2.868757E+01 3.742838E+01
1.658530E+01 1.340557E+01 9.765399E+00
2.954135E+01 2.650885E+01 1.303733E+01
2.812145E+01 -2.735503E+01 -6.520586E+00
5.487750E+01 1.736712E+01 -5.205692E+01
5.101847E+00 -4.586597E+00 2.234271E+00
1.169849E+01 6.600935E+00 9.658274E+00
8.819378E+00 5.279563E+00 -7.064534E+00
6.278952E+01 5.364347E+01 -3.263285E+01
1.103867E+00 8.297100E-01 7.280823E-01
6.603366E+01 -2.773399E+01 5.992721E+01
6.700356E+01 -3.333667E+02 4.388337E+01
6.086281E+00 -1.419629E+00 -5.918401E+00
6.055824E+01 2.246466E+01 -5.623735E+01
5.998371E+01 -5.544658E+01 2.288498E+01
2.174974E+01 -1.232825E+01 3.850817E+02
9.300515E+01 8.907384E+01 -2.675460E+01
7.824501E+00 3.294848E+00 -7.096957E+00
3.789808E+01 -3.710595E+01 -7.708011E+00
7.690624E+00 -7.622561E+00 -1.020909E+00
2.830268E+01 -7.664274E+00 2.724519E+01
5.443109E+01 -3.506421E+02 4.301153E+01
5.129234E+01 7.837729E+00 -5.068999E+01
2.993943E+01 7.438764E+00 2.900059E+01
1.401110E+01 1.367170E+01 3.065234E+00
2.810528E+01 1.501878E+00 -2.806512E+01
8.470748E+01 3.382359E+02 7.128119E+01
4.818146E+01 -3.655142E+02 4.449413E+01
3.680503E+01 1.823650E+00 3.675982E+01
3.623353E+01 -3.223316E+00 3.608987E+01
7.953553E+01 3.104654E+02 -3.030786E+01
1.318628E+01 5.918553E+00 -1.178341E+01
4.517413E+01 3.237455E+01 3.150541E+01
4.627809E+01 -3.425112E+02 3.824978E+02
5.597062E+01 -3.443862E+02 3.634594E+02
3.528551E+01 4.171016E+00 -3.503812E+01
3.913605E+01 -3.203286E+01 2.248391E+01
2.366666E+01 1.694998E+01 -1.651693E+01
6.191894E+01 2.570607E+01 -5.633074E+01
1.131475E+01 -1.367932E+00 1.123176E+01
1.641985E+01 1.582042E+01 4.396118E+00
2.680649E+01 1.281144E+01 -2.354687E+01
3.744326E+01 2.527209E+00 3.656421E+02
7.036312E+01 -3.140813E+02 -7.895640E+00
3.112807E+01 3.599988E+02 -1.982167E+01
5.599191E+00 3.529244E+00 -4.346882E+00
1.577530E+01 -8.023033E+00 1.358275E+01
7.835113E+01 7.708268E+01 1.404135E+01
3.006725E+01 -9.623373E-01 3.005185E+01
1.551442E+01 -1.401293E+01 6.658455E+00
4.948349E+00 -3.365599E+00 3.627519E+00
3.691847E+01 -2.608896E+01 -2.612162E+01
3.964678E+01 5.528541E+00 3.925942E+01
5.655433E+01 -5.353813E+01 -1.822254E+01
5.539306E+01 5.365514E+00 -5.513259E+01
6.555539E+01 -5.368739E+01 -3.761880E+01
4.384383E+01 3.378545E+01 -2.794325E+01
2.417949E+01 1.695987E+01 -1.723399E+01
7.196891E+01 -1.701664E+00 7.194879E+01
1.174748E+01 6.579968E+00 9.731772E+00
7.271183E+00 -5.064120E+00 -5.217737E+00
6.905901E+00 5.097976E+00 -4.658553E+00
2.825117E-01 -2.766170E-01 -5.740949E-02
7.166690E+01 6.648560E+01 -2.675460E+01
4.309640E+01 -2.201545E+01 3.704889E+01
4.504799E+01 3.539930E+00 -4.490869E+01
1.703808E+01 -1.703770E+01 -1.133215E-01
3.195338E+01 -1.508133E+01 -2.817041E+01
2.819042E+01 -1.307345E+01 -2.497568E+01
5.416246E+01 5.123273E+01 -1.757212E+01
1.198999E+01 -8.229293E+00 8.720010E+00
4.233729E+01 4.224456E+01 2.800521E+00
7.068705E+00 5.034884E+00 4.961505E+00
3.745049E+01 2.509561E+00 3.656337E+02
2.272812E+01 -1.570583E+01 1.642846E+01
1.707282E+01 7.296532E+00 1.543508E+01
3.980407E+01 -3.557465E+02 3.749625E+02
4.293027E+00 1.985260E+00 -3.806419E+00
6.394182E+01 4.448370E+01 -4.593209E+01
7.226810E+01 4.316594E+01 -5.796016E+01
1.115762E+01 -2.155757E+00 1.094739E+01
5.172107E+00 4.663257E+00 -2.237125E+00
3.122666E+01 3.598989E+02 -1.985553E+01
2.355822E+01 -2.252995E+01 6.884147E+00
1.189964E+01 1.101579E+01 4.500423E+00
8.067785E+00 -7.815739E+00 -2.000845E+00
3.043280E+01 1.899788E+01 -2.377469E+01
1.067888E+01 -3.076353E+00 1.022617E+01
3.242205E+01 -2.173747E+01 2.405559E+01
4.327902E+01 4.292291E+01 -5.540575E+00
6.220804E+00 6.220756E+00 -2.451871E-02
2.808574E+01 -2.307828E+01 1.600630E+01
2.282077E+01 -7.305188E+00 2.161994E+01
2.077495E+01 1.449512E+01 3.881175E+02
8.340215E+00 -4.807420E+00 6.815269E+00
3.307601E+01 -2.032469E+00 3.301351E+01
8.038091E+01 3.092861E+02 2.964670E+01
2.178822E+01 -1.238702E+01 3.850755E+02
4.808208E+00 -4.789870E+00 -4.195331E-01
7.083264E+00 -5.286577E+00 4.714312E+00
6.268964E+01 3.461615E+02 4.998235E+01
3.617234E+01 -1.980579E+01 -3.026828E+01
2.505131E+01 -1.379078E+01 2.091369E+01
3.729274E+01 -3.702204E+01 4.485219E+00
3.253293E+01 2.872477E+01 -1.527349E+01
3.018516E+01 5.017829E+00 2.976517E+01
4.378271E+01 4.236842E+01 1.103821E+01
2.912721E+01 -1.781360E+01 -2.304497E+01
4.118893E+01 3.441018E+02 1.023056E+01
5.380940E+01 4.957503E+01 -2.092290E+01
4.781370E+01 2.556846E+01 4.040301E+01
3.897903E+01 3.038189E+01 2.441936E+01
3.375283E+01 3.321103E+01 -6.023387E+00
1.153541E+01 -4.797119E+00 1.049063E+01
3.771675E+00 1.381618E+00 -3.509510E+00
4.090310E+01 8.773204E+00 3.995115E+01
1.048147E+01 -5.243348E+00 -9.075714E+00
1.427330E+01 -1.331223E+01 -5.148943E+00
3.001525E+01 1.930720E+01 2.298146E+01
1.198999E+01 -8.229293E+00 8.720010E+00
1.775408E+00 -1.710936E+00 -4.741037E-01
4.430382E+00 -3.910507E+00 2.082360E+00
2.813457E+01 -2.802488E+01 2.481928E+00
4.913690E+01 1.393703E+01 -4.711893E+01
4.259082E+00 -4.159540E+00 -9.154252E-01
4.750718E+00 -4.740179E+00 -3.162573E-01
3.212427E+01 2.501349E+01 2.015674E+01
3.777195E+01 -3.700593E+01 -7.568439E+00
3.036481E+01 -8.666393E+00 2.910181E+01
3.526580E+01 -2.505714E+01 -2.481565E+01
1.632231E+01 1.429571E+01 7.877211E+00
3.098193E+01 1.907121E+01 2.441657E+01
2.273353E+01 1.020056E+01 2.031654E+01
6.258067E+00 6.248669E+00 -3.428439E-01
2.804518E+01 1.931959E+00 -2.797856E+01
4.248896E+01 -9.165306E+00 4.148866E+01
1.718477E+01 -6.810690E+00 1.577754E+01
2.955071E+01 -2.943887E+01 -2.568451E+00
2.745010E+01 1.082937E+01 -2.522366E+01
1.387432E+01 1.059473E+01 -8.958147E+00
4.464694E+00 -3.949337E+00 2.082360E+00
8.037364E+01 3.092806E+02 2.961308E+01
7.459646E+01 -3.147260E+02 -2.767210E+01
3.081624E+01 2.706495E+01 -1.473529E+01
4.459509E+00 3.467550E+00 -2.804160E+00
2.151490E+01 -2.071155E+01 -5.824331E+00
4.237438E+01 -7.673251E-01 4.236743E+01
2.315362E+00 9.097062E-02 2.313574E+00
6.069631E+01 6.023141E+01 -7.497916E+00
3.952587E+01 -2.823224E+01 2.766287E+01
3.759070E+00 1.481094E+00 3.454992E+00
1.979688E+01 -1.839619E+01 -7.314146E+00
2.674867E+01 2.671567E+01 -1.328302E+00
1.418884E+01 6.616501E+00 1.255169E+01
1.109961E+01 1.384537E-01 1.109874E+01
2.879082E+01 -7.792951E+00 -2.771609E+01
1.172785E+01 1.135517E+01 2.933036E+00
6.181586E+01 -1.896974E+01 5.883323E+01
5.458347E+01 3.694317E+01 4.018156E+01
1.478262E+01 8.061447E+00 -1.239109E+01
5.796752E+01 -5.075586E+01 3.749986E+02
7.058335E+01 3.251927E+01 6.264589E+01
6.922726E+00 6.919788E+00 -2.016681E-01
4.027243E+01 -3.824249E+01 1.262459E+01
3.194174E+01 4.557747E+00 3.161490E+01
4.229944E+01 4.220273E+01 2.858680E+00
3.206131E+01 -1.523177E+01 -2.821206E+01
1.368072E+01 -1.367992E+01 1.481759E-01
1.998610E+01 1.036904E+01 3.859141E+02
1.054262E+01 -3.046493E+00 1.009285E+01
5.037645E+01 -3.833975E+01 3.267798E+01
1.985133E+01 -1.372964E+00 -1.980379E+01
3.907161E+01 1.586308E+01 3.672935E+02
3.784657E+01 -3.428876E+01 1.602012E+01
5.433410E+01 -5.428979E+01 2.193789E+00
1.467677E+01 1.418140E+01 3.780930E+00
5.521985E+00 5.058458E+00 -2.214571E+00
5.479803E+01 5.461324E+01 4.496485E+00
4.341307E+00 -1.331395E+00 4.132110E+00
2.357495E+01 -2.255503E+01 6.859207E+00
4.427166E+01 -3.604447E+01 -2.570556E+01
2.260338E+01 1.627606E+01 -1.568447E+01
6.979724E+01 -5.111334E+01 3.554702E+02
6.136651E+01 4.974574E+01 -3.593341E+01
1.447721E+01 6.996889E+00 1.267411E+01
7.174333E+00 6.480034E+00 -3.078995E+00
3.295671E+01 3.822724E+02 3.291140E+01
6.756200E+00 2.014002E+00 6.449034E+00
8.071778E+01 6.539162E+01 -4.732119E+01
1.606669E+00 -1.604034E+00 -9.198101E-02
9.000042E+00 -7.350700E+00 -5.193070E+00
2.635717E+01 -6.681819E+00 -2.549615E+01
2.467967E+01 -2.008446E+01 -1.434226E+01
3.366935E+01 -2.045698E+01 -2.674205E+01
8.905267E+00 -3.154065E+00 8.328004E+00
9.750246E+00 2.684322E+00 9.373458E+00
3.260363E+01 -2.463378E+00 3.251043E+01
3.465503E+01 3.538456E+02 1.707870E+01
7.459428E+01 4.954286E+01 -5.576569E+01
7.419229E+00 -6.222092E+00 4.041104E+00
2.387734E+01 1.837817E+01 1.524369E+01
2.495896E+01 6.616501E+00 2.406598E+01
3.522448E+01 -2.758572E+01 2.190416E+01
3.020628E+01 1.019426E+01 3.745659E+02
6.006617E+01 3.488951E+02 3.542600E+02
1.257967E+01 1.578806E+00 1.248021E+01
1.760374E+01 1.699575E+01 4.586526E+00
2.081212E+01 1.815421E+01 1.017689E+01
7.896889E+00 7.855320E+00 -8.092018E-01
1.979214E+01 -1.359300E+00 -1.974541E+01
1.904089E+01 9.245858E-01 1.901843E+01
1.402168E+01 2.678778E+00 1.376342E+01
5.230911E+01 3.832851E+00 5.216850E+01
8.820745E+00 6.058218E+00 6.411204E+00
2.325093E+01 2.206720E+01 7.324235E+00
4.880965E+01 -1.970328E+01 -4.465605E+01
1.589303E+01 1.458280E+01 6.319030E+00
5.988069E+01 -5.530418E+01 2.295964E+01
1.376615E+01 1.367157E+01 -1.610917E+00
2.592742E+01 -1.087075E+01 -2.353843E+01
2.247623E+01 2.151560E+01 -6.500757E+00
3.595285E+01 -8.232834E+00 -3.499754E+01
2.812931E+01 -8.871115E+00 2.669385E+01
2.992286E+01 1.342537E+01 -2.674205E+01
7.943325E+00 -1.379763E+00 -7.822574E+00
7.154650E+00 -2.871821E+00 3.964470E+02
6.414844E+01 -5.774158E+01 2.794516E+01
4.268558E+01 2.681771E+01 3.320948E+01
4.585333E+01 -1.521257E+00 4.582809E+01
3.121742E+01 3.598313E+02 -1.975857E+01
4.844619E+01 2.697090E+01 4.024430E+01
5.472569E+01 -3.949959E+01 3.787721E+01
4.104585E+01 3.188399E+01 -2.584904E+01
5.108706E+01 5.095197E+01 3.712738E+00
4.453609E+00 -2.444404E+00 3.722838E+00
1.544888E+01 -7.804777E+00 1.333241E+01
4.029244E+01 -1.976483E+01 -3.511171E+01
3.073510E+01 3.607068E+02 2.005175E+01
4.528894E+00 -4.079466E+00 1.966936E+00
7.465793E+01 4.939609E+01 -5.598065E+01
1.185448E+01 -8.123477E+00 8.633534E+00
1.133608E+01 -1.126794E+01 1.240997E+00
1.046456E+01 2.255301E+00 1.021864E+01
6.150699E+01 -1.723099E+01 3.439559E+02
1.460476E+01 1.365656E+01 5.176629E+00
6.105258E+01 -4.520329E+01 4.103755E+01
1.062703E+01 -1.005926E+01 3.427089E+00
3.779576E+01 1.574003E+01 -3.436235E+01
1.469678E+01 1.422849E+01 3.680406E+00
4.291825E+01 -1.684568E+01 3.635260E+02
4.248415E+01 -2.039218E+01 3.727013E+01
5.434744E+01 -5.430384E+01 2.176478E+00
2.991553E+01 7.604219E+00 2.893293E+01
5.593039E+00 1.337314E+00 5.430809E+00
1.876437E+00 -1.876181E+00 -3.099779E-02
1.830879E+01 4.394356E+00 -1.777362E+01
2.705016E+01 -4.550570E+00 2.666465E+01
3.918642E+01 1.279064E+01 -3.704018E+01
1.155570E+01 -6.769735E+00 -9.365092E+00
5.232308E+00 -4.387960E+00 2.850062E+00
1.628012E+01 9.008659E-01 -1.625517E+01
2.348037E+01 3.605368E+02 8.985630E-01
7.195908E+01 -4.162405E+01 5.869879E+01
6.562379E+01 4.394533E+01 3.542631E+02
4.900145E+01 -3.996063E+01 2.836000E+01
7.162646E+00 6.414749E+00 -3.186612E+00
6.143581E+01 -5.646083E+01 2.421846E+01
4.039955E+01 2.826946E+01 -2.886107E+01
1.797590E+01 -3.521155E+00 -1.762766E+01
1.191936E+01 -1.662683E+00 -1.180282E+01
1.218219E+01 -9.707778E+00 7.359678E+00
3.376319E+00 1.250947E+00 3.136026E+00
1.850078E+00 1.807556E+00 -3.943760E-01
1.458374E+01 6.846890E+00 1.287655E+01
2.276031E+01 -1.796612E+01 -1.397320E+01
4.452497E+01 3.483774E+00 -4.438847E+01
1.600877E+01 1.506318E+01 -5.420465E+00
2.750741E+01 -3.706634E+02 -2.405810E+01
3.987591E+01 3.444583E+02 5.151832E+00
1.810302E+01 -1.790770E+01 2.652083E+00
1.042146E+01 -1.026073E+01 -1.823224E+00
1.248878E+01 1.088931E+01 6.114944E+00
1.935053E+01 1.583293E+01 1.112481E+01
2.770321E+01 -2.255523E+01 -1.608507E+01
5.179939E+01 -3.171490E+01 4.095537E+01
4.763984E+00 -3.378474E+00 3.358788E+00
1.395874E+01 3.711826E+02 5.528104E+00
3.377259E+01 3.331918E+01 5.515428E+00
3.691122E+01 3.607088E+01 7.831325E+00
1.533708E+01 -5.846849E+00 -1.417887E+01
2.539227E+01 -7.314178E+00 2.431605E+01
2.083048E+01 -4.158327E+00 -2.041121E+01
2.136504E+01 -1.805869E+01 -1.141703E+01
3.106645E+01 2.751383E+01 -1.442613E+01
4.077882E+01 -4.028489E+01 6.327753E+00
1.659793E+01 1.619760E+01 3.623398E+00
1.978624E+01 1.363066E+01 -1.434226E+01
7.766982E+00 4.337497E+00 -6.442991E+00
2.396071E+01 1.223768E+01 2.059987E+01
3.947093E+00 -3.947081E+00 -9.656772E-03
2.610568E+01 -1.949909E+01 -1.735776E+01
1.824830E+00 -1.804931E+00 -2.687491E-01
3.894226E+01 -1.410483E+01 -3.629812E+01
2.590870E+01 1.122647E+01 2.335010E+01
4.572849E+01 -1.488221E+01 3.597610E+02
4.189942E+01 3.025051E+01 2.899083E+01
2.573792E+01 2.573783E+01 6.866019E-02
7.567640E+00 7.449412E+00 -1.332453E+00
1.484104E+01 1.387809E+01 5.258818E+00
4.625023E+01 -4.526723E+01 9.484820E+00
3.322602E+01 -1.728965E+01 2.837317E+01
8.135908E+00 -4.374476E+00 -6.859807E+00
3.048022E+01 -1.464867E+01 -2.672939E+01
5.214732E+01 5.214570E+01 4.105570E-01
7.506396E+00 -3.866979E+00 -6.433696E+00
1.141253E+01 -4.794929E+00 1.035638E+01
1.692458E+01 -5.921575E+00 1.585485E+01
2.914910E+01 1.434691E+01 2.537393E+01
2.585474E+01 2.138523E+01 -1.453064E+01
6.799209E+01 3.160836E+02 -3.206649E+00
1.960152E+01 1.339660E+01 -1.430911E+01
2.799629E+01 2.648791E-01 2.799503E+01
1.684127E+01 -9.601291E+00 -1.383632E+01
5.361366E+01 -3.485828E+02 3.627502E+02
5.229147E+01 3.327240E+02 1.025547E+01
5.389870E+01 2.723552E+01 -4.651124E+01
6.799209E+01 3.160836E+02 -3.206649E+00
1.761928E+01 1.427787E+01 1.032383E+01
2.424784E+01 7.575064E+00 -2.303423E+01
3.729942E+01 -3.538972E+01 -1.178198E+01
6.019760E+01 2.699344E+01 -5.380618E+01
1.792252E+01 -6.650508E+00 1.664294E+01
2.585474E+01 2.138523E+01 -1.453064E+01
2.476275E+01 -2.120162E+01 1.279395E+01
6.199947E+00 5.668729E+00 -2.510947E+00
1.750743E+01 -1.509964E+01 -8.860637E+00
4.026780E+01 -3.055438E+01 -2.622834E+01
6.801635E+01 3.160585E+02 -3.190053E+00
3.860554E+01 -2.647613E+01 3.749037E+02
6.301340E+01 5.437855E+01 -3.183806E+01
5.771339E+00 -4.006274E+00 4.154290E+00
2.307546E+01 -7.955107E-01 2.306175E+01
8.666560E+00 -1.045426E+00 8.603275E+00
9.901835E+00 -7.313686E+00 -6.675053E+00
2.193554E+01 2.265189E+00 2.181827E+01
6.952212E+01 4.431310E+01 5.356935E+01
8.643155E+00 -5.999800E+00 -6.221457E+00
4.296147E+01 2.653021E+01 -3.379106E+01
2.144697E+01 -9.081062E+00 1.942953E+01
9.411149E+00 3.337847E+00 8.799346E+00
1.983322E+01 -9.539153E+00 -1.738853E+01
5.090146E+00 -1.109563E+00 4.967741E+00
2.066258E+01 -1.457318E+01 1.464802E+01
1.566647E+01 5.481949E+00 -1.467605E+01
2.843283E+01 -5.627650E+00 2.787034E+01
6.810781E+00 -6.274411E+00 2.649245E+00
3.737265E+01 -3.488131E+01 -1.341673E+01
3.469720E+01 -2.554354E+01 -2.348240E+01
6.446484E+00 5.914621E+00 2.564064E+00
3.565588E+01 3.256106E+01 -1.452994E+01
8.407229E+00 -2.833314E-01 -8.402454E+00
5.032490E+01 -3.820595E+01 3.275517E+01
2.143797E+01 -2.117690E+01 3.335433E+00
2.260494E+01 1.632924E+01 -1.563135E+01
5.116836E+00 3.215829E+00 3.980007E+00
1.854482E+01 -1.446765E+01 -1.160162E+01
2.611817E+01 3.064356E+00 2.593778E+01
4.824575E+01 3.247469E+01 3.567978E+01
4.682643E+00 3.758837E+00 -2.792541E+00
5.986089E+01 2.270530E+01 -5.538768E+01
6.506535E+00 4.669292E+00 4.531303E+00
2.737832E+01 2.177405E+01 1.659707E+01
3.336817E+00 6.167514E-01 -3.279324E+00
1.028776E+01 -3.594672E+00 9.639311E+00
1.473634E+01 1.360941E+01 5.651881E+00
4.746952E+00 -2.095512E-01 4.742325E+00
3.049003E+00 1.138995E+00 2.828270E+00
7.603222E+00 -4.424952E+00 -6.182943E+00
1.865052E+01 -1.203813E+01 -1.424518E+01
5.229196E+01 3.327408E+02 1.034112E+01
3.195422E+01 -1.513250E+01 3.748561E+02
5.683570E+01 -2.834509E+01 4.926309E+01
4.952641E+01 4.932612E+01 4.449642E+00
1.513280E+01 -9.896108E+00 -1.144853E+01
2.533211E+01 3.894277E+00 -2.503099E+01
5.595143E+01 3.348467E+02 2.673043E+01
5.614290E+00 3.151652E+00 -4.646218E+00
2.064841E+01 -8.570326E-01 -2.063061E+01
1.750777E+01 1.419416E+01 1.024928E+01
1.812714E+01 1.719993E+01 5.723254E+00
5.081160E+01 -3.362928E+01 3.649094E+02
1.614721E+01 1.610787E+01 1.126475E+00
4.453996E+01 3.528165E+00 -4.440000E+01
3.511009E+01 4.082629E+00 -3.487191E+01
1.611547E+01 9.607369E-01 -1.608681E+01
6.923636E+00 -2.728312E+00 3.966366E+02
3.797699E+01 3.795156E+01 -1.389605E+00
3.989486E+01 -1.007504E+00 3.631179E+02
8.958908E+00 6.970076E+00 -5.628504E+00
1.984613E+01 -9.397909E+00 -1.747994E+01
7.085287E+00 -6.610932E+00 -2.548894E+00
1.722064E+01 6.600050E+00 1.590565E+01
8.932097E+00 -3.311383E+00 3.947044E+02
4.826436E+01 1.820369E+01 4.469982E+01
5.966925E+00 -3.628690E+00 4.736751E+00
1.796537E+01 -1.786514E+01 -1.895010E+00
4.950456E+01 4.930938E+01 4.391652E+00
4.339143E+01 1.600818E+01 4.033056E+01
3.239283E+01 -2.017764E+01 -2.534084E+01
1.254251E+01 3.977246E+00 1.189521E+01
1.291980E+01 -1.068190E+01 -7.267621E+00
3.970849E+01 3.942770E+01 -4.713883E+00
4.193179E+01 -8.267866E-01 4.192364E+01
1.546055E+01 -7.841349E+00 1.332448E+01
3.874397E+01 3.816444E+01 6.676135E+00
9.190967E+00 1.143300E+00 3.938804E+02
7.112960E+00 -6.618049E+00 -2.606845E+00
3.955592E+01 3.703590E+01 1.389290E+01
1.060350E+01 1.045746E+01 -1.753759E+00
8.858033E+00 -7.361570E+00 4.926666E+00
1.466218E+01 8.918021E+00 1.163823E+01
1.468430E+01 -1.970871E+00 1.455144E+01
1.814105E+01 -1.730051E+01 5.458031E+00
1.206343E+01 6.592119E+00 1.010299E+01
4.641653E+00 9.182662E-01 -4.549915E+00
1.215389E+01 6.800811E+00 1.007303E+01
6.393094E+00 4.588664E+00 4.451496E+00
4.118968E+01 -2.894057E+01 2.930928E+01
1.022573E+01 9.907363E+00 -2.531731E+00
1.539559E+01 1.538614E+01 5.392297E-01
1.755947E+01 9.658069E+00 -3.883352E+02
1.701143E+01 2.382927E+00 3.861563E+02
5.351676E+01 -1.660711E+01 3.521252E+02
1.910357E+00 -1.849663E+00 -4.777126E-01
3.563778E+01 3.482536E+01 7.566071E+00
4.668148E+01 -1.270178E+01 -4.492022E+01
3.977505E+01 3.949967E+01 -4.672277E+00
9.715575E+00 -3.490486E+00 -9.066912E+00
1.146483E+01 9.944685E-01 1.142162E+01
3.703881E+01 2.610166E+00 3.660533E+02
3.563778E+01 3.482536E+01 7.566071E+00
2.488980E+01 2.486759E+01 1.051193E+00
2.564890E+01 1.039958E+01 2.344600E+01
5.254533E+01 -1.842027E+01 4.921082E+01
6.599438E+00 5.585782E+00 3.514487E+00
1.714475E+01 -1.615483E+01 5.741438E+00
7.300210E+01 5.611295E+01 4.669736E+01
4.896378E+01 3.389515E+01 3.533512E+01
4.081815E+00 1.464671E+00 -3.809980E+00
2.915444E+01 -2.886229E+01 -4.116948E+00
1.596274E+01 -1.087519E+01 -1.168500E+01
1.048817E+01 9.659311E+00 -4.086501E+00
1.051610E+01 -3.725806E+00 9.833955E+00
7.515072E+00 -2.430523E+00 -7.111179E+00
2.756379E+01 2.719175E+01 4.513413E+00
3.444340E+01 -8.751985E+00 -3.331292E+01
2.732846E+01 1.928328E+01 1.936492E+01
3.975589E+01 3.946659E+01 -4.787435E+00
3.590096E+01 3.198660E+01 1.630142E+01
1.184911E+01 -1.179233E+01 1.158653E+00
1.895533E+01 -1.556387E+01 -1.081992E+01
2.718603E+01 3.823441E+02 2.713555E+01
5.165215E+01 3.748475E+01 3.553643E+01
7.069855E+00 -4.863544E+00 -5.131159E+00
1.765791E+01 6.130033E+00 1.655972E+01
2.053156E+01 1.108412E+00 2.050162E+01
5.651552E+00 -5.651437E+00 3.602971E-02
4.622794E+00 8.015824E-01 -4.552767E+00
5.985796E+01 2.259569E+01 -5.542932E+01
5.677911E+01 -3.271796E+01 -4.640477E+01
9.100610E+00 -7.182066E+00 5.589188E+00
7.093716E+01 -7.054788E+01 -7.421347E+00
8.790266E+00 6.808115E+00 -5.560427E+00
4.886377E+01 7.735501E+00 4.824759E+01
2.340844E+01 3.665381E+02 1.558965E+01
7.864554E+00 6.559745E+00 4.338312E+00
3.677291E+01 -2.775429E-01 3.677186E+01
4.075413E+01 -3.217569E+00 4.062692E+01
8.228928E+00 -5.386476E-01 8.211280E+00
7.588094E+01 -3.082595E+02 -4.614961E+00
6.686241E+01 4.981883E+01 4.459446E+01
2.462531E+01 -1.957856E+01 1.493607E+01
1.189300E+01 -9.256020E+00 7.467907E+00
4.422386E+01 2.710476E+01 -3.494398E+01
2.840483E+01 -5.680661E+00 2.783100E+01
7.105894E+01 -7.067038E+01 -7.420926E+00
1.779895E+01 -1.353656E+01 -1.155699E+01
8.680261E+00 -7.644483E-01 8.646534E+00
1.708896E+01 -1.562535E+01 6.919632E+00
1.464093E+01 -8.593218E+00 -1.185383E+01
1.760397E+01 1.416017E+01 1.045893E+01
6.565234E+00 -6.458463E+00 1.179222E+00
1.444525E+01 -8.745861E+00 -1.149674E+01
5.539306E+01 5.365514E+00 -5.513259E+01
1.949179E+01 1.609121E+01 -1.100013E+01
4.906082E+00 3.420578E+00 -3.516999E+00
2.506000E+01 -1.353655E+01 2.108946E+01
2.080320E+01 -2.070755E+01 -1.992668E+00
8.924280E+00 8.707706E+00 1.954131E+00
7.971518E+00 7.421557E-01 7.936895E+00
5.487834E+00 -1.925320E+00 5.139014E+00
3.257528E+01 -2.194366E+01 2.407539E+01
1.466995E+01 -2.351366E+00 -1.448028E+01
9.181536E+00 -7.271084E+00 5.606420E+00
1.761858E+01 -1.566471E+01 3.949358E+02
6.034893E+01 2.701562E+01 -5.396434E+01
1.361648E+01 -1.101444E+01 -8.005670E+00
8.790500E+00 -8.082404E+00 -3.456535E+00
4.353334E+00 -8.233135E-01 4.274772E+00
3.357033E+01 -3.355380E+01 1.053434E+00
6.258331E+00 1.864363E+00 -5.974183E+00
6.905118E+00 -4.010086E+00 5.621375E+00
1.458586E+01 7.115830E+00 1.273234E+01
2.720873E+01 2.637189E+01 -6.696127E+00
2.535959E+01 3.694073E+00 -2.508909E+01
1.059418E+01 1.044088E+01 -1.795755E+00
3.439704E+00 3.436045E+00 1.586123E-01
2.024310E+01 -2.706937E+00 2.006129E+01
3.198737E+00 -3.195548E+00 -1.427873E-01
6.801635E+01 3.160585E+02 -3.190053E+00
1.078650E+01 -1.077065E+01 -5.845536E-01
8.650439E+00 8.477662E+00 -1.720271E+00
4.319599E+01 -4.073097E+01 -1.438337E+01
4.185701E+01 -1.287196E+00 4.183721E+01
3.377645E+01 -5.227729E+00 3.336944E+01
9.278125E+00 -3.323060E+00 -8.662614E+00
5.858779E+01 -3.258978E+02 7.527835E+00
2.533987E+01 3.652239E+00 -2.507529E+01
1.740025E+01 8.211789E+00 -1.534064E+01
4.326773E+01 -3.234755E+01 3.742644E+02
9.885319E+00 -6.334889E+00 7.588722E+00
5.959081E+01 -5.500386E+01 2.292684E+01
1.787375E+01 1.580306E+01 8.350714E+00
8.666069E+00 8.484854E+00 -1.762953E+00
8.364852E+00 -1.133765E+00 8.287661E+00
5.353712E+00 2.250862E+00 -4.857556E+00
2.538889E+01 -2.408318E+01 8.037153E+00
6.171561E+00 3.763674E+00 4.891107E+00
6.729192E+00 -1.151069E+00 3.963700E+02
4.874568E+00 -1.386343E+00 4.673272E+00
3.013007E+01 1.027033E+01 3.746744E+02
1.111427E+01 8.683975E+00 -6.936543E+00
1.360443E+01 -4.270862E-01 1.359772E+01
9.357808E-01 1.331917E-01 9.262536E-01
6.232489E+00 -2.764282E+00 3.974141E+02
2.097512E+01 -1.844481E+01 -9.987216E+00
4.269752E+01 -1.656562E+01 3.636470E+02
1.107555E+01 -6.620824E+00 8.878770E+00
3.023222E+01 -2.875740E+01 -9.327320E+00
4.326039E+01 2.600991E+01 3.456799E+01
3.560009E+01 2.156445E+01 3.746744E+02
4.785366E+00 -4.435675E+00 1.795694E+00
1.422770E+01 4.216109E+00 1.358866E+01
3.070884E+00 1.706494E+00 -2.553078E+00
6.852459E+00 4.155074E+00 5.448996E+00
4.366706E+01 4.340387E+01 4.787130E+00
3.482697E+01 -2.802913E+01 -2.067088E+01
7.788295E+00 6.445117E+00 4.372413E+00
4.026596E+01 -3.825095E+01 1.257827E+01
5.401937E+01 3.483497E+02 4.058505E+01
3.904607E+01 -1.434630E+01 -3.631500E+01
2.732189E+01 -1.451191E+01 -2.314930E+01
4.563732E+01 -1.484608E+01 3.598449E+02
7.181050E+00 7.073249E+00 1.239610E+00
9.357808E-01 1.331917E-01 9.262536E-01
2.143797E+01 -2.117690E+01 3.335433E+00
7.524038E+00 -7.448312E+00 1.064799E+00
2.833626E+01 -1.262630E+01 -2.536770E+01
2.211757E+01 -1.545084E+01 -1.582587E+01
2.070582E+01 -7.107085E+00 -1.944788E+01
6.127832E+01 1.680987E+01 3.440724E+02
1.425203E+01 -1.519822E+00 3.888292E+02
1.657468E+01 7.160699E+00 1.494806E+01
3.800903E+01 1.035993E+01 3.664301E+02
6.003610E+00 -1.522461E+00 -5.807361E+00
6.371013E+00 6.363224E+00 -3.149311E-01
9.338607E+00 8.799171E+00 3.127967E+00
3.704102E+01 -3.217634E+01 3.846501E+02
1.337320E+01 9.672363E+00 9.235146E+00
1.009146E+01 -9.266807E+00 -3.995476E+00
2.332190E+01 -1.237351E+01 1.976884E+01
8.979206E+00 -8.295534E+00 3.436606E+00
2.088029E+01 -5.567566E-01 -2.087287E+01
3.096266E+01 1.984768E+01 -2.376460E+01
9.841668E+00 -9.832827E+00 4.170786E-01
1.647842E+01 1.626911E+01 -2.618093E+00
1.734363E+01 6.341056E+00 1.614288E+01
2.060769E+01 1.495297E+01 -1.418047E+01
5.871967E+00 3.617887E+00 4.625029E+00
4.595032E+01 -4.018790E+01 2.227924E+01
5.690273E+00 1.131086E+00 5.576724E+00
3.221408E+01 8.364634E-01 -3.220322E+01
9.841668E+00 -9.832827E+00 4.170786E-01
1.539711E+01 -7.286523E+00 -1.356383E+01
5.050794E+00 3.598292E+00 -3.544406E+00
1.097396E+01 1.067012E+01 2.564428E+00
5.669005E+01 -3.273583E+01 -4.628312E+01
1.970028E+01 1.027033E+01 3.861887E+02
6.475354E+00 4.411018E+00 4.740584E+00
8.430332E+00 5.111321E+00 -6.704096E+00
3.918075E+00 -3.247953E+00 2.191373E+00
5.260615E+01 4.954519E+01 1.768278E+01
3.221408E+01 8.364634E-01 -3.220322E+01
1.031806E+01 3.027346E+00 -9.863956E+00
2.303238E+00 -2.031363E+00 1.085574E+00
2.386471E+01 -2.382719E+01 1.337606E+00
4.934579E+00 2.098246E+00 4.466255E+00
7.111097E+00 6.300325E+00 -3.297515E+00
7.485399E+00 -5.291732E+00 5.294220E+00
9.212017E+00 4.803773E+00 -7.860345E+00
7.250813E+00 5.924439E-01 7.226569E+00
4.034203E+01 -3.060133E+01 -2.628760E+01
3.781682E+00 3.630439E+00 -1.058787E+00
4.258251E+01 2.766906E+01 3.236809E+01
2.557001E+01 -1.016996E+00 -2.554978E+01
1.827543E+01 1.644663E+01 7.968668E+00
5.080038E+01 -3.348717E+01 3.647994E+02
4.374631E+00 -2.978926E+00 3.203654E+00
1.569765E+01 7.902044E+00 1.356370E+01
2.005913E+01 -1.912899E+01 6.037435E+00
1.544075E+01 1.710017E+00 -1.534576E+01
2.890904E+01 -2.888743E+01 1.117379E+00
3.781171E+01 -3.702731E+01 -7.661858E+00
3.284526E+01 3.196295E+01 7.561793E+00
2.129148E+01 -3.406544E+00 -2.101720E+01
2.888590E+01 2.830804E+01 -5.748950E+00
4.085965E+00 9.653298E-01 -3.970296E+00
1.592043E+01 1.088669E+00 -1.588317E+01
1.546953E+01 1.266159E+01 8.887674E+00
9.704314E+00 4.813496E+00 8.426386E+00
1.461798E+01 6.559573E+00 1.306359E+01
8.926283E+00 8.631238E+00 -2.276017E+00
1.872397E+01 1.551115E+01 -1.048768E+01
1.957875E+01 -1.235345E+01 -1.518946E+01
5.922610E+00 -1.957734E+00 5.589686E+00
1.786265E+01 1.430540E+01 -1.069720E+01
6.212511E+00 -5.016966E+00 3.664061E+00
1.575717E+01 -1.281506E+01 9.168564E+00
5.077545E+01 1.723859E+01 4.775958E+01
1.806640E+01 -6.516931E+00 1.685006E+01
1.509374E+01 1.070186E+01 1.064383E+01
4.054009E+01 2.850967E+00 4.043971E+01
5.660837E+01 -1.205999E+00 5.659552E+01
1.408422E+01 -3.492645E+00 -1.364429E+01
7.359917E+00 6.511254E+00 3.431027E+00
2.097082E+00 -5.120902E-01 2.033597E+00
2.288896E+01 1.498054E+01 -1.730572E+01
8.594766E+00 3.834912E+02 8.579691E+00
4.996600E+01 -4.050116E+01 2.926188E+01
8.133096E+00 -3.953213E-01 -8.123483E+00
1.553955E+01 -4.304335E+00 1.493152E+01
1.707929E+01 9.117213E+00 -1.444225E+01
2.648254E+00 1.875114E+00 -1.870080E+00
3.284526E+01 3.196295E+01 7.561793E+00
4.389879E+00 -4.342676E+00 -6.420275E-01
6.068635E+01 4.442611E+01 4.134192E+01
6.098899E+01 -3.853056E+01 -4.727635E+01
3.248087E+01 3.248013E+01 -2.199647E-01
3.777345E+01 2.666606E+01 -2.675359E+01
2.203687E+01 -6.997904E+00 2.089624E+01
6.268702E+00 2.102646E+00 5.905549E+00
1.074713E+01 1.043706E+01 2.562925E+00
3.551091E+00 -2.690463E+00 -2.317683E+00
5.550223E+00 5.432490E+00 1.137115E+00
5.791002E+00 5.231843E+00 -2.482643E+00
8.561023E+00 3.267499E+00 7.912937E+00
5.669214E+01 -1.192317E+00 5.667960E+01
2.523110E+01 3.671322E+02 1.876399E+01
1.650598E+01 -1.560218E+01 -5.386973E+00
6.690110E+00 -5.984193E+00 -2.991154E+00
2.072749E+01 1.204404E+01 1.686920E+01
2.737713E+01 1.936505E+01 1.935206E+01
1.723099E+01 -2.019088E+00 1.711229E+01
6.212511E+00 -5.016966E+00 3.664061E+00
5.858644E+01 -3.259119E+02 7.625356E+00
9.010841E+00 3.774018E+00 8.182423E+00
1.178342E+01 -2.275072E+00 1.156171E+01
3.626687E+01 3.255896E+00 3.668796E+02
1.614414E+01 9.580377E+00 -1.299422E+01
5.966341E+00 -5.900488E+00 -8.840018E-01
7.239124E+01 -7.114173E+01 1.339201E+01
3.861024E+01 1.087374E+01 3.704744E+01
9.622699E+00 8.472959E+00 4.561283E+00
3.418765E+01 -2.422139E+01 2.412716E+01
6.158587E+01 5.352253E+01 -3.046569E+01
1.097219E+01 1.066946E+01 2.559631E+00
3.917271E+01 -3.442264E+01 -1.869714E+01
4.456855E+01 3.436219E+00 -4.443589E+01
5.928475E+01 -5.463359E+01 2.301854E+01
6.897745E+00 -4.308063E+00 -5.386973E+00
2.705452E+01 -1.805144E+01 2.015174E+01
1.973172E+01 1.769564E+01 8.729559E+00
9.935305E+00 3.828266E+02 -9.865775E+00
1.860863E+01 -1.507879E+01 1.090464E+01
1.872397E+01 1.551115E+01 -1.048768E+01
4.824273E+01 -2.421813E+01 4.172341E+01
8.379183E+00 4.156373E+00 3.957243E+02
2.098785E+00 -5.183041E-01 2.033780E+00
1.953578E+01 2.235299E+00 1.940747E+01
1.483368E+01 -8.735175E+00 -1.198895E+01
2.548367E+01 1.215080E+00 -2.545469E+01
3.352094E+01 3.550710E+02 1.693426E+01
4.486686E+00 4.317339E+00 -1.221038E+00
1.609317E+01 1.590525E+01 -2.452116E+00
1.894604E+01 3.651353E+02 1.753999E+00
3.298318E+01 -2.363381E+01 2.300724E+01
3.784243E+01 2.670493E+01 -2.681225E+01
4.923904E+00 3.064007E+00 3.854438E+00
5.071994E+00 3.702358E+00 -3.466651E+00
2.198375E+01 -4.782190E+00 2.145730E+01
1.613104E+01 1.593836E+01 -2.485750E+00
3.784387E+01 3.571993E+02 2.671855E+01
5.071994E+00 3.702358E+00 -3.466651E+00
8.681419E+00 -8.497630E-01 8.639730E+00
2.773590E+01 2.765247E+01 -2.149606E+00
3.136187E+01 2.111662E+01 -2.318740E+01
1.602304E+01 5.202858E+00 1.515481E+01
2.006903E+01 1.307751E+01 -1.522316E+01
1.677286E+01 -1.989978E+00 -1.665439E+01
1.957482E+01 2.384877E+00 1.942900E+01
