# Supplementary material for: Collective epithelial migration mediated by the unbinding of hexatic defects
Source: eLife. 2026 May 5;14:RP105397. doi: 10.7554/eLife.105397 (PMC13143286; doi:10.7554/eLife.105397)
Supplement: Figure 3—source data 1. [file elife-105397-fig3-data1.zip › Figure 3/Panel_e/D_2Em5/MinDist_xy_T1_defect.dat]

1.964992E+01 1.227485E+01 -1.534430E+01
1.591023E+01 1.541243E+01 3.948728E+00
1.402711E+01 1.390650E+01 -1.835549E+00
1.035553E+01 -7.111503E+00 -7.527520E+00
1.462558E+01 1.232907E+01 7.867755E+00
8.105634E+00 -7.082788E+00 3.941501E+00
1.049792E+01 -7.971886E+00 6.830468E+00
9.071611E-01 -8.985652E-01 1.245874E-01
4.089457E+00 -1.692469E+00 -3.722796E+00
5.829351E+00 3.789059E+00 4.429940E+00
8.002392E+00 6.200033E+00 5.059434E+00
1.166819E+01 -8.143735E+00 8.356208E+00
5.091078E+00 3.105518E+00 4.034208E+00
1.069671E+01 -7.143543E+00 -7.961742E+00
1.764756E+01 1.347620E+01 1.139423E+01
2.020521E+01 -1.839335E+01 8.362747E+00
2.175703E+01 -2.124923E+01 4.673185E+00
1.420502E+00 7.247236E-01 -1.221721E+00
1.658545E+01 1.306173E+01 -1.022097E+01
9.069081E+00 -7.086391E+00 -5.659620E+00
1.957776E+01 -3.004975E+00 1.934577E+01
4.365545E+00 4.064835E+00 1.592200E+00
1.493819E+01 -9.751289E+00 1.131644E+01
6.426610E+00 -5.517491E+00 -3.295239E+00
1.070287E+01 -4.078376E+00 9.895368E+00
1.036965E+01 -3.274935E+00 9.838923E+00
1.167112E+01 -4.317423E+00 1.084319E+01
1.321024E+01 -7.747797E+00 1.069963E+01
6.965052E+00 4.247802E+00 -5.519795E+00
6.965052E+00 4.247802E+00 -5.519795E+00
5.036481E+00 2.141717E+00 4.558420E+00
1.973255E+01 -1.348998E+01 -1.440118E+01
1.764340E+01 -1.681066E+01 5.356408E+00
6.869832E+00 -6.643201E+00 -1.749991E+00
1.604798E+01 -1.550058E+01 -4.155671E+00
1.525729E+01 1.340595E+00 1.519828E+01
1.082516E+01 -8.394369E+00 -6.835108E+00
7.031919E+00 -3.946878E+00 -5.819797E+00
1.593057E+01 1.557183E+01 3.361729E+00
1.139905E+01 5.448177E+00 1.001277E+01
8.279205E+00 -4.685433E+00 6.825830E+00
7.382797E+00 3.391307E+00 -6.557799E+00
7.072773E+00 -5.356087E+00 4.619140E+00
6.112091E+00 -5.894638E+00 -1.615827E+00
8.731967E+00 -4.743336E+00 7.331304E+00
2.012361E+01 1.197535E+01 1.617253E+01
9.633749E+00 6.137045E+00 7.426022E+00
9.586280E+00 -7.496871E-01 -9.556920E+00
1.684766E+01 -1.472282E+01 8.190363E+00
1.307435E+01 -7.929120E+00 1.039556E+01
6.663872E+00 6.653817E+00 -3.659352E-01
8.042698E+00 -7.206304E+00 3.571299E+00
6.306255E+00 -6.106345E+00 -1.575246E+00
6.420047E+00 -4.832772E+00 -4.226265E+00
1.007631E+01 -8.103857E+00 -5.988278E+00
1.466717E+01 4.822274E+00 -1.385177E+01
2.080434E+01 -1.488735E+01 -1.453228E+01
1.243411E+01 -1.638339E+00 -1.232570E+01
1.687205E+01 -3.070543E+00 1.659030E+01
9.998082E+00 -1.066184E+00 9.941071E+00
7.606588E+00 4.584536E+00 -6.069779E+00
9.284518E+00 6.110309E+00 -6.990451E+00
1.452290E+01 -1.193564E+00 -1.447377E+01
7.513745E+00 1.734034E+00 -7.310916E+00
1.359729E+01 -8.525491E+00 1.059256E+01
3.872006E+00 3.631073E+00 -1.344521E+00
4.786309E+00 -1.905075E+00 4.390836E+00
7.852335E+00 -3.163523E-01 -7.845960E+00
6.191092E+00 5.454431E+00 -2.928959E+00
5.733822E+00 3.803091E+00 -4.291061E+00
1.255250E+01 6.445195E+00 -1.077147E+01
5.461757E+00 -3.914688E+00 -3.808676E+00
1.018337E+01 6.025231E+00 -8.209604E+00
5.537291E+00 4.346492E+00 3.430685E+00
2.515423E+00 2.362979E+00 -8.623698E-01
7.890719E+00 -2.986480E+00 7.303723E+00
5.278953E+00 1.288401E+00 5.119313E+00
1.345622E+01 -1.303100E+01 -3.356003E+00
9.298365E+00 8.259656E+00 -4.270557E+00
5.409942E+00 1.047733E+00 5.307517E+00
1.315089E+01 -1.308274E+01 -1.337105E+00
5.904736E+00 -4.729335E+00 -3.535434E+00
4.505335E+00 3.004068E+00 3.357620E+00
3.256448E+00 -2.156790E+00 2.439818E+00
1.672749E+01 1.010644E+00 -1.669693E+01
6.939864E+00 -5.421050E+00 -4.332889E+00
1.879032E+00 -4.460234E-01 1.825329E+00
6.950738E+00 -5.455560E+00 -4.306926E+00
7.150098E+01 2.839691E+01 -6.562016E+01
7.887588E+01 3.386203E+02 6.451421E+01
5.044246E+00 -3.444356E+00 3.685218E+00
4.980836E+00 -3.840884E+00 3.171173E+00
1.193183E+01 -6.950415E+00 9.698463E+00
9.714185E+00 -6.448275E+00 -7.265338E+00
6.959786E+00 -5.398205E+00 -4.392950E+00
9.319613E+00 -4.564787E+00 8.125141E+00
4.701683E+00 3.012758E+00 3.609586E+00
3.433028E+00 -2.056733E+00 2.748733E+00
1.643101E+01 8.461797E-01 -1.640921E+01
6.846181E+00 -5.256535E+00 -4.386231E+00
2.149732E+00 -2.068396E+00 -5.857345E-01
9.291270E+00 -8.341252E+00 4.092824E+00
4.549752E+00 1.397903E+00 4.329678E+00
7.025088E+00 6.665581E+00 -2.218533E+00
9.342283E+00 -4.563945E+00 8.151605E+00
8.505575E+00 3.111876E+00 -7.915873E+00
3.483056E+00 -2.073543E+00 2.798588E+00
1.641417E+01 9.398368E-01 -1.638724E+01
8.872873E+00 8.770086E+00 -1.346648E+00
6.919955E+00 3.782864E+00 -5.794456E+00
2.398083E+01 1.606167E+01 -1.780739E+01
2.601270E+01 -2.580530E+00 -2.588439E+01
2.552143E+00 -2.240122E+00 1.222819E+00
6.417445E+00 -3.327849E+00 5.487168E+00
1.750523E+01 -9.799715E+00 1.450513E+01
4.268137E+00 1.376143E+00 -4.040201E+00
7.951045E+00 6.272072E-01 -7.926268E+00
6.082910E+00 -5.762381E+00 -1.948527E+00
4.894389E+00 1.998398E+00 -4.467824E+00
1.043112E+01 8.864500E+00 5.498086E+00
2.076586E+01 8.232250E+00 1.906439E+01
8.008775E+00 7.731898E+00 -2.087637E+00
1.218355E+01 -1.024653E+01 6.591477E+00
3.483026E+00 -1.921518E+00 -2.905037E+00
1.624833E+01 7.246691E-01 -1.623217E+01
2.370991E+01 2.045373E+01 -1.199187E+01
1.312702E+01 1.232802E+01 -4.509843E+00
3.271148E+00 -1.885335E+00 -2.673186E+00
1.231187E+01 -6.724601E+00 -1.031319E+01
4.758225E+00 2.771788E+00 -3.867543E+00
5.319178E+00 -3.296039E+00 -4.174899E+00
2.748393E+01 -6.611465E+00 3.763231E+02
5.986775E+00 5.819694E+00 -1.404507E+00
8.532828E+00 2.926870E+00 -8.015147E+00
1.468683E+01 -2.045886E+00 1.454363E+01
4.969964E+00 1.343004E+00 -4.785069E+00
5.780464E+00 4.534150E+00 -3.585422E+00
5.766908E+00 -4.683011E+00 -3.365507E+00
8.262987E+00 2.957771E+00 7.715474E+00
9.260477E+00 5.967916E+00 7.080990E+00
8.836932E+00 2.856526E+00 -8.362513E+00
8.788973E+00 -2.052483E+00 -8.545956E+00
8.240074E+00 7.886133E+00 -2.389085E+00
1.824733E+01 1.287866E+00 1.820183E+01
1.175518E+01 -6.640568E+00 9.699853E+00
1.298314E+01 -1.292124E+01 1.266241E+00
9.188914E+00 7.619303E+00 -5.136377E+00
7.805442E+00 7.278630E+00 -2.818947E+00
7.793866E+00 1.049080E-01 -7.793160E+00
7.558752E+00 5.601434E+00 5.075300E+00
1.768925E+01 -1.535641E+01 8.780101E+00
4.709268E+00 2.784307E+00 -3.798005E+00
7.981227E+00 -3.367586E+00 7.235976E+00
1.143887E+01 -5.488243E+00 1.003628E+01
8.705102E+00 2.731971E+00 -8.265297E+00
1.460863E+01 -1.983342E+00 1.447337E+01
4.993942E+00 1.312656E+00 -4.818339E+00
1.796451E+01 -1.593342E+01 8.297583E+00
1.179307E+01 -8.484550E+00 -8.190776E+00
3.631703E+00 -1.973256E+00 3.048857E+00
4.917650E+00 1.326661E+00 -4.735319E+00
5.558238E+00 -5.420701E+00 -1.228822E+00
4.476527E+00 3.084130E+00 3.244601E+00
1.981755E+01 -1.326762E+01 1.472092E+01
1.102788E+01 1.023918E+01 -4.095511E+00
1.097550E+01 -9.937107E+00 -4.659998E+00
1.756100E+01 1.710367E+01 3.981607E+00
2.723728E+01 2.197973E+01 -1.608605E+01
1.741231E+01 1.690261E+01 4.182150E+00
2.723728E+01 2.197973E+01 -1.608605E+01
8.175169E+00 2.745096E+00 7.700509E+00
9.537139E+00 6.030162E+00 7.388787E+00
9.664054E+00 -4.677937E+00 8.456409E+00
8.281875E+00 3.261366E+00 -7.612683E+00
4.077514E+00 -1.999599E+00 3.553551E+00
1.222989E+01 -9.705868E+00 7.440858E+00
8.302814E+00 8.108037E+00 -1.787864E+00
7.755383E+00 -5.612535E+00 5.352142E+00
5.134514E+00 2.756085E+00 -4.332116E+00
1.417736E+01 -6.165529E+00 1.276652E+01
5.920028E+00 5.782051E+00 -1.270677E+00
8.956035E+00 -8.049285E+00 3.926775E+00
4.077514E+00 -1.999599E+00 3.553551E+00
1.042442E+01 -9.599274E+00 -4.064787E+00
1.200067E+01 1.059180E+01 -5.641784E+00
9.237500E+00 -3.526140E+00 8.538018E+00
9.808324E+00 -4.648135E+00 8.637016E+00
7.972003E+00 3.270154E+00 -7.270414E+00
9.950668E+00 9.294519E+00 3.553551E+00
1.362798E+01 1.305896E+01 -3.896853E+00
6.531223E+00 -4.783859E+00 4.446523E+00
4.341333E+00 -3.451626E+00 -2.633143E+00
1.247686E+01 3.378989E+00 1.201060E+01
8.213282E+00 5.010301E+00 6.508063E+00
4.233228E+00 -2.800601E+00 3.174406E+00
1.108107E+01 1.088670E+01 -2.066367E+00
1.129665E+01 9.968783E+00 5.313919E+00
1.720396E+01 1.718956E+01 -7.037374E-01
1.464921E+01 1.296898E+00 -1.459169E+01
1.508632E+01 -1.447765E+01 -4.241984E+00
1.113215E+01 7.683509E+00 8.055333E+00
1.086579E+01 8.999882E+00 -6.088301E+00
6.160557E+00 2.645377E+00 -5.563672E+00
9.535103E+00 -8.604785E+00 -4.108024E+00
1.361806E+01 5.154839E+00 1.260473E+01
6.650611E+00 6.542455E+00 1.194536E+00
8.482163E+00 -7.556372E+00 -3.853354E+00
8.548795E+00 -7.997384E+00 -3.020553E+00
1.699439E+01 -1.500949E+01 7.970217E+00
8.473208E+00 -9.343695E-01 8.421533E+00
6.136435E+00 2.586180E+00 -5.564846E+00
1.610220E+01 2.869559E+00 -1.584444E+01
3.012024E+01 -1.966415E+01 -2.281556E+01
1.869974E+01 1.807550E+01 4.791314E+00
3.215625E+01 1.749466E+01 2.698075E+01
2.078588E+01 -4.587544E-01 2.078082E+01
5.634670E+00 -4.854717E+00 -2.860286E+00
9.631401E+00 -8.451558E+00 4.618989E+00
1.347507E+01 2.100128E-01 1.347344E+01
3.802234E+00 1.639049E+00 -3.430816E+00
5.625661E+00 -4.923767E+00 -2.721136E+00
7.384826E+00 2.821874E+00 -6.824418E+00
9.972082E+00 9.255486E+00 3.711926E+00
7.251390E+00 4.868858E+00 -5.373721E+00
1.351874E+01 1.305521E+01 -3.509651E+00
1.152772E+01 9.780459E+00 -6.101717E+00
1.584643E+01 -1.179519E+01 -1.058220E+01
1.139626E+01 -9.332081E+00 -6.541177E+00
5.801249E+00 -5.716098E+00 -9.903087E-01
5.414715E+00 2.805346E+00 4.631325E+00
4.234904E+00 -2.038631E+00 3.711926E+00
1.369763E+01 1.325129E+01 -3.468213E+00
1.134364E+01 -1.080655E+01 3.449125E+00
5.484932E+00 -7.352145E-01 -5.435434E+00
2.120750E+01 2.049240E+01 5.460708E+00
1.529690E+01 -6.858037E+00 1.367343E+01
1.157736E+01 2.950677E+00 -1.119504E+01
6.812670E+00 4.519306E+00 -5.097876E+00
1.697509E+01 8.461713E+00 1.471574E+01
2.207231E+00 -5.535561E-01 -2.136690E+00
1.959119E+01 9.463960E+00 1.715366E+01
8.916857E+00 8.547449E+00 -2.539969E+00
8.482676E+00 2.337281E+00 8.154318E+00
4.803173E+00 4.472491E+00 1.751370E+00
3.767058E+00 -1.646696E+00 3.388085E+00
1.247001E+01 -4.456481E-01 -1.246204E+01
1.289692E+01 7.576320E+00 1.043695E+01
1.565644E+01 1.442407E+01 -6.088562E+00
6.008976E+00 -2.292644E+00 -5.554420E+00
1.506925E+01 1.429519E+01 4.767594E+00
1.122632E+01 -1.104912E+01 1.986719E+00
6.105383E+00 -5.607578E+00 2.414698E+00
1.240277E+01 -1.104767E+01 5.637170E+00
1.725590E+01 -1.603874E+01 6.365912E+00
1.505723E+01 1.079917E+01 1.049276E+01
5.507320E+00 -3.922845E+00 3.865470E+00
1.034515E+00 1.013491E+00 2.075027E-01
1.056907E+01 7.800086E+00 -7.131895E+00
1.735752E+01 -6.930601E-01 1.734367E+01
1.803311E+01 1.748948E+01 4.394436E+00
2.772676E+01 2.151926E+01 -1.748411E+01
2.473566E+01 -8.319019E+00 2.329478E+01
8.256758E+00 6.736206E+00 4.774681E+00
6.337036E+00 -5.028637E+00 3.856271E+00
1.086236E+01 1.060285E+01 -2.360185E+00
3.205112E+00 -2.501750E-01 -3.195334E+00
1.215626E+01 1.099456E+01 -5.185970E+00
2.700143E+00 -1.903146E+00 1.915414E+00
9.354428E+00 -2.811522E+00 8.921921E+00
5.222751E+00 -3.807091E-02 -5.222612E+00
1.963274E+01 1.944136E+01 2.734617E+00
1.662221E+01 -4.066905E+00 -1.611701E+01
1.854541E+01 -3.371169E+00 1.823643E+01
1.146307E+01 3.091393E+00 -1.103835E+01
1.716129E+01 4.448990E+00 -1.657457E+01
4.129449E+00 -2.719651E+00 3.107387E+00
2.307619E+00 -4.198177E-01 -2.269110E+00
5.248128E+00 -2.131014E-02 -5.248085E+00
1.958923E+01 1.939105E+01 2.779421E+00
1.665570E+01 -4.066905E+00 -1.615155E+01
1.849246E+01 -3.326961E+00 1.819072E+01
3.094999E+00 3.063514E+00 4.403357E-01
8.445294E+00 6.737942E+00 5.091476E+00
1.980804E+01 6.298684E+00 -1.877991E+01
1.108441E+01 1.082967E+01 -2.362682E+00
1.143336E+01 2.979365E+00 -1.103835E+01
1.714658E+01 4.539908E+00 -1.653464E+01
4.242922E+00 -2.800324E+00 3.187565E+00
2.350484E+00 -3.864235E-01 -2.318502E+00
9.867547E+00 -8.917308E+00 -4.224939E+00
7.689592E+00 -7.577556E+00 1.307848E+00
2.096726E+01 2.067399E+01 3.494579E+00
1.307950E+00 -4.819901E-01 -1.215902E+00
1.276253E+01 1.113866E+01 6.229970E+00
2.477932E+01 -1.445116E+01 -2.012905E+01
7.980895E+00 -4.091983E+00 6.852033E+00
7.689906E+00 -3.376603E+00 6.908922E+00
5.648010E+00 3.239183E+00 4.626847E+00
4.194342E+00 -1.992037E+00 3.691110E+00
1.022602E+01 -5.482374E+00 -8.632207E+00
5.885696E+00 1.467105E-01 5.883867E+00
3.019787E+00 2.988727E+00 4.319993E-01
8.455979E+00 6.763843E+00 5.074841E+00
6.566206E+00 -5.020433E+00 4.232058E+00
1.118163E+01 1.092914E+01 -2.362761E+00
4.725446E+00 2.356276E+00 -4.096072E+00
1.936326E+01 -1.929516E+01 1.622516E+00
1.003148E+01 9.381038E+00 3.553394E+00
1.626768E+01 -1.243492E+01 1.048857E+01
7.748653E+00 1.079721E+00 7.673059E+00
3.586171E+00 3.581647E+00 -1.800620E-01
7.782805E+00 -4.522601E+00 -6.333888E+00
5.056758E+00 -2.477646E+00 4.408183E+00
9.998104E+00 -9.063225E+00 -4.221378E+00
2.938539E+00 2.678274E+00 1.209075E+00
2.099031E+01 2.069166E+01 3.528212E+00
1.052380E+01 -1.123933E+00 1.046361E+01
2.266982E+01 1.219448E+01 1.911060E+01
4.867954E+00 4.481382E+00 -1.901103E+00
7.773175E+00 -4.259844E+00 -6.501998E+00
7.827550E+00 -2.335616E+00 7.470973E+00
1.531526E+01 1.456392E+01 4.738069E+00
9.311461E+00 2.955148E-01 -9.306770E+00
6.642144E+00 5.895055E+00 3.060458E+00
5.977960E+00 1.145108E-01 5.976863E+00
8.995348E+00 4.255823E+00 -7.924914E+00
4.604566E+00 1.562887E+00 -4.331213E+00
2.059111E+01 -2.057887E+01 7.099431E-01
5.741995E+00 -3.404580E-01 5.731892E+00
1.397087E+01 -1.344970E+01 3.780315E+00
2.743197E+01 -2.441051E+01 -1.251559E+01
1.128884E+01 2.813076E+00 -1.093273E+01
7.905762E+00 4.486087E+00 6.509692E+00
4.464706E+00 -2.966370E+00 3.336802E+00
2.424990E+00 -2.827995E-01 -2.408444E+00
1.138076E+01 -1.093916E+01 -3.139530E+00
6.560385E+00 1.631291E+00 -6.354332E+00
5.529104E+00 4.639169E+00 3.008172E+00
6.285983E+00 5.079646E+00 3.702807E+00
2.927509E+00 2.622532E+00 -1.301012E+00
5.362343E+00 -4.960500E+00 -2.036704E+00
1.652991E+01 -1.555868E+01 -5.582599E+00
5.705024E+00 3.861261E-02 -5.704893E+00
1.538287E+01 2.707785E+00 1.514268E+01
4.149601E+00 -1.935610E+00 3.670505E+00
6.244300E+00 2.769118E+00 5.596719E+00
9.210859E+00 7.648447E+00 -5.132367E+00
5.235675E+00 -4.648562E+00 -2.408976E+00
1.195065E+01 -7.046485E+00 9.652202E+00
2.699879E+00 2.670359E+00 3.981586E-01
1.708874E+01 -1.567719E+01 -6.800791E+00
6.662952E+00 -5.149622E+00 4.228040E+00
1.153120E+01 1.121008E+01 -2.702377E+00
5.782837E+00 5.235149E+00 2.456507E+00
1.125694E+01 -7.048904E+00 -8.776772E+00
5.703269E+00 -5.264970E-01 5.678915E+00
2.828093E+00 -2.555423E+00 -1.211578E+00
8.695554E+00 6.643814E+00 5.610026E+00
5.728946E+00 -1.939431E-01 -5.725662E+00
1.129056E+01 2.711251E+00 -1.096019E+01
9.152155E+00 -6.542984E+00 6.399320E+00
4.539675E+00 -2.944615E+00 3.455125E+00
2.504217E+00 -9.585340E-02 -2.502382E+00
1.411259E+01 1.394401E+01 2.174751E+00
6.230706E+00 -2.179212E+00 -5.837185E+00
8.609292E+00 3.924634E+00 -7.662712E+00
4.841524E+00 6.797444E-01 -4.793568E+00
5.584512E-01 4.410652E-01 3.425337E-01
5.859078E+00 -3.900912E-01 -5.846078E+00
9.714095E+00 9.096330E+00 3.408875E+00
1.058976E+01 -2.559024E+00 1.027591E+01
6.533678E+00 4.572050E+00 4.667473E+00
1.070781E+01 -2.753177E+00 1.034781E+01
7.207965E+00 -4.546276E+00 5.593401E+00
5.715947E+00 -3.554008E-01 -5.704888E+00
2.516475E+00 2.480245E+00 4.254775E-01
9.531733E+00 6.846434E+00 -6.631763E+00
6.688929E+00 -5.073165E+00 4.359446E+00
2.047403E+01 -8.409044E-02 2.047386E+01
6.962892E+00 -8.582787E-02 -6.962363E+00
6.962994E+00 -5.125950E+00 -4.712529E+00
7.067309E-01 2.995840E-01 6.400921E-01
4.610588E+00 3.583323E+00 2.901262E+00
1.069866E+01 -2.785357E+00 1.032972E+01
8.706829E+00 6.648896E+00 5.621482E+00
1.316347E+01 -1.182081E+01 -5.791830E+00
4.979591E+00 -6.636900E-01 4.935164E+00
4.299485E+00 -3.759723E+00 -2.085679E+00
1.438754E+01 1.028211E+01 1.006377E+01
1.937387E+01 -1.117212E+01 -1.582815E+01
4.894960E-01 1.326868E-01 4.711694E-01
1.684903E+01 1.440249E+01 -8.744031E+00
2.542271E+01 -2.515047E+01 3.710505E+00
1.398819E+01 -6.100921E+00 -1.258762E+01
7.261202E+00 -4.748778E+00 5.493102E+00
5.017962E+00 1.143630E+00 4.885904E+00
1.180706E+01 1.069449E+01 5.003442E+00
5.879725E+00 4.940324E+00 -3.188160E+00
1.472714E+00 9.522267E-01 -1.123455E+00
2.086067E+00 -2.132013E-01 2.075144E+00
2.649818E+00 1.382230E+00 -2.260746E+00
1.195225E+01 1.116268E+01 -4.272110E+00
2.839353E+00 -2.122096E+00 1.886435E+00
4.574019E+00 -2.645478E+00 3.731367E+00
1.407136E+01 -6.332093E+00 -1.256614E+01
1.290379E+01 -1.188870E+01 5.016637E+00
7.791578E+00 7.538603E+00 -1.969304E+00
1.050536E+01 1.038785E+01 -1.566946E+00
1.726907E+01 1.722893E+01 1.176818E+00
2.486974E+01 2.357446E+01 7.921394E+00
9.147668E+00 -8.909814E+00 2.072450E+00
9.700652E+00 4.814684E-02 -9.700532E+00
8.726135E+00 9.274728E-01 8.676706E+00
2.543836E+00 1.368885E+00 -2.144121E+00
7.885237E+00 -7.552382E+00 -2.266821E+00
4.584000E+00 -1.411765E-01 -4.581825E+00
2.756674E+00 -2.612904E+00 -8.786240E-01
1.661076E+00 -9.421182E-02 1.658402E+00
1.666023E+01 -9.707908E+00 -1.353956E+01
4.286820E+00 -2.899421E-01 -4.277004E+00
1.374105E+01 9.348678E+00 -1.007068E+01
1.125133E+01 8.464821E+00 -7.412102E+00
4.739704E+00 4.646108E+00 -9.372683E-01
9.897707E+00 2.311607E-01 -9.895007E+00
1.364447E+01 1.613511E+00 -1.354873E+01
4.359795E+00 -4.408172E-01 -4.337453E+00
1.313509E+01 9.016473E+00 -9.551646E+00
4.530540E+00 -2.664475E+00 3.664201E+00
1.256274E+01 -6.871290E+00 1.051703E+01
2.274245E+01 -1.544656E+01 -1.669200E+01
4.239616E+00 9.377684E-01 -4.134602E+00
1.218380E+01 3.206940E+00 -1.175417E+01
2.437225E+01 -2.358597E+01 -6.140743E+00
1.450844E+01 -1.384960E+01 4.322425E+00
3.436742E+01 -3.435889E+01 7.655356E-01
4.512983E+01 -2.973837E+01 -3.394601E+01
1.151106E+01 -5.584606E-01 1.149751E+01
8.904390E+00 -3.779471E+00 -8.062491E+00
4.499260E+00 -2.213655E+00 -3.917023E+00
6.383276E+00 -2.642832E+00 5.810478E+00
1.725613E+01 1.722038E+01 1.110141E+00
3.799817E+00 -2.201308E+00 3.097232E+00
1.758527E+01 -1.630418E+01 -6.589044E+00
7.826206E+00 7.030310E+00 3.438640E+00
2.690933E+01 -8.125707E+00 2.565317E+01
1.104426E+01 -8.866197E+00 6.585304E+00
5.806454E+00 4.653356E+00 3.472923E+00
4.647847E+00 -7.582748E-01 -4.585575E+00
1.347842E+01 8.946186E+00 -1.008135E+01
5.253112E+00 -3.122216E+00 4.224565E+00
1.094030E+01 3.790754E+00 1.026257E+01
8.608182E+00 -8.238219E+00 2.496506E+00
7.865258E+00 2.403333E+00 -7.489077E+00
3.025867E+00 -1.527688E+00 -2.611903E+00
1.431009E+01 5.945251E+00 -1.301663E+01
1.277504E+01 1.057578E+01 7.166201E+00
8.811617E+00 8.803661E+00 -3.743544E-01
1.450018E+01 3.240253E+00 1.413351E+01
1.153316E+01 1.096455E+01 3.576646E+00
6.107119E+00 -2.712540E+00 5.471657E+00
1.944140E+00 -1.832777E+00 -6.485419E-01
8.042383E+00 7.915853E+00 -1.420984E+00
8.030332E+00 1.177791E+00 7.943491E+00
6.186213E+00 -4.178192E+00 4.562011E+00
4.204394E+00 1.436281E+00 -3.951459E+00
8.212191E+00 1.233853E+00 -8.118970E+00
1.004852E+01 4.056905E+00 9.193164E+00
4.459790E+00 -7.234300E-01 -4.400725E+00
9.152772E+00 9.045715E+00 1.395808E+00
1.227765E+01 -2.470435E+00 -1.202654E+01
1.086217E+01 -1.694757E+00 1.072915E+01
1.194205E+01 -3.150688E-01 -1.193790E+01
4.591331E+00 3.824822E+00 2.539892E+00
3.477223E+00 -2.391945E-01 3.468987E+00
1.083998E+01 1.075274E+01 1.372537E+00
1.557556E+01 6.290926E+00 1.424859E+01
5.661889E+00 -5.110724E+00 2.436696E+00
1.707719E+01 1.544468E+01 7.286439E+00
4.497663E+00 1.067346E+00 -4.369182E+00
1.074065E+01 -9.756886E+00 -4.490521E+00
1.512765E+01 -1.118473E+01 -1.018565E+01
8.301288E+00 7.483402E+00 3.593059E+00
1.159554E+01 9.643385E+00 6.439070E+00
1.637783E+01 5.184099E+00 -1.553571E+01
7.386115E+00 -9.339402E-01 7.326831E+00
3.237423E+00 -2.604980E+00 1.922235E+00
1.471365E+01 1.273222E+00 -1.465845E+01
8.109205E+00 -2.872267E+00 -7.583488E+00
1.313259E+01 -7.440644E+00 1.082136E+01
1.034575E+01 4.707160E+00 9.212884E+00
1.151191E+01 -1.898371E+00 -1.135431E+01
1.056132E+01 1.053517E+01 -7.428386E-01
8.280141E+00 -6.765223E+00 -4.774149E+00
1.577435E+01 1.499081E+01 4.909759E+00
9.529756E+00 -8.696506E-03 -9.529752E+00
2.110845E+01 1.052156E+01 1.829927E+01
1.851219E+01 1.689192E+01 7.573928E+00
3.085348E+00 1.334430E+00 -2.781847E+00
1.032582E+01 4.712844E+00 9.187582E+00
1.393085E+01 -1.264891E+00 -1.387330E+01
1.050955E+01 1.047945E+01 -7.948333E-01
7.686416E+00 -7.248141E+00 -2.558406E+00
8.786786E+00 -5.333391E+00 6.983019E+00
2.186844E+01 -3.480245E+00 2.158973E+01
1.034376E+01 4.724285E+00 9.201873E+00
2.298540E+01 -1.918517E+00 -2.290519E+01
1.053263E+01 1.050659E+01 -7.401427E-01
6.604625E+00 4.549111E+00 -4.788178E+00
9.585775E+00 6.654752E+00 -6.899373E+00
6.594066E+00 6.170889E+00 2.324185E+00
2.997614E+00 -1.094858E+00 -2.790515E+00
1.212420E+01 -1.198339E+01 1.842386E+00
1.261360E+01 1.169082E+01 4.735789E+00
3.068094E+00 1.834941E+00 -2.458901E+00
1.039095E+01 -1.034156E+01 -1.011920E+00
8.511199E+00 1.756245E+00 -8.328032E+00
8.588976E+00 6.627487E+00 -5.463234E+00
1.142281E+01 1.129254E+01 1.720210E+00
1.068107E+01 1.262303E+00 -1.060622E+01
1.767638E+01 -1.701270E+01 4.798174E+00
1.537886E+01 -6.435239E+00 -1.396772E+01
1.403933E+01 -1.192969E+00 -1.398855E+01
1.063527E+01 1.060337E+01 -8.230998E-01
2.564793E+01 1.554208E+01 2.040244E+01
2.464287E+01 -2.351363E+01 7.374293E+00
2.269581E+01 2.032872E+01 -1.009172E+01
1.972520E+01 1.931156E+01 4.018324E+00
1.321320E+01 -7.427629E+00 1.092790E+01
2.008882E+01 -3.501248E+00 1.978136E+01
2.922996E+00 -1.390791E+00 -2.570915E+00
1.452693E+01 1.367713E+01 -4.895684E+00
1.305567E+01 -8.426902E+00 9.971858E+00
8.592448E+00 2.272565E-01 -8.589442E+00
1.257159E+01 -1.167137E+01 4.671600E+00
6.817811E+00 6.295453E+00 -2.617215E+00
1.657350E+01 1.516181E+01 -6.693326E+00
6.924850E+00 -5.362194E-01 -6.904058E+00
8.535143E+00 5.443064E+00 -6.574323E+00
3.193585E+00 4.084723E-01 -3.167355E+00
4.177567E+00 -1.015771E+00 -4.052193E+00
3.231932E+00 -2.704467E+00 1.769532E+00
3.485362E+00 3.411584E+00 7.133339E-01
8.898689E+00 8.032509E+00 3.829552E+00
1.331279E+01 -7.449026E+00 1.103369E+01
8.186843E+00 -1.186807E+00 -8.100364E+00
1.062262E+01 -9.064062E+00 5.539207E+00
1.539187E+01 -8.874762E+00 -1.257570E+01
9.182997E+00 8.822975E+00 2.546085E+00
3.609242E+00 -1.081834E+00 3.443292E+00
6.149102E+00 2.460525E+00 5.635359E+00
8.008653E-01 7.313276E-01 3.264127E-01
7.050470E+00 -5.222207E+00 4.736842E+00
3.458654E+00 5.182902E-01 -3.419600E+00
1.896459E+01 1.296158E+01 -1.384389E+01
3.452148E+00 -1.272245E+00 3.209162E+00
5.965108E+00 2.091066E+00 5.586588E+00
2.467455E+00 5.230028E-01 -2.411390E+00
1.272426E+01 8.811899E+00 -9.179179E+00
9.846800E+00 6.618387E+00 -7.290845E+00
1.375780E+01 -2.396326E-01 1.375572E+01
1.126736E+01 -1.065621E+01 3.660394E+00
1.920751E+01 -5.716171E+00 -1.833722E+01
3.790915E+00 3.685478E+00 -8.878546E-01
4.255176E+00 3.821426E+00 1.871690E+00
2.194854E+00 6.734426E-01 -2.088986E+00
7.227639E+00 -6.850530E+00 -2.304129E+00
9.428797E+00 6.581578E+00 6.751669E+00
1.143496E+01 1.120820E+01 2.265939E+00
1.034807E+01 1.865861E+00 -1.017846E+01
8.703235E+00 -5.480252E+00 -6.761149E+00
1.133366E+01 9.261593E-01 -1.129575E+01
8.712705E+00 -7.060780E+00 -5.104569E+00
4.594609E+00 -3.331866E+00 3.163717E+00
2.486950E+00 -3.242757E-01 -2.465718E+00
6.865967E+00 -4.963885E+00 4.743559E+00
1.500485E+01 5.201060E-01 -1.499584E+01
2.186643E+01 -1.904014E+01 -1.075239E+01
7.289667E+00 4.513079E+00 -5.724628E+00
1.428973E+01 1.419481E+01 -1.644327E+00
8.082873E+00 2.437562E+00 -7.706564E+00
9.632977E+00 8.881759E+00 3.729422E+00
1.013034E+01 -4.986696E+00 8.817978E+00
1.126991E+01 8.641689E-01 -1.123673E+01
6.836206E+00 -4.674535E+00 4.988229E+00
6.910928E+00 -5.424507E+00 4.282014E+00
1.400093E+01 -3.703080E-01 -1.399603E+01
7.347443E+00 4.146925E+00 -6.065305E+00
8.209544E+00 4.640538E+00 -6.772150E+00
2.812722E+01 2.086822E+01 -1.885890E+01
6.980416E+00 -4.919079E+00 -4.952663E+00
6.297995E+00 -4.742807E+00 -4.143732E+00
2.781219E+00 2.755442E+00 -3.777797E-01
6.952781E+00 -5.259255E+00 4.547681E+00
1.847823E+01 -1.091309E+01 -1.491139E+01
9.511332E+00 1.894153E+00 9.320816E+00
6.905869E+00 -5.186741E+00 4.559468E+00
1.161278E+01 -1.112909E+01 -3.316631E+00
1.108602E+01 3.138003E+00 -1.063263E+01
1.411373E+01 1.402641E+01 -1.567530E+00
8.558059E+00 1.870569E-01 -8.556015E+00
1.266403E+01 1.067184E+01 -6.818329E+00
1.650165E+01 -1.629278E+01 -2.617215E+00
7.567154E+00 6.143621E+00 4.417889E+00
3.181585E+00 2.383558E-02 -3.181496E+00
9.601515E+00 1.676774E+00 9.453968E+00
7.083220E+00 -5.039980E+00 4.977007E+00
1.153808E+01 1.113022E+01 -3.040613E+00
8.164881E+00 -8.068591E+00 1.250250E+00
8.074960E+00 6.437094E+00 4.875325E+00
2.022018E+01 7.238786E+00 -1.888003E+01
8.712545E+00 -8.344423E+00 2.505804E+00
1.916702E+01 -9.438782E+00 -1.668185E+01
8.798094E+00 -5.174557E+00 -7.115505E+00
3.045027E+00 -1.638934E-01 -3.040613E+00
9.794584E+00 -9.596613E+00 -1.959310E+00
7.604669E+00 6.160872E+00 4.458099E+00
3.107613E+00 4.245464E-02 -3.107323E+00
1.319619E+01 -8.193591E+00 -1.034429E+01
5.280504E+00 2.446766E+00 -4.679430E+00
1.169706E+01 -1.878834E+00 -1.154518E+01
4.835607E+00 -4.825865E+00 -3.067986E-01
3.492664E+00 2.998825E-01 -3.479767E+00
1.409863E+01 1.400389E+01 -1.631666E+00
4.583167E+00 2.627305E+00 3.755354E+00
5.095817E+00 -3.492622E+00 3.710652E+00
1.089128E+01 6.096433E+00 9.025163E+00
6.688472E+00 -5.136275E+00 4.284196E+00
8.091721E+00 1.643049E-01 8.090052E+00
2.771963E+00 1.595610E+00 -2.266674E+00
2.633750E+01 2.353745E+01 1.181747E+01
7.772183E+00 4.308277E+00 6.468816E+00
1.682738E+01 7.801854E+00 1.490946E+01
1.488225E+01 -1.166752E+01 9.238519E+00
2.317773E+01 9.121471E-01 2.315977E+01
1.711062E+01 -4.641669E+00 1.646901E+01
7.157578E+00 5.763025E+00 4.244816E+00
2.524479E+00 -3.990662E-01 -2.492737E+00
6.992093E+00 -2.066137E+00 6.679853E+00
6.946828E+00 3.682690E+00 -5.890349E+00
1.074148E+01 -1.024820E+01 -3.217748E+00
1.121810E+01 -6.060143E+00 -9.440358E+00
3.468520E+01 1.024932E+00 3.467005E+01
3.028099E+01 -6.942315E+00 2.947444E+01
1.669430E+01 7.801854E+00 1.475909E+01
9.064669E+00 -4.455407E-01 9.053713E+00
2.107144E+01 2.053363E+01 -4.730260E+00
7.073937E+00 3.696905E+00 -6.031043E+00
1.260006E+01 -1.206658E+01 -3.627541E+00
1.470787E+01 -1.447355E+01 2.614891E+00
4.228336E+00 1.412466E+00 3.985445E+00
8.155815E+00 -3.634243E+00 -7.301342E+00
5.045682E+00 -6.445780E-02 5.045270E+00
1.737326E+01 6.272288E+00 1.620150E+01
1.350090E+01 -1.093403E+01 7.919686E+00
3.430052E+00 3.188270E+00 1.264987E+00
3.191087E+00 2.564734E+00 -1.898730E+00
8.800571E+00 8.443669E-03 -8.800567E+00
4.013446E+00 -1.705809E+00 3.632901E+00
1.035783E+01 -5.343241E+00 8.873243E+00
1.671523E+01 1.203055E+01 1.160452E+01
6.844233E+00 -4.688540E+00 4.986092E+00
7.219274E+00 5.848557E+00 4.232292E+00
1.111351E+01 1.082658E+01 -2.509047E+00
6.787382E+00 -4.932221E+00 4.662804E+00
1.350988E+01 -1.091265E+01 7.964353E+00
2.604456E+00 2.003068E+00 -1.664606E+00
3.265610E+01 2.318973E+01 -2.299255E+01
1.837545E+01 4.106028E+00 1.791083E+01
2.626271E+01 -3.353864E+00 2.604768E+01
1.102062E+01 1.072115E+01 -2.551678E+00
7.868994E+00 -1.156192E+00 -7.783591E+00
2.299094E+01 7.277948E-01 2.297942E+01
1.706068E+01 -4.647563E+00 1.641545E+01
7.163496E+00 5.946554E+00 3.994267E+00
2.642093E+00 -5.499463E-01 -2.584224E+00
6.453517E+00 -4.310081E-02 -6.453373E+00
7.954951E+00 -1.211589E+00 -7.862143E+00
1.227329E+01 1.121028E+01 4.996342E+00
6.113408E+00 -2.188312E+00 5.708331E+00
7.938077E+00 6.423581E+00 4.663761E+00
3.567790E+00 2.403476E-01 -3.559685E+00
1.331350E+01 -8.247960E+00 -1.045086E+01
3.849833E+00 -1.173723E+00 3.666550E+00
9.619262E+00 6.719929E+00 -6.882787E+00
1.349702E+01 -1.090117E+01 7.958262E+00
2.747794E+00 1.901421E+00 -1.983676E+00
4.179873E+00 -4.114361E+00 -7.371361E-01
7.717833E+00 -6.773445E+00 -3.699376E+00
1.307244E+01 1.187471E+01 -5.466239E+00
3.188711E+00 1.289877E+00 -2.916178E+00
1.207533E+01 1.100456E+01 4.971261E+00
1.165309E+01 6.797230E-01 -1.163325E+01
6.566205E+00 4.068857E+00 -5.153586E+00
1.955393E+01 1.931599E+01 3.041185E+00
2.587324E+00 -4.869846E-01 -2.541081E+00
1.128513E+01 9.058289E+00 6.730645E+00
1.717416E+01 2.765685E+00 1.695001E+01
1.082957E+01 -1.040168E+01 -3.014090E+00
1.072724E+01 4.999735E+00 -9.490857E+00
1.039270E+01 9.679258E+00 3.784197E+00
4.960256E+00 4.610358E+00 -1.829954E+00
7.724870E+00 -7.523239E+00 -1.753420E+00
9.430584E+00 7.187030E+00 -6.105940E+00
1.482841E+01 -1.450008E+01 3.103147E+00
5.553017E+00 1.613752E+00 5.313361E+00
1.647289E+01 2.013391E+00 -1.634939E+01
2.145925E+01 2.037903E+01 6.722691E+00
5.658193E+00 2.445733E+00 5.102307E+00
3.800048E+00 -9.585124E-01 -3.677176E+00
2.054216E+01 -1.507992E+01 1.394907E+01
1.653931E+01 -6.657974E-01 1.652590E+01
1.639843E+01 1.435360E+01 -7.929859E+00
2.219433E+01 2.216353E+01 1.168742E+00
8.622315E+00 8.343808E-01 8.581848E+00
1.214927E+01 -3.191917E+00 -1.172248E+01
2.090697E+01 -1.373656E+01 1.576097E+01
9.021190E+00 1.592433E+00 -8.879529E+00
1.041797E+01 -5.171399E+00 9.043827E+00
1.436825E+01 -1.354897E+01 -4.782472E+00
1.735760E+01 2.327342E+00 1.720087E+01
1.250285E+01 1.211987E+01 -3.070825E+00
2.053210E+01 -1.819189E+01 -9.519560E+00
1.220042E+01 9.190159E+00 -8.024418E+00
1.638626E+01 -1.631638E+01 1.511744E+00
1.262453E+01 1.171810E+01 -4.697325E+00
3.035918E+00 2.266460E+00 -2.019891E+00
1.156956E+01 -1.040364E+01 5.061527E+00
2.090381E+01 2.032967E+01 -4.865587E+00
6.051356E+00 2.508541E+00 5.506917E+00
3.722801E+00 -1.030858E+00 -3.577231E+00
1.450307E+01 -3.957676E+00 1.395262E+01
1.590285E+01 -1.583234E+01 1.495861E+00
6.687322E+00 -2.212440E-03 6.687322E+00
9.876579E+00 2.193331E+00 9.629959E+00
1.225664E+01 -1.044612E+01 -6.411218E+00
1.020226E+01 9.024755E+00 -4.758134E+00
1.729085E+01 2.445589E+00 1.711702E+01
2.986979E+00 8.425319E-01 -2.865691E+00
2.051601E+01 -1.817880E+01 -9.509896E+00
2.067239E+01 2.016088E+01 -4.570152E+00
6.087502E+00 2.379769E+00 5.603069E+00
3.394938E+00 -1.322354E+00 -3.126817E+00
1.494635E+01 -4.230033E+00 1.433528E+01
1.118803E+01 8.898261E+00 6.781815E+00
1.739866E+01 2.331228E+00 1.724177E+01
2.897153E+00 8.184489E-01 -2.779143E+00
1.038242E+01 4.310585E+00 -9.445291E+00
2.061598E+01 2.008728E+01 -4.638958E+00
5.991669E+00 2.080312E+00 5.618932E+00
3.500004E+00 -1.374559E+00 -3.218791E+00
1.481663E+01 -4.576426E+00 1.409215E+01
1.083136E+01 -4.548100E+00 -9.830215E+00
4.318811E+00 5.713204E-01 -4.280855E+00
3.065762E+00 2.472429E+00 -1.812730E+00
1.172549E+01 -1.042224E+01 5.372543E+00
7.420282E+00 5.000831E+00 5.481995E+00
9.495528E+00 -8.050256E+00 -5.035714E+00
5.652304E+00 5.508646E-01 -5.625397E+00
9.654127E+00 9.518485E+00 -1.612640E+00
5.041911E+00 4.301636E+00 -2.629980E+00
9.296497E+00 -3.419945E+00 8.644584E+00
3.316421E+00 2.229787E+00 2.454933E+00
3.543369E+00 -3.536653E+00 -2.180660E-01
2.856791E+00 -9.304431E-01 2.701024E+00
1.257737E+01 -9.923370E+00 -7.727682E+00
6.031560E+00 -5.935782E+00 -1.070611E+00
2.352746E+00 -9.357732E-01 2.158644E+00
8.553892E+00 -5.134544E+00 6.841456E+00
5.887789E+00 3.924782E+00 4.388867E+00
3.926240E+00 -3.905912E+00 3.990214E-01
7.334218E+00 7.107569E+00 1.809205E+00
1.415394E+01 1.174685E+01 7.895914E+00
1.335784E+01 2.472751E+00 -1.312697E+01
6.031049E+00 9.261245E-01 -5.959517E+00
1.180583E+01 8.364126E-01 -1.177617E+01
6.876420E+00 -4.924760E+00 4.799155E+00
9.342495E+00 -5.264630E+00 -7.717894E+00
1.074312E+01 1.043180E+01 -2.567524E+00
4.290909E+00 -9.737960E-01 4.178950E+00
1.197643E+01 5.844384E+00 1.045361E+01
4.153615E+00 3.692046E+00 1.902974E+00
1.052066E+01 1.024764E+01 -2.381211E+00
7.098130E+00 -6.730413E+00 -2.254993E+00
7.304169E+00 7.146048E+00 1.511582E+00
1.254120E+01 1.190635E+01 -3.939601E+00
9.664027E+00 2.172529E+00 9.416663E+00
1.758903E+01 7.770429E-01 -1.757186E+01
7.463250E+00 7.447644E+00 -4.823916E-01
8.024506E+00 -2.848500E+00 -7.501916E+00
1.385604E+01 -9.426513E+00 -1.015533E+01
2.027281E+01 1.639760E+01 -1.192081E+01
3.670685E+00 3.543914E+00 -9.563472E-01
4.066055E+00 3.631690E+00 1.828559E+00
2.251849E+00 8.958957E-01 -2.065961E+00
7.141112E+00 -6.760984E+00 -2.298820E+00
6.758581E+00 5.533641E+00 3.880365E+00
1.218646E+01 -1.170782E+01 -3.381859E+00
1.722904E+01 -4.421610E+00 -1.665200E+01
2.578144E+00 1.382799E+00 -2.175935E+00
1.068139E+00 1.002104E+00 -3.697430E-01
6.508863E+00 3.865732E+00 -5.236546E+00
4.226784E+00 -3.291219E+00 2.652089E+00
8.913115E+00 -8.795070E-01 8.869616E+00
5.231900E+00 -2.933746E+00 -4.331964E+00
7.691299E+00 -7.040165E+00 -3.097121E+00
1.981513E+01 -5.638201E+00 -1.899606E+01
2.244810E+01 2.222900E+01 -3.128732E+00
9.322209E+00 9.019522E+00 2.356225E+00
1.277164E+01 -1.209267E+01 4.108778E+00
5.904642E+00 5.809318E+00 -1.056702E+00
4.321856E+00 3.994087E+00 1.650972E+00
1.047311E+01 1.019585E+01 -2.393884E+00
7.140275E+00 -6.762473E+00 -2.291831E+00
9.308029E+00 9.081736E+00 2.039970E+00
1.037736E+01 6.810555E+00 7.829809E+00
6.009169E+00 3.628572E-01 -5.998203E+00
1.085172E+01 7.818033E+00 -7.525828E+00
5.234420E+00 -2.969864E+00 -4.310344E+00
6.086777E+00 4.035786E+00 -4.556455E+00
5.885118E+00 -1.511291E+00 5.687760E+00
1.215079E+01 7.255856E+00 -9.746500E+00
1.409626E+01 1.190635E+01 7.546094E+00
2.770031E+00 2.339848E+00 -1.482626E+00
5.905407E+00 8.413627E-01 -5.845164E+00
1.203611E+01 7.072160E-01 -1.201532E+01
1.746235E+01 6.394581E+00 1.624940E+01
9.199694E+00 -5.223752E+00 -7.572766E+00
1.062255E+01 1.031318E+01 -2.544961E+00
1.240733E+01 6.950456E+00 1.027779E+01
1.070408E+01 -4.146313E+00 -9.868409E+00
1.127064E+01 -1.054913E+01 -3.967778E+00
2.751010E+00 2.326136E+00 -1.468723E+00
5.471632E+00 -4.570158E+00 3.008723E+00
5.786283E+00 8.122884E-01 5.728984E+00
8.476044E+00 -7.610153E+00 3.732144E+00
1.451543E+01 1.207207E+01 8.059952E+00
3.237365E+00 2.542987E+00 2.003435E+00
1.054738E+01 -1.053604E+01 -4.890136E-01
1.602792E+01 1.514931E+01 -5.233788E+00
8.544128E+00 8.000955E+00 2.997805E+00
9.068552E+00 -9.929356E-01 9.014029E+00
8.554692E+00 8.249180E+00 2.265787E+00
1.593501E+01 -1.435458E+01 -6.918851E+00
1.052328E+01 -8.999037E+00 -5.454976E+00
5.469351E+00 4.596801E+00 2.963650E+00
1.455134E+01 -1.366329E+01 -5.005607E+00
6.276990E+00 2.283817E+00 -5.846775E+00
3.005776E+00 8.035651E-01 -2.896372E+00
8.258466E+00 -8.082477E+00 1.695827E+00
1.015370E+01 -4.361854E+00 9.169075E+00
5.813854E+00 -3.485860E+00 -4.652921E+00
3.104523E+00 2.398784E+00 1.970762E+00
1.291731E+01 1.804408E+00 1.279066E+01
9.305502E+00 -9.191350E+00 1.453083E+00
6.695071E+00 -4.671240E+00 4.796195E+00
6.956252E+00 -2.393177E+00 -6.531627E+00
8.635435E+00 -8.493333E+00 1.560137E+00
2.023142E+00 -1.684485E+00 1.120543E+00
3.162492E+00 1.596048E+00 2.730199E+00
2.794735E+00 -2.581548E+00 1.070586E+00
1.522359E+01 3.171520E+00 1.488957E+01
5.522717E+00 -3.360567E-01 5.512483E+00
5.474917E+00 4.541981E+00 -3.056979E+00
6.234943E+00 6.213104E+00 -5.213943E-01
1.235069E+01 7.333063E+00 -9.938094E+00
1.418346E+01 1.201579E+01 7.535999E+00
2.877203E+00 2.423265E+00 -1.551157E+00
5.765562E+00 8.479138E-01 5.702872E+00
1.693509E+01 -8.220313E+00 1.480620E+01
4.988904E+00 1.938410E+00 4.596926E+00
3.667335E+00 2.662033E+00 -2.522485E+00
1.734567E+01 1.388809E+01 -1.039198E+01
2.151784E+00 -1.902470E+00 1.005376E+00
1.826822E+01 -1.452537E+01 -1.107888E+01
6.053337E+00 6.028382E+00 -5.490925E-01
8.596381E+00 6.025665E+00 -6.130998E+00
1.901200E+01 -1.620083E+01 -9.949318E+00
1.332102E+01 -7.656251E+00 -1.090098E+01
1.429016E+01 1.212295E+01 7.565899E+00
4.422756E+00 -3.891340E+00 -2.101962E+00
5.331448E+00 5.173227E+00 -1.289207E+00
1.636238E+01 -5.453885E+00 -1.542669E+01
6.069935E+00 -5.912361E+00 -1.374080E+00
8.213619E+00 5.782650E+00 -5.833052E+00
1.905412E+01 -1.638703E+01 -9.722400E+00
1.329842E+01 -7.684483E+00 -1.085342E+01
1.428295E+01 1.205074E+01 7.666949E+00
1.283373E+01 -7.580684E+00 1.035558E+01
2.012528E+01 4.786099E+00 -1.954790E+01
7.488646E+00 -5.947231E-01 -7.464994E+00
7.395045E+00 4.459844E+00 5.898855E+00
7.557925E+00 -7.506737E+00 -8.781378E-01
1.547577E+01 1.541306E+01 1.391713E+00
1.374737E+01 9.553367E-01 -1.371413E+01
7.215347E+00 -6.823951E+00 -2.344125E+00
1.781519E+00 -1.734276E+00 4.075494E-01
8.943434E+00 -1.883462E+00 -8.742859E+00
2.185827E+00 -2.185764E+00 -1.654607E-02
1.223465E+01 6.125789E+00 1.059063E+01
4.531740E+00 4.268797E+00 1.521197E+00
2.591964E+00 -9.214632E-01 -2.422639E+00
7.169834E+00 -6.800352E+00 -2.271945E+00
1.487855E+01 1.449530E+01 3.355228E+00
5.896326E+00 -9.777598E-01 -5.814692E+00
9.651969E+00 4.470772E+00 8.554105E+00
5.189754E+00 -5.168834E+00 -4.655171E-01
1.135606E+01 3.830756E+00 1.069044E+01
1.092431E+01 4.245253E+00 -1.006570E+01
1.372426E+01 1.031502E+00 -1.368544E+01
7.180252E+00 -6.804028E+00 -2.293735E+00
1.440093E+01 -3.903206E+00 -1.386188E+01
5.604701E+00 5.499598E+00 -1.080323E+00
1.482027E+01 1.444698E+01 3.305299E+00
6.734585E+00 1.456657E+00 -6.575164E+00
9.362599E+00 2.575825E+00 9.001299E+00
5.298218E+00 -5.271235E+00 -5.340352E-01
7.804336E+00 5.546464E+00 -5.490391E+00
6.038433E+00 -6.038385E+00 -2.400319E-02
1.347924E+01 -7.919409E+00 -1.090747E+01
1.373032E+01 1.139198E+01 7.664495E+00
7.453245E+00 4.796414E+00 -5.704846E+00
2.051139E+01 -1.690378E+01 1.161806E+01
2.848988E+01 7.953692E+00 2.735712E+01
1.829003E+01 -8.699181E+00 -1.608879E+01
5.905578E+00 4.990622E+00 3.157458E+00
1.222688E+01 9.265818E-01 1.219172E+01
1.394550E+01 -1.393407E+01 -5.643333E-01
1.451955E+01 1.341053E+01 -5.565535E+00
7.055282E+00 -7.039084E+00 4.778134E-01
1.889632E+01 -1.657302E+01 -9.077759E+00
1.642758E+01 -5.550410E+00 -1.546151E+01
5.972214E+00 -5.857928E+00 -1.162763E+00
7.836911E+00 5.580022E+00 5.502774E+00
1.108748E+01 5.346771E+00 -9.713093E+00
1.373074E+01 -8.197829E+00 -1.101493E+01
1.908036E+01 -9.275239E-01 1.905780E+01
1.198969E+01 2.993894E+00 1.160988E+01
1.432183E+01 5.344433E+00 1.328728E+01
1.226628E+01 3.251381E+00 1.182751E+01
6.489065E+00 3.902414E-01 -6.477320E+00
1.163331E+01 -4.185557E+00 -1.085427E+01
1.288367E+01 1.287403E+01 4.982276E-01
9.381136E+00 -8.269426E+00 -4.429706E+00
3.876048E+00 -1.698303E+00 3.484180E+00
1.786253E+01 1.294245E+01 -1.231109E+01
1.137097E+01 2.344754E+00 -1.112660E+01
5.119101E+00 1.411078E-01 5.117156E+00
5.976284E+00 5.212408E+00 2.923487E+00
1.542427E+01 -9.145818E+00 -1.242023E+01
2.333295E+00 -2.321475E+00 -2.345613E-01
8.740536E+00 8.005272E+00 -3.508930E+00
8.052318E+00 8.097913E-01 -8.011495E+00
5.419578E+00 -9.488754E-01 5.335866E+00
1.446337E+01 -3.883068E+00 -1.393236E+01
1.416845E+01 5.188826E+00 -1.318412E+01
1.361769E+01 1.361594E+01 2.185933E-01
5.105388E+00 4.335969E+00 2.695247E+00
5.285738E+00 9.482297E-01 5.199989E+00
1.392905E+01 -1.167001E+01 7.604554E+00
2.243689E+01 2.180935E+01 5.269411E+00
6.550452E+00 -6.304859E+00 -1.776841E+00
8.507480E+00 -7.909452E+00 3.133336E+00
8.301470E+00 1.745918E-01 8.299634E+00
2.402286E+01 -9.919103E-01 2.400238E+01
1.727663E+01 5.096237E+00 1.650789E+01
1.072452E+01 -9.869967E+00 4.195136E+00
9.393410E+00 4.501580E+00 8.244510E+00
5.564000E+00 4.009315E+00 -3.857912E+00
1.212748E+01 6.359612E+00 -1.032623E+01
1.594662E+01 1.522046E+01 -4.757346E+00
7.592338E+00 6.908730E+00 -3.148498E+00
5.545513E+00 -5.545379E+00 -3.851626E-02
4.673916E+00 -4.269418E+00 1.901990E+00
1.494694E+01 3.378583E+00 1.456009E+01
1.057681E+01 -8.380419E+00 6.452711E+00
8.925922E+00 2.788508E+00 8.479169E+00
5.559677E+00 5.555436E+00 -2.171296E-01
1.729390E+01 1.328422E+01 -1.107288E+01
9.709103E+00 4.123328E+00 -8.790042E+00
1.215500E+01 -1.030562E+01 -6.445028E+00
4.129071E+00 -4.677796E-01 -4.102488E+00
1.287622E+00 1.225870E+00 3.939693E-01
9.802541E+00 -7.156137E+00 6.699218E+00
2.363564E+01 -9.238085E+00 2.175549E+01
9.504077E+00 -3.583158E+00 -8.802753E+00
8.754107E+00 -6.848644E+00 5.452565E+00
3.522852E+00 3.102965E+00 1.667961E+00
1.243228E+01 3.480837E+00 -1.193505E+01
2.252408E+00 2.088163E+00 -8.443459E-01
3.581219E+00 3.131828E+00 -1.736889E+00
9.120701E+00 7.285555E+00 -5.487065E+00
1.702716E+01 6.511417E+00 1.573294E+01
1.466578E+01 -1.361327E+01 5.455631E+00
1.429549E+01 9.946609E+00 -1.026772E+01
9.951709E+00 -8.486285E+00 -5.198027E+00
1.079988E+01 -4.490756E+00 -9.821936E+00
7.212270E+00 3.986767E+00 6.010202E+00
6.252082E+00 -6.250481E+00 -1.415012E-01
6.097331E+00 -3.827508E+00 4.746328E+00
9.040583E+00 -6.919836E+00 5.817904E+00
1.267067E+01 3.459529E+00 -1.218924E+01
1.558152E+01 -9.305885E+00 -1.249737E+01
1.631736E+01 -1.516485E+01 -6.023590E+00
1.811543E+01 -1.089901E+01 1.446999E+01
5.504882E+00 2.138455E+00 -5.072547E+00
1.060083E+01 7.134565E+00 7.840636E+00
9.420580E+00 -7.572739E+00 5.603655E+00
1.008908E+01 1.758513E+00 -9.934645E+00
1.055675E+01 7.269369E+00 7.655139E+00
1.280478E+01 -1.221483E+01 3.841905E+00
1.410082E+01 -9.544753E+00 1.037935E+01
1.342855E+01 1.342235E+01 4.080851E-01
9.992808E+00 6.843334E+00 7.281826E+00
5.522622E+00 2.514294E+00 -4.917081E+00
1.580600E+01 -1.371615E+01 7.854735E+00
6.508271E+00 -4.032271E+00 -5.108657E+00
1.046352E+01 3.248380E+00 -9.946525E+00
9.313644E+00 -7.004420E+00 6.138572E+00
9.653653E+00 -9.587550E+00 -1.127786E+00
1.339258E+01 1.338887E+01 3.153360E-01
2.406498E+01 1.806706E+01 -1.589669E+01
1.729719E+01 1.238141E+01 1.207865E+01
6.206188E+00 -3.153085E+00 5.345542E+00
9.515854E+00 -8.956068E+00 -3.215636E+00
1.095060E+01 -9.403347E+00 5.611844E+00
1.001839E+01 7.708448E+00 -6.399056E+00
1.402902E+01 9.540924E+00 -1.028515E+01
7.489450E+00 -6.778641E+00 -3.184634E+00
4.086815E+00 9.284778E-01 3.979948E+00
1.068373E+01 8.544391E+00 -6.413699E+00
2.466048E+00 -2.411408E+00 5.162428E-01
2.599344E+00 -1.049125E+00 2.378219E+00
5.847541E+00 -4.015191E+00 -4.251114E+00
6.070148E+00 6.926514E-01 -6.030500E+00
9.587871E+00 9.514022E+00 1.187707E+00
1.066965E+01 -6.789660E+00 8.230547E+00
1.107289E+01 -1.030199E+01 4.059299E+00
5.530587E+00 -2.549994E+00 4.907639E+00
4.794422E+00 2.068603E-02 4.794377E+00
6.451062E+00 1.194705E+00 -6.339471E+00
1.617958E+01 -1.559134E+01 -4.323078E+00
5.503552E+00 5.604615E-01 5.474940E+00
6.795120E+00 2.822755E-01 -6.789255E+00
8.576296E+00 -6.936989E-01 8.548195E+00
5.814895E+00 -4.085083E+00 -4.138249E+00
1.678555E+00 1.666941E+00 1.971171E-01
1.067596E+01 -3.094537E+00 -1.021763E+01
7.581394E+00 -7.234775E+00 2.266180E+00
1.547581E+01 4.540266E+00 -1.479482E+01
1.423818E+01 -8.955645E+00 -1.106897E+01
4.458164E+00 4.041566E+00 1.881745E+00
1.314725E+01 1.217766E+01 4.955286E+00
7.231831E+00 -7.272920E-01 7.195167E+00
1.304525E+01 4.533283E+00 1.223225E+01
5.860739E+00 -2.148817E+00 -5.452600E+00
1.024677E+01 -3.089336E+00 9.769971E+00
1.106988E+01 -1.278419E-02 -1.106987E+01
1.650966E+01 -7.567004E-01 1.649231E+01
8.827499E+00 7.693534E+00 -4.328309E+00
7.797304E+00 -6.813113E+00 3.792024E+00
1.795337E+01 -6.679796E-01 -1.794094E+01
8.090216E+00 -3.385074E+00 7.347983E+00
1.465911E+01 6.178839E+00 1.329328E+01
1.445946E+01 -9.043708E+00 -1.128216E+01
1.739104E+01 -8.856078E+00 1.496724E+01
5.137923E+00 8.503376E-01 5.067068E+00
1.885610E+01 6.779076E+00 1.759536E+01
1.076111E+01 -1.761922E+00 -1.061589E+01
1.572538E+01 -7.905854E-01 -1.570550E+01
6.300671E+00 -6.115728E+00 1.515364E+00
5.077298E+00 -5.274508E-01 5.049827E+00
5.393516E+00 -3.340641E+00 -4.234400E+00
7.646152E+00 -6.515683E+00 4.001190E+00
9.747075E+00 8.606941E+00 4.574498E+00
1.251201E+01 -1.755553E+00 1.238823E+01
5.171168E+00 7.334994E-01 5.118883E+00
6.413920E+00 2.847822E+00 -5.747023E+00
3.538850E+00 -1.607311E+00 3.152779E+00
1.124392E+01 3.772127E+00 -1.059230E+01
1.602411E+01 -1.245669E+01 1.007983E+01
7.523557E+00 -3.721255E+00 -6.538820E+00
2.539572E+01 1.985268E+01 1.583710E+01
1.287830E+01 -1.407396E+00 1.280117E+01
1.107347E+01 -9.761260E+00 5.228725E+00
6.067217E+00 3.005835E+00 5.270302E+00
3.351109E+00 1.192068E+00 3.131917E+00
3.362437E+00 -1.384507E+00 3.064167E+00
8.265827E+00 4.108802E-01 8.255609E+00
1.611654E+01 -1.518481E+01 5.400405E+00
7.932917E+00 -3.820347E+00 6.952419E+00
5.248915E+00 7.014853E-01 5.201829E+00
7.597565E+00 -3.856991E+00 -6.545732E+00
8.016570E+00 -2.395369E+00 -7.650333E+00
4.506921E+00 3.254391E+00 3.117896E+00
8.840871E+00 -8.784647E-02 8.840434E+00
1.293631E+01 -1.278949E+00 1.287294E+01
6.937264E+00 5.866819E+00 -3.702171E+00
2.675038E+00 2.596840E+00 -6.420678E-01
1.845429E+01 -8.187970E+00 1.653838E+01
1.470673E+01 1.092463E+00 1.466610E+01
1.596332E+01 4.846925E+00 -1.520970E+01
1.784582E+01 1.007012E+01 1.473316E+01
9.472398E+00 9.317712E+00 1.704865E+00
2.151794E+00 2.072312E+00 -5.794307E-01
5.986462E+00 -3.899826E+00 -4.541925E+00
6.327397E+00 6.344347E-01 -6.295510E+00
9.677679E+00 3.323370E+00 -9.089152E+00
1.062572E+01 -9.049699E+00 5.568557E+00
7.544217E+00 7.054589E+00 2.673573E+00
1.269217E+01 4.174410E+00 1.198605E+01
1.408162E+01 1.303067E+01 -5.337937E+00
1.668623E+01 -2.868415E+00 -1.643784E+01
2.016881E+00 1.549915E+00 1.290571E+00
1.298203E+01 1.804056E+00 1.285607E+01
1.634125E+01 -4.214491E+00 1.578843E+01
1.021384E+01 4.800926E+00 9.015187E+00
2.671060E+00 2.644058E+00 3.788426E-01
3.400178E+00 -2.008481E+00 -2.743577E+00
4.216210E+00 -1.331215E+00 4.000536E+00
1.119040E+01 -6.450292E+00 9.144328E+00
2.818196E+00 2.769415E+00 5.220834E-01
3.370855E+00 -1.999120E+00 -2.714071E+00
4.100650E+00 -1.153685E+00 3.935015E+00
8.290918E+00 7.968978E+00 -2.287948E+00
2.354477E+00 1.809517E+00 1.506390E+00
1.070179E+01 -1.261343E-01 -1.070105E+01
6.725966E+00 6.232431E-01 -6.697029E+00
9.274398E+00 5.545348E+00 -7.433948E+00
1.760301E+00 -2.290219E-01 1.745339E+00
9.277000E+00 1.615859E+00 -9.135191E+00
5.086654E+00 5.972773E-01 5.051466E+00
9.655816E+00 9.636906E+00 6.040067E-01
7.606709E+00 -4.418404E+00 6.191907E+00
7.765607E+00 -3.430118E+00 6.966989E+00
6.137385E+00 -4.262313E+00 4.415901E+00
1.244880E+01 1.272486E+00 1.238359E+01
1.288826E+01 1.906506E+00 -1.274647E+01
4.929647E+00 -4.220045E+00 -2.548065E+00
2.203243E+01 -1.236849E+01 1.823317E+01
5.689201E+00 -7.670969E-01 5.637248E+00
1.235996E+01 -4.641870E+00 1.145520E+01
1.283214E+01 -1.122343E+01 6.220792E+00
7.854752E+00 4.982657E-01 -7.838933E+00
1.903870E+01 -3.036017E+00 -1.879507E+01
1.942933E+00 1.517976E+00 1.212740E+00
1.295885E+01 -1.036286E+01 -7.780944E+00
2.736266E+01 -2.702814E+01 4.265544E+00
1.436908E+01 -1.136015E+01 8.798711E+00
8.497976E+00 1.695223E+00 8.327173E+00
9.484866E+00 -1.522258E+00 -9.361913E+00
1.535813E+01 -1.365884E+01 7.021995E+00
1.188757E+01 8.611843E+00 -8.194543E+00
7.421482E+00 -7.216001E+00 -1.734283E+00
9.524914E+00 2.842230E+00 -9.090969E+00
1.479117E+01 4.251497E+00 1.416699E+01
1.203754E+01 1.048590E+01 -5.911708E+00
4.076986E+00 3.977496E+00 8.951799E-01
1.119692E+01 -9.389353E+00 6.100085E+00
7.832993E+00 4.568088E-01 -7.819661E+00
1.048515E+01 4.770398E+00 9.337107E+00
2.906737E+00 2.738679E+00 9.740438E-01
3.396423E+00 -2.074613E+00 -2.689176E+00
4.388348E+00 -1.066974E+00 4.256662E+00
5.940650E+00 -2.742107E+00 -5.269931E+00
1.103973E+00 -2.183507E-01 1.082164E+00
9.909661E+00 -9.324761E+00 3.354134E+00
7.966967E+00 -4.765739E+00 -6.384379E+00
3.161470E+00 -2.479334E+00 -1.961580E+00
7.099132E+00 -6.861516E+00 1.821337E+00
8.607007E+00 -5.904549E-01 -8.586730E+00
1.096645E+00 -9.251533E-01 -5.888303E-01
9.495863E+00 6.095490E+00 -7.281237E+00
1.002604E+01 7.591362E+00 6.549256E+00
7.697116E+00 -2.547007E+00 7.263494E+00
6.954364E+00 6.946736E+00 3.256252E-01
3.386243E+00 3.377932E+00 -2.370920E-01
1.255285E+01 1.145528E+01 5.133301E+00
1.478333E+01 1.363155E+01 5.720832E+00
1.857456E+01 1.838799E+01 2.626049E+00
3.819811E+00 3.762307E+00 6.603050E-01
5.669359E+00 1.738973E+00 -5.396073E+00
5.799131E+00 -2.888799E+00 -5.028396E+00
1.049957E+01 1.532607E+00 -1.038711E+01
1.295850E+01 1.902737E+00 1.281804E+01
1.635787E+01 -4.206807E+00 1.580767E+01
1.144644E+01 -6.595264E+00 9.355393E+00
2.884828E+00 2.690689E+00 1.040396E+00
3.441490E+00 -2.118449E+00 -2.712199E+00
6.991567E+00 2.488694E+00 -6.533636E+00
1.443853E+01 -1.244616E+01 -7.318770E+00
2.137770E+01 2.803145E+00 2.119312E+01
2.203076E+00 -1.265377E+00 -1.803431E+00
1.076288E+01 5.160158E+00 -9.445231E+00
8.122157E+00 -2.510507E+00 7.724428E+00
4.284130E+00 -4.274620E+00 2.853063E-01
3.331108E+00 3.330197E+00 7.790199E-02
5.135830E+00 1.611593E-01 5.133301E+00
1.063948E+01 -8.936580E+00 5.773748E+00
7.564331E+00 7.093868E+00 2.626049E+00
1.146107E+01 3.667475E+00 -1.085844E+01
6.434638E+00 1.789121E+00 6.180907E+00
1.494614E+01 -1.437998E+01 4.074708E+00
6.849967E+00 -6.749372E+00 -1.169631E+00
1.067690E+01 1.036690E+01 2.554125E+00
1.046441E+01 1.417215E+00 -1.036800E+01
1.530246E+01 9.564728E-01 1.527254E+01
2.788958E+01 -2.692813E+01 -7.259804E+00
5.621722E+00 3.569958E+00 4.342713E+00
9.450657E+00 -6.438861E+00 6.917803E+00
1.063948E+01 -8.936580E+00 5.773748E+00
9.818158E+00 -4.270916E+00 -8.840560E+00
1.276224E+01 3.581245E+00 1.224947E+01
2.154054E+01 -2.092007E+01 -5.132773E+00
1.202373E+01 1.054890E+01 -5.769831E+00
4.180026E+00 -4.178012E+00 1.297658E-01
6.341220E+00 2.400755E-01 6.336674E+00
7.600523E+00 5.317910E-01 -7.581896E+00
1.136528E+01 4.624490E+00 1.038189E+01
9.543007E+00 -9.486231E+00 1.039426E+00
4.756193E+00 1.775509E+00 4.412362E+00
6.622544E+00 4.645314E+00 -4.720078E+00
5.883585E-01 4.517925E-01 3.768942E-01
7.286897E+00 4.629917E+00 -5.626966E+00
4.912007E+00 -4.084058E+00 -2.729154E+00
7.403187E+00 -2.770708E+00 6.865155E+00
2.072189E+00 -1.042641E+00 -1.790773E+00
3.650602E+00 3.643940E+00 2.204377E-01
1.282535E+01 3.643509E+00 -1.229692E+01
1.235496E+01 7.074708E+00 1.012884E+01
1.714436E+01 1.274844E+01 1.146327E+01
2.957085E+00 2.059057E+00 2.122414E+00
6.223808E+00 2.047154E+00 -5.877494E+00
1.269053E+01 -1.194847E+01 -4.275920E+00
1.292657E+01 -1.197228E+01 4.874512E+00
3.394444E+00 -1.483637E+00 -3.053042E+00
1.231040E+01 9.401754E+00 7.946886E+00
1.582264E+01 6.701656E+00 -1.433331E+01
1.688900E+01 -2.918229E+00 -1.663497E+01
1.830935E+00 1.457623E+00 1.107998E+00
1.285141E+01 1.794002E+00 1.272558E+01
1.634125E+01 -4.214491E+00 1.578843E+01
2.153138E+01 -2.136995E+01 -2.631667E+00
1.295752E+01 1.280765E+01 -1.965049E+00
3.733763E+00 -3.133239E+00 2.030713E+00
7.067701E+00 -3.587210E+00 6.089690E+00
2.129687E+01 1.782352E+01 -1.165670E+01
2.781097E+01 -2.002313E+01 -1.930089E+01
1.525593E+01 1.370215E+01 6.707784E+00
2.063076E+01 1.233204E+01 1.653932E+01
7.603692E+00 -2.638039E+00 7.131401E+00
6.864173E+00 6.863467E+00 9.845876E-02
3.057667E+00 3.042368E+00 -3.054881E-01
1.251294E+01 1.140635E+01 5.144788E+00
1.700660E+01 -2.956929E+00 -1.674756E+01
1.833402E+00 1.492836E+00 1.064332E+00
1.280773E+01 1.775109E+00 1.268412E+01
2.715854E+01 -2.683485E+01 4.180581E+00
5.957899E+00 -4.637402E+00 -3.740463E+00
2.595129E+00 -2.334378E+00 -1.133745E+00
1.691799E+01 1.619907E+01 -4.879402E+00
1.313790E+01 6.556817E+00 1.138475E+01
1.077627E+01 -5.097107E+00 -9.494604E+00
1.649456E+01 -1.605995E+01 3.761444E+00
2.521079E+01 6.005980E-01 2.520364E+01
2.627749E+01 2.510886E+01 -7.749318E+00
1.528046E+01 1.359374E+01 6.978733E+00
9.240455E+00 -2.826420E+00 8.797577E+00
6.042435E+00 -5.967492E+00 -9.487102E-01
2.556232E+00 -1.118576E+00 2.298501E+00
8.383794E+00 -1.430818E+00 8.260797E+00
1.049010E+01 -2.348759E+00 1.022377E+01
5.409117E+00 -4.587142E+00 -2.866476E+00
2.279835E+01 -1.425105E+01 1.779529E+01
1.712302E+00 1.408687E+00 9.734361E-01
9.616045E+00 -9.558679E+00 1.048796E+00
2.724977E+01 -2.692371E+01 4.202870E+00
1.355374E+01 1.322796E+01 2.953796E+00
1.061772E+01 1.056873E+01 1.018793E+00
4.645125E+00 4.124902E+00 -2.135972E+00
1.037070E+01 6.246819E+00 8.278210E+00
1.767202E+00 1.753620E+00 -2.186779E-01
9.385172E+00 -9.126790E+00 2.187046E+00
6.246954E+00 2.193944E+00 -5.849021E+00
4.295078E+00 -5.511333E-01 -4.259571E+00
1.482550E+01 -9.687089E+00 1.122301E+01
9.692209E+00 2.250607E+00 -9.427284E+00
6.113550E+00 2.228931E+00 5.692746E+00
7.459968E+00 5.958483E+00 -4.488608E+00
4.273750E+00 -5.218873E-01 -4.241765E+00
7.989608E+00 -5.337187E+00 5.945441E+00
1.270124E+01 -1.270043E+01 1.437465E-01
1.063381E+01 1.013528E+01 -3.217751E+00
8.133953E+00 -3.085865E+00 -7.525864E+00
1.504370E+00 1.226391E+00 8.712604E-01
1.100158E+01 -1.046711E+01 3.387396E+00
8.522276E+00 -4.428735E+00 -7.281174E+00
5.060907E+00 4.467441E+00 -2.377973E+00
8.782545E+00 -8.663078E+00 1.443666E+00
9.498045E+00 8.964904E+00 -3.137412E+00
2.283163E+01 2.163067E+01 -7.307353E+00
2.025343E+01 1.336352E+01 -1.521899E+01
9.306647E+00 -3.371277E+00 8.674570E+00
1.172480E+01 -2.238130E+00 1.150920E+01
4.740145E+00 4.186141E+00 -2.223782E+00
9.106355E+00 7.979461E-02 -9.106005E+00
3.398560E+00 -7.805062E-01 -3.307721E+00
1.307249E+01 -1.234178E+01 4.309351E+00
6.228429E+00 -4.879464E+00 -3.870939E+00
9.670940E+00 4.347474E+00 8.638666E+00
1.221248E+01 -5.145314E+00 -1.107566E+01
9.138536E+00 7.967270E+00 4.476099E+00
8.722989E+00 -2.840174E+00 8.247663E+00
1.098599E+01 -7.851258E+00 7.684382E+00
1.016967E+01 1.012464E+01 -9.559537E-01
1.016061E+01 -9.987807E+00 -1.865938E+00
6.321157E+00 -4.739195E+00 -4.182949E+00
7.154243E+00 -6.227314E+00 -3.521897E+00
1.557539E+01 -1.432191E+01 6.121756E+00
1.308617E+01 6.191511E+00 -1.152879E+01
8.329199E+00 9.586325E-01 8.273849E+00
1.590444E+01 -9.239870E+00 1.294512E+01
1.094221E+01 6.720212E+00 8.635430E+00
5.066394E+00 -3.737392E+00 3.420563E+00
1.170197E+01 8.398113E+00 8.149100E+00
1.916849E+01 -7.649321E+00 -1.757609E+01
9.547298E+00 9.444184E+00 1.399387E+00
1.398147E+01 -1.014984E+01 9.615732E+00
1.705019E+01 -2.854933E+00 -1.680947E+01
1.718356E+00 1.558877E+00 7.229448E-01
9.520403E+00 -9.486261E+00 8.055636E-01
2.718618E+01 -2.686488E+01 4.167326E+00
1.940286E+01 -2.657517E+00 -1.922001E+01
2.377640E+01 1.701956E+00 2.371541E+01
1.782583E+01 -1.014789E+01 1.465539E+01
3.415220E+01 -1.556164E+01 -3.040079E+01
6.083701E+00 -4.683641E+00 -3.882644E+00
4.802767E+00 2.175002E+00 -4.282048E+00
6.139268E+00 5.050491E+00 -3.490436E+00
1.132368E+01 -1.125296E+01 1.263633E+00
1.282785E+01 6.232582E+00 -1.121198E+01
7.474937E+00 5.178209E+00 -5.390810E+00
1.508858E+01 1.506274E+01 8.825556E-01
1.081090E+01 -8.735414E+00 6.369314E+00
8.540605E+00 8.447320E+00 -1.258861E+00
1.710746E+01 -1.709442E+01 6.677849E-01
7.425589E+00 6.929357E+00 2.668968E+00
1.132131E+01 3.716775E+00 -1.069381E+01
1.184247E+01 -9.686373E+00 6.813089E+00
6.228098E+00 -4.836311E+00 -3.924194E+00
6.139268E+00 5.050491E+00 -3.490436E+00
1.979573E+01 -1.627949E+01 -1.126274E+01
1.780793E+01 5.178209E+00 -1.703844E+01
4.069170E+00 -4.066346E+00 -1.515624E-01
6.000967E+00 -4.926535E+00 -3.426494E+00
8.933454E+00 -4.711381E+00 7.590092E+00
2.371587E+01 2.408769E+00 2.359322E+01
1.676678E+01 1.676160E+01 -4.163679E-01
6.290321E+00 6.286530E+00 2.183453E-01
1.712260E+01 -6.742648E+00 1.573913E+01
7.548536E+00 -2.414563E+00 -7.151942E+00
1.815215E+01 -5.590322E+00 1.726989E+01
5.522058E+00 5.513918E+00 -2.997354E-01
1.138293E+01 1.113149E+01 2.379311E+00
3.444004E+00 -1.293990E+00 -3.191670E+00
1.514140E+01 -1.296180E+01 7.826477E+00
1.512041E+01 -4.561390E+00 -1.441598E+01
1.771014E+01 -1.609465E+01 7.389952E+00
1.763797E+01 8.402756E-01 -1.761794E+01
9.501780E+00 5.146037E+00 7.987624E+00
1.984297E+01 -1.629075E+01 -1.132937E+01
4.650827E+00 1.705830E+00 4.326700E+00
1.780423E+01 1.694182E+01 -5.474078E+00
1.604179E+01 -1.477295E+01 6.252930E+00
5.484704E+00 5.480874E+00 -2.049436E-01
4.824967E+00 4.035618E+00 -2.644635E+00
9.020720E+00 -8.925927E+00 1.304312E+00
4.710683E+00 -2.849337E+00 -3.751241E+00
1.939421E+01 -6.713550E-01 -1.938259E+01
3.801275E+00 2.550612E+00 -2.818522E+00
5.515053E+00 -3.058911E-01 5.506563E+00
2.559539E+01 -1.001330E+01 -2.355542E+01
2.444768E+01 -2.032084E+01 1.359236E+01
1.485879E+01 1.365973E+01 -5.847679E+00
1.264913E+01 1.065339E+01 6.819520E+00
1.010899E+01 8.684854E+00 -5.173483E+00
3.156416E+01 -2.089041E+01 2.366194E+01
3.297267E+01 2.441521E+01 -2.216065E+01
1.028003E+01 7.183655E+00 -7.353510E+00
4.676658E+00 3.878085E+00 -2.613730E+00
9.234929E+00 -9.119801E+00 1.453669E+00
1.127723E+01 8.204579E+00 7.736970E+00
7.907637E+00 -8.266471E-01 -7.864311E+00
5.365373E+00 -3.122553E-01 5.356279E+00
8.155489E+00 -3.646459E+00 7.294885E+00
1.059608E+01 -4.949901E+00 -9.368848E+00
1.646718E+01 -1.596128E+01 -4.050363E+00
7.775011E+00 -7.752883E+00 5.861755E-01
1.689914E+01 1.653818E+01 -3.474154E+00
2.099336E+01 1.739674E+01 1.175052E+01
4.610897E+00 1.924450E+00 4.190091E+00
8.230939E+00 6.006042E+00 5.628127E+00
1.001092E+01 8.215256E+00 -5.720847E+00
1.235848E+01 -5.591110E+00 1.102142E+01
1.498826E+01 1.493877E+01 1.216994E+00
1.685783E+01 -9.858369E+00 1.367476E+01
1.341181E+01 8.382465E+00 1.046952E+01
1.693735E+01 -1.690314E+01 1.075910E+00
4.593756E+00 3.816021E+00 -2.557455E+00
1.024558E+01 2.120154E+00 -1.002381E+01
1.131777E+01 8.175982E+00 7.825934E+00
7.832112E+00 -8.416954E-01 -7.786753E+00
7.767923E+00 -4.123588E+00 6.583058E+00
9.079591E+00 -8.887563E+00 1.857471E+00
6.590992E+00 -3.086260E+00 -5.823759E+00
5.705721E+00 5.688329E+00 -4.451658E-01
1.274814E+01 -1.250500E+01 2.477891E+00
9.932058E+00 4.035677E+00 -9.075191E+00
7.790054E+00 -7.510023E+00 2.069900E+00
8.068038E+00 2.612673E+00 7.633294E+00
5.794237E+00 -2.609264E+00 -5.173483E+00
2.407583E+01 -2.077654E+01 1.216475E+01
2.396624E+01 1.826977E+00 2.389650E+01
8.412645E+00 -4.066106E+00 -7.364739E+00
8.556673E+00 7.120651E+00 4.744785E+00
1.287579E+01 -1.262518E+01 2.528046E+00
1.302251E+01 5.997166E+00 1.155940E+01
3.195687E+00 4.256651E-01 -3.167211E+00
9.522175E+00 -9.360266E+00 1.748497E+00
2.157121E+01 -9.444609E+00 -1.939372E+01
1.589380E+01 1.375975E+01 7.955024E+00
6.457945E+00 -2.930863E+00 -5.754572E+00
6.044279E+00 4.039157E-01 6.030768E+00
1.025367E+01 2.045229E+00 1.004762E+01
9.500292E+00 7.637449E+00 -5.650214E+00
2.138491E+01 1.840114E+01 1.089553E+01
9.843640E+00 8.410568E+00 -5.114645E+00
1.090825E+01 5.788528E-01 1.089288E+01
9.521591E+00 -9.326871E+00 1.915769E+00
4.877296E+00 1.200355E+00 4.727279E+00
8.711770E+00 8.613163E+00 -1.307044E+00
9.489384E+00 -9.473367E+00 -5.511079E-01
1.152536E+01 1.040544E+01 -4.955875E+00
1.517122E+01 8.133273E+00 -1.280686E+01
4.043680E+00 -3.483733E+00 -2.053035E+00
9.352257E+00 8.499140E+00 3.902477E+00
3.060087E+00 3.059707E+00 4.823121E-02
6.907178E+00 -4.823572E+00 4.943912E+00
2.088039E+01 -2.086945E+01 6.756982E-01
1.798275E+01 -1.041700E+01 1.465828E+01
8.545377E+00 -4.204454E+00 -7.439491E+00
8.726308E+00 -2.336778E-01 8.723178E+00
5.929899E+00 -3.120757E+00 -5.042280E+00
8.120637E+00 3.981851E+00 -7.077401E+00
9.630682E+00 2.044053E+00 -9.411263E+00
1.358251E+01 -3.615612E+00 -1.309244E+01
1.462844E+01 -2.754098E+00 -1.436685E+01
1.825774E+01 1.397827E+00 1.820415E+01
7.721687E+00 -6.291903E+00 -4.476204E+00
7.855861E+00 -7.817374E+00 7.766675E-01
3.933081E+00 -2.027180E-02 3.933029E+00
3.090304E+00 -2.793162E+00 -1.322204E+00
5.501507E+00 5.469562E+00 5.920124E-01
1.364121E+01 -1.254443E+01 5.359090E+00
1.023316E+01 1.973967E+00 1.004097E+01
6.861275E+00 -1.052153E+00 6.780123E+00
1.201429E+01 1.199550E+01 -6.716437E-01
2.737358E+00 2.126116E+00 1.724170E+00
1.040510E+01 -8.967221E+00 5.277798E+00
3.119094E+00 -2.808829E+00 -1.356182E+00
1.214638E+01 1.044892E+01 6.193119E+00
1.067783E+01 1.065671E+01 -6.712912E-01
5.917167E+00 1.651442E+00 5.682042E+00
6.770481E+00 -6.126213E+00 -2.882520E+00
6.110087E+00 -2.712796E-01 -6.104062E+00
8.682513E+00 7.610933E+00 -4.178484E+00
8.693401E+00 4.735317E+00 -7.290541E+00
1.537963E+01 -1.534284E+01 -1.063173E+00
1.000586E+01 8.340446E+00 -5.527592E+00
8.582117E+00 8.425765E+00 -1.630708E+00
2.196328E+00 2.026154E+00 -8.476773E-01
1.235177E+01 -1.077850E+01 6.032429E+00
1.013191E+01 2.009178E+00 9.930704E+00
6.552521E+00 -3.410468E+00 5.595020E+00
7.415942E+00 -7.412001E+00 -2.417258E-01
8.081149E+00 1.150069E-01 -8.080331E+00
1.623396E+01 -1.070715E+01 -1.220240E+01
2.369387E+00 1.843272E+00 1.488738E+00
5.752310E+00 2.191983E+00 5.318296E+00
1.580178E+01 8.494940E+00 -1.332412E+01
5.588870E+00 5.588063E+00 9.497652E-02
6.299236E+00 -9.317675E-01 6.229942E+00
1.714484E+01 -1.712760E+01 7.687815E-01
5.205257E+00 4.928791E+00 -1.673833E+00
5.774368E+00 5.726401E+00 7.427355E-01
1.154776E+01 1.148704E+01 1.182629E+00
1.167281E+00 2.138720E-01 -1.147520E+00
4.848493E+00 1.905468E+00 4.458371E+00
5.455787E+00 -4.254076E+00 3.415912E+00
4.117631E+00 1.822179E+00 3.692499E+00
4.193597E+00 4.169702E+00 -4.470375E-01
1.024581E+01 8.463735E+00 5.774230E+00
1.262588E+01 -5.494082E+00 1.136785E+01
6.765237E+00 -5.206225E+00 4.320145E+00
2.252712E+00 9.299217E-01 2.051818E+00
3.619517E+00 2.520598E+00 2.597592E+00
1.765781E+01 1.730568E+01 3.508832E+00
2.539982E+00 -2.450926E+00 -6.666864E-01
5.151271E+00 1.077780E+00 5.037260E+00
3.746343E+00 2.046125E+00 -3.138226E+00
5.600158E+00 -4.593566E+00 3.203267E+00
5.884143E+00 -1.272430E-01 -5.882767E+00
1.076307E+01 7.887398E+00 7.323435E+00
1.179715E+01 1.007724E+01 -6.133675E+00
1.441032E+01 -5.026763E+00 1.350514E+01
9.790480E+00 2.042541E+00 9.575047E+00
5.817768E+00 -6.930797E-01 -5.776337E+00
5.905150E+00 -7.144329E-02 -5.904718E+00
5.467470E+00 -3.457766E+00 -4.235219E+00
1.763309E+01 1.602069E+01 -7.366361E+00
1.130454E+01 7.941481E+00 -8.045220E+00
1.927088E+01 1.918830E+01 -1.782068E+00
1.234764E+01 1.023371E+01 -6.909081E+00
1.334238E+01 -4.401595E+00 -1.259543E+01
2.505322E+01 -7.078167E+00 -2.403254E+01
9.880411E+00 -9.004640E+00 4.066815E+00
1.052019E+01 7.315574E+00 7.560209E+00
1.451978E+01 1.053134E+01 9.995734E+00
8.863134E+00 1.152075E+00 -8.787939E+00
1.176970E+01 1.176882E+01 1.437834E-01
6.444097E+00 6.430297E+00 4.215042E-01
6.982131E+00 6.121534E-02 -6.981863E+00
3.478543E+00 -1.655937E+00 3.059107E+00
4.921810E+00 6.893444E-01 4.873296E+00
1.974538E+01 2.802888E+00 -1.954543E+01
1.372649E+01 1.337074E+01 -3.104792E+00
1.032356E+01 -3.970506E+00 -9.529477E+00
1.248708E+01 -1.038582E+01 6.932669E+00
8.737164E+00 -8.375473E+00 2.487868E+00
8.610416E+00 1.308436E+00 -8.510420E+00
9.909281E+00 -4.099286E+00 9.021625E+00
9.471732E+00 -2.157592E+00 -9.222716E+00
8.764736E+00 -8.764323E+00 8.505919E-02
1.389678E+01 6.651542E+00 1.220153E+01
1.801080E+01 7.643892E+00 -1.630828E+01
8.974988E+00 -1.019563E+00 8.916888E+00
1.942270E+01 1.932071E+01 -1.987833E+00
7.692184E+00 3.552329E+00 6.822804E+00
9.406547E+00 3.352629E+00 -8.788800E+00
7.351019E+00 -6.155237E+00 -4.018773E+00
9.429499E+00 -9.427226E+00 2.070374E-01
1.030424E+01 9.832587E+00 3.081803E+00
6.326140E+00 -6.241573E+00 1.030929E+00
1.218583E+01 -1.170394E+01 3.392975E+00
4.208900E+00 4.000570E+00 1.307777E+00
1.193899E+01 -1.020864E+01 -6.190563E+00
2.166223E+01 -9.262020E+00 1.958232E+01
1.210370E+01 7.441099E+00 -9.546180E+00
8.094308E+00 -7.774126E+00 -2.254062E+00
1.269956E+01 7.221758E+00 1.044629E+01
1.222692E+01 -7.795770E+00 9.419314E+00
1.541365E+01 1.098280E+01 1.081474E+01
1.104192E+01 -9.201069E+00 -6.104459E+00
1.250923E+01 -3.494626E+00 1.201118E+01
1.328561E+01 -4.463575E+00 -1.251335E+01
2.989732E+00 1.467321E+00 2.604893E+00
4.257385E+00 7.150531E-01 -4.196906E+00
1.210684E+01 -1.015178E+01 6.596733E+00
1.335835E+01 4.084192E+00 -1.271868E+01
1.188347E+01 -1.144917E+01 3.183276E+00
1.035501E+01 -9.116917E+00 4.910004E+00
5.522445E+00 5.520841E+00 -1.330839E-01
1.209088E+01 -1.163973E+01 3.272014E+00
1.599930E+01 -8.018260E+00 -1.384504E+01
7.174051E+00 7.116542E+00 -9.065554E-01
3.878850E+00 3.032703E+00 -2.418304E+00
1.222012E+01 -1.218086E+01 9.787366E-01
1.471339E+01 -7.352622E+00 -1.274452E+01
1.423485E+01 -1.159393E+01 -8.259036E+00
7.883509E+00 7.849122E+00 7.355295E-01
5.033756E+00 2.621626E+00 4.297182E+00
1.562636E+01 1.516583E+01 -3.765711E+00
5.895693E+00 -5.139342E+00 -2.889007E+00
1.512892E+01 -7.010113E+00 -1.340681E+01
1.467496E+01 -6.468298E+00 -1.317253E+01
2.092729E+01 1.636098E+01 1.304875E+01
1.812788E+01 -7.548002E+00 1.648173E+01
1.596679E+01 1.164764E+01 -1.092113E+01
1.160672E+01 -1.028270E+01 -5.383505E+00
8.623697E+00 1.966180E+00 8.396564E+00
7.417015E+00 7.136137E+00 2.021798E+00
7.583609E-01 4.835150E-01 -5.842298E-01
1.334353E+01 1.328472E+01 1.251494E+00
1.115136E+01 -8.974623E+00 -6.618837E+00
6.024561E+00 -9.209975E-01 5.953747E+00
6.627654E+00 -4.487214E+00 4.877573E+00
5.230539E+00 4.985144E+00 1.583313E+00
7.305125E+00 -7.304822E+00 -6.658686E-02
3.009456E+00 1.767744E+00 2.435550E+00
1.160672E+01 -1.028270E+01 -5.383505E+00
1.362188E+01 1.326030E+01 -3.117722E+00
1.120969E+01 -5.749949E+00 -9.622646E+00
9.767360E+00 -8.745063E+00 -4.350310E+00
1.675206E+00 -1.451893E+00 -8.356557E-01
1.000763E+01 -3.213571E+00 9.477637E+00
7.906110E-01 4.889237E-01 -6.213046E-01
2.273377E+00 1.906966E+00 1.237628E+00
1.034330E+01 -9.139985E+00 4.841950E+00
1.544503E+01 -1.507640E+01 -3.354278E+00
5.141253E+00 5.094174E+00 6.941667E-01
1.171846E+01 1.035929E+01 -5.477890E+00
1.260673E+01 1.107932E+01 6.014842E+00
7.156270E+00 -7.100206E+00 8.940220E-01
1.063656E+01 -4.248171E+00 9.751386E+00
9.024847E+00 5.610399E-01 -9.007391E+00
7.994141E+00 7.913083E+00 1.135523E+00
2.117869E+00 -4.727994E-01 -2.064419E+00
8.065379E+00 7.717916E+00 -2.341818E+00
8.448505E+00 5.045289E+00 -6.776599E+00
1.215458E+01 -1.103840E+01 5.087974E+00
1.054941E+01 7.927867E+00 6.959818E+00
1.960952E+01 -1.666391E+01 -1.033670E+01
1.575873E+01 9.842225E+00 -1.230724E+01
7.124835E+00 -6.812267E+00 -2.087172E+00
8.756532E+00 -3.791450E+00 7.893147E+00
1.175849E+01 -3.530394E+00 -1.121599E+01
5.773045E+00 -3.794643E-01 5.760561E+00
1.350193E+01 -5.265396E+00 -1.243293E+01
4.679308E+00 4.513568E+00 -1.234353E+00
1.410078E+01 -1.070983E+01 -9.172322E+00
1.652594E+01 -1.491248E+01 -7.122104E+00
1.103682E+01 1.082529E+01 -2.150454E+00
1.052843E+00 -1.052442E+00 -2.905902E-02
1.780213E+01 1.614809E+01 -7.493680E+00
1.224519E+01 -3.542980E+00 1.172144E+01
2.303771E+01 1.388066E+01 1.838650E+01
1.648027E+01 -1.270304E+01 1.049914E+01
3.752847E+00 -3.100692E+00 -2.114136E+00
8.396115E-01 5.228820E-01 -6.569185E-01
9.446339E+00 -9.364913E+00 1.237628E+00
2.100964E+01 -2.045186E+01 4.808976E+00
1.529146E+01 -1.492014E+01 -3.349378E+00
6.250798E+00 -6.216483E+00 6.540704E-01
2.421318E+01 -2.348852E+01 5.879383E+00
3.028522E+00 -2.608398E+00 1.538896E+00
1.577251E+01 -5.521605E+00 -1.477444E+01
2.085941E+00 -2.021310E+00 -5.152214E-01
1.051638E+00 -5.515293E-02 -1.050191E+00
1.743366E+00 8.648864E-01 -1.513703E+00
9.704433E+00 -9.676327E+00 -7.380476E-01
1.025686E+01 -1.018134E+01 1.242431E+00
1.011850E+01 -9.163424E+00 -4.291344E+00
1.114257E+01 -4.176400E+00 -1.033027E+01
1.721566E+00 -1.720049E+00 -7.227351E-02
1.030478E+01 -1.037557E+00 -1.025241E+01
3.304161E+00 -3.303212E+00 -7.919342E-02
1.629269E+01 -1.604113E+01 2.852027E+00
1.086931E+01 -6.743057E+00 -8.524848E+00
1.208069E+01 -1.098528E+01 5.026598E+00
5.492702E+00 -3.132648E+00 -4.511795E+00
1.213767E+01 -8.164887E-02 -1.213739E+01
1.611767E+01 1.570359E+01 3.629956E+00
5.036834E+00 -2.969300E-01 5.028074E+00
3.272738E+00 -3.213810E+00 6.182518E-01
6.623156E+00 6.593572E+00 -6.253084E-01
1.226852E+01 1.155486E+01 -4.123325E+00
9.824472E+00 2.141341E+00 9.588269E+00
1.085086E+01 4.946743E-01 1.083958E+01
9.505897E+00 -9.428676E+00 1.209195E+00
1.044949E+01 -9.222758E+00 4.912500E+00
1.187923E+01 1.038883E+01 5.760925E+00
1.276026E+01 -1.152566E+01 -5.475705E+00
4.648536E+00 4.321901E+00 1.711741E+00
7.055412E+00 6.698377E+00 -2.215984E+00
1.090374E+01 -1.056660E+01 2.690431E+00
5.827578E+00 -1.035863E+00 -5.734776E+00
1.025421E+01 -9.369168E+00 -4.167432E+00
5.529435E+00 3.834385E-01 5.516125E+00
1.237693E+01 -4.688149E+00 1.145467E+01
1.086626E+01 5.661792E-01 1.085150E+01
9.387317E+00 -9.303520E+00 1.251494E+00
1.039267E+01 -9.151958E+00 4.924362E+00
5.857119E+00 -8.552494E-01 5.794342E+00
4.996250E+00 -4.969735E+00 -5.140503E-01
1.711947E+00 -1.102936E+00 1.309311E+00
8.556453E+00 8.542279E+00 -4.922930E-01
4.567681E+00 -4.092672E+00 2.028236E+00
1.268703E+01 1.168562E+01 -4.940355E+00
1.084559E+01 5.804883E-01 1.083004E+01
9.345396E+00 -9.264558E+00 1.226532E+00
1.035329E+01 -9.118719E+00 4.903011E+00
5.806532E+00 -8.085983E-01 -5.749955E+00
1.039395E+01 2.910916E+00 9.978019E+00
5.569977E+00 2.886940E+00 4.763426E+00
2.019991E+01 1.970482E+01 -4.444837E+00
1.368897E+01 9.439785E+00 -9.913551E+00
7.758664E+00 -2.828562E+00 7.224687E+00
1.301534E+01 -1.134930E+01 -6.371226E+00
1.094117E+01 6.912493E-01 1.091931E+01
9.312934E+00 -9.234118E+00 1.209051E+00
1.032654E+01 -9.125879E+00 4.832784E+00
5.907496E+00 -8.185433E-01 -5.850512E+00
6.228133E+00 -5.192195E+00 -3.439585E+00
8.384286E+00 -2.587703E+00 -7.974964E+00
1.407838E+01 5.037486E-01 1.406937E+01
3.208152E+00 2.222601E-01 -3.200443E+00
8.317028E+00 8.120126E+00 1.799028E+00
6.237027E+00 5.547332E+00 -2.850897E+00
1.819650E+01 -1.515818E+00 -1.813325E+01
8.860287E+00 -8.651490E+00 -1.912176E+00
7.127465E+00 1.310681E+00 7.005917E+00
1.668870E+00 -1.473716E+00 7.831277E-01
1.629890E+01 -3.998035E+00 1.580094E+01
9.375115E+00 -8.883937E+00 -2.994734E+00
4.871108E+00 -1.941591E+00 -4.467428E+00
3.836180E+00 4.178821E-01 -3.813352E+00
1.245895E+01 4.487535E+00 1.162271E+01
5.289818E+00 4.571883E+00 -2.660839E+00
9.778973E+00 8.895745E+00 -4.061283E+00
1.075556E+01 6.094755E-01 1.073827E+01
9.316261E+00 -9.247996E+00 1.125744E+00
1.032654E+01 -9.125879E+00 4.832784E+00
5.907496E+00 -8.185433E-01 -5.850512E+00
1.183702E+01 9.770997E+00 -6.681517E+00
1.062263E+01 -1.042399E+01 -2.044671E+00
8.979814E+00 -4.790928E+00 7.595003E+00
1.383146E+01 1.348840E+01 -3.061388E+00
1.923100E+01 3.900103E-01 1.922704E+01
1.949066E+01 1.577844E+01 -1.144231E+01
5.331927E+00 4.625432E+00 -2.652324E+00
1.424548E+01 -1.366980E+01 -4.008784E+00
1.079886E+01 6.497825E-01 1.077929E+01
2.335362E+00 2.046122E+00 1.125744E+00
1.032654E+01 -9.125879E+00 4.832784E+00
5.722617E+00 -8.185433E-01 5.663773E+00
1.925275E+01 4.114173E-01 1.924835E+01
1.581216E+01 1.581215E+01 1.786435E-02
5.331927E+00 4.625432E+00 -2.652324E+00
7.833386E+00 -2.451640E+00 7.439852E+00
1.083130E+01 -1.050105E+01 2.654235E+00
4.186750E-01 3.385643E-01 2.462985E-01
1.952195E+01 -1.604215E+01 -1.112457E+01
1.968570E+01 9.950448E+00 -1.698574E+01
1.524040E+01 2.692480E+00 1.500067E+01
9.775240E+00 -3.234177E+00 9.224717E+00
7.769566E+00 5.576498E+00 5.410067E+00
8.793222E+00 -8.075622E+00 -3.479236E+00
5.456831E+00 2.440796E+00 4.880525E+00
1.967918E+00 1.077136E+00 -1.646960E+00
7.776538E+00 6.850058E+00 3.681203E+00
7.005802E+00 -4.390697E+00 -5.459216E+00
8.680435E+00 8.885442E-01 -8.634839E+00
9.063205E+00 -9.063152E+00 3.090797E-02
4.742583E+00 -4.688003E+00 7.174425E-01
2.185781E+01 -1.476281E+01 -1.611903E+01
1.948642E+01 -1.888756E+01 -4.793813E+00
1.991113E+01 -2.569579E+00 -1.974463E+01
3.003665E+01 -2.185798E+01 -2.060167E+01
1.986975E+01 1.396949E+01 -1.413012E+01
2.030854E+01 -8.746515E-01 -2.028970E+01
9.593027E+00 -3.200020E+00 9.043563E+00
5.157860E+00 -2.377676E+00 -4.577136E+00
6.029205E+00 -5.845432E+00 1.477239E+00
2.135988E+01 -7.069083E+00 2.015621E+01
1.166658E+01 -1.045495E+01 -5.177165E+00
8.700611E+00 2.086389E+00 8.446751E+00
8.809180E+00 7.810538E+00 4.073960E+00
2.068560E+01 8.726956E-01 -2.066718E+01
2.532174E+01 -1.104350E+01 -2.278666E+01
1.284439E+01 -4.795056E+00 1.191578E+01
1.960156E+01 9.898786E+00 -1.691849E+01
6.455173E+00 -5.333560E+00 -3.636261E+00
9.373013E+00 8.745404E+00 3.372133E+00
1.425319E+01 7.843325E-01 1.423160E+01
1.451645E+01 2.738687E-01 -1.451387E+01
2.220345E+01 -2.093228E+01 -7.404929E+00
1.062345E+01 7.882587E+00 7.121968E+00
2.715525E+01 -1.632459E+01 2.170058E+01
1.683634E+01 6.494122E+00 -1.553348E+01
7.006492E+00 6.434517E+00 -2.772711E+00
1.472972E+01 -1.279457E+01 -7.298202E+00
1.453537E+01 1.368407E+01 4.901337E+00
7.970240E+00 3.881307E+00 6.961335E+00
4.184243E+00 -2.536809E+00 3.327535E+00
2.851368E+00 1.023470E+00 2.661355E+00
1.619219E+01 -8.503479E+00 -1.377962E+01
1.415311E+01 -1.356369E+01 4.041895E+00
7.042523E+00 -5.942611E+00 -3.779220E+00
8.609107E+00 7.801478E+00 -3.640557E+00
1.537411E+01 1.195749E+01 9.663419E+00
7.774267E+00 -3.151126E+00 7.107013E+00
1.533380E+01 4.513092E+00 1.465460E+01
5.486620E+00 -4.995646E+00 2.268593E+00
1.644252E+01 9.178092E-01 -1.641688E+01
1.121015E+01 -1.036860E+01 -4.261404E+00
8.846845E+00 -4.823561E+00 7.416193E+00
2.030120E+01 -1.929945E+01 6.298420E+00
1.070882E+01 6.864967E-01 1.068679E+01
9.297532E+00 -9.234118E+00 1.084055E+00
5.369520E+00 2.190042E+00 4.902597E+00
5.787094E+00 -8.482240E-01 -5.724594E+00
1.211036E+01 -1.028003E+01 -6.401708E+00
8.558993E+00 6.467082E+00 5.606532E+00
1.529277E+01 -2.289897E+00 1.512036E+01
6.502596E+00 5.447688E+00 -3.550556E+00
5.356073E+00 -4.931995E+00 2.088766E+00
8.308865E+00 -7.716773E+00 -3.080363E+00
8.653935E+00 2.932156E+00 8.142055E+00
7.207743E+00 3.934940E+00 -6.038858E+00
1.073916E+01 7.308224E-01 1.071427E+01
2.271563E+00 1.979704E+00 1.113899E+00
7.024509E+00 2.168239E+00 -6.681501E+00
5.782284E+00 -9.088550E-01 5.710411E+00
6.170687E+00 -5.125749E+00 -3.435707E+00
8.531740E+00 -2.548713E+00 -8.142153E+00
1.456715E+01 1.005520E+00 1.453240E+01
2.893124E+00 3.730925E-01 -2.868967E+00
6.169749E+00 7.596276E-01 6.122807E+00
8.020091E+00 -7.051790E+00 3.820224E+00
1.701573E+01 2.996715E+00 -1.674977E+01
1.132823E+01 8.959603E+00 6.932126E+00
5.096791E+00 -4.973876E+00 -1.112580E+00
9.892837E+00 -8.671096E+00 -4.762388E+00
1.723100E+01 4.801751E+00 1.654843E+01
1.283762E+01 1.046433E+01 -7.436548E+00
1.074353E+01 7.569572E-01 1.071683E+01
2.248453E+00 2.001942E+00 1.023605E+00
7.017958E+00 2.196470E+00 -6.665377E+00
5.766077E+00 -8.435101E-01 5.704046E+00
1.626523E+01 1.602957E+01 -2.758700E+00
4.184243E+00 -2.536809E+00 3.327535E+00
1.284682E+01 1.243785E+01 3.215663E+00
3.627473E+00 2.959163E+00 -2.098073E+00
1.556480E+01 -1.381869E+01 7.162875E+00
1.279488E+00 2.895234E-01 -1.246301E+00
6.514507E+00 3.207077E+00 -5.670402E+00
1.122617E+01 -2.934814E+00 -1.083576E+01
4.272377E+00 -4.207501E+00 -7.417141E-01
1.193068E+01 -1.098206E+01 -4.662127E+00
5.365053E+00 1.163662E+00 -5.237336E+00
8.303277E+00 -2.960103E+00 7.757718E+00
1.215235E+01 1.212811E+01 -7.671396E-01
9.362138E+00 -9.300537E+00 1.072212E+00
1.023024E+01 -9.040430E+00 4.788367E+00
9.409503E+00 -8.165980E+00 -4.674988E+00
5.892422E+00 -8.740362E-01 -5.827238E+00
1.216204E+01 6.751164E+00 1.011617E+01
4.264125E+00 -2.532055E+00 3.430955E+00
3.420974E+00 1.159486E+00 3.218487E+00
2.839200E+00 5.337599E-01 -2.788576E+00
4.878747E+00 -2.257995E+00 -4.324769E+00
1.005825E+01 4.976172E-01 1.004594E+01
1.252178E+01 -1.050056E+01 -6.821519E+00
3.059861E+00 -2.990012E+00 6.500634E-01
4.650232E+00 -4.625109E+00 -4.827206E-01
1.199155E+01 -1.107355E+01 -4.601503E+00
3.500494E+00 2.293996E+00 -2.644057E+00
2.215723E+01 8.569665E-01 2.214065E+01
9.202045E+00 -9.150550E+00 9.721474E-01
1.432703E+01 1.348466E+01 4.840204E+00
5.766077E+00 -8.435101E-01 5.704046E+00
1.095073E+01 -1.048688E+01 3.153390E+00
9.102197E+00 -9.102078E+00 -4.642242E-02
4.753777E+00 -4.694631E+00 7.475469E-01
2.370797E+01 -1.468474E+01 1.861253E+01
1.137108E+01 8.395561E+00 7.669155E+00
9.385103E+00 -8.090053E+00 -4.757225E+00
1.137025E+01 8.310065E+00 7.760497E+00
1.046606E+01 1.015239E+00 1.041671E+01
8.856602E+00 -8.850129E+00 3.385596E-01
1.405989E+01 3.063404E+00 1.372210E+01
9.457160E+00 -8.191965E+00 -4.725417E+00
6.225245E+00 -8.054469E-01 -6.172919E+00
2.135644E+00 1.443709E+00 -1.573747E+00
5.578335E+00 -2.857165E-01 5.571013E+00
1.499110E+01 -1.355195E+01 -6.409201E+00
5.263661E+00 3.983706E-01 5.248564E+00
2.216745E+00 -1.752330E+00 1.357682E+00
5.446613E+00 4.859699E+00 -2.459457E+00
9.878133E+00 -3.943199E+00 -9.056969E+00
2.356574E+01 -2.191855E+01 -8.655706E+00
1.146846E+01 1.899988E-01 1.146689E+01
1.617636E+01 -1.617207E+01 3.722498E-01
2.728083E+01 2.136468E+01 -1.696449E+01
6.612723E+00 6.937080E-01 6.576235E+00
8.529946E+00 3.136277E+00 -7.932449E+00
1.443501E+01 -1.350996E+01 5.084317E+00
6.213210E+00 -4.453584E+00 4.332386E+00
1.898783E+01 8.505953E+00 -1.697606E+01
6.116043E+00 4.760839E+00 3.839321E+00
1.579949E+01 -1.037182E+01 1.191844E+01
1.641250E+01 -1.543541E+01 -5.578367E+00
1.952711E+01 -1.569092E+01 1.162339E+01
1.371228E+01 -1.370973E+01 2.643854E-01
6.773318E+00 -4.918375E+00 -4.656976E+00
1.713491E+00 1.708751E+00 1.273704E-01
8.691561E+00 8.621304E+00 -1.102884E+00
9.421823E+00 7.773502E+00 5.323853E+00
9.108786E+00 7.254586E+00 -5.508263E+00
4.339315E+00 -3.757862E+00 2.169821E+00
1.094276E+01 1.027779E+01 3.756474E+00
7.013497E+00 -4.911889E+00 -5.006244E+00
5.666663E+00 2.207727E+00 -5.218909E+00
8.348665E+00 -2.998348E+00 7.791669E+00
9.356298E+00 -8.098335E+00 -4.685861E+00
4.767394E+00 4.724955E+00 -6.347021E-01
1.567172E+01 -1.125853E+01 -1.090175E+01
2.217583E+01 -1.298262E+01 -1.797830E+01
5.611739E+00 5.922879E-02 5.611426E+00
1.298346E+01 -2.657231E+00 -1.270864E+01
9.906606E+00 7.715057E+00 6.214397E+00
4.629903E+00 -3.142247E+00 3.400337E+00
8.600731E+00 -3.076519E+00 8.031663E+00
9.392798E+00 -8.159423E+00 -4.652791E+00
1.083016E+01 1.081804E+01 5.122511E-01
1.298670E+01 -9.718586E+00 8.614142E+00
4.789229E+00 1.893139E+00 -4.399175E+00
1.046469E+01 -1.995302E+00 1.027271E+01
6.204315E+00 -3.532748E+00 -5.100315E+00
1.171985E+01 8.399493E+00 -8.173341E+00
9.461454E+00 -8.134470E+00 -4.832133E+00
7.509379E-01 -4.860725E-01 5.723995E-01
1.010786E+01 -9.721605E+00 -2.767525E+00
6.190231E+00 3.871931E+00 -4.829815E+00
1.290963E+01 -1.266077E+00 -1.284740E+01
1.008264E+01 7.920581E+00 6.238916E+00
4.416253E+00 -2.851789E+00 3.372031E+00
9.510503E+00 -8.273212E+00 -4.690803E+00
6.993221E-01 -4.760779E-01 5.122511E-01
1.307729E+01 -9.721605E+00 8.746761E+00
8.348377E+00 5.003627E+00 -6.682748E+00
2.775632E+00 -2.763898E+00 -2.549473E-01
1.786445E+01 -1.099674E+01 1.407872E+01
4.950892E+00 -9.581826E-01 4.857285E+00
9.575407E+00 -8.353822E+00 -4.679966E+00
7.366288E-01 -5.542239E-01 4.852400E-01
3.550716E+00 1.547294E+00 -3.195852E+00
2.063051E+01 2.061556E+01 -7.850980E-01
2.765693E+01 1.785514E+01 2.112107E+01
3.609818E+00 -1.441988E+00 -3.309299E+00
1.459844E+01 2.112204E+00 1.444482E+01
1.813355E+01 1.766098E+01 4.112824E+00
1.136828E+01 7.307407E+00 -8.708595E+00
9.648290E+00 -6.048517E+00 7.516977E+00
1.160338E+01 -2.431111E+00 1.134584E+01
9.524397E+00 2.688765E+00 -9.136995E+00
8.529690E+00 8.320198E+00 1.878807E+00
1.708737E+01 1.598291E+01 6.043574E+00
3.891232E+00 -2.878417E+00 -2.618473E+00
4.968813E+00 2.399906E+00 -4.350810E+00
7.102353E+00 -6.488304E+00 2.888828E+00
1.914647E+01 -9.503949E+00 1.662114E+01
7.462292E+00 3.020906E+00 6.823483E+00
1.075572E+01 1.074784E+01 4.118084E-01
1.029205E+01 -9.784283E+00 -3.192809E+00
4.719106E+01 -4.620736E+01 9.585222E+00
4.396255E+01 -4.282779E+01 -9.924012E+00
3.676714E+01 3.438799E+01 1.301112E+01
3.797128E+01 3.744778E+01 -6.283438E+00
2.009043E+01 1.933483E+01 -5.457997E+00
3.080223E+00 -1.316017E+00 2.784937E+00
4.307902E+00 -4.273120E+00 -5.463247E-01
7.450814E+00 3.006064E+00 6.817493E+00
1.201232E+01 -5.542239E-01 1.199953E+01
3.423628E+00 1.471030E+00 -3.091488E+00
1.716349E+01 3.644775E+00 1.677203E+01
4.831698E+00 -3.390580E+00 3.442277E+00
9.910037E+00 -9.542714E+00 2.673096E+00
3.914954E+00 -3.726599E+00 1.199716E+00
7.566744E+00 -4.688660E+00 -5.939030E+00
1.009981E+01 -8.325214E+00 5.718122E+00
1.206197E+01 -6.608125E+00 1.009078E+01
3.644322E+00 1.522306E+00 -3.311143E+00
1.615537E+01 8.430615E+00 1.378117E+01
9.694673E+00 9.315278E-01 9.649815E+00
2.686099E+00 5.519822E-01 2.628772E+00
1.716127E+01 3.595284E+00 1.678044E+01
4.766046E+00 -3.702936E+00 3.000576E+00
2.013774E+01 -1.129771E+00 2.010602E+01
5.894368E+00 5.463610E+00 2.211908E+00
5.011598E+00 -3.098384E+00 3.939052E+00
4.538060E+00 -3.002866E+00 -3.402467E+00
9.818234E+00 -9.461125E+00 2.623897E+00
8.594443E+00 -3.217938E+00 7.969274E+00
5.974539E+00 3.550543E+00 4.805077E+00
1.503853E+01 1.428304E+01 4.706615E+00
5.218329E+00 5.096514E+00 -1.120935E+00
7.945805E+00 -4.169642E+00 6.763867E+00
7.826620E+00 -3.993027E-01 -7.816427E+00
8.932205E+00 -9.981082E-01 8.876265E+00
6.587100E+00 4.001643E+00 5.232279E+00
2.048840E+01 -1.338911E+00 -2.044460E+01
1.658671E+01 -1.437020E+01 8.283501E+00
8.637945E+00 -3.251027E+00 8.002807E+00
9.443296E+00 -8.168139E+00 -4.738919E+00
3.623814E+00 1.521897E+00 -3.288747E+00
1.702982E+01 -1.426466E+01 -9.302382E+00
9.644341E+00 8.922238E-01 9.602982E+00
1.077199E+01 -1.046159E+01 2.567266E+00
9.007098E+00 -1.032940E+00 8.947673E+00
6.293030E+00 -5.822762E+00 2.386981E+00
1.636960E+01 -6.944015E-01 1.635487E+01
6.062192E+00 -2.030295E+00 -5.712099E+00
1.854165E+01 -7.768322E+00 1.683585E+01
8.406698E+00 7.875003E+00 2.942263E+00
9.220609E+00 2.022212E+00 -8.996126E+00
8.606135E+00 -3.198617E+00 7.989643E+00
8.976698E+00 -7.575409E+00 4.816045E+00
8.349493E+00 1.406555E+00 8.230166E+00
9.680603E+00 -2.863503E+00 -9.247401E+00
9.641493E+00 9.154027E-01 9.597939E+00
3.242800E+00 1.061224E+00 3.064239E+00
1.050192E+01 1.025856E+01 -2.247730E+00
1.703312E+01 1.602658E+01 -5.768528E+00
2.825673E+00 1.170130E+00 2.572008E+00
3.753964E+00 -2.844363E+00 -2.449866E+00
4.438902E+00 -1.201737E+00 -4.273135E+00
1.066349E+01 1.043875E+01 -2.177754E+00
7.486987E+00 6.701500E+00 3.338394E+00
1.245858E+01 -1.172207E+01 4.220116E+00
9.386689E+00 -2.331651E+00 9.092488E+00
1.116234E+01 1.003571E+01 -4.886963E+00
1.245304E+01 9.132474E+00 8.466169E+00
8.395134E+00 1.524259E+00 8.255598E+00
1.689628E+01 -1.412787E+01 -9.267561E+00
1.828648E+00 8.237293E-01 -1.632613E+00
1.369096E+01 -1.054999E+01 -8.725828E+00
1.638679E+01 -8.599393E+00 -1.394910E+01
1.610983E+01 5.058344E+00 1.529509E+01
1.447592E+01 5.340787E+00 1.345468E+01
8.229403E+00 -2.778420E+00 -7.746190E+00
