# Supplementary material for: Collective epithelial migration mediated by the unbinding of hexatic defects
Source: eLife. 2026 May 5;14:RP105397. doi: 10.7554/eLife.105397 (PMC13143286; doi:10.7554/eLife.105397)
Supplement: Figure 3—source data 1. [file elife-105397-fig3-data1.zip › Figure 3/Panel_e/D_2Em5/MinDist_xy_randcell_defect.dat]

1.188687E+02 5.086736E+01 1.074351E+02
9.200382E+00 5.125659E+00 3.953597E+02
3.932417E+01 -2.813922E+01 -2.746953E+01
2.835859E+01 4.952129E+00 3.750771E+02
7.550494E+01 3.796891E+01 -6.526376E+01
6.027355E+01 -5.155567E+01 3.122361E+01
8.059812E+01 5.605245E+01 -5.791529E+01
1.391472E+02 -1.196447E+02 7.104276E+01
1.297481E+02 -1.180085E+02 -5.393121E+01
7.983747E+01 -1.055121E+01 7.913719E+01
9.012737E+01 8.647939E+01 2.538220E+01
5.689323E+01 -5.637778E+01 -7.641023E+00
3.873632E+01 3.792262E+01 3.951021E+02
9.192413E+01 2.925033E+02 -8.853946E+00
3.301157E+01 3.049673E+00 3.287040E+01
3.613375E+01 -2.440617E+01 3.763544E+02
8.785517E+01 7.287166E+01 -4.907396E+01
7.782875E+01 3.877025E+01 3.355153E+02
2.736553E+01 2.107542E+01 1.745562E+01
3.161259E+01 -6.060860E-01 3.160678E+01
4.663462E+01 -5.066801E+00 -4.635855E+01
8.376550E+00 -1.065365E+00 -8.308525E+00
6.875839E+01 5.394250E+01 4.263711E+01
8.933971E+01 -3.613554E+01 -8.170561E+01
3.161198E+01 -5.800121E-01 3.160666E+01
9.746602E+00 -9.727577E+00 6.086783E-01
8.880516E+01 -5.360241E+01 -7.080351E+01
5.908407E+01 5.602707E+01 -1.875887E+01
5.187866E+01 3.987811E+01 3.318330E+01
1.119327E+02 3.653371E+00 1.118731E+02
6.037895E+01 -4.234118E+01 4.304465E+01
1.314918E+02 -8.273906E+01 1.021975E+02
2.870307E+01 1.772329E+01 2.257767E+01
7.716815E+01 -4.793376E+01 -6.047544E+01
5.895337E+01 -3.257546E+02 -9.109018E+00
1.083031E+01 -9.854172E+00 -4.493423E+00
6.227215E+01 6.138752E+01 1.045911E+01
1.709372E+01 1.683254E+01 2.976667E+00
1.485372E+01 -1.476184E+01 1.649607E+00
1.402343E+01 -5.038618E+00 1.308698E+01
6.268679E+01 5.003386E+01 -3.776568E+01
5.088743E+01 3.311493E+01 3.863848E+01
6.834661E+01 -1.086746E+01 6.747709E+01
8.155529E+01 5.516675E-01 8.155343E+01
8.741466E+01 7.329361E+01 -4.763791E+01
7.762011E+01 -5.600500E+01 5.374310E+01
6.385923E+01 3.647543E+01 5.241702E+01
7.747593E+01 -1.031907E+01 3.262143E+02
2.156870E+01 1.791704E+01 -1.200784E+01
5.091078E+00 3.105518E+00 4.034208E+00
2.118738E+01 -1.905333E+01 9.266913E+00
1.744232E+01 1.704449E+01 -3.704031E+00
2.175703E+01 -2.124923E+01 4.673185E+00
1.459136E+01 1.424308E+01 3.169007E+00
7.132595E+01 3.272771E+02 4.324240E+01
2.953498E+01 1.512169E+01 -2.537025E+01
4.587248E+01 4.484079E+01 9.674108E+00
4.569661E+01 -3.773222E+01 -2.577712E+01
3.716695E+01 -1.906254E+01 3.190614E+01
3.342508E+01 -3.290179E+01 5.891357E+00
6.516029E+00 -6.059302E+00 -2.396557E+00
5.287108E+01 5.277825E+01 3.131690E+00
2.310781E+01 2.517119E+00 2.297031E+01
7.183203E+01 7.072114E+01 1.258412E+01
3.595860E+01 -2.052528E+01 -2.952515E+01
2.389713E+01 -2.272470E+01 3.956067E+02
2.608700E+01 -1.269354E+00 3.769439E+02
1.198507E+01 8.604070E+00 3.946566E+02
5.171538E+01 -2.485597E+01 3.576496E+02
6.730342E+01 -1.465318E+01 -6.568893E+01
6.699425E+01 5.008110E+01 -4.449846E+01
5.797795E+01 4.186127E+01 4.011330E+01
5.431353E+01 -5.070364E+01 1.947051E+01
1.770221E+01 1.703550E+01 -4.812501E+00
2.712546E+01 -1.679844E+01 2.129796E+01
7.674843E+01 -4.183636E+01 6.434314E+01
6.813767E+01 1.023004E+01 -6.736533E+01
1.007234E+02 -3.369523E+02 3.139398E+02
1.036352E+02 -5.008937E+01 9.072655E+01
5.882645E+01 -3.370017E+02 3.537950E+01
4.916847E+01 -1.633894E+01 -4.637432E+01
1.774013E+01 1.707962E+01 -4.795689E+00
6.823549E+01 -6.558727E+01 3.841747E+02
2.257196E+01 -6.677635E-01 -2.256208E+01
9.924942E+00 5.880572E-01 -9.907506E+00
2.874813E+01 -9.995876E-01 3.742693E+02
1.493819E+01 -9.751289E+00 1.131644E+01
3.156500E+00 -7.332090E-01 3.070163E+00
5.094143E+01 -4.935222E+01 1.262489E+01
3.419061E+01 -3.352041E-02 -3.419060E+01
8.881111E+01 6.110210E+01 6.445112E+01
8.447848E+00 2.488380E+00 -8.073048E+00
4.497452E+01 -4.496660E+01 -8.440116E-01
7.332317E+01 -2.160287E+00 7.329134E+01
5.774379E+01 -3.823563E+01 -4.327103E+01
6.116673E+00 -1.300971E+00 -5.976719E+00
5.835596E+01 -5.008257E+01 2.995254E+01
9.816913E+01 -7.907913E+00 3.051499E+02
3.543799E+01 -3.531917E+00 -3.526155E+01
5.299346E+01 5.290001E+01 3.145686E+00
3.621181E+01 -3.478180E+01 1.007577E+01
4.367343E+01 -8.344064E+00 4.286893E+01
6.048721E+01 -4.623525E+01 3.900005E+01
5.717963E+01 -3.083049E+01 -4.815590E+01
5.711726E+01 2.855903E+00 3.459542E+02
7.173999E+01 7.060338E+01 1.271963E+01
3.980050E+01 1.629367E+01 3.666875E+02
6.895460E+01 3.770496E+01 -5.773277E+01
1.160432E+01 2.990888E+00 3.917877E+02
1.658976E+01 -7.597015E+00 -1.474806E+01
3.602611E+01 1.127729E+01 -3.421555E+01
4.990348E+01 -4.605147E+01 1.922550E+01
6.560178E+01 2.291393E+00 -6.556175E+01
4.025318E+01 3.793205E+01 -1.347138E+01
9.225177E+01 -3.595991E+02 3.140338E+02
1.083083E+01 -1.050410E+00 1.077977E+01
2.415680E+01 -1.261180E+01 2.060324E+01
8.522427E+01 2.988787E+02 4.188883E+00
1.956360E+01 3.897577E+00 3.838286E+02
7.413444E+01 -5.715809E+01 4.721089E+01
1.767162E+01 1.724027E+01 3.880633E+00
8.994061E+01 -3.362059E+00 8.987775E+01
1.163321E+02 3.153458E+02 9.391359E+01
3.930210E+00 3.853024E+00 -7.750872E-01
2.387171E+01 -1.731151E+01 -1.643685E+01
4.707051E+01 1.345744E+01 -4.510577E+01
5.833531E+01 -3.016436E+01 4.993115E+01
1.075449E+02 -4.242733E+01 3.041778E+02
1.613001E+01 -1.550589E+01 -4.443493E+00
3.546739E+01 5.917755E-01 3.546246E+01
4.011214E+01 5.643141E+00 3.971321E+01
2.765488E+01 1.190410E+01 2.496167E+01
5.450073E+01 -2.717727E+01 3.557589E+02
1.723064E+01 -1.580603E+01 6.860353E+00
5.456969E+01 -5.013279E+01 2.155353E+01
3.650584E+01 -6.712394E+00 3.671166E+02
3.796675E+01 6.822042E+00 3.734882E+01
4.374956E+01 -8.414286E+00 4.293278E+01
6.402358E+01 -1.682663E+01 6.177283E+01
7.573840E+01 -3.112858E+01 6.904575E+01
6.230588E+01 4.502955E+01 -4.306231E+01
1.626536E+01 -1.572058E+01 4.174359E+00
2.036278E+01 5.213678E+00 1.968401E+01
9.601582E+00 -1.434584E+00 -9.493806E+00
9.801392E+00 -9.282650E+00 3.146377E+00
3.595569E+01 4.059795E+00 3.672742E+02
1.872170E+01 -1.839282E+01 3.493745E+00
2.338484E+01 3.442481E+00 -2.313007E+01
8.592703E+01 -4.063768E+01 -7.571020E+01
1.180494E+01 -5.784614E+00 -1.029053E+01
2.356251E+01 -8.464013E+00 2.198983E+01
8.514923E+01 6.021224E+01 -6.020696E+01
6.111703E+01 3.605146E+01 -4.935163E+01
4.924934E+01 -2.047158E+01 -4.479300E+01
6.919987E+01 -1.429664E+01 6.770693E+01
2.764275E+01 -2.168092E+01 -1.714815E+01
3.535326E+01 -1.599146E+00 -3.531707E+01
1.904879E+01 -1.764493E+01 -7.177254E+00
4.339476E+01 2.117402E+01 -3.787831E+01
5.846504E+01 -1.171815E+00 5.845329E+01
2.019718E+01 -1.453677E+01 -1.402171E+01
8.967883E+01 -4.632718E+00 3.134409E+02
3.154634E+01 -3.546586E+02 -1.158677E+01
6.505329E+01 -5.444224E+00 3.381749E+02
8.962311E+00 -1.064056E+00 -8.898922E+00
3.296486E+01 2.813890E+01 -1.717218E+01
9.384248E+00 9.168657E+00 -1.999960E+00
2.847875E+01 -1.123698E+00 2.845657E+01
5.250546E+00 4.964674E+00 1.708873E+00
1.181439E+01 1.056566E+01 3.977135E+02
1.221130E+01 -2.410725E+00 -1.197098E+01
1.515962E+01 2.788400E+00 -1.490097E+01
2.529158E+01 -1.551053E+01 1.997717E+01
1.115000E+01 5.079852E+00 -9.925609E+00
7.332117E+01 -5.655644E+00 7.310272E+01
4.340250E+01 1.609136E+01 4.030936E+01
2.330012E+01 3.411772E+00 -2.304897E+01
4.700657E+01 -4.294322E+01 3.838820E+02
4.572487E+01 -2.468294E+01 -3.849048E+01
3.840144E+01 -3.559149E+02 2.618967E+01
2.531276E+01 3.049981E-03 -2.531276E+01
6.976322E+01 -3.144399E+02 -5.320104E+00
2.847334E+01 -1.126548E+00 2.845105E+01
2.475920E+01 1.924811E+01 -1.557332E+01
3.093930E+01 2.881962E+01 -1.125477E+01
9.193308E+01 -2.584149E+01 3.147735E+02
1.654905E+01 -7.777697E+00 -1.460749E+01
7.303910E+01 -2.780006E+01 3.354584E+02
7.519623E+00 5.943785E+00 4.606099E+00
2.508570E+01 -1.679800E+01 1.863115E+01
4.335535E+01 2.125661E+01 -3.778681E+01
2.765642E+01 1.082114E+01 2.545153E+01
3.955749E+01 -1.410284E+01 -3.695815E+01
1.428773E+01 -6.206987E+00 -1.286905E+01
4.490209E+01 -3.487709E+01 2.828048E+01
1.377920E+01 4.616746E+00 -1.298276E+01
5.218802E+01 3.505868E+02 4.008927E+01
4.364688E+01 2.620918E+01 -3.490170E+01
3.902785E+01 -2.158575E+01 3.251505E+01
6.349732E+00 5.510420E+00 3.155055E+00
1.894215E+01 -5.282294E+00 1.819072E+01
2.902122E+01 1.875001E+01 2.215103E+01
1.350058E+01 4.637985E+00 -1.267891E+01
9.425668E+00 -8.436826E+00 -4.202759E+00
4.825113E+01 -2.620859E+01 -4.051273E+01
2.121232E+01 5.906022E+00 2.037355E+01
1.970886E+01 -1.949781E+01 2.876586E+00
4.635766E+01 3.259145E+01 -3.296710E+01
1.007204E+01 8.146726E+00 -5.922567E+00
3.250450E+01 -1.982598E+01 -2.575797E+01
5.988066E+01 -2.166249E+01 -5.582500E+01
7.956671E+01 6.606066E+01 -4.434920E+01
1.520578E+01 4.713279E+00 1.445686E+01
4.290352E+01 -8.935483E+00 4.196271E+01
8.083013E+00 -8.057141E+00 -6.462047E-01
1.603195E+01 4.041784E+00 -1.551410E+01
5.708218E+01 5.205699E+01 2.341890E+01
1.068517E+01 2.847429E+00 -1.029879E+01
5.215326E+01 5.206251E+01 3.075198E+00
3.375960E+01 2.600347E-01 3.375859E+01
1.623440E+01 -1.526172E+01 -5.534948E+00
3.443066E+01 1.337881E-01 -3.443040E+01
3.674337E+00 -1.644423E+00 3.285822E+00
6.180818E+00 4.900039E+00 3.767243E+00
4.522669E+01 -4.950437E+00 -4.495494E+01
6.516178E+01 -4.428094E+01 4.780435E+01
7.097716E+01 3.385307E+02 5.450049E+01
6.771421E+01 1.182015E-01 6.771411E+01
7.208652E+00 4.188125E+00 -5.867221E+00
3.531370E+00 4.805095E-01 -3.498526E+00
5.334378E+01 5.320521E+01 3.842513E+00
2.180043E+01 2.063045E+01 7.045808E+00
3.793735E+01 4.748388E+00 -3.763901E+01
2.966928E+01 -2.228643E+01 1.958522E+01
2.538059E+01 1.639406E+01 1.937548E+01
3.635102E+01 3.610768E+01 4.199045E+00
4.448303E+00 -4.080911E+00 1.770187E+00
3.466907E+01 3.493361E+02 6.005811E-01
2.567039E+01 1.998758E+01 1.610794E+01
1.052278E+01 2.321384E-01 1.052022E+01
8.632067E+01 -6.467897E-01 -8.631825E+01
3.455761E+00 3.328024E+00 9.308784E-01
3.710295E+01 -8.183579E+00 -3.618919E+01
1.626547E+01 9.437453E+00 1.324765E+01
1.948151E+01 1.892427E+01 4.626166E+00
1.415215E+01 4.361584E+00 1.346328E+01
4.130549E+01 -4.130275E+01 -4.763482E-01
6.818473E+00 4.346469E-01 6.804606E+00
2.105251E+01 5.906022E+00 2.020711E+01
3.177509E+01 -1.989344E+00 3.171276E+01
1.775922E+01 -1.774434E+01 7.270376E-01
4.469516E+00 -4.375320E+00 9.127670E-01
2.163334E+01 8.606873E+00 -1.984749E+01
4.180760E+01 -1.248786E+01 3.989898E+01
6.739530E+01 6.731227E+01 -3.344380E+00
1.250734E+01 -8.605594E+00 9.076196E+00
1.672790E+01 -7.311316E+00 -1.504551E+01
9.810716E+00 9.789943E+00 6.380907E-01
1.187021E+01 2.970020E+00 -1.149264E+01
8.597705E+01 -8.153699E+01 -2.727219E+01
3.628627E+00 -1.631200E+00 -3.241315E+00
4.367887E+01 -8.282761E+00 4.288636E+01
2.070029E+01 1.505248E+01 1.421002E+01
1.245641E+01 -1.243831E+01 -6.712192E-01
1.652794E+01 -1.539564E+01 -6.012236E+00
1.186469E+01 -4.917789E+00 1.079751E+01
4.198420E+01 3.136674E+01 3.750930E+02
6.038942E+00 -5.414061E+00 -2.675213E+00
1.873047E+01 -8.600102E+00 1.663938E+01
4.061771E+01 2.997910E+01 -2.740531E+01
6.508712E+00 -3.092457E+00 -5.727132E+00
1.563193E+01 5.627624E+00 1.458379E+01
1.533014E+01 -1.262597E+01 8.694722E+00
5.708613E+01 -2.757071E+01 4.998682E+01
8.202482E+00 6.288785E+00 5.266107E+00
5.611178E+01 1.211833E+01 -5.478757E+01
8.343051E+00 3.340599E+00 -7.645057E+00
3.074184E+01 -2.701007E+00 3.062295E+01
1.652794E+01 -1.539564E+01 -6.012236E+00
2.196196E+01 -1.605168E+01 -1.498903E+01
3.529695E+00 3.301594E+00 1.248289E+00
7.612362E+00 6.728851E+00 -3.559580E+00
6.623348E+01 -6.369039E+01 -1.817714E+01
7.155798E+01 2.855523E+01 -6.561359E+01
2.583609E+00 9.018490E-01 -2.421096E+00
1.824264E+01 -6.679435E+00 1.697584E+01
1.276855E+01 -5.724637E+00 -1.141334E+01
1.281739E+01 1.136942E+01 5.917919E+00
6.584003E+01 -6.580483E+01 2.152758E+00
3.920893E+01 3.824019E+00 3.902200E+01
2.292877E+01 8.577426E+00 3.817360E+02
4.371149E+01 3.558223E+02 3.341720E+01
8.076327E+01 6.813777E+01 -4.335839E+01
9.560228E+00 7.748056E+00 5.600498E+00
1.285051E+01 8.630343E+00 9.521170E+00
3.334120E+01 -3.225724E+01 8.432442E+00
7.955748E+00 6.022859E+00 -5.197990E+00
4.425145E+01 -3.649421E+01 -2.502725E+01
7.528317E+01 -3.336250E+01 6.748703E+01
3.130656E+01 -4.048900E+00 3.104363E+01
5.007532E+01 1.007004E+01 4.905234E+01
1.028940E+00 4.959254E-02 -1.027744E+00
2.677081E+01 -2.563959E+01 3.953001E+02
1.294668E+01 1.148370E+01 5.978378E+00
3.617160E+01 1.111658E+01 -3.442101E+01
5.541471E+00 -2.723005E+00 4.826297E+00
3.893977E+00 -2.110939E-01 -3.888252E+00
1.495097E+01 -8.683969E+00 1.217047E+01
3.170579E+01 3.138101E+01 4.526493E+00
1.396161E+01 1.325325E+01 4.390649E+00
2.762497E+01 1.326364E+01 -2.423251E+01
5.587372E+00 5.587324E+00 2.302808E-02
3.517793E+00 -1.577778E+00 -3.144119E+00
1.037454E+01 -3.910898E+00 -9.609163E+00
1.941071E+01 -1.911451E+01 -3.378021E+00
1.273768E+01 -1.016233E+01 7.679562E+00
8.640148E+01 -5.463141E+01 -6.693747E+01
4.060024E+00 3.214189E-01 4.047281E+00
5.041424E+00 -3.655009E+00 3.472299E+00
3.003955E+01 1.940018E+01 -2.293486E+01
3.234611E+01 -3.530652E+02 3.935497E+02
4.514652E+01 -4.336898E+01 1.254350E+01
2.304103E+00 -1.415206E+00 1.818264E+00
2.306701E+00 5.383041E-01 -2.243011E+00
2.219582E+01 -3.705844E+02 3.853174E+02
2.995222E+01 3.550270E+02 -7.596210E+00
2.527442E+01 -2.328791E+01 -9.821890E+00
1.835605E+01 -1.371866E+01 -1.219602E+01
3.433028E+00 -2.056733E+00 2.748733E+00
5.830489E+01 5.557507E+01 -1.763156E+01
4.131539E+01 -3.277424E+01 2.515572E+01
6.445520E+01 -5.409889E+01 3.503974E+01
3.001753E+00 3.842586E+02 2.990590E+00
5.070950E+01 -1.563150E+01 -4.824012E+01
3.048728E+01 -1.291328E+01 2.761741E+01
9.374879E+00 9.362281E+00 -4.858431E-01
1.261219E+01 7.113821E+00 -1.041446E+01
5.115887E+01 1.594957E+01 4.860906E+01
5.056822E+00 -3.853357E+00 3.274613E+00
1.268612E+01 -8.606650E+00 9.320037E+00
5.910151E+01 -3.558554E+02 3.510301E+02
2.050033E+01 -1.839763E+01 -9.043816E+00
4.033959E+01 3.896660E+01 -1.043489E+01
4.139302E+01 7.822345E+00 4.064718E+01
9.255845E+00 -3.879244E+00 -8.403697E+00
8.700853E+00 -5.808509E+00 6.478122E+00
2.461888E+01 -2.218433E+01 1.067450E+01
6.035012E+01 3.389255E+02 4.013013E+01
4.271092E+01 1.908385E+00 -4.266826E+01
2.197177E+01 3.687434E+02 1.581119E+01
2.254771E+01 -2.247786E+01 1.773394E+00
1.662543E+01 -6.892229E+00 -1.512951E+01
8.148993E+00 7.359418E+00 -3.499292E+00
2.260400E+01 2.221853E+01 -4.156655E+00
2.028011E+01 1.865031E+01 7.965464E+00
3.066751E+01 -3.267180E+00 3.049298E+01
3.413536E+01 2.770326E+01 -1.994372E+01
6.261245E+01 3.384646E+02 4.297500E+01
8.454418E+00 5.435245E+00 6.475746E+00
1.254717E+01 7.466216E+00 1.008401E+01
1.998760E+01 3.842337E+02 -1.998623E+01
3.484901E+01 -2.101443E+01 -2.780013E+01
4.165948E+01 -2.636203E+01 -3.225764E+01
5.929879E+00 4.943970E+00 3.274237E+00
2.787444E+01 1.819179E+01 2.111973E+01
2.116291E+01 7.059049E+00 -1.995091E+01
3.235695E+01 -5.290174E+00 -3.192157E+01
6.463171E+00 -3.279643E+00 5.569248E+00
5.357043E+00 1.006178E+00 -5.261703E+00
1.988950E+01 1.167828E+01 -1.610000E+01
3.701471E+01 3.412797E+01 -1.433075E+01
1.629196E+01 1.325629E+00 1.623794E+01
3.523678E+01 2.622175E+00 -3.513908E+01
7.061523E+01 -3.135931E+02 -5.420190E+00
3.126355E+01 2.149993E+01 2.269720E+01
3.487744E+01 1.020376E+01 -3.335145E+01
1.256436E+01 -3.707443E+00 1.200492E+01
1.734566E+01 1.573071E+01 -7.308666E+00
2.757229E+01 2.231898E+01 -1.618932E+01
5.928825E+01 5.362331E+01 -2.529106E+01
1.899681E+01 -2.558283E+00 1.882376E+01
2.015513E+01 -4.382709E+00 1.967285E+01
1.469459E+01 1.341881E+00 1.463319E+01
3.795172E+00 3.809993E+02 2.323569E+00
3.424963E+01 2.892297E+01 -1.834390E+01
1.731439E+01 -3.551455E+00 -1.694624E+01
1.327044E+01 -1.293384E+01 -2.969906E+00
3.137279E+01 -2.175004E+01 2.260946E+01
5.188064E+00 -3.067575E+00 4.184017E+00
1.177740E+01 -1.103578E+01 -4.113232E+00
1.390724E+01 -1.205338E+01 -6.937382E+00
3.706634E+01 -4.429777E+00 -3.680069E+01
2.030992E+01 -4.796045E+00 1.973553E+01
4.112159E+01 -2.384361E+01 -3.350325E+01
3.007646E+00 -1.484973E+00 2.615490E+00
3.563753E+01 -3.298119E+01 1.350091E+01
3.277713E+01 1.028166E+00 3.276100E+01
8.967467E+00 -1.734282E+00 -8.798166E+00
2.782757E+01 1.815842E+01 2.108661E+01
7.657343E+00 -7.447560E+00 -1.780101E+00
2.339794E+01 1.081719E+01 2.074734E+01
3.633784E+00 -1.672363E+00 -3.226079E+00
2.427449E+01 -7.841800E+00 -2.297296E+01
4.275656E+00 -3.278986E+00 -2.743990E+00
4.864462E+01 -4.299105E+01 -2.276112E+01
1.075047E+01 -2.902054E+00 -1.035136E+01
3.801769E+01 -2.531225E+01 3.746339E+02
1.877860E+01 1.539837E+01 1.074831E+01
4.336204E+00 -3.072378E-02 4.336096E+00
2.550369E+01 1.644225E+01 1.949591E+01
5.155133E+01 5.104883E+01 7.180313E+00
1.526424E+01 2.744705E+00 3.879846E+02
1.474817E+01 -1.425265E+01 -3.790819E+00
6.477197E+01 -3.291289E+01 5.578664E+01
1.128654E+01 1.022838E+01 -4.771387E+00
5.626531E+00 4.587433E+00 3.257808E+00
3.388937E+01 1.569021E+00 -3.385303E+01
1.983203E+00 8.628365E-01 1.785667E+00
2.528865E+01 -1.559623E+01 -1.990662E+01
8.847585E+00 -5.132152E+00 7.206995E+00
7.688166E+00 2.075468E+00 -7.402724E+00
1.320202E+01 1.286384E+01 -2.969016E+00
4.720147E+01 3.438035E+02 2.474308E+01
9.954345E+00 3.829173E+02 9.895290E+00
8.386139E+00 -6.899695E+00 4.766711E+00
1.907719E+01 -1.877182E+01 -3.399704E+00
1.084837E+01 9.913064E+00 -4.406609E+00
1.082243E+01 7.607296E+00 7.697669E+00
2.957355E+01 -2.818014E+01 -8.970756E+00
2.326590E+01 1.713357E+01 -1.573985E+01
1.539367E+01 1.463651E+01 -4.768392E+00
2.284229E+00 2.207476E+00 -5.871551E-01
3.374013E+00 -2.339814E+00 -2.430892E+00
1.736940E+01 1.480252E+01 9.087433E+00
1.627346E+01 1.627315E+01 1.000315E-01
2.193661E+01 -1.909446E+01 -1.079891E+01
8.262987E+00 2.957771E+00 7.715474E+00
4.880418E+00 2.048147E+00 4.429850E+00
1.254583E+01 1.249059E+01 -1.176089E+00
1.370241E+01 -8.224330E+00 1.095976E+01
2.130886E+01 -1.583074E+01 -1.426377E+01
1.585986E+01 1.461784E+00 1.579235E+01
3.034094E+01 2.978282E+01 5.792806E+00
4.726191E+01 -3.367845E+02 2.093212E+00
3.910892E+00 1.858046E+00 3.995587E+02
1.212826E+01 2.615987E+00 -1.184277E+01
6.075483E+00 -2.207846E+00 -5.660116E+00
3.068339E+01 -9.211540E+00 2.926804E+01
2.084572E+01 -1.829286E+00 -2.076530E+01
1.084276E+01 -4.456495E-01 1.083360E+01
3.888067E+01 5.125279E+00 3.854138E+01
4.309509E+01 -5.234474E+00 4.277601E+01
1.478881E+01 -3.696030E+02 3.381434E+00
2.009617E+01 -1.571016E+01 -1.253183E+01
1.259111E+01 3.447133E-01 -1.258639E+01
3.638708E+01 -3.068405E+01 3.834422E+02
2.634199E+01 -1.828327E+00 3.767215E+02
1.795353E+01 -1.278810E+01 -1.260134E+01
1.657230E+01 1.562679E+01 -5.517652E+00
8.508828E+00 5.994366E+00 -6.038852E+00
1.397850E+01 1.789271E+00 -1.386351E+01
4.585945E+01 3.382399E+02 3.017008E+00
2.338741E+01 3.613220E+02 -5.716553E+00
2.993398E+01 1.243011E-01 2.993372E+01
2.192879E+01 2.180997E+01 -2.279712E+00
2.006960E+01 -9.007787E+00 -1.793456E+01
4.835354E+01 -3.863477E+01 2.907608E+01
2.690957E+01 -2.092886E+01 -1.691473E+01
4.052210E+01 -3.297083E+00 4.038775E+01
1.616970E+01 -1.156474E+00 -1.612829E+01
1.836854E+01 -1.836461E+01 -3.795407E-01
5.215552E+00 1.912491E+00 4.852253E+00
1.485258E+01 -8.876952E+00 1.190794E+01
1.067887E+01 -1.709464E+00 1.054116E+01
5.650971E+00 3.944711E+00 4.046323E+00
3.307351E+01 -3.306857E+01 -5.717350E-01
1.474770E+01 -1.452610E+01 -2.546973E+00
2.675058E+00 -2.120402E+00 1.630899E+00
1.418515E+01 6.850523E+00 -1.242130E+01
1.562298E+01 3.589413E-01 1.561886E+01
1.552826E+01 1.364430E+01 -7.413499E+00
5.429935E+00 4.107726E+00 -3.551166E+00
2.442946E+00 2.432026E+00 -2.307222E-01
9.315825E+00 -9.633298E-01 9.265884E+00
1.495299E+01 -9.043995E+00 1.190790E+01
4.614477E+01 -4.178241E+01 3.834151E+02
1.438222E+01 -1.385638E+01 3.853429E+00
8.205335E+00 8.045155E+00 -1.613381E+00
3.710818E+01 3.503848E+01 -1.221972E+01
6.840417E+00 -1.042755E+00 6.760471E+00
2.466482E+01 -7.538812E+00 2.348445E+01
6.293453E+00 -2.790516E+00 -5.640972E+00
6.054221E+01 -1.674037E+01 5.818178E+01
1.070893E+01 9.046091E+00 5.731434E+00
1.359314E+01 1.311993E+01 -3.555420E+00
2.608637E+01 1.691763E+01 1.985680E+01
5.965172E+01 -1.201940E+01 -5.842826E+01
4.362146E+01 -1.307814E+01 -4.161483E+01
5.600330E+00 -4.924536E+00 2.666954E+00
1.691025E+01 1.608475E+01 5.218942E+00
3.493314E+01 2.760603E+01 -2.140635E+01
1.262669E+01 8.970922E+00 8.885712E+00
3.107618E+01 -5.545813E+00 -3.057733E+01
1.215540E+01 -8.338108E+00 -8.844758E+00
2.341250E+01 -1.392112E+01 1.882412E+01
5.600330E+00 -4.924536E+00 2.666954E+00
2.553758E+01 -4.793564E-01 -2.553308E+01
2.970138E+01 4.911358E+00 2.929250E+01
7.698409E+00 -3.181443E+00 7.010273E+00
1.577998E+01 1.755882E+00 1.568199E+01
2.155257E+01 -1.882010E+01 -1.050319E+01
4.929661E+01 2.870351E+01 4.007823E+01
4.322889E+00 -2.392011E+00 -3.600785E+00
1.511720E+01 1.262016E+01 8.322338E+00
9.129075E+00 2.377558E+00 -8.814036E+00
6.490227E+00 -4.536974E+00 -4.641003E+00
1.649878E+01 1.548594E+01 -5.691690E+00
4.364023E+01 -1.306139E+01 -4.163976E+01
1.718085E+01 3.438931E+00 3.861668E+02
1.928440E+01 7.161373E+00 -1.790538E+01
1.837882E+01 1.744287E+01 5.790276E+00
8.051941E+00 -3.734871E+00 -7.133337E+00
5.087392E+01 -1.610731E+01 -4.825671E+01
4.102636E+00 2.307615E+00 3.392129E+00
2.783371E+01 -1.318412E+00 2.780246E+01
1.159158E+01 8.704435E+00 -7.654908E+00
1.649878E+01 1.548594E+01 -5.691690E+00
1.365736E+01 -3.888650E+00 1.309205E+01
1.052672E+01 1.052577E+01 -1.418416E-01
2.790256E+00 -1.455929E+00 -2.380295E+00
1.229318E+01 -4.480626E+00 -1.144754E+01
2.995393E+01 1.885071E+00 2.989456E+01
1.100946E+01 6.896224E+00 8.581981E+00
1.874185E+01 4.140686E+00 3.847213E+02
4.318165E+01 3.600274E+02 3.591613E+01
2.477963E+01 1.841895E+01 1.657626E+01
9.740211E+00 -9.467298E+00 -2.289535E+00
8.599256E+00 -6.501549E+00 -5.628239E+00
8.544401E+00 5.567637E+00 6.481374E+00
2.480984E+01 -1.818282E+01 1.687938E+01
3.088603E+01 -1.887758E+01 -2.444553E+01
3.904877E+01 -2.086669E+01 -3.300587E+01
3.762326E+01 4.224701E+00 3.656147E+02
8.599256E+00 -6.501549E+00 -5.628239E+00
4.702975E+01 3.439335E+02 2.462668E+01
2.800390E+01 -3.996366E+00 -2.771728E+01
1.566283E+01 -1.273684E+01 -9.115751E+00
1.804042E+01 -5.169564E+00 1.728388E+01
6.095594E+00 1.786749E+00 5.827847E+00
9.454146E+00 -1.773426E+00 -9.286325E+00
4.032320E+01 -3.440784E+02 -5.676494E+00
1.194278E+01 7.174802E+00 9.547370E+00
1.647877E+01 -1.617029E+01 3.173572E+00
1.254169E+01 1.205789E+01 -3.449817E+00
2.384168E+01 -1.137257E+00 -2.381454E+01
5.050706E+01 -3.288008E+01 3.646612E+02
8.785499E+00 8.352169E+00 2.725118E+00
1.934924E+01 -9.287335E+00 -1.697464E+01
9.444601E+00 8.242029E+00 3.983881E+02
2.618143E+01 -3.583637E+02 5.315042E+00
2.239678E+01 2.187508E+01 -4.805913E+00
2.180718E+01 -1.521423E+01 1.562307E+01
1.602405E+01 -1.388342E+01 3.949987E+02
1.990994E+01 -9.284062E+00 1.761283E+01
3.556929E+01 3.453399E+01 8.519241E+00
1.680660E+01 6.791535E-01 -1.679287E+01
2.610591E+01 -3.584306E+02 5.265283E+00
2.315123E+01 1.547130E+01 -1.722261E+01
5.100780E+01 -3.259975E+01 -3.923075E+01
1.361806E+01 5.154839E+00 1.260473E+01
1.530812E+01 3.193307E-01 1.530479E+01
3.928844E+01 -1.348654E+00 3.926529E+01
1.180209E+01 -1.070475E+01 -4.969670E+00
1.604392E+01 -1.044697E+01 -1.217655E+01
1.642008E+01 -1.624232E+01 -2.409554E+00
2.612768E+01 2.213451E+01 -1.388233E+01
3.620742E+01 1.342679E+00 3.618251E+01
8.225461E+00 8.110870E+00 -1.368210E+00
3.485095E+01 -3.080924E+01 1.629047E+01
9.976164E+00 1.853256E+00 9.802514E+00
4.121559E+01 -4.022425E+01 -8.985247E+00
1.686597E+01 -1.631316E+01 -4.282740E+00
5.595236E+00 -3.436608E+00 -4.415472E+00
3.155316E+01 -3.151379E+01 1.575661E+00
3.347820E+01 -3.322890E+01 4.078012E+00
5.714856E+01 -3.350080E+02 -2.942349E+01
2.013135E+01 -1.563227E+01 1.268478E+01
3.112818E+01 -6.975778E+00 3.033648E+01
1.853775E+01 1.715068E+01 -7.035798E+00
3.988989E+01 -2.357191E+00 3.982018E+01
2.326691E+01 3.607465E+02 7.887189E-01
4.714067E+00 -3.974950E+00 2.534208E+00
5.409639E+01 -4.637775E+01 -2.784823E+01
9.144086E+00 6.253008E+00 -6.671896E+00
1.138079E+01 -8.148935E-01 1.135157E+01
1.138580E+01 -8.405087E+00 7.680553E+00
1.416031E+01 1.406302E+01 1.657064E+00
3.944462E+01 -8.235421E+00 3.857533E+01
8.618098E+00 -6.024151E-01 -8.597018E+00
1.564455E+01 3.688980E+02 4.084395E+00
9.247748E+00 3.156060E+00 8.692533E+00
4.357283E+01 -1.294431E+01 -4.160573E+01
9.734101E+00 -9.731358E+00 2.311002E-01
1.383737E+01 -1.122029E+01 -8.098032E+00
7.666912E+00 6.097729E+00 4.647499E+00
1.696426E+01 -1.525665E+01 7.417579E+00
2.743164E+01 4.183466E+00 -2.711076E+01
3.869439E+00 -2.876471E+00 -2.588142E+00
1.978097E+01 -4.991447E+00 -1.914085E+01
2.518849E+01 2.021100E+01 -1.503248E+01
1.804328E+01 -1.508623E+01 9.897769E+00
3.599344E+01 -5.478808E-01 3.598927E+01
1.232897E+01 -1.530588E-01 -1.232802E+01
3.386678E+01 1.634857E+01 2.965945E+01
1.835873E+01 9.161862E+00 1.590922E+01
1.062754E+01 -5.244533E+00 -9.243344E+00
4.183128E+01 4.068280E+01 9.734750E+00
5.558362E+01 5.080216E+01 -2.255393E+01
2.194552E+01 -1.528116E+01 1.575095E+01
1.260395E+01 5.901865E+00 1.113677E+01
1.404216E+01 1.073896E+01 9.047482E+00
1.484437E+01 1.373817E+01 -5.622987E+00
2.716057E+01 -1.174139E+01 2.449155E+01
3.029256E+01 2.221815E+01 2.059108E+01
7.915404E+00 7.915280E+00 -4.426051E-02
1.453524E+01 -1.381461E+01 4.519923E+00
3.147105E+01 -2.321999E+01 -2.124286E+01
3.575276E+01 3.573928E+01 -9.816994E-01
2.297917E+01 9.279333E-01 2.296043E+01
1.551372E+01 6.440255E+00 1.411377E+01
8.856096E+00 -3.957367E+00 -7.922732E+00
2.065605E+01 1.152789E+01 -1.714002E+01
2.046837E+01 -5.560761E+00 1.969854E+01
2.162964E+01 -1.834788E+01 1.145410E+01
1.566485E+01 3.688951E+02 4.150938E+00
1.572983E+01 -1.184143E+01 -1.035413E+01
1.086410E+01 -3.250530E+00 1.036642E+01
3.317721E+01 -3.292978E+01 4.044342E+00
1.918804E+01 -3.944913E+00 -1.877814E+01
5.744305E+01 -3.347083E+02 -2.949635E+01
5.742718E+01 -3.346917E+02 -2.943757E+01
4.506911E+00 4.470978E+00 -5.679796E-01
2.916333E+01 -6.656314E+00 2.839354E+01
1.076028E+01 6.684298E+00 8.432302E+00
4.586858E+01 1.060365E+01 4.462610E+01
2.696869E+01 1.630002E+01 -2.148533E+01
7.603755E+00 -7.505644E+00 -1.217537E+00
3.999072E+01 3.440449E+02 1.686621E+00
6.888347E+00 6.887997E+00 6.946034E-02
3.165948E+01 -2.342801E+01 -2.129439E+01
1.880754E+01 -1.119256E+01 -1.511456E+01
5.698244E+01 1.763832E+00 -5.695514E+01
3.967895E+01 -3.142315E+01 2.422818E+01
1.107853E+01 1.052684E+01 -3.452450E+00
1.099769E+01 1.071785E+01 -2.465132E+00
1.853561E+01 1.753521E+01 6.007080E+00
1.385044E+01 -4.709217E+00 1.302528E+01
9.271920E+00 9.240326E+00 -7.647708E-01
1.248578E+01 1.050705E+01 6.745129E+00
3.748178E+01 -2.131467E+01 3.083130E+01
4.630043E+00 -2.318794E+00 -4.007554E+00
5.837325E+00 -5.752155E+00 9.935175E-01
1.857195E+01 1.753521E+01 6.118309E+00
9.354428E+00 -2.811522E+00 8.921921E+00
4.777393E+00 -4.622225E+00 -1.207695E+00
1.725058E+01 -1.676577E+01 4.060992E+00
2.639058E+01 -3.583434E+02 -6.180819E+00
2.307619E+00 -4.198177E-01 -2.269110E+00
1.716129E+01 4.448990E+00 -1.657457E+01
1.990790E+01 -8.430212E+00 1.803485E+01
3.012887E+01 -1.943984E+01 -2.301828E+01
4.997427E+01 -3.367389E+02 -1.624243E+01
1.490173E+01 -4.981351E+00 -1.404449E+01
1.697186E+01 1.600364E+01 -5.650453E+00
1.795329E+01 -1.088607E+00 -1.792025E+01
3.848726E+01 -3.513746E+02 3.825830E+02
7.642327E+00 -1.409940E+00 7.511141E+00
3.271507E+01 -3.270885E+01 -6.379192E-01
2.405359E+01 2.270373E+01 3.950555E+02
3.325659E+01 -3.300461E+01 4.086158E+00
1.155986E+01 -1.037981E+01 5.088219E+00
1.643270E+01 -1.624533E+01 -2.474421E+00
2.986293E+01 8.169471E+00 2.872376E+01
1.854309E+01 -3.335381E+00 1.824066E+01
4.767331E+00 4.764957E+00 -1.504447E-01
3.867436E+00 9.170229E-01 3.757143E+00
8.093644E+00 -2.686924E+00 -7.634626E+00
9.645304E+00 -5.082256E+00 8.197717E+00
9.301876E+00 8.891734E+00 2.731658E+00
2.106444E+01 -1.557431E+01 3.888172E+02
9.146950E+00 -5.142495E+00 -7.564485E+00
4.734022E+01 -2.591434E+01 3.961746E+01
4.119497E+01 3.440613E+02 1.009566E+01
7.548326E+00 5.634981E+00 -5.022371E+00
5.193728E+00 4.834534E+00 -1.897919E+00
3.567497E+01 3.549127E+01 -3.615716E+00
3.304925E+01 -2.668060E+01 1.950380E+01
2.073698E+01 2.073432E+01 3.319130E-01
2.549147E+01 -1.343345E+01 -2.166466E+01
1.146307E+01 3.091393E+00 -1.103835E+01
3.659918E+01 -3.638576E+01 3.946668E+00
2.691687E+01 1.633394E+01 -2.139440E+01
6.370427E+00 -3.106901E+00 -5.561431E+00
1.547105E+01 1.446833E+01 5.479130E+00
5.494582E+01 -4.034313E+01 -3.730247E+01
6.521196E+00 -5.766071E+00 3.046050E+00
3.892316E+01 3.077055E+00 3.880134E+01
4.121391E+00 -2.400870E+00 3.349880E+00
1.288136E+01 -7.727217E+00 -1.030629E+01
7.716644E+00 -5.439785E-01 -7.697447E+00
1.171255E+01 1.066363E+01 -4.844672E+00
1.536850E+01 -4.289246E+00 1.475782E+01
4.725446E+00 2.356276E+00 -4.096072E+00
1.717457E+01 -1.655322E+01 -4.577855E+00
2.937911E+01 2.133369E+01 3.828008E+02
1.724395E+01 -8.682686E+00 3.881015E+02
1.544183E+01 -3.695816E+02 5.528165E+00
2.721418E+01 -1.809795E+01 -2.032427E+01
3.285412E+01 1.120137E+01 3.721144E+02
4.570054E+01 -4.159655E+01 3.840721E+02
1.547267E+01 -3.946282E+00 1.496096E+01
9.294871E+00 -4.341954E+00 -8.218398E+00
1.990384E+01 -1.990292E+01 -1.915461E-01
5.430852E+00 5.428135E+00 1.717730E-01
1.052380E+01 -1.123933E+00 1.046361E+01
5.426657E+01 -2.609074E+01 3.554171E+02
2.415813E+01 -2.173835E+01 -1.053847E+01
1.165039E+01 1.056341E+01 -4.913843E+00
3.992174E+01 -3.169704E+01 2.427021E+01
1.333551E+01 -1.072173E+00 -1.329234E+01
6.401828E+00 -3.177696E+00 -5.557486E+00
3.793837E+01 -7.475002E+00 3.658053E+02
1.658900E+01 -5.172572E+00 -1.576196E+01
4.714051E+01 -3.385191E+02 1.239821E+01
1.127512E+01 -2.735712E+00 -1.093820E+01
3.276504E+01 -3.275922E+01 -6.171496E-01
9.648682E+00 5.988813E+00 -7.565130E+00
9.351854E+00 -1.537425E+00 9.224613E+00
1.426162E+01 -3.535066E-01 1.425724E+01
4.115580E+01 3.441188E+02 1.016316E+01
4.367326E+00 1.777170E+00 -3.989386E+00
1.358556E+01 7.456359E-01 1.356508E+01
1.644901E+01 -3.696665E+02 -8.069772E+00
2.225444E+01 -2.085056E+01 7.779082E+00
2.119178E+01 -7.066860E+00 1.997877E+01
1.085504E+01 -1.080645E+01 1.025920E+00
3.796160E+01 -7.399847E+00 3.657666E+02
8.995348E+00 4.255823E+00 -7.924914E+00
8.531656E+00 8.022103E+00 -2.904309E+00
1.825502E+01 -1.428833E+01 1.136175E+01
1.833592E+01 1.409212E+01 -1.173107E+01
1.443294E+01 8.408688E+00 -1.173046E+01
1.405023E+01 1.276884E+01 5.862238E+00
7.810317E+00 -6.307100E+00 4.606685E+00
3.158451E+01 3.116447E+01 -5.133913E+00
1.963814E+01 -1.657196E+01 -1.053693E+01
8.840192E+00 4.355655E+00 -7.692676E+00
1.069072E+01 -5.723977E+00 9.029266E+00
2.266566E+01 2.266181E+01 4.177135E-01
1.627731E+01 1.438698E+01 -7.613512E+00
3.010035E+00 -2.100947E+00 -2.155536E+00
5.782837E+00 5.235149E+00 2.456507E+00
7.850889E+00 5.502815E+00 -5.599596E+00
1.242031E+01 -1.239950E+01 7.187549E-01
6.269365E+00 -4.104134E+00 4.739307E+00
1.136327E+01 1.107546E+01 2.541259E+00
1.479747E+01 1.012586E+01 1.079037E+01
1.754088E+01 -3.440643E+00 1.720013E+01
1.971395E+01 -4.979774E+00 -1.907464E+01
1.220538E+01 4.083676E+00 1.150195E+01
2.943414E+01 2.132038E+01 3.827069E+02
3.948852E+01 -1.188004E+01 -3.765910E+01
6.482300E+00 6.158713E+00 2.022492E+00
9.616576E+00 6.594017E+00 -6.999819E+00
3.708465E+01 3.593891E+01 -9.146929E+00
1.722300E+01 -1.053471E+01 1.362540E+01
8.609292E+00 3.924634E+00 -7.662712E+00
5.492093E+00 -3.313458E+00 -4.379963E+00
1.261894E+01 -1.252570E+01 -1.531168E+00
4.831466E+00 -4.694750E+00 -1.141222E+00
2.216111E+01 -2.177968E+01 4.093932E+00
1.986460E+01 -4.294150E+00 -1.939491E+01
2.742373E+01 -1.483626E+01 -2.306396E+01
2.650486E+01 -7.521139E+00 -2.541535E+01
1.902126E+01 1.088617E+01 1.559807E+01
8.941043E+00 -8.312755E+00 3.292468E+00
6.688929E+00 -5.073165E+00 4.359446E+00
3.878024E+01 -3.537191E+01 -1.589763E+01
3.546044E+01 -2.905800E+01 -2.032427E+01
1.688786E+01 -1.643223E+01 -3.896379E+00
4.242387E+01 -4.190245E+01 -6.630940E+00
4.979591E+00 -6.636900E-01 4.935164E+00
1.971395E+01 -4.979774E+00 -1.907464E+01
9.357296E+00 3.828501E+02 9.286377E+00
4.591588E+00 3.837221E+00 -2.521590E+00
4.663812E+00 -1.541526E+00 -4.401686E+00
3.991538E+01 3.890162E+01 8.938771E+00
5.205362E+00 3.419545E+00 3.924603E+00
1.857396E+01 1.857347E+01 1.351113E-01
1.354674E+01 6.827672E-01 1.352952E+01
1.617360E+01 -1.615465E+01 -7.826010E-01
3.839956E+01 -6.274955E+00 -3.788339E+01
2.872018E+00 -1.531095E+00 2.429863E+00
1.937387E+01 -1.117212E+01 -1.582815E+01
1.847035E+01 -1.707500E+01 -7.042601E+00
2.742886E+01 4.181161E+00 -2.710831E+01
4.794600E+00 -4.664149E+00 -1.110811E+00
2.411009E+01 -2.077454E+01 -1.223581E+01
3.166092E+01 3.124765E+01 -5.098851E+00
3.606475E+00 3.233455E+00 1.597320E+00
2.332403E+01 1.082758E+01 -2.065851E+01
1.850788E+01 -1.176687E+01 1.428575E+01
3.884654E+01 -3.541325E+01 -1.596731E+01
1.984388E+01 -4.310880E+00 -1.936997E+01
1.629845E+01 -1.598465E+01 -3.182852E+00
4.467183E+01 -3.413104E+02 1.315930E+01
3.176871E+01 -1.488179E+01 2.806747E+01
2.877613E+01 2.873865E+01 1.468284E+00
2.210292E+01 1.163818E+01 1.879074E+01
1.368635E+01 3.703632E+02 -1.163726E+00
4.069908E+01 3.445796E+02 1.012173E+01
5.363965E+00 -4.109621E+00 3.447193E+00
1.533654E+01 -1.500976E+01 3.149047E+00
1.464311E+01 -3.123998E+00 1.430599E+01
1.984388E+01 -4.310880E+00 -1.936997E+01
2.220796E+01 -4.434309E+00 -2.176075E+01
1.248952E+00 4.974938E-01 1.145592E+00
1.095220E+00 -8.275369E-02 1.092089E+00
1.687695E+01 1.262519E+01 -1.119983E+01
1.846472E+01 -1.708046E+01 -7.014546E+00
1.936723E+01 -4.301291E+00 -1.888355E+01
8.365139E+00 -7.891568E+00 2.774656E+00
1.803154E+01 -4.215351E+00 1.753189E+01
3.468718E+00 3.461637E+00 2.215267E-01
2.442920E+01 -2.322357E+01 -7.579707E+00
1.233199E+01 9.378706E+00 -8.007357E+00
5.888673E+01 5.183982E+01 2.793350E+01
1.513767E+01 2.257712E+00 -1.496836E+01
7.131892E+00 1.188868E+00 7.032103E+00
5.120804E+01 5.118894E+01 -1.398318E+00
4.401081E+00 2.703071E+00 -3.473172E+00
9.668818E+00 9.384185E+00 2.328759E+00
1.934786E+01 1.747081E+01 -8.313284E+00
5.650370E+00 1.297888E+00 5.499288E+00
1.061048E+01 -6.044361E+00 -8.720552E+00
6.640279E+00 -3.217548E+00 -5.808674E+00
2.291827E+01 -2.268876E+01 -3.235290E+00
7.931679E+00 5.275343E+00 -5.923030E+00
1.565154E+01 3.689437E+02 4.275250E+00
8.442429E+00 1.603990E-01 8.440905E+00
8.679835E+00 -3.971457E+00 -7.717971E+00
1.802095E+00 -6.588657E-01 -1.677332E+00
1.151245E+01 1.142303E+01 1.432123E+00
1.219602E+01 4.432139E+00 1.136218E+01
8.635510E+00 8.189961E+00 2.737988E+00
4.869863E+01 -4.868644E+01 -1.089530E+00
2.062933E+01 -2.062110E+01 5.825733E-01
1.203160E+01 -1.349035E+00 1.195573E+01
1.263412E+01 6.085014E+00 1.107220E+01
4.692264E+01 -1.109283E+01 -4.559258E+01
7.589832E+00 -7.366437E+00 1.827884E+00
4.387283E+01 2.277190E+01 -3.750021E+01
1.072199E+01 -1.013111E+01 -3.510224E+00
1.552086E+01 8.029388E-02 1.552066E+01
1.479219E+01 -3.052613E+00 1.447379E+01
3.673094E+01 -3.651133E+01 4.010597E+00
8.153027E+00 -5.182653E+00 6.293803E+00
1.294242E+01 7.963383E+00 1.020249E+01
2.837060E+01 -3.561195E+02 -5.250511E+00
5.997005E+00 -3.482054E-01 5.986887E+00
9.193462E+00 -8.131045E+00 4.290205E+00
1.215685E+01 4.055901E+00 1.146031E+01
5.015074E+00 2.369412E+00 4.420052E+00
6.857373E+00 2.730735E+00 -6.290203E+00
7.323101E+00 6.602228E+00 -3.168344E+00
7.880224E+00 -6.216841E+00 -4.842398E+00
1.526278E+01 -3.697210E+02 5.391064E+00
1.140790E+01 9.318494E+00 -6.580723E+00
2.198124E+01 2.197754E+01 4.030522E-01
1.407699E+01 1.351588E+01 3.934785E+00
5.104762E+00 2.668711E+00 4.351618E+00
7.369577E+00 7.006735E+00 2.283929E+00
8.451504E+00 -6.142569E+00 5.804892E+00
1.450524E+01 -3.048006E+00 1.418138E+01
2.998218E+01 -2.615803E+01 1.465226E+01
1.215112E+01 3.353542E+00 1.167919E+01
6.522460E+01 -3.271261E+02 3.193138E+01
2.513306E+00 -2.464790E+00 -4.914434E-01
4.124899E+01 1.560335E+00 -4.121947E+01
7.117148E+00 -5.521547E+00 4.490692E+00
4.634865E+01 -2.437283E+01 3.942287E+01
5.619765E+01 9.501960E+00 -5.538852E+01
3.012083E+01 -4.463182E+00 2.978833E+01
1.112682E+01 -1.075344E+01 -2.858243E+00
1.837037E+01 -1.705825E+01 -6.818099E+00
7.237438E+00 3.833186E+00 -6.138989E+00
4.897989E+01 -4.897071E+01 -9.481169E-01
1.324914E+01 1.290006E+01 3.021306E+00
1.382466E+00 6.787363E-02 1.380799E+00
9.596656E+00 3.379324E+00 8.981980E+00
1.299459E+01 9.047876E+00 9.327123E+00
2.906052E+01 2.902945E+01 1.343377E+00
1.543255E+01 -1.054352E+01 -1.126933E+01
9.614142E+00 -6.897504E+00 3.963025E+02
2.723708E+01 -7.771889E+00 -2.610472E+01
2.066581E+01 1.102691E+01 -1.747807E+01
4.880687E+01 -3.353959E+02 4.444282E+00
5.417824E+01 -5.411983E+01 2.515102E+00
7.451425E+00 1.722627E+00 -7.249572E+00
1.233190E+01 -1.088517E+01 5.795583E+00
2.041261E+01 -1.266920E+01 -1.600519E+01
1.668703E+01 -3.886730E+00 -1.622807E+01
4.326810E+01 3.494542E+02 2.605221E+01
1.313907E+01 2.497269E+00 -1.289957E+01
2.986866E+01 8.043366E+00 2.876527E+01
1.532410E+01 4.393981E+00 1.468064E+01
1.444058E+01 3.108108E+00 1.410213E+01
1.085383E+01 3.357385E-01 -1.084863E+01
1.063309E+01 -9.114434E+00 5.476287E+00
3.156798E+01 6.742223E+00 3.083958E+01
3.774402E+00 -3.774227E+00 -3.636533E-02
1.046956E+01 -9.535789E+00 4.322084E+00
5.698481E+00 -3.589891E+00 4.425535E+00
1.873838E+01 1.131013E+01 -1.494014E+01
2.702636E+01 4.109311E+00 -2.671212E+01
6.200278E+00 -5.208342E+00 -3.364018E+00
6.602732E+00 -4.714385E-01 -6.585880E+00
1.219398E+01 -6.824229E+00 1.010560E+01
1.250114E+01 1.463513E+00 -1.241518E+01
2.828079E+00 -2.815583E+00 2.655544E-01
3.476535E+00 1.262819E+00 -3.239071E+00
2.814127E+01 5.635921E+00 2.757113E+01
7.262101E+00 -6.854380E+00 -2.399079E+00
4.906451E+01 -3.418070E+02 2.504148E+01
1.074065E+01 -9.756886E+00 -4.490521E+00
2.262233E+01 9.088479E-01 2.260407E+01
1.960276E+01 -4.441229E+00 -1.909303E+01
5.003839E+01 4.023191E+01 -2.975288E+01
1.311107E+01 -1.202715E+01 -5.219962E+00
7.341880E+00 7.001823E+00 2.208547E+00
1.848136E+01 -9.232080E+00 -1.601029E+01
6.112871E+00 2.876813E+00 -5.393620E+00
8.543178E+00 -8.511944E+00 -7.298692E-01
1.171882E+00 -1.146377E+00 2.431650E-01
3.182812E+01 6.884302E+00 3.107468E+01
1.513249E+01 8.739114E+00 -1.235395E+01
7.931646E+00 -3.125996E+00 -7.289660E+00
4.559432E+00 -1.432178E+00 -4.328659E+00
2.260385E+01 9.391413E-01 2.258434E+01
3.792343E+00 3.639481E+00 1.065854E+00
3.806566E+01 7.840796E+00 -3.724938E+01
9.379078E+00 -4.480945E+00 -8.239432E+00
3.545095E+01 -3.515861E+02 1.435655E+01
4.593597E+01 3.380647E+02 2.435847E-01
4.369120E+00 2.636218E+00 -3.484187E+00
2.222227E+00 4.389379E-01 2.178446E+00
4.403431E+01 -3.405174E+02 -6.948403E+00
1.303521E+01 -1.194347E+01 -5.222099E+00
5.565339E+01 5.101114E+01 -2.225227E+01
1.079346E+01 -3.664591E+00 1.015232E+01
1.525185E+01 6.049672E+00 1.400073E+01
1.745857E+01 1.585224E+01 7.314918E+00
9.213771E+00 4.412734E+00 -8.088347E+00
1.126558E+01 9.645910E+00 5.819777E+00
3.254998E+01 2.733817E+00 -3.243497E+01
7.477057E+00 -5.686316E+00 -4.855120E+00
1.269964E+01 -2.569033E+00 -1.243708E+01
4.293508E+00 -4.275111E+00 3.970361E-01
1.294587E+01 8.042767E+00 1.014444E+01
7.464921E+00 -1.433730E-01 -7.463544E+00
9.322053E+00 1.640755E+00 -9.176524E+00
5.563883E+01 5.099189E+01 -2.225999E+01
9.657951E+00 9.421904E+00 2.122202E+00
3.185853E+01 -2.537185E+01 3.837325E+02
5.638450E+01 -3.384408E+02 -3.322006E+01
1.264824E+01 9.303865E+00 8.568313E+00
1.325260E+01 -9.850646E+00 -8.865448E+00
2.972802E+01 3.552775E+02 -7.666416E+00
2.641789E+01 -3.583499E+02 6.322918E+00
7.669240E+00 -4.825759E+00 5.960645E+00
3.953390E+00 2.205177E+00 -3.281233E+00
6.453442E+00 4.620387E+00 4.505434E+00
1.724773E+01 3.672589E+02 -4.149503E+00
1.685233E+01 1.538566E+01 6.876233E+00
7.520149E-01 4.941336E-01 5.668848E-01
3.738358E+01 -2.443871E+01 2.828925E+01
1.903708E+01 1.791087E+01 6.450676E+00
5.524931E+01 -2.137334E+01 5.094769E+01
2.154610E+01 1.675210E+01 -1.354996E+01
1.262093E+01 9.312269E+00 8.518776E+00
1.666423E+01 -1.589040E+01 5.019122E+00
1.163991E+01 9.506486E+00 6.716717E+00
1.212619E+01 -9.164523E+00 -7.940785E+00
1.408085E+01 1.320777E+01 4.881094E+00
2.221819E+01 -1.008653E+01 1.979671E+01
6.141267E+01 -6.050796E+01 1.050251E+01
2.138601E+01 -1.088660E+01 -1.840770E+01
2.340472E+01 -9.285376E-01 -2.338630E+01
7.428585E+00 6.727121E+00 -3.151145E+00
4.677724E+00 2.887295E+00 3.680303E+00
8.426842E+00 -4.747444E-01 -8.413458E+00
1.258324E+01 1.251070E+00 1.252090E+01
1.663190E+01 1.326424E+01 -1.003395E+01
1.092540E+01 1.083568E+00 -1.087153E+01
1.143612E+01 1.136188E+01 1.301029E+00
1.561891E+01 1.030676E+01 1.173547E+01
1.512097E+01 1.394668E+01 5.842420E+00
1.694413E+01 2.095900E+00 1.681401E+01
2.885349E+01 2.881783E+01 1.434176E+00
1.218478E+01 -3.746405E+00 1.159454E+01
3.072940E+00 -3.011533E+00 6.112522E-01
1.135372E+01 6.785493E-01 -1.133342E+01
1.050306E+01 4.104329E+00 9.667928E+00
1.785530E+01 -1.256134E+01 1.268954E+01
1.895318E+01 -9.093426E+00 -1.662927E+01
8.954419E+00 -3.179511E-01 8.948773E+00
3.052992E+01 2.881783E+01 -1.008011E+01
3.416539E+00 -1.218897E+00 3.191712E+00
3.184688E+01 -2.536350E+01 3.837408E+02
1.842808E+01 1.104403E+01 1.475207E+01
4.177567E+00 -1.015771E+00 -4.052193E+00
5.787171E+01 -5.572607E+01 1.561217E+01
1.911196E+01 1.528942E+01 1.146737E+01
2.347207E+01 1.755112E+01 -1.558513E+01
9.625697E+00 1.369799E+00 -9.527733E+00
1.884844E+01 2.907577E+00 -1.862283E+01
1.403421E+01 -1.017154E+01 -9.669489E+00
1.899515E+01 1.574927E+01 1.061961E+01
1.763356E+01 -1.698857E+01 4.725553E+00
7.191787E+00 3.981134E+00 -5.989354E+00
5.965348E+00 5.360610E+00 -2.617105E+00
1.300143E+01 6.929688E+00 -1.100075E+01
5.256917E+00 -3.227089E+00 4.149828E+00
3.016967E+01 3.268913E+00 2.999205E+01
1.763779E+01 -1.649478E+01 6.246089E+00
9.029892E+00 2.136834E+00 8.773419E+00
4.489513E+00 -2.237143E+00 3.892418E+00
2.998356E+00 -2.606232E+00 1.482463E+00
1.130270E+01 -1.129245E+01 -4.811672E-01
2.503127E+00 -3.339299E-01 -2.480753E+00
4.410811E+01 3.305003E+01 -2.920994E+01
3.205614E+01 -1.506062E+01 2.829794E+01
6.619920E+00 -6.197346E+00 2.327282E+00
1.218744E+01 -1.177738E+01 3.134790E+00
1.388171E+01 -7.906011E+00 -1.141038E+01
1.874951E+01 3.059689E+00 -1.849817E+01
9.234649E+00 -8.440364E+00 3.746865E+00
2.407267E+01 2.171377E+01 -1.039257E+01
1.041368E+01 5.362821E+00 8.926644E+00
1.266313E+01 1.252433E+01 1.869715E+00
3.263903E+01 -3.263225E+01 -6.653439E-01
1.055864E+01 -5.869791E+00 -8.776697E+00
2.903023E+01 1.483879E+01 -2.495125E+01
1.436954E+01 -1.212724E+01 7.708028E+00
7.437781E+00 -5.246282E+00 -5.272297E+00
3.799820E+01 -1.995910E+01 -3.233416E+01
7.424317E+00 7.054463E+00 2.314096E+00
2.656790E+00 -2.651323E+00 -1.703403E-01
4.772260E+01 3.560642E+02 -3.869157E+01
2.465768E+01 3.714161E+02 2.120485E+01
3.499887E+01 3.551522E+02 -1.981730E+01
1.195171E+01 8.229064E+00 3.943325E+02
7.860967E+00 -5.090229E+00 5.990356E+00
1.475230E+01 -1.133668E+00 1.470868E+01
3.097009E+01 -2.136072E+01 2.242467E+01
2.135094E+01 1.661049E+01 -1.341471E+01
5.915297E+00 -4.325613E+00 4.034825E+00
1.162930E+01 3.723759E+02 3.486708E-01
1.967305E+01 -1.008014E+01 -1.689437E+01
6.772144E+00 -5.213640E+00 4.322025E+00
8.689394E+00 5.448568E+00 -6.768949E+00
1.289894E+01 -4.404213E+00 -1.212376E+01
7.123717E+00 5.254710E+00 -4.809924E+00
4.206728E+01 -3.305954E+01 -2.601390E+01
1.483460E+01 -1.231335E+01 -8.273258E+00
3.878639E+00 3.850957E+00 -4.625717E-01
2.356511E+01 -2.350534E+01 1.677411E+00
2.820518E+01 -2.175466E+01 1.795179E+01
1.238172E+01 -8.720391E+00 8.789867E+00
2.317592E+01 3.664155E+02 1.509662E+01
1.274262E+01 3.716479E+02 3.130527E+00
7.289667E+00 4.513079E+00 -5.724628E+00
4.628131E+01 -4.137609E+01 2.073593E+01
1.093321E+01 -3.793927E+00 1.025384E+01
1.542261E+01 1.435511E+01 5.638067E+00
5.688921E+00 5.102555E+00 2.515502E+00
1.235012E+01 -5.628688E+00 1.099287E+01
7.045914E+00 -6.695683E+00 -2.193794E+00
5.249715E+01 6.134700E+00 -5.213747E+01
7.176583E+00 1.785256E+00 -6.950986E+00
1.246823E+01 9.603449E+00 7.951757E+00
2.159315E+01 -1.095012E+01 -1.861072E+01
4.081978E+01 -1.894421E+01 -3.615759E+01
5.782390E+00 -5.782318E+00 2.874086E-02
2.419771E+01 -2.416440E+01 1.269227E+00
3.259396E+01 -3.126991E+01 -9.195595E+00
2.720055E+01 1.872760E+01 -1.972681E+01
1.466567E+01 3.842097E+02 -1.466417E+01
2.657589E+01 -4.778895E+00 -2.614268E+01
5.402079E+01 4.641324E+01 2.764158E+01
5.248339E+00 -2.052080E+00 4.830531E+00
1.897421E+01 -1.573266E+01 1.060678E+01
4.382618E+00 2.603914E+00 -3.525191E+00
9.132612E+00 -7.286703E+00 -5.505322E+00
4.010818E+01 4.005388E+01 -2.086338E+00
2.080143E+01 1.262718E+01 -1.653038E+01
1.169624E+01 -1.164090E+01 -1.136358E+00
3.909321E+01 3.906169E+01 1.569394E+00
4.852746E+00 -3.713921E+00 -3.123449E+00
1.553346E+01 -1.895610E+00 1.541736E+01
2.634918E+01 -1.917790E+01 -1.806897E+01
5.735626E+01 5.669927E+01 8.656437E+00
2.247967E+01 -3.688253E+02 -1.658509E+01
2.350264E+00 1.528891E+00 1.785002E+00
2.926137E+01 1.575661E+01 2.465679E+01
3.184978E+01 6.643963E+00 3.114909E+01
2.160670E+01 -1.107696E+01 -1.855129E+01
3.089657E+01 8.667247E+00 2.965598E+01
4.523212E+01 -4.390201E+01 1.088842E+01
2.058734E+01 1.942736E+01 6.812936E+00
6.714382E+01 -4.611070E+01 -4.880672E+01
2.080696E+01 9.299111E+00 1.861333E+01
8.375169E+00 -7.555758E+00 3.613028E+00
1.091412E+01 1.015724E+01 3.993567E+00
5.954537E+00 -2.849345E+00 -5.228551E+00
5.121198E+01 6.115319E+00 5.084555E+01
1.803981E+01 1.583774E+01 8.637176E+00
2.680994E+00 1.703840E+00 -2.069941E+00
1.763594E+01 4.599770E+00 -1.702553E+01
1.173362E+01 9.968894E-01 1.169120E+01
1.202165E+01 1.201207E+01 -4.799054E-01
7.541869E+00 -5.869679E+00 4.735679E+00
9.398069E+00 -4.630831E+00 -8.177964E+00
1.361567E+01 -4.150590E+00 -1.296762E+01
2.522798E+01 2.393302E+01 7.978825E+00
1.428625E+01 3.718732E+02 -7.552368E+00
1.027177E+01 5.872328E-02 -1.027160E+01
6.301531E+00 -4.784244E+00 -4.101256E+00
9.787126E+00 9.730853E+00 1.048016E+00
6.381423E+01 -2.220956E+01 5.982467E+01
4.930189E+00 -4.837342E+00 -9.523088E-01
8.632706E+00 -4.825116E+00 3.958417E+02
6.762751E+00 -4.937859E-01 -6.744700E+00
2.169677E+01 -1.791477E+01 1.223972E+01
7.642479E+00 -7.152250E+00 2.693104E+00
1.564138E+01 -7.714353E+00 3.893933E+02
2.439857E+01 -2.435952E+01 1.379895E+00
1.431445E+01 1.264538E+01 -6.708040E+00
1.738576E+01 -5.172855E+00 1.659838E+01
5.640723E+01 -5.979723E+00 -5.608938E+01
2.960715E+01 -1.490088E+01 -2.558412E+01
2.857789E+01 1.179514E+01 -2.603019E+01
1.653859E+01 3.709933E+02 1.021525E+01
8.024844E+00 1.425628E+00 -7.897196E+00
3.023184E+01 2.914879E+01 8.019483E+00
2.364072E+01 1.047862E+01 2.119155E+01
1.667239E+01 -4.237689E+00 -1.612484E+01
5.958086E+00 3.383735E+00 -4.903991E+00
8.441395E+00 -8.173528E+00 2.109640E+00
1.657174E+01 3.729254E+02 1.232787E+01
3.444903E+01 -3.080623E+01 1.541792E+01
1.367471E+01 -1.196756E+00 -1.362224E+01
1.419657E+01 2.714591E+00 3.890654E+02
3.255791E+01 -3.033746E+01 1.181763E+01
1.627560E+01 1.208836E+01 -1.089801E+01
1.489266E+01 -9.704865E+00 1.129632E+01
4.611081E+01 2.172242E+01 -4.067362E+01
1.032030E+01 2.316299E+00 -1.005701E+01
2.271111E+01 2.266788E+01 -1.400744E+00
3.476756E+01 -2.563528E+01 -2.348650E+01
1.219219E+01 -7.434844E+00 -9.662944E+00
4.023565E+01 3.444541E+02 7.418043E+00
4.584707E+00 2.716231E+00 -3.693457E+00
1.175909E+01 1.134113E+01 3.107272E+00
1.530468E+00 1.332900E+00 -7.521360E-01
1.219968E+01 -1.159842E+01 3.782700E+00
1.824983E+01 1.219301E+01 -1.357892E+01
1.081671E+01 1.479868E+00 -1.071500E+01
1.242719E+01 6.768287E-01 1.240874E+01
1.333487E+01 8.872462E+00 9.954812E+00
4.156120E+01 -4.021589E+00 4.136618E+01
8.113769E+00 -2.553005E+00 7.701650E+00
3.746309E+00 -2.707032E+00 2.589751E+00
1.884693E+01 1.075027E+01 1.548026E+01
1.033169E+01 -8.503310E+00 5.868353E+00
1.051423E+01 -8.549782E+00 -6.119654E+00
1.632235E+01 1.567308E+01 -4.557820E+00
1.667526E+01 1.572049E+01 -5.561508E+00
3.734938E+01 -3.659353E+01 -7.475930E+00
1.842145E+01 1.453689E+00 1.836401E+01
2.987947E+01 1.282445E+01 -2.698733E+01
7.313157E+00 -7.115989E+00 1.686702E+00
1.067609E+01 -1.046176E+01 -2.128508E+00
4.601481E+00 4.501980E+00 9.517338E-01
1.549071E+01 2.793119E+00 1.523682E+01
2.239922E+01 2.203408E+01 4.027944E+00
2.828008E+01 -2.138292E+00 2.819913E+01
5.941538E+00 3.672460E+00 -4.670644E+00
8.433714E+00 -8.202084E+00 1.962996E+00
1.679525E+01 -4.017310E+00 -1.630772E+01
1.132567E+01 -8.555072E+00 7.421688E+00
1.489827E+01 2.410490E+00 -1.470197E+01
4.652326E+01 2.678520E+01 -3.803902E+01
7.157578E+00 5.763025E+00 4.244816E+00
1.045853E+01 1.424497E+00 -1.036106E+01
2.036881E+01 1.916561E+01 6.896938E+00
8.898830E+00 -8.548253E+00 -2.473165E+00
3.739560E+00 3.831489E+02 -3.641421E+00
1.266354E+01 1.052606E+01 -7.040412E+00
2.551794E+01 1.566598E+01 2.014305E+01
8.874569E+00 -8.657726E+00 1.949810E+00
3.186134E+01 -2.213120E+01 2.292062E+01
2.823615E+01 1.378755E+00 -2.820247E+01
1.125668E+01 1.076005E+01 3.306687E+00
2.529796E+01 2.182711E+00 -2.520362E+01
4.618176E+01 -3.655256E+01 -2.822525E+01
1.133719E+01 -3.707285E+00 -1.071391E+01
2.497810E+01 1.368679E+01 2.089444E+01
5.887957E+00 5.294186E+00 -2.576748E+00
6.584189E-01 4.705696E-01 -4.605211E-01
3.220422E+01 2.493960E+00 -3.210751E+01
1.176362E+01 3.722790E+02 1.000592E+00
2.066404E+01 8.162440E+00 -1.898360E+01
3.733410E+01 2.809294E+01 2.458906E+01
5.338659E+01 2.293404E+01 4.820952E+01
1.041979E+01 1.023088E+01 -1.975113E+00
2.827942E+01 1.868386E+00 -2.821763E+01
5.504282E+00 -2.355075E+00 -4.975012E+00
2.517462E+01 -1.815526E+01 -1.743984E+01
3.499429E+01 2.122303E+01 2.782415E+01
4.342887E+01 3.493826E+02 2.622404E+01
9.927669E+00 8.945736E+00 4.304930E+00
4.740321E+00 -3.210763E+00 -3.487356E+00
1.436223E+01 2.059695E+00 1.421377E+01
3.304963E+01 -2.660112E+01 1.961272E+01
9.383022E+00 -8.144411E+00 4.659364E+00
8.174285E+00 -5.565275E+00 -5.987208E+00
2.749428E+01 1.739714E+01 -2.129025E+01
5.849836E+00 -2.793383E+00 -5.139805E+00
2.006775E+00 -1.662498E+00 1.123942E+00
9.436362E+00 -7.862042E+00 5.218546E+00
4.222005E+01 -1.837723E+01 -3.801065E+01
3.185602E+01 -2.560307E+01 3.840451E+02
3.311824E+01 -2.991256E+01 1.421465E+01
1.643577E+01 -4.377163E+00 -1.584219E+01
1.086524E+01 6.353161E+00 8.814236E+00
1.097021E+01 1.065160E+01 -2.624670E+00
1.976990E+01 -7.742608E+00 -1.819068E+01
4.309893E+00 2.697299E+00 -3.361512E+00
2.793984E+00 -1.112947E+00 -2.562751E+00
1.000083E+01 -9.833593E+00 1.821304E+00
1.596412E+01 -6.140174E-01 -1.595230E+01
1.889620E+01 1.580425E+01 -1.035819E+01
1.439764E+01 1.272891E+01 -6.728081E+00
1.125147E+01 -9.302698E+00 6.328931E+00
2.061930E+01 -1.575609E+01 -1.330043E+01
4.298717E+01 2.778079E+01 -3.280434E+01
2.293725E+01 4.770510E-01 2.293228E+01
6.645374E+00 6.133958E+00 -2.556473E+00
2.191363E+01 -4.817433E+00 2.137755E+01
2.936953E+01 -2.596447E+00 2.925453E+01
3.660653E+00 3.000339E+00 2.097224E+00
1.192241E+01 1.192208E+01 8.931154E-02
9.008575E+00 -7.167011E+00 -5.457874E+00
4.534924E+00 4.534706E+00 -4.442535E-02
5.274929E+00 3.879694E-02 5.274786E+00
4.524492E+00 -4.521626E+00 1.610304E-01
3.501808E+01 2.126224E+01 2.782415E+01
2.829660E+01 2.107620E+01 1.888098E+01
7.988538E+00 -6.730048E+00 4.303858E+00
7.868149E+00 2.290195E+00 7.527468E+00
1.166006E+01 -1.142055E+01 -2.351193E+00
4.901774E+01 -9.602468E-01 4.900833E+01
1.357759E+01 -7.162430E+00 1.153475E+01
5.736736E+00 -3.771813E+00 4.322449E+00
1.496186E+01 -3.700262E+02 5.347074E+00
2.873452E+00 1.094221E+00 -2.656955E+00
7.336105E+00 -6.979645E+00 2.258978E+00
2.481833E+01 -2.200418E+01 1.147892E+01
1.123745E+01 -9.274373E+00 6.345577E+00
1.592522E+01 -3.608679E-01 -1.592113E+01
1.263671E+01 -8.558828E+00 9.296934E+00
4.350299E+00 -3.348444E+00 -2.777233E+00
3.860242E+01 3.771205E+01 8.243069E+00
4.900807E+01 -8.120822E-01 4.900134E+01
2.768189E+01 -3.567374E+02 4.799676E+00
1.136023E+01 1.113385E+01 2.256597E+00
1.932319E+01 -1.579155E+01 1.113609E+01
7.358393E+00 -6.979361E+00 2.331196E+00
8.198991E+00 6.794018E+00 -4.589637E+00
1.319469E+00 7.026060E-01 1.116845E+00
3.058237E+01 2.883501E+01 -1.018937E+01
2.360298E+01 -1.436829E+01 3.842743E+02
2.198091E+01 -4.710515E+00 2.147024E+01
1.814396E+01 -1.007914E+01 -1.508689E+01
8.632706E+00 -4.825116E+00 3.958417E+02
3.118568E+00 -3.092675E+00 -4.010332E-01
9.254814E+00 6.392588E+00 -6.692264E+00
2.382497E+01 1.356194E+01 -1.958834E+01
4.636894E+00 -2.830533E+00 -3.672719E+00
3.935714E+00 3.186764E+00 2.309628E+00
2.267421E+01 1.790026E+01 -1.391763E+01
2.674429E+01 -2.673695E+01 -6.268083E-01
7.273218E+00 5.805921E+00 4.380751E+00
2.271044E+01 -1.916168E+01 -1.218991E+01
1.718724E+01 -1.531688E+01 7.797071E+00
7.717833E+00 -6.773445E+00 -3.699376E+00
4.355143E+01 3.492338E+02 2.623044E+01
1.837030E+01 1.328325E+00 1.832221E+01
3.806879E+01 5.765654E+00 3.762965E+01
2.763592E+01 -1.546408E+01 -2.290428E+01
3.030434E+01 2.921299E+01 8.059436E+00
1.629899E+01 8.211622E+00 1.407929E+01
2.430596E+01 -2.104876E+01 1.215441E+01
5.635099E+00 3.902030E+00 -4.065526E+00
1.661781E+01 -1.333246E+01 9.919537E+00
1.344584E+01 -8.414368E+00 1.048756E+01
4.348477E+00 -2.334569E+00 3.668657E+00
1.167261E+01 -1.061374E+01 4.857807E+00
2.369558E+01 -1.380729E+01 1.925719E+01
1.240603E+01 -8.417417E+00 9.113549E+00
1.175389E+01 -8.587381E+00 8.025640E+00
9.430584E+00 7.187030E+00 -6.105940E+00
1.546550E+01 1.383592E+01 -6.910065E+00
1.143645E+01 3.521875E+00 -1.088066E+01
1.586671E+01 -1.554738E+01 -3.167267E+00
8.171320E+00 6.623584E+00 -4.785249E+00
1.512038E+01 -6.796987E+00 1.350655E+01
5.261805E+00 -2.074264E+00 4.835703E+00
4.528873E+01 -4.395552E+01 1.090785E+01
4.678132E+00 3.124952E+00 3.481321E+00
1.424263E+01 -9.237496E+00 -1.084071E+01
1.124396E+01 5.415021E-01 1.123091E+01
9.420911E+00 8.423364E+00 -4.219065E+00
1.223200E+01 -3.159181E+00 -1.181700E+01
2.763741E+01 3.563789E+02 9.485328E-01
2.373774E+01 -1.412296E+01 -1.907936E+01
6.749633E+00 -4.720574E+00 4.824285E+00
1.281081E+01 -1.038656E+01 7.499074E+00
7.453736E+00 1.508621E+00 7.299469E+00
2.104507E+01 1.082373E+01 1.804832E+01
6.253815E+00 6.128835E+00 1.244017E+00
1.435708E+01 -1.430990E+01 -1.162955E+00
1.242658E+01 3.791737E+00 1.183396E+01
2.786525E+01 2.690422E+01 7.254982E+00
1.440268E+01 -9.229109E+00 -1.105716E+01
1.089795E+01 6.346558E+00 8.859255E+00
3.109011E+01 2.148838E+01 2.246875E+01
3.814150E+00 -2.888143E+00 -2.491259E+00
1.437480E+01 -9.717734E+00 -1.059247E+01
5.887539E+00 -3.697232E+00 -4.581876E+00
1.596913E+01 -1.566187E+01 -3.117480E+00
1.231809E+01 -1.117674E+01 5.178388E+00
5.074856E+00 2.216708E+00 -4.565126E+00
1.683597E+01 -1.665412E+01 2.467863E+00
7.617799E+00 4.626802E+00 -6.051740E+00
2.039467E+01 -1.921308E+01 6.841073E+00
5.111249E+01 -5.076542E+01 5.946274E+00
1.340281E+01 1.263051E+01 -4.483929E+00
1.158051E+01 -1.028153E+01 -5.329014E+00
3.319544E+01 -3.008707E+01 1.402518E+01
1.972480E+01 -1.015660E+01 -1.690891E+01
5.245953E+01 5.075292E+01 1.327190E+01
4.968410E+00 4.722344E+00 -1.544205E+00
6.993415E+00 1.502868E+00 -6.830025E+00
1.810930E+01 -1.005403E+01 -1.506198E+01
5.280435E+00 -5.270378E+00 3.257515E-01
1.664260E+01 -4.838411E+00 1.592375E+01
1.903563E+01 1.849557E+01 4.502095E+00
1.220042E+01 9.190159E+00 -8.024418E+00
2.177438E+01 -2.580153E+00 2.162097E+01
9.885407E+00 -5.288215E+00 8.352009E+00
1.240936E+01 -1.590530E+00 -1.230701E+01
9.386109E+00 -8.562517E+00 3.844781E+00
2.240520E+01 -2.075910E+01 8.429269E+00
1.508859E+01 -1.398571E+01 5.662630E+00
1.332217E+01 -8.015571E+00 1.064100E+01
9.305399E+00 -9.134948E+00 1.772904E+00
6.272331E+00 6.151059E+00 1.227443E+00
1.851391E+01 1.849615E+01 8.106505E-01
3.343572E+01 -3.516855E+02 3.944140E+02
7.841334E+00 -2.711229E+00 3.956423E+02
1.845748E+01 1.344247E+00 1.840847E+01
1.437628E+01 -1.333938E+01 5.360814E+00
5.253251E+00 4.484541E+00 -2.735971E+00
1.335224E+01 1.315450E+01 -2.289419E+00
4.136665E+01 -4.128983E+01 2.519829E+00
1.597018E+01 -1.565631E+01 -3.150624E+00
4.588497E+00 4.301635E+00 -1.596946E+00
7.125308E+00 7.077088E+00 -8.275457E-01
8.489336E+00 3.220177E+00 -7.854889E+00
9.118634E+00 7.997714E+00 -4.380188E+00
1.793154E+01 -3.532412E+00 -1.758016E+01
3.244704E+01 2.989532E+01 1.261272E+01
1.756633E+01 7.896381E+00 1.569150E+01
9.594628E+00 9.553271E+00 8.898948E-01
9.786766E+00 3.824405E+02 -9.661721E+00
2.970840E+01 -1.546542E+01 -3.776345E+02
2.057146E+01 -1.446026E+01 1.463167E+01
2.136505E+01 2.159170E+00 -2.125567E+01
8.273527E+00 7.102835E+00 -4.242757E+00
1.694433E+01 -3.734708E+00 1.652762E+01
1.726136E+01 -8.030829E+00 -1.527941E+01
1.414752E+01 -2.905050E+00 -1.384605E+01
6.980332E+00 -6.722886E+00 1.878255E+00
1.678199E+01 -8.568398E+00 1.442975E+01
2.781107E+01 -2.460495E+01 1.296349E+01
9.460896E+00 9.427902E+00 -7.894345E-01
1.245458E+01 3.719084E+00 1.188633E+01
6.687788E+00 -5.182133E+00 4.227529E+00
4.228084E+01 3.504631E+01 -2.365218E+01
2.735184E+01 -2.050268E+01 1.810423E+01
5.641123E+00 3.414675E+00 4.490242E+00
5.520890E+00 5.203545E-01 5.496313E+00
5.545724E+01 5.255754E+01 1.769776E+01
6.503428E+00 -6.487420E+00 4.560164E-01
9.936082E+00 8.922320E+00 -4.372406E+00
2.740316E+01 -1.418881E+01 -2.344378E+01
2.540100E+01 8.147567E-01 2.538793E+01
4.626779E+00 -4.668165E-01 3.983968E+02
2.273909E+01 -1.915123E+01 -1.225955E+01
3.789893E+00 -4.475056E-01 3.763380E+00
1.424731E+01 1.351998E+01 -4.493975E+00
2.210927E+01 -1.652250E+01 1.469105E+01
1.552694E+01 -1.306772E+01 -8.385731E+00
1.576003E+01 1.413428E+01 6.971429E+00
2.723826E+01 -2.035091E+01 1.810423E+01
1.507794E+01 -3.702924E+02 -6.280595E+00
2.967137E+00 -2.780249E+00 1.036397E+00
3.493868E+01 3.001259E+01 -1.788730E+01
5.501698E+00 -2.195045E+00 5.044845E+00
1.924063E+01 -1.921562E+01 9.807921E-01
2.109181E+01 1.936865E+01 8.349825E+00
2.006576E+01 3.335562E+00 1.978658E+01
6.124091E+00 -2.444581E+00 -5.615026E+00
3.522395E+00 -3.515143E+00 2.259106E-01
8.220931E+00 -5.586521E+00 -6.031127E+00
2.027803E+01 -3.795008E+00 1.991975E+01
1.771710E+01 1.767558E+01 1.212120E+00
1.245458E+01 3.719084E+00 1.188633E+01
3.390337E+00 -2.218828E+00 -2.563433E+00
1.167319E+01 -1.143804E+01 -2.331227E+00
9.861111E+00 4.735013E+00 8.649922E+00
1.823860E+01 9.562614E-01 -1.821351E+01
2.347200E+01 2.347157E+01 -1.420285E-01
6.496455E+00 -5.540066E-01 6.472790E+00
4.748177E+01 4.592416E+01 -1.206190E+01
3.031384E+01 7.276116E+00 2.942765E+01
1.348601E+01 1.117258E+01 7.552875E+00
2.156174E+00 6.845385E-01 -2.044625E+00
3.140547E+00 1.521463E+00 -2.747396E+00
1.637212E+01 -5.462397E-01 -1.636301E+01
1.756734E+01 -7.211524E+00 1.601890E+01
1.414084E+01 -3.550850E+00 1.368777E+01
2.581069E-01 -2.502180E-01 -6.332579E-02
1.687371E+01 1.012591E+00 -1.684330E+01
2.134447E+01 2.133783E+01 -5.323043E-01
1.702543E+01 -1.640998E+01 -4.536289E+00
4.655136E+01 3.702225E+01 2.822024E+01
4.935057E+00 -2.412324E+00 -4.305285E+00
5.429469E+00 -2.165474E+00 4.978942E+00
1.768970E+01 3.663929E+02 1.707198E+00
1.543575E+01 1.430150E+01 5.807708E+00
9.910281E+00 3.478320E+00 -9.279815E+00
1.537970E+01 -2.215221E+00 1.521933E+01
2.366171E+01 -2.102624E+01 -1.085238E+01
8.060377E+00 -8.002101E+00 9.674987E-01
1.437494E+01 9.549940E+00 -1.074419E+01
7.857325E+00 -7.573554E+00 2.092566E+00
1.053469E+01 8.891584E+00 5.649731E+00
3.332650E+01 1.454628E+01 -2.998435E+01
6.835024E+00 6.269742E+00 -2.721743E+00
3.305263E+00 3.301951E+00 1.479259E-01
3.745226E+01 2.863976E-01 -3.745117E+01
4.763826E+00 1.283001E+00 4.587804E+00
3.393145E+01 1.133676E+01 -3.710184E+02
4.285783E+01 -1.018542E+01 -4.162992E+01
1.543663E+01 4.786168E+00 1.467590E+01
1.873317E+01 -1.806286E+00 1.864588E+01
1.090499E+01 -1.877485E+00 1.074215E+01
7.804520E+00 -7.740475E+00 -9.977928E-01
1.300833E+01 1.222300E+01 4.451396E+00
8.629719E+00 -5.372316E+00 6.753538E+00
1.825692E+01 3.996772E-01 -1.825254E+01
1.208578E+01 -1.152165E+01 3.649351E+00
2.298919E+01 1.817732E+01 1.407437E+01
2.550635E+01 7.174614E-01 2.549626E+01
1.000292E+01 8.959472E+00 -4.448181E+00
2.604825E+00 -1.496213E+00 -2.132243E+00
3.095625E+01 -5.966332E+00 -3.037585E+01
4.441803E+00 1.516773E+00 -4.174807E+00
1.335270E+01 -1.119615E+01 -7.276030E+00
1.818508E+01 4.886240E+00 -1.751633E+01
5.440135E+00 2.513111E+00 4.824868E+00
3.341400E+01 1.462648E+01 -3.004266E+01
6.285013E+00 3.816972E+02 -5.847936E+00
1.064914E+01 -9.047205E+00 5.617135E+00
1.005715E+01 9.762594E+00 2.416196E+00
8.311534E+00 -6.560555E+00 5.103011E+00
1.760551E+01 3.668475E+02 3.968109E+00
1.274701E+00 -7.110537E-01 -1.057953E+00
9.819969E+00 8.348970E+00 -5.169768E+00
1.622107E+01 -1.341578E+01 9.118121E+00
2.141091E+01 2.140457E+01 -5.209790E-01
8.200256E+00 -5.499146E+00 -6.083058E+00
2.426269E+01 -3.679115E+02 -1.816148E+01
1.488516E+00 1.243175E-01 1.483315E+00
2.251849E+00 8.958957E-01 -2.065961E+00
6.060309E+00 6.661010E-01 -6.023591E+00
2.916563E+01 2.057043E+01 2.067587E+01
1.085789E+01 -3.624842E+00 -1.023495E+01
7.494568E+00 1.516773E+00 7.339479E+00
3.666718E+01 -3.476140E+02 4.532523E+00
9.082813E+00 -4.501605E+00 7.888793E+00
1.821020E+01 1.164567E+01 -1.399963E+01
3.818852E+01 2.064445E+01 3.212740E+01
1.065540E+01 -9.049226E+00 5.625747E+00
4.193816E+01 3.513342E+02 -2.630126E+01
3.299742E+01 -2.983449E+01 1.409728E+01
6.271055E+00 3.424180E+00 5.253677E+00
1.194457E+01 -1.060732E+01 5.491587E+00
9.943256E+00 3.790841E+02 8.643074E+00
8.680350E+00 -8.040309E+00 3.271376E+00
7.417081E+00 2.503613E+00 -6.981763E+00
9.365899E+00 8.629973E+00 -3.639182E+00
3.868456E+01 3.453242E+02 8.211280E-01
7.615810E+00 7.412139E+00 1.749503E+00
6.121221E+00 3.344426E+00 5.126808E+00
9.269647E+00 -9.148465E+00 1.493971E+00
4.246107E-01 -3.725104E-01 -2.037897E-01
2.105225E+01 -2.019042E+01 -5.961895E+00
1.579733E+01 -1.549520E+01 -3.074789E+00
5.157496E+00 7.195572E-01 5.107054E+00
7.458596E+00 -7.220776E+00 1.868431E+00
5.707748E+00 3.297170E+00 4.659084E+00
1.360900E+01 1.276402E+01 4.720658E+00
7.071085E+00 9.294909E-01 -7.009728E+00
1.296547E+01 1.268910E+01 2.662719E+00
9.956876E+00 -5.359666E+00 8.391266E+00
6.431025E+00 5.930539E+00 2.487325E+00
1.538852E+01 -1.177798E+01 9.903831E+00
3.077918E+01 2.926209E+01 9.544002E+00
1.172609E+01 -5.631904E+00 -1.028508E+01
2.126131E+01 2.072794E+01 -4.732435E+00
3.136412E+00 -2.871625E+00 1.261290E+00
9.412552E+00 9.385845E+00 7.085642E-01
9.939449E+00 -1.184342E+00 -9.868637E+00
3.625193E+01 3.565613E+02 2.369218E+01
1.718665E+01 3.672227E+02 3.728735E+00
1.675934E+01 -1.318980E+01 -1.033948E+01
9.252375E+00 1.104703E-01 9.251715E+00
2.543794E+01 -3.595011E+02 -6.847882E+00
1.735921E+01 7.848681E+00 1.548355E+01
9.450914E+00 -3.448860E+00 3.942008E+02
2.829273E+01 4.765642E+00 2.788848E+01
9.404361E+00 -1.634160E+00 -9.261292E+00
1.677205E+01 1.599084E+01 5.059135E+00
2.902817E+01 -1.153843E+01 2.663643E+01
1.541677E+01 -7.753458E+00 1.332519E+01
5.070415E+00 3.954934E+00 -3.172949E+00
2.062029E+01 -1.446135E+01 1.469918E+01
3.543978E+01 -2.297802E+01 -2.698126E+01
8.680458E+00 -5.380806E+00 6.811554E+00
4.151638E+01 -3.789592E+01 -1.695609E+01
5.086832E+00 5.083263E+00 -1.905060E-01
4.156000E+01 3.516480E+02 -2.608794E+01
7.674578E+00 -4.927471E+00 -5.883806E+00
3.258658E+01 3.117915E+01 -9.473428E+00
8.475725E+00 7.784602E+00 -3.352296E+00
1.271208E+01 -9.978870E+00 7.875220E+00
2.336583E+00 3.455202E-01 2.310895E+00
4.205004E+01 -3.600066E+02 -3.453294E+01
3.790655E+00 3.716382E+00 7.467093E-01
4.868250E+00 -2.062092E+00 -4.409947E+00
8.708165E+00 -8.119473E+00 -3.147425E+00
5.994148E+00 -1.635023E+00 -5.766846E+00
1.189958E+01 5.547041E+00 -1.052760E+01
3.649134E+00 -1.202674E+00 -3.445251E+00
1.912931E+01 1.519667E+01 -1.161859E+01
3.331459E+01 -2.792830E+00 -3.319732E+01
1.143325E+01 3.983525E+00 1.071685E+01
4.992742E+00 4.200993E+00 -2.697987E+00
3.653343E+01 -3.529053E+01 9.448268E+00
5.143333E+00 -5.079351E+00 8.087468E-01
9.932877E+00 -5.469486E+00 8.291367E+00
1.667782E+01 -6.028536E+00 1.555013E+01
8.991231E+00 -6.420793E+00 -6.294096E+00
9.396914E+00 4.422063E+00 8.291403E+00
1.210168E+01 1.137471E+01 3.988688E+02
1.104241E+01 -8.865455E+00 6.583196E+00
1.843237E+01 1.412465E+00 1.837817E+01
3.659267E+00 -1.937093E+00 3.104498E+00
5.560635E+00 -2.441299E+00 4.996070E+00
1.104241E+01 -8.865455E+00 6.583196E+00
7.298749E+00 -6.831654E+00 2.569094E+00
1.597667E+01 -1.580805E+01 -2.315054E+00
1.572635E+01 -1.568552E+01 1.132516E+00
6.105916E+00 6.050527E+00 8.205689E-01
3.861358E+01 3.287341E+01 -2.025703E+01
1.172609E+01 -5.631904E+00 -1.028508E+01
9.603623E+00 8.658144E+00 4.155253E+00
1.845420E+01 1.845136E+01 -3.239393E-01
1.589283E+01 3.642769E+00 1.546972E+01
2.085969E+01 1.892221E+01 3.942207E+02
1.133820E+01 -1.133814E+01 -3.550492E-02
1.079946E+01 -7.331848E+00 7.929210E+00
1.664099E+01 2.573322E+00 3.865592E+02
3.850204E+01 3.279668E+01 -2.016891E+01
3.909803E+01 3.449646E+02 -2.212368E+00
1.497410E+01 8.603221E+00 1.225594E+01
8.895933E+00 7.597775E+00 4.627250E+00
8.500434E+00 -1.718995E+00 -8.324809E+00
1.644218E+01 -1.641053E+01 1.019740E+00
1.157129E+01 -1.002147E+01 5.784882E+00
5.322493E+00 -5.248866E+00 8.822334E-01
1.985477E+01 1.111854E+01 -1.644962E+01
5.795724E+00 -3.795309E+00 -4.380188E+00
2.221240E+00 -1.322840E+00 1.784377E+00
4.503515E+00 3.832964E+02 -4.448211E+00
1.674338E+01 9.863767E+00 1.352948E+01
9.807251E+00 5.079035E+00 8.389611E+00
1.845420E+01 1.845136E+01 -3.239393E-01
4.307729E+00 -2.168534E-02 3.986923E+02
1.198704E+01 6.620994E+00 -9.992577E+00
1.563618E+01 1.334669E+01 -8.145914E+00
9.712403E+00 9.372005E+00 -2.548786E+00
1.214854E+01 6.019547E+00 1.055235E+01
3.282848E+00 -1.582017E+00 2.876510E+00
2.503536E+01 2.349555E+01 8.644566E+00
7.827564E+00 -5.565123E+00 5.504559E+00
3.928020E+01 3.447817E+02 -2.205171E+00
3.411430E+00 8.641966E-01 -3.300154E+00
1.615116E+01 1.608274E+01 1.485078E+00
1.635843E+01 -3.974049E+00 -1.586837E+01
1.114554E+01 9.276073E+00 -6.178795E+00
1.441259E+01 9.073101E-01 -1.438401E+01
4.543859E+01 3.704588E+00 -4.528732E+01
1.167158E+01 -3.826385E+00 1.102654E+01
8.173951E+00 -7.657540E-01 8.138003E+00
4.933615E+00 6.602348E-01 -4.889238E+00
1.384171E+01 -4.153592E+00 -1.320381E+01
1.213888E+01 -7.460013E+00 -9.576043E+00
1.120364E+01 -2.166387E+00 -1.099220E+01
5.881377E+01 4.946307E+01 -3.181924E+01
2.632998E+01 1.890679E+00 -2.626201E+01
2.404087E+01 -7.837927E+00 -2.272730E+01
5.673347E+00 -3.972865E+00 -4.050088E+00
6.419651E+00 6.350751E+00 9.380153E-01
2.621082E+00 1.933791E+00 1.769329E+00
6.349651E+00 6.286876E+00 8.906476E-01
1.893852E+01 1.695093E+01 -8.445916E+00
5.574879E+00 -7.753857E-01 -5.520693E+00
8.039534E+00 -2.492843E+00 -7.643288E+00
1.152976E+01 -2.673677E+00 -1.121547E+01
2.004058E+01 7.840590E+00 -1.844315E+01
3.875915E+01 3.677017E+02 3.516583E+01
1.926588E+01 -8.561215E+00 -1.725919E+01
3.464877E+01 -3.286097E+01 1.098606E+01
5.881377E+01 4.946307E+01 -3.181924E+01
1.006262E+01 2.047282E+00 9.852159E+00
1.454154E+01 -6.891776E+00 1.280467E+01
8.684600E+00 8.531927E+00 1.621263E+00
1.059631E+01 1.057553E+01 6.632345E-01
5.330281E+01 2.353951E+01 4.782344E+01
1.614404E+01 -1.608994E+01 -1.320531E+00
4.084110E+00 -2.832729E+00 2.942040E+00
8.212113E+00 4.659558E+00 -6.762198E+00
1.813529E+01 3.661400E+02 3.148112E+00
1.195703E+01 6.604184E+00 -9.967709E+00
1.832072E+01 -1.011135E+01 -1.527774E+01
2.213306E+01 -1.280785E+01 1.805080E+01
2.191673E+01 -2.119638E+01 -5.572851E+00
2.308578E+00 -2.307643E+00 4.030657E+02
1.426524E+01 3.930755E-01 -1.425982E+01
2.216816E+01 3.685759E+02 -1.592241E+01
2.080733E+01 1.834018E+01 9.827652E+00
8.525731E+00 -7.292945E+00 -4.415999E+00
2.827403E+01 4.770695E+00 2.786864E+01
2.822016E+01 1.076605E+01 -2.608581E+01
8.918916E+00 1.405654E+00 8.807452E+00
4.343932E+00 1.688488E+00 -4.002343E+00
1.813176E+01 4.735756E+00 1.750238E+01
4.392885E+01 -3.401907E+02 3.238504E+00
7.858633E+00 6.392856E+00 4.570504E+00
1.374343E+01 1.132599E+00 -1.369668E+01
1.710473E+01 -3.107130E+00 1.682015E+01
4.441848E+01 -3.177830E+01 -3.103451E+01
9.145235E+00 8.370822E+00 3.683022E+00
3.081068E+00 -1.817809E+00 -2.487680E+00
2.879226E+01 2.441290E+01 -1.526449E+01
9.152296E+00 -3.206445E+00 -8.572237E+00
1.095274E+01 3.730677E+02 6.683404E-01
2.096895E+01 -1.924220E+01 -8.332747E+00
1.032928E+01 1.030738E+01 6.722932E-01
6.622844E+00 -4.835249E+00 4.525752E+00
3.113155E+01 -3.104509E+01 2.318570E+00
7.117191E+00 6.138122E+00 3.602481E+00
1.556029E+01 1.451524E+01 5.606284E+00
1.794654E+01 1.604611E+01 -8.037444E+00
2.435474E+00 4.048336E-01 -2.401592E+00
2.195051E+01 -4.798877E+00 -2.141952E+01
8.404889E+00 -3.449237E+00 -7.664524E+00
1.089790E+01 -2.303064E+00 1.065176E+01
3.005526E+00 -2.989368E+00 3.112309E-01
3.838760E+01 3.264579E+01 -2.019554E+01
1.167281E+01 5.503294E+00 -1.029408E+01
2.295883E+00 1.461109E-01 -2.291229E+00
1.283170E+01 -1.125930E+01 6.154729E+00
1.760839E+01 1.682233E+01 5.202367E+00
1.906393E+01 1.805532E+01 3.968813E+02
7.637399E+00 7.620198E+00 5.122997E-01
2.383816E+00 2.379257E+00 -1.473573E-01
2.429711E+01 3.717495E+02 -2.098275E+01
1.570934E+01 8.406626E-02 3.872909E+02
5.505184E+00 3.538927E+00 4.216995E+00
3.945901E+01 -3.935942E+01 2.801800E+00
1.432788E+01 -9.365098E+00 -1.084357E+01
2.026609E+00 -1.901585E+00 7.007986E-01
9.289630E+00 2.597784E+00 8.919010E+00
7.881162E+00 -5.498817E+00 5.645860E+00
1.361769E+01 1.361594E+01 2.185933E-01
1.793571E+01 -5.324769E+00 1.712707E+01
1.869839E+01 -1.530411E+01 1.074310E+01
7.598592E+00 -6.091411E+00 -4.542391E+00
1.142136E+01 4.162899E+00 1.063568E+01
1.109607E+01 3.077271E+00 -1.066083E+01
6.062910E+00 2.965318E+00 5.288266E+00
7.080730E+00 7.211438E-01 -7.043911E+00
8.072141E+00 -4.211923E+00 -6.886157E+00
5.283032E+00 4.709680E+00 -2.393604E+00
1.158987E+01 -2.099444E+00 1.139813E+01
1.578994E+01 1.478413E+01 -5.545401E+00
4.141412E+00 -3.863127E+00 1.492493E+00
2.551174E+00 7.591559E-01 2.435605E+00
1.686055E+01 -9.816441E+00 1.370823E+01
3.177523E+01 -3.160176E+01 3.315807E+00
1.249760E+01 1.937450E+00 1.234651E+01
1.127879E+01 9.743206E+00 5.681645E+00
1.540592E+01 4.728272E+00 1.466240E+01
3.907372E+01 3.787652E+01 9.598182E+00
8.783054E+00 -2.795721E+00 -8.326223E+00
2.752216E+01 5.547473E+00 -2.695728E+01
9.025024E+00 -8.874021E+00 -1.644021E+00
5.490760E+00 -6.948592E-01 3.975534E+02
9.037319E+00 -9.034966E+00 2.061956E-01
4.357331E+00 3.803851E+02 2.432821E+00
3.719638E+00 -1.348285E+00 3.466675E+00
2.178820E+01 1.854168E+01 1.144254E+01
1.543136E+01 1.441552E+01 5.506348E+00
1.683109E+01 -4.427689E+00 1.623826E+01
1.154724E+01 2.865181E+00 1.118613E+01
1.200760E+01 1.200658E+01 -1.567358E-01
1.614204E+01 -1.230776E+01 -1.044436E+01
6.918301E+00 -1.870325E+00 6.660689E+00
1.666656E+01 -9.681466E+00 1.356626E+01
8.626006E+00 -3.084545E+00 -8.055654E+00
2.929127E+01 7.061284E+00 2.842739E+01
2.632351E+01 1.547447E+01 -2.129479E+01
1.785705E+01 -1.761220E+01 2.946953E+00
1.024241E+01 9.280576E+00 -4.333332E+00
2.462333E+01 3.726252E+02 -2.183853E+01
1.260681E+01 1.213207E+01 3.427037E+00
4.257093E+00 2.435907E+00 -3.491303E+00
3.143914E+01 -4.377609E+00 3.113288E+01
4.242015E+01 2.091346E+01 3.660934E+02
1.978174E+01 -1.957598E+01 -2.845747E+00
3.636036E+00 -1.489028E+00 3.317160E+00
7.709646E+00 5.732799E+00 5.154964E+00
1.825597E+01 1.160008E+01 -1.409676E+01
2.364595E+01 -2.325005E+01 -4.308820E+00
3.216080E+01 -3.522261E+02 -4.973555E+00
2.989688E+01 1.029024E+01 2.807017E+01
1.100227E+00 -9.635186E-01 5.311614E-01
1.019037E+01 9.012431E+00 4.756027E+00
1.455002E+01 1.351544E+01 5.388515E+00
2.365822E+01 -2.082941E+01 -1.121817E+01
1.592208E+01 -1.306647E+01 9.098343E+00
5.734849E+00 2.913599E+00 -4.939578E+00
6.908111E+00 -4.087243E+00 -5.569240E+00
1.905309E+01 1.808828E+01 3.970138E+02
2.252402E+01 1.630675E+01 -1.553775E+01
4.902695E+01 1.639953E+01 -4.620278E+01
2.806843E+01 1.061648E+01 -2.598321E+01
4.202497E+01 3.749502E+01 -1.897950E+01
1.889580E+01 -1.889056E+01 4.449617E-01
2.325262E+01 -2.073715E+01 -1.051928E+01
8.192745E+00 -2.351232E+00 7.848106E+00
1.342180E+01 1.068471E+01 8.122916E+00
2.549324E+00 3.833422E+02 2.463009E+00
1.303512E+01 -4.156801E+00 1.235456E+01
7.971579E+00 -6.746822E+00 4.245759E+00
7.566321E+00 -7.318834E+00 1.919343E+00
9.372833E+00 -9.253051E+00 1.493668E+00
1.354493E+01 1.325723E+01 2.776841E+00
1.737749E+01 3.724481E+02 1.298198E+01
1.120200E+01 -1.077759E+01 3.054238E+00
1.175370E+01 5.510288E+00 -1.038201E+01
7.695728E+00 7.571673E+00 1.376227E+00
5.773294E+00 -4.126571E+00 4.037615E+00
8.130992E+00 -7.878130E+00 -2.011988E+00
2.097618E+01 1.909303E+01 8.686560E+00
2.711217E+01 -3.595855E+02 1.178988E+01
2.063871E+00 -1.229459E+00 1.657708E+00
2.896203E+00 2.200034E+00 -1.883571E+00
3.799084E+00 -4.263013E-01 -3.775090E+00
2.556628E+01 2.546712E+01 2.249453E+00
2.813422E+01 -3.562241E+02 4.476009E+00
7.558942E+00 -5.934243E-01 7.535612E+00
3.084526E+01 -3.540681E+02 -7.450426E+00
2.773752E+01 3.562674E+02 5.225589E-01
2.790243E+01 -1.782850E+01 -2.146369E+01
1.159915E+01 1.158911E+01 -4.826218E-01
1.322445E+01 8.153399E+00 -1.041193E+01
1.024559E+01 -1.910579E+00 1.006587E+01
1.111194E+01 -2.057233E+00 -1.091984E+01
8.849974E+00 -1.125377E+00 -8.778130E+00
1.959595E+01 -1.472207E+01 -1.293298E+01
1.202160E+01 -1.180839E+01 -2.254065E+00
3.785312E+01 -3.022928E+01 -2.278266E+01
1.124079E+01 -1.100367E+01 -2.296614E+00
4.298731E+00 2.461149E+00 -3.524462E+00
1.361825E+01 9.892333E+00 -9.359411E+00
3.337883E+01 -4.909159E+00 -3.301585E+01
8.875330E+00 2.739304E+00 8.442020E+00
3.469694E+00 -1.251548E+00 -3.236109E+00
1.048340E+01 3.114934E-02 -1.048336E+01
1.687053E+01 -1.676873E+01 1.850486E+00
2.528666E+01 -1.575501E+01 1.977864E+01
3.909206E+01 -3.451216E+02 -4.081634E+00
1.037198E+01 8.205773E+00 -6.343762E+00
1.174145E+01 -1.170785E+01 -8.877375E-01
3.691685E+00 3.198168E+00 1.843978E+00
1.848694E+01 1.846574E+01 8.850669E-01
2.823034E+01 -1.918674E+00 2.816506E+01
2.061709E+01 2.019971E+01 4.127506E+00
1.560566E+01 1.226638E+01 -9.647416E+00
1.147588E+01 1.142891E+01 1.037274E+00
2.397240E+01 -1.974924E+01 1.358836E+01
6.954032E+00 -5.600291E+00 -4.122536E+00
7.524247E+00 -4.491651E+00 3.969635E+02
8.172406E+00 -8.168298E+00 -2.590920E-01
4.894871E+01 4.331749E+00 4.875666E+01
4.654072E+01 5.250133E+00 -4.624364E+01
9.277140E+00 9.258793E+00 5.831550E-01
7.716234E+00 -4.823684E+00 -6.022652E+00
2.198801E+01 2.181477E+01 2.754652E+00
7.929557E+00 5.001756E+00 -6.153073E+00
5.154944E+01 3.376656E+02 2.259362E+01
1.582768E+01 -1.551447E+01 -3.133154E+00
1.842341E+01 1.839993E+01 9.298714E-01
8.523250E+00 -4.124036E+00 -7.459097E+00
1.350395E+01 -3.765787E+00 -1.296825E+01
1.578109E+01 1.571016E+01 1.494492E+00
1.691584E+01 -1.681309E+01 1.861706E+00
1.274093E+01 1.229135E+01 3.354701E+00
4.016765E+00 3.378064E+00 2.173267E+00
1.044816E+01 8.398446E+00 -6.215324E+00
3.486593E+01 2.687824E+01 -2.220795E+01
2.896203E+00 2.200034E+00 -1.883571E+00
3.198339E+00 -2.057325E+00 -2.448833E+00
2.799047E+01 -6.421385E-01 -2.798310E+01
4.421424E+00 -4.349773E+00 7.927557E-01
3.779121E+01 5.868432E+00 3.733279E+01
4.900748E+00 3.825901E+02 -4.693575E+00
2.946321E+01 1.613826E+01 2.465030E+01
2.634979E+01 -1.882336E+01 1.843888E+01
1.511368E+01 1.130386E+01 1.003225E+01
1.895739E+01 3.688312E+02 1.137054E+01
5.686280E+00 -3.978280E+00 4.062889E+00
1.024677E+01 -3.089336E+00 9.769971E+00
3.479923E+01 2.741009E+01 -2.144000E+01
1.223135E+01 3.412223E+00 1.174575E+01
3.115172E+00 1.612052E+00 -2.665630E+00
1.437586E+01 1.556558E-02 3.886242E+02
2.356236E+01 -2.081990E+01 -1.103252E+01
2.146092E+01 1.389533E+01 -1.635516E+01
1.204312E+01 9.933723E+00 6.808656E+00
9.125413E+00 -1.535014E+00 -8.995382E+00
1.058921E+01 -5.457949E+00 -9.074259E+00
4.421424E+00 -4.349773E+00 7.927557E-01
7.830302E+00 4.492795E-01 -7.817403E+00
9.682274E+00 9.361666E+00 -2.470959E+00
2.318178E+01 2.024244E+01 1.129773E+01
2.043748E+01 -1.277060E+01 -1.595626E+01
9.803530E+00 3.165392E+00 -9.278443E+00
4.651865E+00 -6.989969E-01 4.599049E+00
1.664630E+01 4.230923E+00 -1.609964E+01
2.386673E+01 1.349078E+01 -1.968806E+01
8.754097E+00 -8.991912E-01 8.707794E+00
9.199520E+00 -8.978730E+00 2.003392E+00
8.156655E+00 2.416712E+00 7.790412E+00
2.132334E+01 2.123517E+01 1.937115E+00
1.054324E+01 -9.072370E+00 5.371400E+00
1.430455E+01 5.326133E+00 -1.327601E+01
1.720474E+01 3.682361E+02 -6.892114E+00
9.044816E+00 4.478265E+00 7.858361E+00
8.798286E+00 -5.887083E+00 6.538508E+00
1.947871E+01 -1.488560E+01 1.256340E+01
4.133329E+00 -4.126833E+00 -2.316452E-01
1.874162E+01 -1.821190E+01 4.424352E+00
1.213682E+01 1.175854E+01 3.006491E+00
9.531895E+00 -6.130149E+00 7.299197E+00
1.996022E+01 1.939921E+01 -4.699068E+00
9.893723E+00 8.783192E+00 -4.554261E+00
1.155318E+01 -4.912663E+00 1.045666E+01
5.093151E+00 -5.126715E-01 5.067283E+00
1.194904E+01 -8.421465E+00 8.476936E+00
8.188412E+00 -7.886691E+00 2.202317E+00
9.277474E+00 2.213029E+00 9.009663E+00
7.493137E+00 -6.368599E+00 3.948172E+00
1.571227E+01 -8.122927E-01 -1.569126E+01
8.991753E+00 5.223426E+00 -7.318978E+00
1.432924E+01 8.938832E+00 1.119930E+01
1.320063E+01 7.369070E+00 1.095232E+01
9.079046E+00 9.004343E+00 1.162272E+00
8.883404E+00 7.263526E+00 -5.114298E+00
1.938739E+01 -1.742445E+01 8.500563E+00
4.400856E+00 -1.341706E+00 4.191344E+00
1.845429E+01 -8.187970E+00 1.653838E+01
2.924994E+01 2.802832E+01 8.364954E+00
3.069914E+01 -3.007890E+01 6.139759E+00
7.026103E+00 2.351659E+00 -6.620863E+00
1.252037E+01 -1.224569E+01 2.608248E+00
1.556774E+01 3.787802E+02 1.466658E+01
8.303947E+00 6.109751E+00 5.623742E+00
2.016881E+00 1.549915E+00 1.290571E+00
1.416699E+01 -2.753122E+00 -1.389690E+01
8.113977E+00 -3.856948E+00 -7.138668E+00
1.299501E+01 1.292717E+01 -1.326154E+00
1.966764E+01 1.787416E+01 8.205505E+00
1.325451E+01 1.272374E+01 -3.713287E+00
9.277000E+00 1.615859E+00 -9.135191E+00
2.465988E+01 -9.258663E+00 -2.285578E+01
1.163727E+01 -9.409538E+00 6.847390E+00
1.004994E+01 -7.134411E+00 3.959218E+02
2.766603E+01 -5.987383E+00 -2.701038E+01
1.545539E+01 9.812587E-01 -1.542421E+01
8.981829E+00 8.904846E+00 1.173448E+00
8.922451E+00 8.537364E+00 -2.592983E+00
1.242583E+01 -5.626449E+00 1.107901E+01
1.643845E+01 3.543801E+00 3.869481E+02
4.646755E+01 -5.969189E+00 -4.608255E+01
1.525787E+01 1.262505E+01 8.568002E+00
8.512337E+00 -3.475794E-01 8.505238E+00
9.313071E+00 2.318334E+00 -9.019902E+00
2.118964E+01 -1.687085E+01 1.282089E+01
1.604196E+01 8.884984E+00 -1.335670E+01
1.215301E+01 1.576526E+00 1.205032E+01
8.436179E+00 -4.229411E+00 -7.299397E+00
2.383901E+01 1.153607E+00 -2.381108E+01
1.559579E+01 -1.513439E+01 3.765482E+00
1.311438E+01 3.275422E+00 1.269876E+01
6.802926E+00 -1.902426E+00 6.531506E+00
8.731651E+00 -8.714360E+00 -5.492283E-01
4.383208E+00 1.163255E+00 -4.226032E+00
1.796820E+01 8.024206E+00 -1.607696E+01
1.923643E+01 -1.913938E+01 -1.929772E+00
7.898511E+00 7.632029E+00 2.034357E+00
9.804788E+00 8.888052E+00 4.139614E+00
6.326440E+00 6.175122E-01 -6.296231E+00
1.042356E+01 -1.371461E+00 1.033294E+01
4.980872E+00 1.499784E+00 4.749709E+00
1.160644E+01 7.790853E+00 3.943970E+02
1.766737E+01 -4.717421E+00 1.702592E+01
2.297422E+01 8.173405E+00 2.147115E+01
2.435996E+01 -2.425057E+01 -2.305956E+00
1.292078E+01 -7.326319E+00 -1.064292E+01
4.511320E+00 -3.977292E+00 -2.129122E+00
1.830076E+01 1.108060E+01 -3.884350E+02
4.851815E+00 4.075267E+00 -2.632927E+00
2.548818E+00 -2.513364E+00 4.236445E-01
1.337967E+01 1.259821E+01 4.505636E+00
6.446269E+00 3.822596E+02 6.206890E+00
6.733618E+00 -9.819381E-01 6.661637E+00
7.553297E+00 3.636749E+00 -6.620148E+00
1.398345E+01 1.330472E+01 -4.303638E+00
1.712638E+01 -5.228421E+00 -1.630878E+01
2.136110E+01 -5.286412E+00 -2.069663E+01
4.125401E+00 9.648206E-01 -4.010992E+00
1.150930E+01 1.149924E+01 -4.810360E-01
1.454015E+01 1.684823E+00 -1.444221E+01
6.002858E+00 3.994624E+00 4.480767E+00
7.903595E+00 -5.525451E+00 -5.651213E+00
1.615933E+01 -1.591250E+01 -2.813556E+00
4.813469E+00 8.529827E-02 4.812713E+00
4.355039E+00 -4.237395E+00 1.005409E+00
1.592685E+01 1.353868E+01 8.388599E+00
5.030208E+00 1.557476E+00 4.783018E+00
8.395407E+00 7.488960E+00 3.794515E+00
1.159559E+01 -7.355107E+00 8.964375E+00
4.453407E+00 -1.909016E+00 4.023492E+00
1.206668E+01 9.982990E+00 6.778245E+00
1.233818E+01 -9.672588E+00 -7.659749E+00
1.935092E+01 1.927335E+01 1.730970E+00
1.139009E+01 1.028619E+01 -4.891669E+00
1.011304E+01 -5.006298E+00 -8.786954E+00
1.972169E+01 -8.463905E+00 1.781312E+01
3.347356E+00 3.346042E+00 9.378153E-02
1.452229E+01 -2.524785E+00 -1.430113E+01
6.778994E+00 1.877925E+00 6.513690E+00
1.670460E+01 -1.143814E+01 1.217426E+01
1.285141E+01 1.794002E+00 1.272558E+01
1.635642E+01 1.584840E+01 4.044835E+00
1.417161E+01 -1.388797E+01 -2.821114E+00
1.679822E+01 -1.642416E+01 3.525218E+00
1.857934E+01 1.469762E+01 1.136539E+01
6.872897E+00 1.195567E+00 -6.768112E+00
4.456906E+00 3.793312E+00 -2.339828E+00
6.786292E+00 -4.742789E+00 -4.853835E+00
8.688985E+00 -5.304492E+00 -6.881921E+00
3.524384E+01 -3.524329E+01 1.975386E-01
1.179344E+01 -4.311889E+00 1.097692E+01
6.588272E+00 -6.196948E+00 2.236776E+00
7.578705E+00 -7.522509E+00 9.212065E-01
2.546322E+01 2.996234E+00 -3.777137E+02
1.445715E+01 -7.457059E+00 1.238554E+01
1.359719E+01 1.247065E+01 -5.419068E+00
2.342755E+01 -1.196952E+01 2.013903E+01
4.275624E+00 3.831250E+02 4.185141E+00
1.826168E+01 -1.491810E+01 1.053277E+01
1.439025E+01 -7.326319E+00 1.238566E+01
1.147745E+01 -1.011758E+01 -5.419068E+00
3.744857E+00 3.671312E+00 7.385246E-01
1.707777E+01 -1.340072E+01 1.058636E+01
2.602755E+01 -1.890149E+01 1.789321E+01
3.050276E+00 1.800535E+00 -2.462165E+00
7.189121E+00 7.123129E+00 9.718474E-01
1.540871E+01 1.540678E+01 -2.437111E-01
1.063821E+01 6.288716E+00 -8.580421E+00
1.793280E+01 1.548015E+01 9.052647E+00
1.429829E+01 1.399167E+01 2.945190E+00
1.121937E+01 -7.588101E+00 -8.264085E+00
1.526744E+01 1.364117E+01 -6.856620E+00
9.386628E+00 -7.719258E+00 5.340584E+00
2.722797E+01 -1.484698E+01 -3.801761E+02
7.474558E+00 5.254229E+00 5.316210E+00
2.130565E+01 -2.070717E+01 5.014337E+00
9.605836E+00 -4.241391E+00 -8.618740E+00
1.037070E+01 6.246819E+00 8.278210E+00
1.128002E+01 -8.368106E+00 -7.563964E+00
1.312591E+01 -1.289839E+01 2.433319E+00
1.358932E+01 9.835273E+00 -9.377471E+00
5.585321E+00 -4.031604E+00 3.865486E+00
1.649036E+01 1.569338E+01 -5.064562E+00
2.495533E+01 7.032662E-01 2.494542E+01
7.795932E+00 4.368128E+00 6.457245E+00
1.767202E+00 1.753620E+00 -2.186779E-01
1.093432E+01 5.100382E+00 -9.671888E+00
9.064355E+00 2.336656E+00 8.758000E+00
3.524435E+01 -3.524360E+01 2.295322E-01
2.503772E+01 2.414360E+01 6.631306E+00
2.106997E+01 -3.707778E+02 1.640478E+01
1.817448E+01 -1.695639E+01 6.541587E+00
2.650009E+01 -2.028993E+01 -1.704622E+01
1.507795E+01 -1.299830E+01 -7.641254E+00
6.342292E+00 5.684164E+00 -2.813350E+00
5.542920E+00 3.654589E+00 4.167487E+00
2.896902E+00 1.381118E+00 -2.546479E+00
1.360497E+01 -7.473359E+00 -1.136855E+01
1.725285E+01 3.339674E+00 1.692653E+01
5.626283E+00 -4.920519E+00 -2.728287E+00
1.440404E+01 9.543624E+00 -1.078868E+01
8.738689E+00 -5.371495E+00 -6.892876E+00
1.377329E+01 -1.371866E+01 -1.225570E+00
1.823232E+01 -1.315213E+01 1.262692E+01
1.101503E+01 -7.545523E+00 -8.024708E+00
1.055223E+01 -4.265668E-01 1.054361E+01
6.217165E-01 -1.791952E-01 5.953322E-01
1.738168E+01 1.655914E+01 -5.283737E+00
8.893075E+00 -4.379516E+00 -7.739937E+00
1.916854E+00 5.708313E-01 1.829886E+00
1.911519E+00 -1.131583E+00 -1.540593E+00
4.569615E+00 -2.694923E+00 3.690362E+00
2.404007E+01 -1.315579E+01 2.012089E+01
2.732011E+01 -2.699261E+01 4.217520E+00
5.209107E+00 -5.110309E+00 -1.009718E+00
1.270860E+01 1.269466E+01 -5.948963E-01
1.115190E+01 9.572832E+00 -5.720640E+00
2.182912E+01 -1.923732E+01 -1.031679E+01
2.124649E+01 -1.470832E+01 -1.533228E+01
1.627366E+01 1.535366E+01 5.394188E+00
1.283210E+01 7.710242E+00 1.025743E+01
3.778036E+01 6.137709E+00 3.727847E+01
1.393074E+01 3.230713E+00 -3.894491E+02
7.626102E+00 1.449756E+00 7.487031E+00
6.153356E+00 -5.882241E+00 1.806388E+00
4.871770E+00 -3.595380E+00 3.287459E+00
2.963614E+00 2.175671E+00 2.012328E+00
1.331774E+01 9.036785E+00 9.782566E+00
4.954906E+00 1.248701E+00 4.794981E+00
1.383800E+01 -7.427480E+00 1.167573E+01
1.133452E+01 5.440737E+00 9.943321E+00
1.597724E+01 6.829064E+00 -1.444424E+01
1.703794E+01 9.213635E+00 -1.433180E+01
8.445535E+00 9.425276E-01 8.392776E+00
1.522035E+01 1.242164E+01 8.795561E+00
2.297909E+01 1.268968E+01 1.915752E+01
5.931547E+00 5.198074E+00 -2.857145E+00
5.251378E+00 4.034765E+00 3.361197E+00
8.105005E+00 -5.583356E+00 -5.875138E+00
1.369474E+01 -7.448447E+00 -1.149202E+01
2.922806E+01 2.663093E+01 -1.204464E+01
7.218255E+00 -6.992055E-01 7.184310E+00
3.652433E+00 -1.443051E+00 -3.355275E+00
2.407281E+01 1.017018E+00 2.405132E+01
2.191598E+01 -8.696661E+00 -2.011662E+01
7.190485E+00 6.974404E+00 1.749503E+00
1.057028E+01 1.041210E+01 1.821778E+00
4.602686E+00 -4.471053E+00 -1.092887E+00
1.318343E+01 -1.370612E+00 -1.311199E+01
8.361738E+00 -8.320577E+00 -8.286474E-01
4.355620E+00 4.039391E+00 1.629340E+00
1.405299E+01 -1.157693E+01 7.966263E+00
1.774895E+01 6.843893E-01 -1.773575E+01
8.937699E+00 -8.084553E+00 3.810835E+00
2.032988E+01 9.787189E+00 1.781895E+01
1.277416E+01 1.801898E+00 1.264644E+01
1.712260E+01 -6.742648E+00 1.573913E+01
5.139460E+00 4.603927E+00 -2.284274E+00
8.445535E+00 9.425276E-01 8.392776E+00
1.780423E+01 1.694182E+01 -5.474078E+00
3.308719E+01 -2.398836E+01 -2.278860E+01
9.061173E+00 -6.072180E+00 -6.725584E+00
2.327057E+01 3.700325E+00 2.297449E+01
2.671245E+00 1.910617E+00 1.866840E+00
3.578211E+00 -3.539666E+00 5.237926E-01
2.844552E+01 -2.769934E+01 6.472565E+00
1.254031E+01 -1.232063E+01 -2.336997E+00
5.054907E+00 -4.066437E+00 3.002695E+00
6.588034E+00 8.332341E-01 -6.535129E+00
1.025739E+01 -1.005954E+00 1.020794E+01
1.744316E+01 -1.660131E+01 5.353559E+00
5.106882E+00 -4.987553E+00 -1.097523E+00
2.074467E+01 1.281553E+01 1.631269E+01
3.289555E+01 -2.743041E+01 -1.815735E+01
4.464271E+00 2.648330E+00 3.593893E+00
3.808082E+01 5.744537E+00 3.764504E+01
1.488098E+01 1.088288E+01 1.014921E+01
1.703526E+01 1.265959E+01 -1.139890E+01
2.846555E+01 2.701683E+01 -8.965386E+00
9.874104E+00 -8.589214E+00 4.870661E+00
1.366200E+01 -7.523669E+00 -1.140372E+01
1.482463E+01 -2.273962E+00 -1.464919E+01
1.925832E+01 1.474376E+01 1.238969E+01
1.388927E+01 -1.026513E+00 -1.385128E+01
4.580204E+01 3.201476E+01 -3.275488E+01
6.801465E+00 6.527720E+00 -1.910183E+00
6.116287E+00 -3.565622E+00 -4.969437E+00
1.372952E+01 1.340889E+01 2.949822E+00
1.709173E+01 1.706653E+01 -9.278112E-01
4.636734E+01 1.553370E+01 -4.368791E+01
9.164005E+00 -4.521704E+00 -7.970771E+00
2.573425E+01 1.645628E+01 1.978490E+01
7.309830E+00 3.846655E+00 -6.215855E+00
2.359599E+00 1.148425E+00 -2.061268E+00
1.862499E+01 -7.534409E+00 1.703300E+01
1.674358E+01 1.259877E+01 1.102808E+01
2.203143E+00 3.839629E+02 -2.202830E+00
1.072498E+01 -4.357117E+00 9.800041E+00
7.796363E+00 -8.279633E-01 -7.752274E+00
7.962832E+00 -4.063966E+00 6.847692E+00
1.333828E+01 -1.285075E+01 3.573225E+00
1.693735E+01 -1.690314E+01 1.075910E+00
2.945315E+00 1.117235E+00 -2.725191E+00
1.047593E+01 -1.019515E+01 -2.409171E+00
5.113238E+00 -5.023012E+00 -9.563239E-01
8.051613E+00 -1.484010E+00 7.913671E+00
1.175019E+01 -1.121872E+01 -3.493882E+00
1.574395E+01 1.466881E+01 -5.718224E+00
1.487704E+01 1.369277E+01 -5.816740E+00
4.905449E+00 1.576829E+00 -4.645109E+00
1.645385E+01 -1.628226E+01 2.370058E+00
1.175019E+01 -1.121872E+01 -3.493882E+00
1.162472E+01 7.868806E+00 -8.556631E+00
1.846141E+01 -1.466781E+01 1.121066E+01
6.145347E+00 6.134316E+00 3.680566E-01
9.690874E+00 4.071364E+00 -8.794148E+00
3.760089E+01 5.996259E+00 3.711969E+01
1.805070E+01 -6.111527E+00 1.698461E+01
1.010899E+01 8.684854E+00 -5.173483E+00
3.865871E+00 -1.536248E+00 -3.547521E+00
7.339308E+00 7.201056E+00 1.417827E+00
8.715953E+00 4.218254E+00 -7.627199E+00
4.411558E+00 -4.344340E+00 -7.671748E-01
8.492015E+00 9.432949E-01 -8.439462E+00
1.145397E+01 9.453582E+00 6.467083E+00
8.497783E+00 -5.577494E+00 6.411230E+00
7.188384E+00 -1.140793E+00 -7.097285E+00
8.055309E+00 -5.808184E+00 -5.581487E+00
2.201858E+01 1.187617E+01 1.854116E+01
2.304833E+00 3.838960E+02 -2.302483E+00
4.520766E+00 3.620675E+00 2.707034E+00
1.132868E+01 -1.092632E+01 4.000076E+02
1.274631E+00 1.209245E+00 -4.030003E-01
3.627166E+01 -3.395602E+01 -1.275235E+01
1.966554E+01 -4.667651E+00 -1.910358E+01
2.525771E+00 1.039978E+00 2.301731E+00
7.398016E+00 -8.368576E-01 -7.350532E+00
1.300646E+01 5.965518E+00 1.155770E+01
1.338509E+01 -3.708923E+02 -2.710704E+00
2.741216E+01 -2.015405E+01 -1.858066E+01
1.014389E+01 -1.014367E+01 -6.625575E-02
4.938747E+01 -1.713907E+00 4.935772E+01
1.423667E+01 1.364643E+01 -4.056819E+00
1.950899E+01 1.925104E+01 3.161959E+00
2.157530E+01 3.804005E+02 2.127293E+01
7.709056E+00 7.161774E+00 2.852812E+00
6.936839E+00 3.244867E+00 -6.131115E+00
1.057519E+01 -6.292231E-01 -1.055645E+01
1.583218E+01 -1.512117E+01 4.691306E+00
9.169334E+00 9.141855E+00 -7.093525E-01
1.299435E+01 9.541224E+00 -8.821465E+00
7.722293E+00 -7.480208E+00 1.918412E+00
9.611294E+00 -9.451622E+00 1.744657E+00
1.273946E+01 1.246116E+01 -2.648309E+00
1.989039E+01 -1.257538E+01 -1.541063E+01
2.132212E+01 -2.013767E+01 -7.007625E+00
1.949411E+01 -7.372459E+00 1.804625E+01
8.734417E+00 7.647659E+00 -4.219401E+00
1.588342E+01 -1.516016E+01 4.738429E+00
5.816310E+00 3.761018E+00 4.436688E+00
1.839013E+01 1.713557E+01 6.676019E+00
2.013810E+01 -2.903047E+00 3.830722E+02
2.759894E+00 -1.490993E+00 2.322489E+00
5.717460E+00 4.487746E+00 3.542525E+00
1.608258E+01 1.593403E+01 2.180839E+00
6.638197E+00 -6.939972E-01 -6.601820E+00
1.038906E+01 3.620588E+00 9.737754E+00
9.413420E+00 8.605524E+00 3.815421E+00
7.815323E+00 -5.659553E+00 5.389688E+00
1.537963E+01 -1.534284E+01 -1.063173E+00
9.038771E+00 8.066827E+00 4.077460E+00
1.364121E+01 -1.254443E+01 5.359090E+00
1.360099E+01 -9.464440E+00 -9.767869E+00
7.803047E+00 -7.802878E+00 -5.131280E-02
1.382106E+01 -1.152697E+01 7.625654E+00
1.938758E+01 -4.891776E+00 1.876030E+01
1.262019E+01 5.378656E+00 1.141662E+01
1.108989E+01 3.787644E+02 -9.776225E+00
4.114332E+01 8.147991E+00 -4.032844E+01
1.173401E+01 2.271264E+00 -1.151210E+01
1.126085E+01 9.091027E+00 6.645291E+00
2.409691E+01 -2.200878E+01 9.811951E+00
7.955954E+00 -1.811309E+00 7.747023E+00
2.757377E+01 4.817104E+00 2.714974E+01
1.095791E+01 3.848072E-01 -1.095115E+01
4.986924E+00 1.413310E+00 4.782465E+00
6.062541E+00 5.019240E+00 -3.400240E+00
8.338035E+00 2.743847E+00 7.873635E+00
7.819511E+00 7.689963E+00 1.417470E+00
4.143457E+00 4.902440E-01 -4.114352E+00
5.515501E+00 2.902850E+00 4.689799E+00
8.860814E+00 -8.419312E+00 -2.762102E+00
2.003137E+01 -1.263175E+01 -1.554654E+01
4.125560E+01 -3.817531E+01 1.564194E+01
1.660116E+01 1.926986E+00 1.648894E+01
5.422596E+00 -3.160456E+00 4.406367E+00
1.156231E+01 -8.980741E-01 1.152738E+01
3.074080E+01 1.480696E+00 -3.070512E+01
1.183102E+01 1.138501E+01 3.217853E+00
6.970899E+00 -2.274864E+00 6.589266E+00
1.036569E+01 -8.948320E+00 5.232132E+00
3.143221E+00 -2.036615E+00 -2.394167E+00
8.927765E-01 7.590675E-01 -4.699643E-01
7.393142E+00 -3.132873E+00 -6.696541E+00
4.041635E+01 2.106782E+01 -3.449099E+01
1.946382E+01 -1.754643E+01 8.423949E+00
7.453185E+00 7.018729E+00 -2.507471E+00
5.834589E+00 3.686416E+00 4.522474E+00
1.271902E+01 -6.638799E+00 -1.084896E+01
1.783577E+01 -1.643611E+01 -6.925976E+00
1.550334E+01 -1.095141E+01 1.097361E+01
9.772199E+00 2.052421E+00 9.554237E+00
1.965238E+00 9.119376E-01 1.740842E+00
2.004723E+01 -1.267388E+01 -1.553268E+01
1.082850E+01 -8.725672E+00 6.412418E+00
1.490520E+01 -3.549552E+00 1.447638E+01
1.406897E+01 -7.171915E+00 1.210370E+01
1.157683E+01 1.101003E+01 3.578014E+00
5.422772E+00 -3.357066E+00 4.258705E+00
2.038970E+00 -1.352412E+00 -1.525902E+00
5.707677E+00 -5.703032E+00 -2.302092E-01
9.710237E+00 1.381306E+00 9.611487E+00
9.155870E+00 -8.982042E+00 -1.775637E+00
1.532900E+01 -4.430344E+00 -1.467482E+01
7.831978E+00 -7.830825E+00 -1.343743E-01
1.483567E+01 7.094257E+00 1.302953E+01
7.911180E+00 -5.161378E-01 7.894326E+00
8.083853E+00 -8.077836E+00 3.118351E-01
2.589079E+01 -1.854181E+01 1.807025E+01
2.560083E+01 2.334413E+01 1.050972E+01
3.553186E+01 2.230526E+01 2.765842E+01
3.979649E+00 3.966327E+00 3.253447E-01
1.957299E+01 -7.219878E+00 1.819273E+01
5.373420E+00 -4.888951E+00 2.229754E+00
4.162434E+00 5.316661E-01 -4.128340E+00
1.959842E+01 -1.773083E+01 8.349599E+00
1.991348E+01 1.262911E+01 1.539650E+01
4.106859E+00 -1.993683E+00 -3.590476E+00
3.076261E+00 -2.179517E+00 -2.170964E+00
1.421161E+01 2.052002E+00 -1.406269E+01
1.894379E+01 -1.894313E+01 -1.581321E-01
1.143533E+01 -4.888108E+00 1.033794E+01
1.156294E+01 1.155327E+01 -4.729551E-01
4.414684E+01 3.521501E+00 -4.400616E+01
1.434105E+01 -3.473511E+00 -1.391404E+01
2.772158E+01 8.688003E+00 2.632498E+01
1.858979E+01 -1.502265E+01 1.094989E+01
1.213256E+01 1.091072E+01 5.306141E+00
4.087536E+01 3.627474E+01 1.883979E+01
3.606586E+01 9.652623E+00 -3.475015E+01
1.248258E+01 2.965357E+00 1.212524E+01
7.565576E+00 -4.835954E+00 -5.818204E+00
5.383373E+00 5.383358E+00 1.262958E-02
1.441981E+01 -4.295217E+00 -1.376524E+01
1.130389E+01 -1.127167E+01 8.528788E-01
2.786992E+00 -1.519141E+00 2.336565E+00
9.429105E+00 -1.125897E+00 3.936384E+02
1.540312E+01 -1.410164E+01 -6.196762E+00
9.092474E+00 8.019064E+00 4.285755E+00
2.336628E+01 2.231366E+01 -6.934230E+00
1.285893E+01 6.968268E+00 1.080719E+01
3.961211E+00 -1.897009E+00 -3.477434E+00
1.024542E+00 -9.232833E-01 4.441117E-01
1.420972E+01 -1.361467E+01 4.069007E+00
5.160304E+00 3.535179E+00 -3.759155E+00
2.103062E+01 1.923345E+01 8.506534E+00
1.131250E+01 -8.836311E+00 7.063450E+00
2.362813E+01 5.552125E+00 -2.296655E+01
6.971221E+00 -4.117670E+00 -5.625186E+00
3.090922E+01 1.301543E+01 2.803531E+01
6.276399E+00 2.820462E+00 5.606976E+00
2.333256E+01 2.231924E+01 -6.801458E+00
1.362188E+01 1.326030E+01 -3.117722E+00
4.777620E+00 -2.757761E+00 -3.901334E+00
8.957020E+00 1.258085E+00 -8.868226E+00
7.947765E+00 -7.918965E+00 -6.759835E-01
1.774346E+01 -1.275577E+01 -1.233372E+01
1.830878E+01 -1.750579E+01 5.362727E+00
1.705061E+01 -3.326633E+00 -1.672294E+01
1.581035E+01 -1.155812E+01 1.078781E+01
9.250876E+00 8.639183E+00 3.308056E+00
3.031051E+00 -1.045093E+00 -2.845180E+00
2.305459E+01 1.279276E+01 1.917966E+01
3.902317E+00 -3.646417E+00 1.389863E+00
1.540568E+01 -1.410428E+01 -6.197117E+00
2.362813E+01 5.552125E+00 -2.296655E+01
8.769610E+00 -7.275057E+00 -4.896898E+00
1.848376E+01 -1.556887E+01 -9.962923E+00
1.776548E+01 -1.420729E+01 1.066607E+01
3.668790E+01 -1.481536E+01 -3.356348E+01
3.782975E+00 -3.007495E+00 -2.294750E+00
1.150281E+01 9.295751E+00 6.775223E+00
3.615624E+00 -6.904804E-01 3.549080E+00
4.001810E+00 5.006961E-01 -3.970363E+00
2.523985E+01 -1.930798E+01 1.625582E+01
2.459906E+01 1.925860E-01 2.459831E+01
2.182454E+01 1.653195E+01 1.424798E+01
8.006115E+00 -5.714242E+00 -5.607612E+00
1.348756E+01 -1.018887E+01 8.837484E+00
1.139614E+01 1.003004E+01 -5.410203E+00
9.580208E+00 2.016302E+00 9.365623E+00
9.883287E+00 -1.041394E+00 9.828268E+00
9.018708E+00 7.234665E+00 -5.384859E+00
2.283529E+01 -3.463644E+00 -2.257108E+01
1.288443E+01 1.285700E+01 8.403144E-01
9.347652E+00 -7.636659E+00 5.390737E+00
1.079104E+01 -2.640030E-01 1.078781E+01
1.225902E+01 8.273200E+00 9.046426E+00
1.186809E+01 -4.092655E+00 -1.114010E+01
8.766853E+00 -8.578671E+00 -1.806690E+00
1.348830E+01 1.036590E+01 8.630326E+00
2.279982E+01 -1.961751E+01 1.161831E+01
9.294109E+00 2.758078E+00 -8.875442E+00
5.255729E+00 4.925602E+00 -1.833338E+00
1.977099E+01 1.975060E+01 -8.977732E-01
5.118921E+00 5.084954E+00 -5.887253E-01
7.621820E+00 -7.398483E+00 1.831551E+00
5.329290E+00 4.221739E+00 -3.252422E+00
1.618123E+01 -1.391638E+01 -8.256293E+00
1.537756E+01 1.876502E+00 -1.526264E+01
7.792300E+00 -2.952954E+00 -7.211103E+00
7.205855E+00 3.362491E+00 -6.373225E+00
1.145483E+01 1.010556E+01 -5.393586E+00
2.159071E+01 -2.657766E+00 2.142651E+01
1.683836E+01 -1.612862E+01 -4.837131E+00
2.770006E+01 4.880634E+00 2.726669E+01
8.356204E+00 4.088727E+00 -7.287554E+00
1.567936E+01 1.476203E+01 -5.284391E+00
4.957832E+00 4.440629E+00 -2.204748E+00
6.830681E+00 4.738591E+00 4.919752E+00
5.419828E+00 -2.982876E+00 4.525150E+00
6.447039E+00 -6.394248E+00 -8.233505E-01
5.111101E+00 4.377616E+00 -2.638149E+00
6.983929E+00 -4.425505E+00 -5.402793E+00
1.157870E+01 7.126879E+00 9.125452E+00
3.467030E+00 5.963784E-01 3.995846E+02
1.569890E+01 4.993915E+00 -1.488342E+01
1.654223E+01 1.623670E+01 -3.164629E+00
1.495643E+01 9.675901E+00 -1.140490E+01
4.494195E+00 4.470222E+00 4.635795E-01
1.391805E+01 7.753066E-01 1.389644E+01
9.345396E+00 -9.264558E+00 1.226532E+00
2.368446E+01 5.452731E+00 -2.304824E+01
7.632925E+00 7.520200E+00 1.306954E+00
1.836748E+00 1.803516E+00 -3.478128E-01
8.546907E+00 1.468235E+00 8.419852E+00
1.176639E+01 -4.025083E+00 1.105652E+01
2.413591E+01 3.019006E+00 -2.394635E+01
7.056017E+00 6.240280E+00 3.293368E+00
4.701113E+00 -2.554473E+00 3.946534E+00
3.717739E+00 -8.318027E-01 3.623491E+00
2.889458E+01 1.906275E+01 2.171424E+01
5.907496E+00 -8.185433E-01 -5.850512E+00
2.983913E+00 2.082063E+00 -2.137463E+00
1.036460E+01 -9.189992E+00 4.792602E+00
1.847485E+01 -3.317233E+00 -1.817460E+01
2.000849E+00 -1.423083E+00 -1.406496E+00
1.031928E+01 -9.857007E+00 3.054021E+00
3.021003E+01 2.102607E+01 2.169218E+01
5.318509E+00 5.167143E+00 4.017402E+02
3.559986E+01 2.246822E+01 2.761392E+01
2.608500E+00 1.532264E+00 -2.111028E+00
1.210855E+01 1.144363E+01 -3.957306E+00
1.034085E+01 -1.009386E+01 2.246598E+00
2.342166E+01 -1.274262E+01 1.965196E+01
5.907496E+00 -8.185433E-01 -5.850512E+00
5.548408E+00 1.510418E+00 -5.338864E+00
1.160580E+01 -1.158056E+01 -7.649634E-01
3.240877E+00 2.963924E+00 1.310893E+00
1.739258E+00 3.673828E-01 -1.700014E+00
1.188627E+01 3.483102E+00 -1.136448E+01
1.014104E+01 8.934276E+00 -4.797859E+00
5.994639E+00 4.257207E+00 -4.220413E+00
1.367938E+01 -8.725088E+00 1.053557E+01
9.714447E+00 4.226421E-01 -9.705249E+00
1.270722E+01 1.036096E+01 7.356900E+00
6.200656E+00 -6.071323E+00 4.017402E+02
1.520777E+01 -1.376833E+01 -6.458279E+00
5.714181E+00 -3.394726E+00 4.596488E+00
1.779039E+01 -1.571110E+01 -8.346230E+00
7.052945E+00 5.037364E+00 4.936496E+00
4.289066E+00 -2.193242E+00 3.685889E+00
1.114361E+01 6.617935E+00 8.965656E+00
1.091966E+01 -1.059129E+01 -2.657732E+00
1.229380E+01 -9.492583E+00 -7.812073E+00
6.312422E+00 5.226742E+00 -3.539468E+00
1.926220E+01 -1.923300E+01 -1.060239E+00
2.327618E+01 1.394063E+01 1.863972E+01
5.156707E+00 8.628776E-01 5.084001E+00
1.444249E+01 2.961607E+00 -1.413558E+01
1.312290E+01 2.919122E+00 1.279411E+01
1.166658E+01 -1.045495E+01 -5.177165E+00
1.044306E+01 -9.223312E+00 4.897765E+00
8.505172E+00 -3.098524E+00 7.920676E+00
8.325772E+00 8.073744E+00 2.033015E+00
1.252371E+01 9.504567E+00 -8.155160E+00
8.207560E+00 6.402526E+00 -5.135338E+00
8.996091E+00 7.253248E+00 -5.321658E+00
1.180855E+01 -1.158834E+01 -2.269877E+00
2.647031E+01 -1.886841E+00 -3.765970E+02
8.318501E+00 1.059960E+00 8.250693E+00
1.131925E+00 -1.129115E+00 7.970847E-02
1.498737E+01 -1.106054E+01 1.011365E+01
1.324294E+01 1.290501E+01 -2.972557E+00
3.746778E+01 -1.091859E+01 -3.584159E+01
2.220345E+01 -2.093228E+01 -7.404929E+00
5.545727E+00 2.181889E+00 5.098475E+00
1.000817E+01 -9.993619E+00 5.395549E-01
8.838196E+00 5.336150E+00 7.045510E+00
2.585105E+01 1.922978E+01 -1.727692E+01
1.068740E+01 1.049777E+01 2.004324E+00
1.278674E+01 1.276492E+01 -7.466014E-01
9.646964E+00 -9.631048E+00 5.539193E-01
1.619219E+01 -8.503479E+00 -1.377962E+01
3.399111E+00 3.365924E+00 4.025262E+02
1.239823E+01 7.406784E+00 9.942619E+00
6.315764E+00 3.131940E+00 -5.484507E+00
8.335404E+00 -1.368389E+00 -8.222315E+00
1.878988E+01 -4.467277E+00 1.825111E+01
1.022171E+01 1.020060E+01 -6.565824E-01
4.871110E+00 3.186448E+00 3.684327E+00
5.356073E+00 -4.931995E+00 2.088766E+00
8.523528E+00 8.198474E+00 -2.331427E+00
1.888953E+01 -1.888256E+01 -5.131841E-01
6.643542E+00 -6.641786E+00 1.527279E-01
1.698747E+01 5.400449E+00 -1.610619E+01
2.248168E+00 1.014621E-01 -2.245878E+00
1.388165E+01 -6.871525E+00 1.206160E+01
8.230544E+00 -3.033365E+00 7.651180E+00
8.322268E+00 -5.656227E+00 6.104689E+00
1.823231E+01 -9.874877E+00 1.532657E+01
9.321111E+00 8.236097E+00 4.364611E+00
7.561214E+00 7.524208E+00 7.471602E-01
5.884087E+00 -3.156685E+00 -4.965664E+00
1.856811E+01 1.122970E+01 1.478745E+01
1.472937E+01 9.372343E+00 1.136281E+01
2.116707E+01 8.893497E+00 -1.920808E+01
2.820961E+01 1.915180E+00 2.814452E+01
5.349353E+00 -4.549939E+00 -2.813118E+00
1.906056E+01 -1.603190E+01 1.030937E+01
1.723100E+01 4.801751E+00 1.654843E+01
1.606156E+01 3.692812E+02 6.428795E+00
9.488256E+00 8.033530E+00 5.048702E+00
9.145854E+00 7.141335E+00 -5.713841E+00
3.640570E+00 -3.426320E+00 1.230480E+00
1.782355E+00 3.471928E-01 1.748212E+00
7.722269E+00 -2.877591E+00 -7.166094E+00
1.263555E+01 7.489293E+00 -1.017682E+01
1.563370E+01 -1.227979E+01 9.675706E+00
4.882348E+00 -4.855398E+00 -5.122795E-01
9.616179E+00 2.180825E+00 9.365623E+00
3.900813E+00 -3.137698E+00 -2.317583E+00
3.042968E+00 4.893955E-01 -3.003355E+00
6.242821E+00 4.364968E+00 4.463167E+00
9.263908E+00 3.039665E+00 -8.751024E+00
6.903751E+00 9.029390E-01 6.844448E+00
1.688885E+01 -1.686361E+01 9.229837E-01
1.811568E+01 2.354241E+00 -1.796206E+01
9.717669E+00 -2.101820E+00 9.487647E+00
2.552221E+01 1.408769E+01 -2.128192E+01
1.752681E+01 1.626697E+01 -6.524927E+00
2.150786E+01 1.774332E+01 1.215576E+01
1.086480E+01 2.249985E-01 -1.086247E+01
7.353023E+00 -4.571418E+00 3.972407E+02
9.466160E+00 -2.919888E+00 9.004579E+00
3.278916E+01 -2.740014E+01 -1.801004E+01
3.436570E+00 1.957063E+00 2.824874E+00
2.682974E+01 1.749924E+01 2.033744E+01
3.834796E+00 2.924892E+00 -2.480053E+00
9.644515E+00 -8.746630E+00 -4.063636E+00
5.654630E+00 3.566457E+00 4.388078E+00
2.162082E+01 -6.710465E+00 2.055310E+01
4.487293E+00 4.477587E+00 4.032950E+02
3.757764E+00 2.070803E+00 -3.135693E+00
6.907373E+00 5.914228E+00 3.568432E+00
8.966616E+00 1.090228E+00 8.900090E+00
6.082166E+00 2.748979E+00 5.425483E+00
1.183043E+01 9.409792E+00 7.170425E+00
1.549596E+01 -1.458128E+01 -5.245122E+00
1.206609E+01 -1.188568E+01 2.078764E+00
1.951050E+01 1.896057E+01 4.599593E+00
3.925176E+00 -3.120476E+00 -2.381099E+00
4.927880E+00 1.363671E+00 -4.735441E+00
2.524555E+00 2.435323E+00 6.652662E-01
3.745739E+00 -3.674834E+00 -7.253637E-01
5.720348E+00 -5.583576E+00 -1.243405E+00
9.996410E+00 5.319826E+00 8.463313E+00
8.221234E+00 2.734504E-02 -8.221188E+00
1.720012E+01 -1.014499E+01 -1.388969E+01
1.000817E+01 -9.993619E+00 5.395549E-01
1.127350E+01 1.055259E+01 3.966690E+00
9.968902E+00 8.039548E+00 -5.894461E+00
7.729413E+00 -7.447179E+00 2.069624E+00
9.507081E+00 1.659529E+00 -9.361119E+00
5.256704E+00 3.527471E+00 3.897421E+00
2.685922E+01 1.746615E+01 2.040469E+01
7.765887E+00 -5.641666E+00 5.336723E+00
2.875554E+00 2.075307E+00 1.990455E+00
2.092565E+00 -5.558621E-01 2.017386E+00
2.952535E+01 -2.330813E+01 1.812394E+01
2.314671E+00 -1.955086E-01 -2.306399E+00
4.213833E+00 2.113230E+00 -3.645635E+00
7.474760E+00 -5.163332E+00 -5.404816E+00
1.747993E+01 1.672305E+01 -5.087979E+00
2.131772E+01 6.172035E+00 2.040469E+01
1.182964E+01 -1.095293E+01 4.469192E+00
9.731948E+00 -4.879151E+00 8.420493E+00
1.400392E+01 -1.353272E+01 3.602147E+00
2.028941E+01 -3.118668E+00 2.004829E+01
1.611155E+01 -1.610461E+01 4.730125E-01
1.140162E+01 1.133584E+01 -1.223034E+00
1.602959E+01 -1.234108E+01 -1.022963E+01
1.636423E+01 1.986106E+00 -1.624326E+01
4.814449E+00 -2.342841E+00 4.205951E+00
1.093920E+01 3.786783E+02 -9.557487E+00
1.141744E+01 -8.275776E+00 -7.865716E+00
7.903672E+00 7.823124E+00 1.125501E+00
1.233242E+01 -1.024459E+01 6.865641E+00
1.713491E+00 1.708751E+00 1.273704E-01
2.297182E+00 -2.144323E-01 -2.287152E+00
4.631298E+00 3.127513E+00 -3.415784E+00
6.368010E+00 6.106756E+00 -1.805292E+00
6.821170E+00 -3.512583E+00 5.847233E+00
1.145497E+01 -1.361298E+00 1.137379E+01
1.151381E+01 7.489122E+00 8.745339E+00
9.767499E+00 -8.119638E+00 -5.429136E+00
1.539293E+01 -1.487310E+01 3.966503E+00
8.013440E+00 7.820449E+00 -1.748085E+00
1.739095E+01 -9.054299E+00 -3.881519E+02
3.289291E+00 3.149970E+00 4.020528E+02
1.010290E+01 -8.849903E+00 -4.873165E+00
1.567844E+01 1.516372E+01 -3.984359E+00
1.042936E+01 1.029900E+01 -1.643811E+00
2.948424E+00 1.285661E+00 -2.653353E+00
2.208088E+01 -4.716804E+00 2.157121E+01
1.160475E+01 6.313544E+00 -9.737006E+00
1.370357E+01 1.287658E+01 -4.688447E+00
6.311466E+00 6.256172E+00 8.336134E-01
4.391543E+00 -2.721248E+00 -3.446804E+00
5.188037E+00 -4.107974E+00 3.168640E+00
3.010514E+00 1.285230E+00 -2.722385E+00
1.732883E+01 -1.588027E+01 6.935790E+00
1.789095E+01 1.452229E+01 -1.044937E+01
1.883440E+01 -1.538112E+01 1.086995E+01
2.491170E+01 -7.596342E+00 -2.372527E+01
1.252934E+01 -1.252430E+01 -3.553465E-01
2.031829E+01 -3.216183E+00 2.006213E+01
1.045105E+01 -1.044055E+01 -4.682652E-01
1.253470E+01 1.252737E+01 4.287113E-01
9.907227E+00 3.746501E+02 3.276133E+00
4.585796E+00 2.715909E+00 -3.695046E+00
5.682722E+00 3.550852E+00 4.436753E+00
1.150212E+01 1.016042E+01 -5.391161E+00
7.545603E+00 -7.246162E+00 -2.104581E+00
5.643997E+00 -5.533585E+00 -1.110917E+00
3.576052E+01 3.432190E+01 1.004100E+01
5.878798E+00 -5.268696E+00 2.607892E+00
1.046667E+01 7.510915E+00 -7.289537E+00
1.452843E+01 1.405860E+01 3.664837E+00
1.648936E+01 -5.884535E+00 -1.540361E+01
8.588150E+00 -3.148818E+00 7.990073E+00
2.456009E+01 4.109405E+00 -2.421385E+01
1.710028E+01 3.688362E+02 -7.904411E+00
6.107310E+00 3.489273E+00 5.012405E+00
1.584183E+01 -6.065083E+00 1.463483E+01
2.298031E+01 1.853375E+01 -1.358658E+01
1.227645E+01 1.051573E+01 -6.334875E+00
7.504674E+00 -5.163138E+00 -5.446296E+00
1.091509E+01 1.085915E+01 -1.103658E+00
1.638676E+01 1.896903E+00 -1.627660E+01
2.520776E+01 -2.432040E+00 -2.509016E+01
1.448527E+01 1.033813E+01 -1.014624E+01
8.252235E+00 -2.364432E+00 7.906253E+00
1.239815E+01 -2.389129E+00 -1.216578E+01
1.807393E+01 -1.229451E+01 -1.324809E+01
6.740704E+00 6.360213E+00 2.232661E+00
6.950471E+00 -6.750449E+00 -1.655442E+00
8.480685E+00 -2.542204E+00 -8.090687E+00
1.509731E+01 -1.292384E+01 -7.804038E+00
3.373505E+00 1.534997E+00 3.004051E+00
1.270144E+01 -4.597188E+00 -1.184029E+01
1.020767E+01 3.806302E+02 9.635417E+00
2.019862E+01 5.283837E+00 -1.949527E+01
1.454952E+01 1.419328E+01 3.199900E+00
2.341651E+01 2.874181E+00 -2.323945E+01
2.851673E+00 -2.792700E+00 5.769448E-01
2.179727E+01 -2.142972E+01 3.986006E+00
1.092921E+01 4.723995E+00 9.855529E+00
2.495246E+01 1.771382E+01 -1.757400E+01
1.871640E+01 2.575621E+00 1.853833E+01
1.226742E+01 -1.216759E+01 -1.561789E+00
1.535802E+01 -3.899702E+00 -3.881453E+02
1.476276E+01 7.775254E+00 -1.254928E+01
2.828491E+01 2.827570E+01 7.218101E-01
1.578836E+01 -6.051334E+00 1.458265E+01
7.798304E+00 7.778116E+00 -5.607697E-01
4.399001E+00 2.196994E+00 -3.811093E+00
1.314023E+01 1.240082E+01 -4.345717E+00
2.110756E+01 -2.432040E+00 2.096698E+01
2.247456E+01 1.669783E+01 -1.504288E+01
3.663046E+01 3.418421E+01 1.316168E+01
1.029402E+01 -9.920067E+00 4.002506E+02
2.829991E+00 1.602157E+00 -2.332797E+00
1.153967E+01 9.225507E+00 6.932102E+00
1.853528E+01 4.889080E+00 -1.787886E+01
5.369124E+00 2.296427E+00 -4.853238E+00
8.933056E+00 8.523910E+00 -2.672537E+00
3.373505E+00 1.534997E+00 3.004051E+00
1.715096E+00 -1.657632E+00 -4.402397E-01
7.801472E+00 -5.887152E-01 -7.779228E+00
5.137855E+00 5.137828E+00 1.672730E-02
4.025234E+00 4.146922E-01 -4.003816E+00
1.967652E+01 -8.783783E+00 -1.760712E+01
7.838850E+00 1.482415E+00 -7.697403E+00
2.259443E+01 3.731376E+02 -1.981203E+01
1.688840E+01 1.686628E+01 -8.642200E-01
9.281176E+00 6.945842E+00 -6.155933E+00
9.835000E+00 -2.905628E+00 9.395986E+00
1.544084E+01 -1.124466E+01 -1.058193E+01
8.407764E+00 -1.295729E+00 -8.307321E+00
1.557708E+01 -2.079373E+00 1.543767E+01
1.718538E+01 1.657129E+01 -4.552966E+00
7.791435E+00 -7.726864E+00 -1.001015E+00
5.529514E+00 -2.963908E+00 -4.668059E+00
2.162465E+01 -1.080775E+01 1.873014E+01
2.022846E+01 5.389160E+00 -1.949737E+01
1.582662E+01 -1.505808E+01 3.981280E+02
1.779887E+01 -9.901611E+00 -1.479046E+01
1.301672E+01 6.544205E+00 1.125204E+01
4.472266E+00 4.664980E-01 -4.447870E+00
2.076525E+00 -7.192448E-01 -1.947985E+00
7.085997E+00 7.064656E+00 5.495398E-01
4.271185E+00 -1.461103E+00 -4.013502E+00
8.488308E+00 1.904466E+00 8.271903E+00
8.784440E+00 -4.343950E+00 7.635213E+00
2.380993E+00 -1.204263E+00 -2.053991E+00
1.728951E+01 9.081159E+00 -1.471257E+01
9.811517E+00 9.676851E+00 1.620009E+00
1.315873E+01 1.293856E+01 -2.397042E+00
9.270802E+00 -6.889163E-01 9.245170E+00
1.146237E+01 -7.301276E+00 -8.836132E+00
1.105126E+01 -1.089984E+01 -1.823117E+00
3.661000E+00 2.789226E+00 -2.371315E+00
2.203643E+01 -9.687555E+00 -1.979281E+01
6.831951E+00 -6.609838E+00 -1.727888E+00
1.395596E+01 -1.266378E+01 5.864939E+00
5.286402E+00 3.674930E+00 -3.800123E+00
2.003994E+01 -1.107776E+01 1.669978E+01
4.025987E+01 -4.003350E+01 -4.263374E+00
4.124238E+00 4.370501E-01 -4.101015E+00
2.587333E+01 1.925135E+01 -1.728626E+01
4.921489E+00 4.913390E+00 -2.822303E-01
1.175999E+01 6.373620E+00 -9.883038E+00
5.820087E+00 2.698617E+00 -5.156635E+00
1.521930E+01 1.520956E+01 -5.443252E-01
4.828742E+00 -3.072176E+00 -3.725384E+00
7.041286E+00 -3.320865E+00 -6.208991E+00
1.047273E+01 -9.769257E+00 3.992264E+02
2.791995E+00 -3.700141E-01 -2.767368E+00
1.402156E+01 7.798145E-01 -1.399986E+01
1.298697E+01 -1.240239E+01 3.852557E+00
4.027226E+00 -2.160054E+00 3.398928E+00
1.275282E+01 4.570631E+00 1.190562E+01
1.901181E+01 -1.662107E+01 9.229793E+00
8.862289E+00 -8.201597E+00 3.357675E+00
6.426589E+00 -6.418162E+00 3.289906E-01
1.875487E+01 -1.530965E+01 1.083327E+01
5.833571E+00 -3.976218E+00 4.268517E+00
1.491952E+01 3.131203E+00 1.458724E+01
8.135056E+00 5.568633E+00 -5.930385E+00
3.210014E+01 -9.946611E+00 -3.052022E+01
3.000901E+01 -3.596333E+02 -1.751590E+01
2.991662E+00 -2.967106E+00 3.825231E-01
1.143518E+01 -1.140046E+01 8.904406E-01
1.098543E+01 -3.221805E+00 1.050236E+01
5.595705E+00 -9.951891E-01 -5.506497E+00
2.122374E+01 -1.258416E+01 -1.709053E+01
1.186369E+01 1.146810E+01 3.038042E+00
1.171041E+01 -1.702296E+00 -1.158602E+01
3.955599E+00 -3.096311E+00 -2.461630E+00
5.906823E+00 -5.249763E-01 5.883448E+00
1.850168E+01 -7.888891E+00 1.673552E+01
1.933836E+01 -6.820143E+00 1.809579E+01
1.442024E+01 -1.093390E+01 9.401774E+00
1.240316E+01 -9.395305E+00 -8.097316E+00
4.185294E+01 2.732490E+01 -3.170202E+01
1.874883E+01 -1.531464E+01 1.081575E+01
8.262380E+00 -4.010631E+00 -7.223694E+00
6.870834E+00 6.782423E+00 -1.098680E+00
