# Supplementary material for: Collective epithelial migration mediated by the unbinding of hexatic defects
Source: eLife. 2026 May 5;14:RP105397. doi: 10.7554/eLife.105397 (PMC13143286; doi:10.7554/eLife.105397)
Supplement: Figure 6—source data 1. [file elife-105397-fig6-data1.zip]

Archive with 304 entries (253 files):
- data1/
- __MACOSX/._data1
- data1/active + passive hecatic annihilation_46.vtm
- __MACOSX/data1/._active + passive hecatic annihilation_46.vtm
- data1/active + passive hecatic annihilation_47.vtm
- __MACOSX/data1/._active + passive hecatic annihilation_47.vtm
- data1/active + passive hecatic annihilation_45.vtm
- __MACOSX/data1/._active + passive hecatic annihilation_45.vtm
- data1/active + passive hecatic annihilation_44.vtm
- __MACOSX/data1/._active + passive hecatic annihilation_44.vtm
- data1/active + passive hecatic annihilation_14/
- __MACOSX/data1/._active + passive hecatic annihilation_14
- data1/active + passive hecatic annihilation_13/
- __MACOSX/data1/._active + passive hecatic annihilation_13
- data1/active + passive hecatic annihilation_40.vtm
- __MACOSX/data1/._active + passive hecatic annihilation_40.vtm
- data1/active + passive hecatic annihilation_25/
- __MACOSX/data1/._active + passive hecatic annihilation_25
- data1/.DS_Store
- __MACOSX/data1/._.DS_Store
- data1/active + passive hecatic annihilation_22/
- __MACOSX/data1/._active + passive hecatic annihilation_22
- data1/active + passive hecatic annihilation_49/
- __MACOSX/data1/._active + passive hecatic annihilation_49
- data1/active + passive hecatic annihilation_41.vtm
- __MACOSX/data1/._active + passive hecatic annihilation_41.vtm
- data1/active + passive hecatic annihilation_47/
- __MACOSX/data1/._active + passive hecatic annihilation_47
- data1/active + passive hecatic annihilation_40/
- __MACOSX/data1/._active + passive hecatic annihilation_40
- data1/active + passive hecatic annihilation_23/
- __MACOSX/data1/._active + passive hecatic annihilation_23
- data1/active + passive hecatic annihilation_24/
- __MACOSX/data1/._active + passive hecatic annihilation_24
- data1/active + passive hecatic annihilation_43.vtm
- __MACOSX/data1/._active + passive hecatic annihilation_43.vtm
- data1/active + passive hecatic annihilation_12/
- __MACOSX/data1/._active + passive hecatic annihilation_12
- data1/active + passive hecatic annihilation_15/
- __MACOSX/data1/._active + passive hecatic annihilation_15
- data1/active + passive hecatic annihilation_41/
- __MACOSX/data1/._active + passive hecatic annihilation_41
- data1/active + passive hecatic annihilation_46/
- __MACOSX/data1/._active + passive hecatic annihilation_46
- data1/active + passive hecatic annihilation_42.vtm
- __MACOSX/data1/._active + passive hecatic annihilation_42.vtm
- data1/active + passive hecatic annihilation_48/
- __MACOSX/data1/._active + passive hecatic annihilation_48
- data1/active + passive hecatic annihilation_19.vtm
- __MACOSX/data1/._active + passive hecatic annihilation_19.vtm
- data1/active + passive hecatic annihilation_31.vtm
- __MACOSX/data1/._active + passive hecatic annihilation_31.vtm
- data1/active + passive hecatic annihilation_25.vtm
- __MACOSX/data1/._active + passive hecatic annihilation_25.vtm
- data1/active + passive hecatic annihilation_37/
- __MACOSX/data1/._active + passive hecatic annihilation_37
- data1/active + passive hecatic annihilation_30/
- __MACOSX/data1/._active + passive hecatic annihilation_30
- data1/active + passive hecatic annihilation_24.vtm
- __MACOSX/data1/._active + passive hecatic annihilation_24.vtm
- data1/active + passive hecatic annihilation_30.vtm
- __MACOSX/data1/._active + passive hecatic annihilation_30.vtm
- data1/active + passive hecatic annihilation_18.vtm
- __MACOSX/data1/._active + passive hecatic annihilation_18.vtm
- data1/active + passive hecatic annihilation_39/
- __MACOSX/data1/._active + passive hecatic annihilation_39
- data1/active + passive hecatic annihilation_26.vtm
- __MACOSX/data1/._active + passive hecatic annihilation_26.vtm
- data1/active + passive hecatic annihilation_32.vtm
- __MACOSX/data1/._active + passive hecatic annihilation_32.vtm
- data1/active + passive hecatic annihilation_8.vtm
- __MACOSX/data1/._active + passive hecatic annihilation_8.vtm
- data1/active + passive hecatic annihilation_9.vtm
- __MACOSX/data1/._active + passive hecatic annihilation_9.vtm
- data1/active + passive hecatic annihilation_33.vtm
- __MACOSX/data1/._active + passive hecatic annihilation_33.vtm
- data1/active + passive hecatic annihilation_27.vtm
- __MACOSX/data1/._active + passive hecatic annihilation_27.vtm
- data1/active + passive hecatic annihilation_38/
- __MACOSX/data1/._active + passive hecatic annihilation_38
- data1/active + passive hecatic annihilation_31/
- __MACOSX/data1/._active + passive hecatic annihilation_31
- data1/active + passive hecatic annihilation_36/
- __MACOSX/data1/._active + passive hecatic annihilation_36
- data1/active + passive hecatic annihilation_23.vtm
- __MACOSX/data1/._active + passive hecatic annihilation_23.vtm
- data1/active + passive hecatic annihilation_37.vtm
- __MACOSX/data1/._active + passive hecatic annihilation_37.vtm
- data1/active + passive hecatic annihilation_9/
- __MACOSX/data1/._active + passive hecatic annihilation_9
- data1/active + passive hecatic annihilation_36.vtm
- __MACOSX/data1/._active + passive hecatic annihilation_36.vtm
- data1/active + passive hecatic annihilation_22.vtm
- __MACOSX/data1/._active + passive hecatic annihilation_22.vtm
- data1/active + passive hecatic annihilation_7/
- __MACOSX/data1/._active + passive hecatic annihilation_7
- data1/active + passive hecatic annihilation_0/
- __MACOSX/data1/._active + passive hecatic annihilation_0
- data1/active + passive hecatic annihilation_34.vtm
- __MACOSX/data1/._active + passive hecatic annihilation_34.vtm
- data1/active + passive hecatic annihilation_20.vtm
- __MACOSX/data1/._active + passive hecatic annihilation_20.vtm
- data1/active + passive hecatic annihilation_1/
- __MACOSX/data1/._active + passive hecatic annihilation_1
- data1/active + passive hecatic annihilation_21.vtm
- __MACOSX/data1/._active + passive hecatic annihilation_21.vtm
- data1/active + passive hecatic annihilation_6/
- __MACOSX/data1/._active + passive hecatic annihilation_6
- data1/active + passive hecatic annihilation_35.vtm
- __MACOSX/data1/._active + passive hecatic annihilation_35.vtm
- data1/active + passive hecatic annihilation_8/
- __MACOSX/data1/._active + passive hecatic annihilation_8
- data1/active + passive hecatic annihilation_38.vtm
- __MACOSX/data1/._active + passive hecatic annihilation_38.vtm
- data1/active + passive hecatic annihilation_10.vtm
- __MACOSX/data1/._active + passive hecatic annihilation_10.vtm
- data1/active + passive hecatic annihilation_2.vtm
- __MACOSX/data1/._active + passive hecatic annihilation_2.vtm
- data1/active + passive hecatic annihilation_3.vtm
- __MACOSX/data1/._active + passive hecatic annihilation_3.vtm
- data1/active + passive hecatic annihilation_11.vtm
- __MACOSX/data1/._active + passive hecatic annihilation_11.vtm
- data1/active + passive hecatic annihilation_39.vtm
- __MACOSX/data1/._active + passive hecatic annihilation_39.vtm
- data1/active + passive hecatic annihilation_13.vtm
- __MACOSX/data1/._active + passive hecatic annihilation_13.vtm
- data1/active + passive hecatic annihilation_1.vtm
- __MACOSX/data1/._active + passive hecatic annihilation_1.vtm
- data1/active + passive hecatic annihilation_0.vtm
- __MACOSX/data1/._active + passive hecatic annihilation_0.vtm
- data1/active + passive hecatic annihilation_12.vtm
- __MACOSX/data1/._active + passive hecatic annihilation_12.vtm
- data1/active + passive hecatic annihilation_43/
- __MACOSX/data1/._active + passive hecatic annihilation_43
- data1/active + passive hecatic annihilation_16.vtm
- __MACOSX/data1/._active + passive hecatic annihilation_16.vtm
- data1/active + passive hecatic annihilation_4.vtm
- __MACOSX/data1/._active + passive hecatic annihilation_4.vtm
- data1/active + passive hecatic annihilation_44/
- __MACOSX/data1/._active + passive hecatic annihilation_44
- data1/active + passive hecatic annihilation_5.vtm
- __MACOSX/data1/._active + passive hecatic annihilation_5.vtm
- data1/active + passive hecatic annihilation_10/
- __MACOSX/data1/._active + passive hecatic annihilation_10
- data1/active + passive hecatic annihilation_28/
- __MACOSX/data1/._active + passive hecatic annihilation_28
- data1/active + passive hecatic annihilation_17/
- __MACOSX/data1/._active + passive hecatic annihilation_17
- data1/active + passive hecatic annihilation_17.vtm
- __MACOSX/data1/._active + passive hecatic annihilation_17.vtm
- data1/active + passive hecatic annihilation_21/
- __MACOSX/data1/._active + passive hecatic annihilation_21
- data1/active + passive hecatic annihilation_19/
- __MACOSX/data1/._active + passive hecatic annihilation_19
- data1/active + passive hecatic annihilation_26/
- __MACOSX/data1/._active + passive hecatic annihilation_26
- data1/active + passive hecatic annihilation_45/
- __MACOSX/data1/._active + passive hecatic annihilation_45
- data1/active + passive hecatic annihilation_42/
- __MACOSX/data1/._active + passive hecatic annihilation_42
- data1/active + passive hecatic annihilation_15.vtm
- __MACOSX/data1/._active + passive hecatic annihilation_15.vtm
- data1/active + passive hecatic annihilation_29.vtm
- __MACOSX/data1/._active + passive hecatic annihilation_29.vtm
- data1/active + passive hecatic annihilation_7.vtm
- __MACOSX/data1/._active + passive hecatic annihilation_7.vtm
- data1/active + passive hecatic annihilation_18/
- __MACOSX/data1/._active + passive hecatic annihilation_18
- data1/active + passive hecatic annihilation_27/
- __MACOSX/data1/._active + passive hecatic annihilation_27
- data1/active + passive hecatic annihilation_6.vtm
- __MACOSX/data1/._active + passive hecatic annihilation_6.vtm
- data1/active + passive hecatic annihilation_28.vtm
- __MACOSX/data1/._active + passive hecatic annihilation_28.vtm
- data1/active + passive hecatic annihilation_14.vtm
- __MACOSX/data1/._active + passive hecatic annihilation_14.vtm
- data1/active + passive hecatic annihilation_20/
- __MACOSX/data1/._active + passive hecatic annihilation_20
- data1/active + passive hecatic annihilation_29/
- __MACOSX/data1/._active + passive hecatic annihilation_29
- data1/active + passive hecatic annihilation_16/
- __MACOSX/data1/._active + passive hecatic annihilation_16
- data1/active + passive hecatic annihilation_11/
- __MACOSX/data1/._active + passive hecatic annihilation_11
- data1/active + passive hecatic annihilation_33/
- __MACOSX/data1/._active + passive hecatic annihilation_33
- data1/active + passive hecatic annihilation_34/
- __MACOSX/data1/._active + passive hecatic annihilation_34
- data1/active + passive hecatic annihilation_35/
- __MACOSX/data1/._active + passive hecatic annihilation_35
- data1/active + passive hecatic annihilation_32/
- __MACOSX/data1/._active + passive hecatic annihilation_32
- data1/active + passive hecatic annihilation_49.vtm
- __MACOSX/data1/._active + passive hecatic annihilation_49.vtm
- data1/active + passive hecatic annihilation_3/
- __MACOSX/data1/._active + passive hecatic annihilation_3
- data1/active + passive hecatic annihilation_4/
- __MACOSX/data1/._active + passive hecatic annihilation_4
- data1/active + passive hecatic annihilation_48.vtm
- __MACOSX/data1/._active + passive hecatic annihilation_48.vtm
- data1/active + passive hecatic annihilation_5/
- __MACOSX/data1/._active + passive hecatic annihilation_5
- data1/active + passive hecatic annihilation_2/
- __MACOSX/data1/._active + passive hecatic annihilation_2
- data1/active + passive hecatic annihilation_14/active + passive hecatic annihilation_14_0_0.vts
- __MACOSX/data1/active + passive hecatic annihilation_14/._active + passive hecatic annihilation_14_0_0.vts
- data1/active + passive hecatic annihilation_13/active + passive hecatic annihilation_13_0_0.vts
- __MACOSX/data1/active + passive hecatic annihilation_13/._active + passive hecatic annihilation_13_0_0.vts
- data1/active + passive hecatic annihilation_25/active + passive hecatic annihilation_25_0_0.vts
- __MACOSX/data1/active + passive hecatic annihilation_25/._active + passive hecatic annihilation_25_0_0.vts
- data1/active + passive hecatic annihilation_22/active + passive hecatic annihilation_22_0_0.vts
- __MACOSX/data1/active + passive hecatic annihilation_22/._active + passive hecatic annihilation_22_0_0.vts
- data1/active + passive hecatic annihilation_49/active + passive hecatic annihilation_49_0_0.vts
- __MACOSX/data1/active + passive hecatic annihilation_49/._active + passive hecatic annihilation_49_0_0.vts
- data1/active + passive hecatic annihilation_47/active + passive hecatic annihilation_47_0_0.vts
- __MACOSX/data1/active + passive hecatic annihilation_47/._active + passive hecatic annihilation_47_0_0.vts
- data1/active + passive hecatic annihilation_40/active + passive hecatic annihilation_40_0_0.vts
- __MACOSX/data1/active + passive hecatic annihilation_40/._active + passive hecatic annihilation_40_0_0.vts
- data1/active + passive hecatic annihilation_23/active + passive hecatic annihilation_23_0_0.vts
- __MACOSX/data1/active + passive hecatic annihilation_23/._active + passive hecatic annihilation_23_0_0.vts
- data1/active + passive hecatic annihilation_24/active + passive hecatic annihilation_24_0_0.vts
- __MACOSX/data1/active + passive hecatic annihilation_24/._active + passive hecatic annihilation_24_0_0.vts
- data1/active + passive hecatic annihilation_12/active + passive hecatic annihilation_12_0_0.vts
- __MACOSX/data1/active + passive hecatic annihilation_12/._active + passive hecatic annihilation_12_0_0.vts
- data1/active + passive hecatic annihilation_15/active + passive hecatic annihilation_15_0_0.vts
- __MACOSX/data1/active + passive hecatic annihilation_15/._active + passive hecatic annihilation_15_0_0.vts
- data1/active + passive hecatic annihilation_41/active + passive hecatic annihilation_41_0_0.vts
- __MACOSX/data1/active + passive hecatic annihilation_41/._active + passive hecatic annihilation_41_0_0.vts
- data1/active + passive hecatic annihilation_46/active + passive hecatic annihilation_46_0_0.vts
- __MACOSX/data1/active + passive hecatic annihilation_46/._active + passive hecatic annihilation_46_0_0.vts
- data1/active + passive hecatic annihilation_48/active + passive hecatic annihilation_48_0_0.vts
- __MACOSX/data1/active + passive hecatic annihilation_48/._active + passive hecatic annihilation_48_0_0.vts
- data1/active + passive hecatic annihilation_37/active + passive hecatic annihilation_37_0_0.vts
- __MACOSX/data1/active + passive hecatic annihilation_37/._active + passive hecatic annihilation_37_0_0.vts
- data1/active + passive hecatic annihilation_30/active + passive hecatic annihilation_30_0_0.vts
- __MACOSX/data1/active + passive hecatic annihilation_30/._active + passive hecatic annihilation_30_0_0.vts
- data1/active + passive hecatic annihilation_39/active + passive hecatic annihilation_39_0_0.vts
- __MACOSX/data1/active + passive hecatic annihilation_39/._active + passive hecatic annihilation_39_0_0.vts
- data1/active + passive hecatic annihilation_38/active + passive hecatic annihilation_38_0_0.vts
- __MACOSX/data1/active + passive hecatic annihilation_38/._active + passive hecatic annihilation_38_0_0.vts
- data1/active + passive hecatic annihilation_31/active + passive hecatic annihilation_31_0_0.vts
- __MACOSX/data1/active + passive hecatic annihilation_31/._active + passive hecatic annihilation_31_0_0.vts
- data1/active + passive hecatic annihilation_36/active + passive hecatic annihilation_36_0_0.vts
- __MACOSX/data1/active + passive hecatic annihilation_36/._active + passive hecatic annihilation_36_0_0.vts
- data1/active + passive hecatic annihilation_9/active + passive hecatic annihilation_9_0_0.vts
- __MACOSX/data1/active + passive hecatic annihilation_9/._active + passive hecatic annihilation_9_0_0.vts
- data1/active + passive hecatic annihilation_7/active + passive hecatic annihilation_7_0_0.vts
- __MACOSX/data1/active + passive hecatic annihilation_7/._active + passive hecatic annihilation_7_0_0.vts
- data1/active + passive hecatic annihilation_0/active + passive hecatic annihilation_0_0_0.vts
- __MACOSX/data1/active + passive hecatic annihilation_0/._active + passive hecatic annihilation_0_0_0.vts
- data1/active + passive hecatic annihilation_1/active + passive hecatic annihilation_1_0_0.vts
- __MACOSX/data1/active + passive hecatic annihilation_1/._active + passive hecatic annihilation_1_0_0.vts
- data1/active + passive hecatic annihilation_6/active + passive hecatic annihilation_6_0_0.vts
- __MACOSX/data1/active + passive hecatic annihilation_6/._active + passive hecatic annihilation_6_0_0.vts
- data1/active + passive hecatic annihilation_8/active + passive hecatic annihilation_8_0_0.vts
- __MACOSX/data1/active + passive hecatic annihilation_8/._active + passive hecatic annihilation_8_0_0.vts
- data1/active + passive hecatic annihilation_43/active + passive hecatic annihilation_43_0_0.vts
- __MACOSX/data1/active + passive hecatic annihilation_43/._active + passive hecatic annihilation_43_0_0.vts
- data1/active + passive hecatic annihilation_44/active + passive hecatic annihilation_44_0_0.vts
- __MACOSX/data1/active + passive hecatic annihilation_44/._active + passive hecatic annihilation_44_0_0.vts
- data1/active + passive hecatic annihilation_10/active + passive hecatic annihilation_10_0_0.vts
- __MACOSX/data1/active + passive hecatic annihilation_10/._active + passive hecatic annihilation_10_0_0.vts
- data1/active + passive hecatic annihilation_28/active + passive hecatic annihilation_28_0_0.vts
- __MACOSX/data1/active + passive hecatic annihilation_28/._active + passive hecatic annihilation_28_0_0.vts
- data1/active + passive hecatic annihilation_17/active + passive hecatic annihilation_17_0_0.vts
- __MACOSX/data1/active + passive hecatic annihilation_17/._active + passive hecatic annihilation_17_0_0.vts
- data1/active + passive hecatic annihilation_21/active + passive hecatic annihilation_21_0_0.vts
- __MACOSX/data1/active + passive hecatic annihilation_21/._active + passive hecatic annihilation_21_0_0.vts
- data1/active + passive hecatic annihilation_19/active + passive hecatic annihilation_19_0_0.vts
- __MACOSX/data1/active + passive hecatic annihilation_19/._active + passive hecatic annihilation_19_0_0.vts
- data1/active + passive hecatic annihilation_26/active + passive hecatic annihilation_26_0_0.vts
- __MACOSX/data1/active + passive hecatic annihilation_26/._active + passive hecatic annihilation_26_0_0.vts
- data1/active + passive hecatic annihilation_45/active + passive hecatic annihilation_45_0_0.vts
- __MACOSX/data1/active + passive hecatic annihilation_45/._active + passive hecatic annihilation_45_0_0.vts
- data1/active + passive hecatic annihilation_42/active + passive hecatic annihilation_42_0_0.vts
- __MACOSX/data1/active + passive hecatic annihilation_42/._active + passive hecatic annihilation_42_0_0.vts
- data1/active + passive hecatic annihilation_18/active + passive hecatic annihilation_18_0_0.vts
- __MACOSX/data1/active + passive hecatic annihilation_18/._active + passive hecatic annihilation_18_0_0.vts
- data1/active + passive hecatic annihilation_27/active + passive hecatic annihilation_27_0_0.vts
- __MACOSX/data1/active + passive hecatic annihilation_27/._active + passive hecatic annihilation_27_0_0.vts
- data1/active + passive hecatic annihilation_20/active + passive hecatic annihilation_20_0_0.vts
- __MACOSX/data1/active + passive hecatic annihilation_20/._active + passive hecatic annihilation_20_0_0.vts
- data1/active + passive hecatic annihilation_29/active + passive hecatic annihilation_29_0_0.vts
- __MACOSX/data1/active + passive hecatic annihilation_29/._active + passive hecatic annihilation_29_0_0.vts
- data1/active + passive hecatic annihilation_16/active + passive hecatic annihilation_16_0_0.vts
- __MACOSX/data1/active + passive hecatic annihilation_16/._active + passive hecatic annihilation_16_0_0.vts
- data1/active + passive hecatic annihilation_11/active + passive hecatic annihilation_11_0_0.vts
- __MACOSX/data1/active + passive hecatic annihilation_11/._active + passive hecatic annihilation_11_0_0.vts
- data1/active + passive hecatic annihilation_33/active + passive hecatic annihilation_33_0_0.vts
- __MACOSX/data1/active + passive hecatic annihilation_33/._active + passive hecatic annihilation_33_0_0.vts
- data1/active + passive hecatic annihilation_34/active + passive hecatic annihilation_34_0_0.vts
- __MACOSX/data1/active + passive hecatic annihilation_34/._active + passive hecatic annihilation_34_0_0.vts
- data1/active + passive hecatic annihilation_35/active + passive hecatic annihilation_35_0_0.vts
- __MACOSX/data1/active + passive hecatic annihilation_35/._active + passive hecatic annihilation_35_0_0.vts
- data1/active + passive hecatic annihilation_32/active + passive hecatic annihilation_32_0_0.vts
- __MACOSX/data1/active + passive hecatic annihilation_32/._active + passive hecatic annihilation_32_0_0.vts
- data1/active + passive hecatic annihilation_3/active + passive hecatic annihilation_3_0_0.vts
- __MACOSX/data1/active + passive hecatic annihilation_3/._active + passive hecatic annihilation_3_0_0.vts
- data1/active + passive hecatic annihilation_4/active + passive hecatic annihilation_4_0_0.vts
- __MACOSX/data1/active + passive hecatic annihilation_4/._active + passive hecatic annihilation_4_0_0.vts
[truncated: 4 more entries]
