# Supplementary material for: Collective epithelial migration mediated by the unbinding of hexatic defects
Source: eLife. 2026 May 5;14:RP105397. doi: 10.7554/eLife.105397 (PMC13143286; doi:10.7554/eLife.105397)
Supplement: Figure 6—source data 2. [file elife-105397-fig6-data2.zip]

Archive with 304 entries (253 files):
- data2/
- __MACOSX/._data2
- data2/active + passive hecatic annihilation_52.vtm
- __MACOSX/data2/._active + passive hecatic annihilation_52.vtm
- data2/active + passive hecatic annihilation_91.vtm
- __MACOSX/data2/._active + passive hecatic annihilation_91.vtm
- data2/active + passive hecatic annihilation_85.vtm
- __MACOSX/data2/._active + passive hecatic annihilation_85.vtm
- data2/active + passive hecatic annihilation_84.vtm
- __MACOSX/data2/._active + passive hecatic annihilation_84.vtm
- data2/active + passive hecatic annihilation_90.vtm
- __MACOSX/data2/._active + passive hecatic annihilation_90.vtm
- data2/active + passive hecatic annihilation_53.vtm
- __MACOSX/data2/._active + passive hecatic annihilation_53.vtm
- data2/active + passive hecatic annihilation_79.vtm
- __MACOSX/data2/._active + passive hecatic annihilation_79.vtm
- data2/active + passive hecatic annihilation_51.vtm
- __MACOSX/data2/._active + passive hecatic annihilation_51.vtm
- data2/active + passive hecatic annihilation_86.vtm
- __MACOSX/data2/._active + passive hecatic annihilation_86.vtm
- data2/active + passive hecatic annihilation_92.vtm
- __MACOSX/data2/._active + passive hecatic annihilation_92.vtm
- data2/active + passive hecatic annihilation_93.vtm
- __MACOSX/data2/._active + passive hecatic annihilation_93.vtm
- data2/active + passive hecatic annihilation_87.vtm
- __MACOSX/data2/._active + passive hecatic annihilation_87.vtm
- data2/active + passive hecatic annihilation_50.vtm
- __MACOSX/data2/._active + passive hecatic annihilation_50.vtm
- data2/active + passive hecatic annihilation_78.vtm
- __MACOSX/data2/._active + passive hecatic annihilation_78.vtm
- data2/active + passive hecatic annihilation_54.vtm
- __MACOSX/data2/._active + passive hecatic annihilation_54.vtm
- data2/active + passive hecatic annihilation_68.vtm
- __MACOSX/data2/._active + passive hecatic annihilation_68.vtm
- data2/active + passive hecatic annihilation_83.vtm
- __MACOSX/data2/._active + passive hecatic annihilation_83.vtm
- data2/active + passive hecatic annihilation_97.vtm
- __MACOSX/data2/._active + passive hecatic annihilation_97.vtm
- data2/.DS_Store
- __MACOSX/data2/._.DS_Store
- data2/active + passive hecatic annihilation_76/
- __MACOSX/data2/._active + passive hecatic annihilation_76
- data2/active + passive hecatic annihilation_82/
- __MACOSX/data2/._active + passive hecatic annihilation_82
- data2/active + passive hecatic annihilation_85/
- __MACOSX/data2/._active + passive hecatic annihilation_85
- data2/active + passive hecatic annihilation_71/
- __MACOSX/data2/._active + passive hecatic annihilation_71
- data2/active + passive hecatic annihilation_96.vtm
- __MACOSX/data2/._active + passive hecatic annihilation_96.vtm
- data2/active + passive hecatic annihilation_82.vtm
- __MACOSX/data2/._active + passive hecatic annihilation_82.vtm
- data2/active + passive hecatic annihilation_69.vtm
- __MACOSX/data2/._active + passive hecatic annihilation_69.vtm
- data2/active + passive hecatic annihilation_55.vtm
- __MACOSX/data2/._active + passive hecatic annihilation_55.vtm
- data2/active + passive hecatic annihilation_78/
- __MACOSX/data2/._active + passive hecatic annihilation_78
- data2/active + passive hecatic annihilation_57.vtm
- __MACOSX/data2/._active + passive hecatic annihilation_57.vtm
- data2/active + passive hecatic annihilation_94.vtm
- __MACOSX/data2/._active + passive hecatic annihilation_94.vtm
- data2/active + passive hecatic annihilation_80.vtm
- __MACOSX/data2/._active + passive hecatic annihilation_80.vtm
- data2/active + passive hecatic annihilation_81.vtm
- __MACOSX/data2/._active + passive hecatic annihilation_81.vtm
- data2/active + passive hecatic annihilation_95.vtm
- __MACOSX/data2/._active + passive hecatic annihilation_95.vtm
- data2/active + passive hecatic annihilation_79/
- __MACOSX/data2/._active + passive hecatic annihilation_79
- data2/active + passive hecatic annihilation_56.vtm
- __MACOSX/data2/._active + passive hecatic annihilation_56.vtm
- data2/active + passive hecatic annihilation_70/
- __MACOSX/data2/._active + passive hecatic annihilation_70
- data2/active + passive hecatic annihilation_84/
- __MACOSX/data2/._active + passive hecatic annihilation_84
- data2/active + passive hecatic annihilation_83/
- __MACOSX/data2/._active + passive hecatic annihilation_83
- data2/active + passive hecatic annihilation_77/
- __MACOSX/data2/._active + passive hecatic annihilation_77
- data2/active + passive hecatic annihilation_55/
- __MACOSX/data2/._active + passive hecatic annihilation_55
- data2/active + passive hecatic annihilation_99/
- __MACOSX/data2/._active + passive hecatic annihilation_99
- data2/active + passive hecatic annihilation_52/
- __MACOSX/data2/._active + passive hecatic annihilation_52
- data2/active + passive hecatic annihilation_64/
- __MACOSX/data2/._active + passive hecatic annihilation_64
- data2/active + passive hecatic annihilation_90/
- __MACOSX/data2/._active + passive hecatic annihilation_90
- data2/active + passive hecatic annihilation_97/
- __MACOSX/data2/._active + passive hecatic annihilation_97
- data2/active + passive hecatic annihilation_63/
- __MACOSX/data2/._active + passive hecatic annihilation_63
- data2/active + passive hecatic annihilation_62/
- __MACOSX/data2/._active + passive hecatic annihilation_62
- data2/active + passive hecatic annihilation_96/
- __MACOSX/data2/._active + passive hecatic annihilation_96
- data2/active + passive hecatic annihilation_91/
- __MACOSX/data2/._active + passive hecatic annihilation_91
- data2/active + passive hecatic annihilation_65/
- __MACOSX/data2/._active + passive hecatic annihilation_65
- data2/active + passive hecatic annihilation_98/
- __MACOSX/data2/._active + passive hecatic annihilation_98
- data2/active + passive hecatic annihilation_53/
- __MACOSX/data2/._active + passive hecatic annihilation_53
- data2/active + passive hecatic annihilation_54/
- __MACOSX/data2/._active + passive hecatic annihilation_54
- data2/active + passive hecatic annihilation_86/
- __MACOSX/data2/._active + passive hecatic annihilation_86
- data2/active + passive hecatic annihilation_72/
- __MACOSX/data2/._active + passive hecatic annihilation_72
- data2/active + passive hecatic annihilation_75/
- __MACOSX/data2/._active + passive hecatic annihilation_75
- data2/active + passive hecatic annihilation_81/
- __MACOSX/data2/._active + passive hecatic annihilation_81
- data2/active + passive hecatic annihilation_88/
- __MACOSX/data2/._active + passive hecatic annihilation_88
- data2/active + passive hecatic annihilation_89/
- __MACOSX/data2/._active + passive hecatic annihilation_89
- data2/active + passive hecatic annihilation_80/
- __MACOSX/data2/._active + passive hecatic annihilation_80
- data2/active + passive hecatic annihilation_74/
- __MACOSX/data2/._active + passive hecatic annihilation_74
- data2/active + passive hecatic annihilation_73/
- __MACOSX/data2/._active + passive hecatic annihilation_73
- data2/active + passive hecatic annihilation_87/
- __MACOSX/data2/._active + passive hecatic annihilation_87
- data2/active + passive hecatic annihilation_73.vtm
- __MACOSX/data2/._active + passive hecatic annihilation_73.vtm
- data2/active + passive hecatic annihilation_67.vtm
- __MACOSX/data2/._active + passive hecatic annihilation_67.vtm
- data2/active + passive hecatic annihilation_98.vtm
- __MACOSX/data2/._active + passive hecatic annihilation_98.vtm
- data2/active + passive hecatic annihilation_51/
- __MACOSX/data2/._active + passive hecatic annihilation_51
- data2/active + passive hecatic annihilation_99.vtm
- __MACOSX/data2/._active + passive hecatic annihilation_99.vtm
- data2/active + passive hecatic annihilation_69/
- __MACOSX/data2/._active + passive hecatic annihilation_69
- data2/active + passive hecatic annihilation_66.vtm
- __MACOSX/data2/._active + passive hecatic annihilation_66.vtm
- data2/active + passive hecatic annihilation_72.vtm
- __MACOSX/data2/._active + passive hecatic annihilation_72.vtm
- data2/active + passive hecatic annihilation_56/
- __MACOSX/data2/._active + passive hecatic annihilation_56
- data2/active + passive hecatic annihilation_94/
- __MACOSX/data2/._active + passive hecatic annihilation_94
- data2/active + passive hecatic annihilation_60/
- __MACOSX/data2/._active + passive hecatic annihilation_60
- data2/active + passive hecatic annihilation_58/
- __MACOSX/data2/._active + passive hecatic annihilation_58
- data2/active + passive hecatic annihilation_67/
- __MACOSX/data2/._active + passive hecatic annihilation_67
- data2/active + passive hecatic annihilation_93/
- __MACOSX/data2/._active + passive hecatic annihilation_93
- data2/active + passive hecatic annihilation_58.vtm
- __MACOSX/data2/._active + passive hecatic annihilation_58.vtm
- data2/active + passive hecatic annihilation_64.vtm
- __MACOSX/data2/._active + passive hecatic annihilation_64.vtm
- data2/active + passive hecatic annihilation_70.vtm
- __MACOSX/data2/._active + passive hecatic annihilation_70.vtm
- data2/active + passive hecatic annihilation_59/
- __MACOSX/data2/._active + passive hecatic annihilation_59
- data2/active + passive hecatic annihilation_92/
- __MACOSX/data2/._active + passive hecatic annihilation_92
- data2/active + passive hecatic annihilation_66/
- __MACOSX/data2/._active + passive hecatic annihilation_66
- data2/active + passive hecatic annihilation_71.vtm
- __MACOSX/data2/._active + passive hecatic annihilation_71.vtm
- data2/active + passive hecatic annihilation_65.vtm
- __MACOSX/data2/._active + passive hecatic annihilation_65.vtm
- data2/active + passive hecatic annihilation_61/
- __MACOSX/data2/._active + passive hecatic annihilation_61
- data2/active + passive hecatic annihilation_95/
- __MACOSX/data2/._active + passive hecatic annihilation_95
- data2/active + passive hecatic annihilation_59.vtm
- __MACOSX/data2/._active + passive hecatic annihilation_59.vtm
- data2/active + passive hecatic annihilation_68/
- __MACOSX/data2/._active + passive hecatic annihilation_68
- data2/active + passive hecatic annihilation_57/
- __MACOSX/data2/._active + passive hecatic annihilation_57
- data2/active + passive hecatic annihilation_50/
- __MACOSX/data2/._active + passive hecatic annihilation_50
- data2/active + passive hecatic annihilation_61.vtm
- __MACOSX/data2/._active + passive hecatic annihilation_61.vtm
- data2/active + passive hecatic annihilation_75.vtm
- __MACOSX/data2/._active + passive hecatic annihilation_75.vtm
- data2/active + passive hecatic annihilation_74.vtm
- __MACOSX/data2/._active + passive hecatic annihilation_74.vtm
- data2/active + passive hecatic annihilation_60.vtm
- __MACOSX/data2/._active + passive hecatic annihilation_60.vtm
- data2/active + passive hecatic annihilation_76.vtm
- __MACOSX/data2/._active + passive hecatic annihilation_76.vtm
- data2/active + passive hecatic annihilation_62.vtm
- __MACOSX/data2/._active + passive hecatic annihilation_62.vtm
- data2/active + passive hecatic annihilation_89.vtm
- __MACOSX/data2/._active + passive hecatic annihilation_89.vtm
- data2/active + passive hecatic annihilation_88.vtm
- __MACOSX/data2/._active + passive hecatic annihilation_88.vtm
- data2/active + passive hecatic annihilation_63.vtm
- __MACOSX/data2/._active + passive hecatic annihilation_63.vtm
- data2/active + passive hecatic annihilation_77.vtm
- __MACOSX/data2/._active + passive hecatic annihilation_77.vtm
- data2/active + passive hecatic annihilation_76/active + passive hecatic annihilation_76_0_0.vts
- __MACOSX/data2/active + passive hecatic annihilation_76/._active + passive hecatic annihilation_76_0_0.vts
- data2/active + passive hecatic annihilation_82/active + passive hecatic annihilation_82_0_0.vts
- __MACOSX/data2/active + passive hecatic annihilation_82/._active + passive hecatic annihilation_82_0_0.vts
- data2/active + passive hecatic annihilation_85/active + passive hecatic annihilation_85_0_0.vts
- __MACOSX/data2/active + passive hecatic annihilation_85/._active + passive hecatic annihilation_85_0_0.vts
- data2/active + passive hecatic annihilation_71/active + passive hecatic annihilation_71_0_0.vts
- __MACOSX/data2/active + passive hecatic annihilation_71/._active + passive hecatic annihilation_71_0_0.vts
- data2/active + passive hecatic annihilation_78/active + passive hecatic annihilation_78_0_0.vts
- __MACOSX/data2/active + passive hecatic annihilation_78/._active + passive hecatic annihilation_78_0_0.vts
- data2/active + passive hecatic annihilation_79/active + passive hecatic annihilation_79_0_0.vts
- __MACOSX/data2/active + passive hecatic annihilation_79/._active + passive hecatic annihilation_79_0_0.vts
- data2/active + passive hecatic annihilation_70/active + passive hecatic annihilation_70_0_0.vts
- __MACOSX/data2/active + passive hecatic annihilation_70/._active + passive hecatic annihilation_70_0_0.vts
- data2/active + passive hecatic annihilation_84/active + passive hecatic annihilation_84_0_0.vts
- __MACOSX/data2/active + passive hecatic annihilation_84/._active + passive hecatic annihilation_84_0_0.vts
- data2/active + passive hecatic annihilation_83/active + passive hecatic annihilation_83_0_0.vts
- __MACOSX/data2/active + passive hecatic annihilation_83/._active + passive hecatic annihilation_83_0_0.vts
- data2/active + passive hecatic annihilation_77/active + passive hecatic annihilation_77_0_0.vts
- __MACOSX/data2/active + passive hecatic annihilation_77/._active + passive hecatic annihilation_77_0_0.vts
- data2/active + passive hecatic annihilation_55/active + passive hecatic annihilation_55_0_0.vts
- __MACOSX/data2/active + passive hecatic annihilation_55/._active + passive hecatic annihilation_55_0_0.vts
- data2/active + passive hecatic annihilation_99/active + passive hecatic annihilation_99_0_0.vts
- __MACOSX/data2/active + passive hecatic annihilation_99/._active + passive hecatic annihilation_99_0_0.vts
- data2/active + passive hecatic annihilation_52/active + passive hecatic annihilation_52_0_0.vts
- __MACOSX/data2/active + passive hecatic annihilation_52/._active + passive hecatic annihilation_52_0_0.vts
- data2/active + passive hecatic annihilation_64/active + passive hecatic annihilation_64_0_0.vts
- __MACOSX/data2/active + passive hecatic annihilation_64/._active + passive hecatic annihilation_64_0_0.vts
- data2/active + passive hecatic annihilation_90/active + passive hecatic annihilation_90_0_0.vts
- __MACOSX/data2/active + passive hecatic annihilation_90/._active + passive hecatic annihilation_90_0_0.vts
- data2/active + passive hecatic annihilation_97/active + passive hecatic annihilation_97_0_0.vts
- __MACOSX/data2/active + passive hecatic annihilation_97/._active + passive hecatic annihilation_97_0_0.vts
- data2/active + passive hecatic annihilation_63/active + passive hecatic annihilation_63_0_0.vts
- __MACOSX/data2/active + passive hecatic annihilation_63/._active + passive hecatic annihilation_63_0_0.vts
- data2/active + passive hecatic annihilation_62/active + passive hecatic annihilation_62_0_0.vts
- __MACOSX/data2/active + passive hecatic annihilation_62/._active + passive hecatic annihilation_62_0_0.vts
- data2/active + passive hecatic annihilation_96/active + passive hecatic annihilation_96_0_0.vts
- __MACOSX/data2/active + passive hecatic annihilation_96/._active + passive hecatic annihilation_96_0_0.vts
- data2/active + passive hecatic annihilation_91/active + passive hecatic annihilation_91_0_0.vts
- __MACOSX/data2/active + passive hecatic annihilation_91/._active + passive hecatic annihilation_91_0_0.vts
- data2/active + passive hecatic annihilation_65/active + passive hecatic annihilation_65_0_0.vts
- __MACOSX/data2/active + passive hecatic annihilation_65/._active + passive hecatic annihilation_65_0_0.vts
- data2/active + passive hecatic annihilation_98/active + passive hecatic annihilation_98_0_0.vts
- __MACOSX/data2/active + passive hecatic annihilation_98/._active + passive hecatic annihilation_98_0_0.vts
- data2/active + passive hecatic annihilation_53/active + passive hecatic annihilation_53_0_0.vts
- __MACOSX/data2/active + passive hecatic annihilation_53/._active + passive hecatic annihilation_53_0_0.vts
- data2/active + passive hecatic annihilation_54/active + passive hecatic annihilation_54_0_0.vts
- __MACOSX/data2/active + passive hecatic annihilation_54/._active + passive hecatic annihilation_54_0_0.vts
- data2/active + passive hecatic annihilation_86/active + passive hecatic annihilation_86_0_0.vts
- __MACOSX/data2/active + passive hecatic annihilation_86/._active + passive hecatic annihilation_86_0_0.vts
- data2/active + passive hecatic annihilation_72/active + passive hecatic annihilation_72_0_0.vts
- __MACOSX/data2/active + passive hecatic annihilation_72/._active + passive hecatic annihilation_72_0_0.vts
- data2/active + passive hecatic annihilation_75/active + passive hecatic annihilation_75_0_0.vts
- __MACOSX/data2/active + passive hecatic annihilation_75/._active + passive hecatic annihilation_75_0_0.vts
- data2/active + passive hecatic annihilation_81/active + passive hecatic annihilation_81_0_0.vts
- __MACOSX/data2/active + passive hecatic annihilation_81/._active + passive hecatic annihilation_81_0_0.vts
- data2/active + passive hecatic annihilation_88/active + passive hecatic annihilation_88_0_0.vts
- __MACOSX/data2/active + passive hecatic annihilation_88/._active + passive hecatic annihilation_88_0_0.vts
- data2/active + passive hecatic annihilation_89/active + passive hecatic annihilation_89_0_0.vts
- __MACOSX/data2/active + passive hecatic annihilation_89/._active + passive hecatic annihilation_89_0_0.vts
- data2/active + passive hecatic annihilation_80/active + passive hecatic annihilation_80_0_0.vts
- __MACOSX/data2/active + passive hecatic annihilation_80/._active + passive hecatic annihilation_80_0_0.vts
- data2/active + passive hecatic annihilation_74/active + passive hecatic annihilation_74_0_0.vts
- __MACOSX/data2/active + passive hecatic annihilation_74/._active + passive hecatic annihilation_74_0_0.vts
- data2/active + passive hecatic annihilation_73/active + passive hecatic annihilation_73_0_0.vts
- __MACOSX/data2/active + passive hecatic annihilation_73/._active + passive hecatic annihilation_73_0_0.vts
- data2/active + passive hecatic annihilation_87/active + passive hecatic annihilation_87_0_0.vts
- __MACOSX/data2/active + passive hecatic annihilation_87/._active + passive hecatic annihilation_87_0_0.vts
- data2/active + passive hecatic annihilation_51/active + passive hecatic annihilation_51_0_0.vts
- __MACOSX/data2/active + passive hecatic annihilation_51/._active + passive hecatic annihilation_51_0_0.vts
- data2/active + passive hecatic annihilation_69/active + passive hecatic annihilation_69_0_0.vts
- __MACOSX/data2/active + passive hecatic annihilation_69/._active + passive hecatic annihilation_69_0_0.vts
- data2/active + passive hecatic annihilation_56/active + passive hecatic annihilation_56_0_0.vts
- __MACOSX/data2/active + passive hecatic annihilation_56/._active + passive hecatic annihilation_56_0_0.vts
- data2/active + passive hecatic annihilation_94/active + passive hecatic annihilation_94_0_0.vts
- __MACOSX/data2/active + passive hecatic annihilation_94/._active + passive hecatic annihilation_94_0_0.vts
- data2/active + passive hecatic annihilation_60/active + passive hecatic annihilation_60_0_0.vts
- __MACOSX/data2/active + passive hecatic annihilation_60/._active + passive hecatic annihilation_60_0_0.vts
- data2/active + passive hecatic annihilation_58/active + passive hecatic annihilation_58_0_0.vts
- __MACOSX/data2/active + passive hecatic annihilation_58/._active + passive hecatic annihilation_58_0_0.vts
- data2/active + passive hecatic annihilation_67/active + passive hecatic annihilation_67_0_0.vts
- __MACOSX/data2/active + passive hecatic annihilation_67/._active + passive hecatic annihilation_67_0_0.vts
- data2/active + passive hecatic annihilation_93/active + passive hecatic annihilation_93_0_0.vts
- __MACOSX/data2/active + passive hecatic annihilation_93/._active + passive hecatic annihilation_93_0_0.vts
- data2/active + passive hecatic annihilation_59/active + passive hecatic annihilation_59_0_0.vts
- __MACOSX/data2/active + passive hecatic annihilation_59/._active + passive hecatic annihilation_59_0_0.vts
- data2/active + passive hecatic annihilation_92/active + passive hecatic annihilation_92_0_0.vts
- __MACOSX/data2/active + passive hecatic annihilation_92/._active + passive hecatic annihilation_92_0_0.vts
- data2/active + passive hecatic annihilation_66/active + passive hecatic annihilation_66_0_0.vts
- __MACOSX/data2/active + passive hecatic annihilation_66/._active + passive hecatic annihilation_66_0_0.vts
- data2/active + passive hecatic annihilation_61/active + passive hecatic annihilation_61_0_0.vts
- __MACOSX/data2/active + passive hecatic annihilation_61/._active + passive hecatic annihilation_61_0_0.vts
- data2/active + passive hecatic annihilation_95/active + passive hecatic annihilation_95_0_0.vts
- __MACOSX/data2/active + passive hecatic annihilation_95/._active + passive hecatic annihilation_95_0_0.vts
- data2/active + passive hecatic annihilation_68/active + passive hecatic annihilation_68_0_0.vts
- __MACOSX/data2/active + passive hecatic annihilation_68/._active + passive hecatic annihilation_68_0_0.vts
[truncated: 4 more entries]
