# Supplementary material for: Collective epithelial migration mediated by the unbinding of hexatic defects
Source: eLife. 2026 May 5;14:RP105397. doi: 10.7554/eLife.105397 (PMC13143286; doi:10.7554/eLife.105397)
Supplement: Figure 6—source data 3. [file elife-105397-fig6-data3.zip]

Archive with 304 entries (253 files):
- data3/
- __MACOSX/._data3
- data3/active + passive hecatic annihilation_119.vtm
- __MACOSX/data3/._active + passive hecatic annihilation_119.vtm
- data3/active + passive hecatic annihilation_125.vtm
- __MACOSX/data3/._active + passive hecatic annihilation_125.vtm
- data3/active + passive hecatic annihilation_131.vtm
- __MACOSX/data3/._active + passive hecatic annihilation_131.vtm
- data3/active + passive hecatic annihilation_145/
- __MACOSX/data3/._active + passive hecatic annihilation_145
- data3/active + passive hecatic annihilation_142/
- __MACOSX/data3/._active + passive hecatic annihilation_142
- data3/active + passive hecatic annihilation_116/
- __MACOSX/data3/._active + passive hecatic annihilation_116
- data3/active + passive hecatic annihilation_129/
- __MACOSX/data3/._active + passive hecatic annihilation_129
- data3/active + passive hecatic annihilation_111/
- __MACOSX/data3/._active + passive hecatic annihilation_111
- data3/active + passive hecatic annihilation_130.vtm
- __MACOSX/data3/._active + passive hecatic annihilation_130.vtm
- data3/active + passive hecatic annihilation_124.vtm
- __MACOSX/data3/._active + passive hecatic annihilation_124.vtm
- data3/active + passive hecatic annihilation_118.vtm
- __MACOSX/data3/._active + passive hecatic annihilation_118.vtm
- data3/active + passive hecatic annihilation_127/
- __MACOSX/data3/._active + passive hecatic annihilation_127
- data3/active + passive hecatic annihilation_118/
- __MACOSX/data3/._active + passive hecatic annihilation_118
- data3/active + passive hecatic annihilation_120/
- __MACOSX/data3/._active + passive hecatic annihilation_120
- data3/active + passive hecatic annihilation_143/
- __MACOSX/data3/._active + passive hecatic annihilation_143
- data3/active + passive hecatic annihilation_144/
- __MACOSX/data3/._active + passive hecatic annihilation_144
- data3/active + passive hecatic annihilation_132.vtm
- __MACOSX/data3/._active + passive hecatic annihilation_132.vtm
- data3/active + passive hecatic annihilation_126.vtm
- __MACOSX/data3/._active + passive hecatic annihilation_126.vtm
- data3/active + passive hecatic annihilation_121/
- __MACOSX/data3/._active + passive hecatic annihilation_121
- data3/active + passive hecatic annihilation_126/
- __MACOSX/data3/._active + passive hecatic annihilation_126
- data3/active + passive hecatic annihilation_127.vtm
- __MACOSX/data3/._active + passive hecatic annihilation_127.vtm
- data3/active + passive hecatic annihilation_133.vtm
- __MACOSX/data3/._active + passive hecatic annihilation_133.vtm
- data3/active + passive hecatic annihilation_119/
- __MACOSX/data3/._active + passive hecatic annihilation_119
- data3/active + passive hecatic annihilation_110/
- __MACOSX/data3/._active + passive hecatic annihilation_110
- data3/active + passive hecatic annihilation_117/
- __MACOSX/data3/._active + passive hecatic annihilation_117
- data3/active + passive hecatic annihilation_128/
- __MACOSX/data3/._active + passive hecatic annihilation_128
- data3/active + passive hecatic annihilation_137.vtm
- __MACOSX/data3/._active + passive hecatic annihilation_137.vtm
- data3/active + passive hecatic annihilation_123.vtm
- __MACOSX/data3/._active + passive hecatic annihilation_123.vtm
- data3/.DS_Store
- __MACOSX/data3/._.DS_Store
- data3/active + passive hecatic annihilation_122.vtm
- __MACOSX/data3/._active + passive hecatic annihilation_122.vtm
- data3/active + passive hecatic annihilation_136.vtm
- __MACOSX/data3/._active + passive hecatic annihilation_136.vtm
- data3/active + passive hecatic annihilation_120.vtm
- __MACOSX/data3/._active + passive hecatic annihilation_120.vtm
- data3/active + passive hecatic annihilation_134.vtm
- __MACOSX/data3/._active + passive hecatic annihilation_134.vtm
- data3/active + passive hecatic annihilation_108.vtm
- __MACOSX/data3/._active + passive hecatic annihilation_108.vtm
- data3/active + passive hecatic annihilation_109.vtm
- __MACOSX/data3/._active + passive hecatic annihilation_109.vtm
- data3/active + passive hecatic annihilation_135.vtm
- __MACOSX/data3/._active + passive hecatic annihilation_135.vtm
- data3/active + passive hecatic annihilation_121.vtm
- __MACOSX/data3/._active + passive hecatic annihilation_121.vtm
- data3/active + passive hecatic annihilation_146.vtm
- __MACOSX/data3/._active + passive hecatic annihilation_146.vtm
- data3/active + passive hecatic annihilation_147.vtm
- __MACOSX/data3/._active + passive hecatic annihilation_147.vtm
- data3/active + passive hecatic annihilation_145.vtm
- __MACOSX/data3/._active + passive hecatic annihilation_145.vtm
- data3/active + passive hecatic annihilation_144.vtm
- __MACOSX/data3/._active + passive hecatic annihilation_144.vtm
- data3/active + passive hecatic annihilation_135/
- __MACOSX/data3/._active + passive hecatic annihilation_135
- data3/active + passive hecatic annihilation_132/
- __MACOSX/data3/._active + passive hecatic annihilation_132
- data3/active + passive hecatic annihilation_140.vtm
- __MACOSX/data3/._active + passive hecatic annihilation_140.vtm
- data3/active + passive hecatic annihilation_104/
- __MACOSX/data3/._active + passive hecatic annihilation_104
- data3/active + passive hecatic annihilation_103/
- __MACOSX/data3/._active + passive hecatic annihilation_103
- data3/active + passive hecatic annihilation_141.vtm
- __MACOSX/data3/._active + passive hecatic annihilation_141.vtm
- data3/active + passive hecatic annihilation_102/
- __MACOSX/data3/._active + passive hecatic annihilation_102
- data3/active + passive hecatic annihilation_105/
- __MACOSX/data3/._active + passive hecatic annihilation_105
- data3/active + passive hecatic annihilation_143.vtm
- __MACOSX/data3/._active + passive hecatic annihilation_143.vtm
- data3/active + passive hecatic annihilation_133/
- __MACOSX/data3/._active + passive hecatic annihilation_133
- data3/active + passive hecatic annihilation_134/
- __MACOSX/data3/._active + passive hecatic annihilation_134
- data3/active + passive hecatic annihilation_142.vtm
- __MACOSX/data3/._active + passive hecatic annihilation_142.vtm
- data3/active + passive hecatic annihilation_112/
- __MACOSX/data3/._active + passive hecatic annihilation_112
- data3/active + passive hecatic annihilation_115/
- __MACOSX/data3/._active + passive hecatic annihilation_115
- data3/active + passive hecatic annihilation_123/
- __MACOSX/data3/._active + passive hecatic annihilation_123
- data3/active + passive hecatic annihilation_124/
- __MACOSX/data3/._active + passive hecatic annihilation_124
- data3/active + passive hecatic annihilation_148/
- __MACOSX/data3/._active + passive hecatic annihilation_148
- data3/active + passive hecatic annihilation_141/
- __MACOSX/data3/._active + passive hecatic annihilation_141
- data3/active + passive hecatic annihilation_146/
- __MACOSX/data3/._active + passive hecatic annihilation_146
- data3/active + passive hecatic annihilation_125/
- __MACOSX/data3/._active + passive hecatic annihilation_125
- data3/active + passive hecatic annihilation_122/
- __MACOSX/data3/._active + passive hecatic annihilation_122
- data3/active + passive hecatic annihilation_114/
- __MACOSX/data3/._active + passive hecatic annihilation_114
- data3/active + passive hecatic annihilation_113/
- __MACOSX/data3/._active + passive hecatic annihilation_113
- data3/active + passive hecatic annihilation_147/
- __MACOSX/data3/._active + passive hecatic annihilation_147
- data3/active + passive hecatic annihilation_140/
- __MACOSX/data3/._active + passive hecatic annihilation_140
- data3/active + passive hecatic annihilation_149/
- __MACOSX/data3/._active + passive hecatic annihilation_149
- data3/active + passive hecatic annihilation_149.vtm
- __MACOSX/data3/._active + passive hecatic annihilation_149.vtm
- data3/active + passive hecatic annihilation_148.vtm
- __MACOSX/data3/._active + passive hecatic annihilation_148.vtm
- data3/active + passive hecatic annihilation_138.vtm
- __MACOSX/data3/._active + passive hecatic annihilation_138.vtm
- data3/active + passive hecatic annihilation_104.vtm
- __MACOSX/data3/._active + passive hecatic annihilation_104.vtm
- data3/active + passive hecatic annihilation_110.vtm
- __MACOSX/data3/._active + passive hecatic annihilation_110.vtm
- data3/active + passive hecatic annihilation_111.vtm
- __MACOSX/data3/._active + passive hecatic annihilation_111.vtm
- data3/active + passive hecatic annihilation_105.vtm
- __MACOSX/data3/._active + passive hecatic annihilation_105.vtm
- data3/active + passive hecatic annihilation_139.vtm
- __MACOSX/data3/._active + passive hecatic annihilation_139.vtm
- data3/active + passive hecatic annihilation_113.vtm
- __MACOSX/data3/._active + passive hecatic annihilation_113.vtm
- data3/active + passive hecatic annihilation_107.vtm
- __MACOSX/data3/._active + passive hecatic annihilation_107.vtm
- data3/active + passive hecatic annihilation_106.vtm
- __MACOSX/data3/._active + passive hecatic annihilation_106.vtm
- data3/active + passive hecatic annihilation_112.vtm
- __MACOSX/data3/._active + passive hecatic annihilation_112.vtm
- data3/active + passive hecatic annihilation_116.vtm
- __MACOSX/data3/._active + passive hecatic annihilation_116.vtm
- data3/active + passive hecatic annihilation_102.vtm
- __MACOSX/data3/._active + passive hecatic annihilation_102.vtm
- data3/active + passive hecatic annihilation_131/
- __MACOSX/data3/._active + passive hecatic annihilation_131
- data3/active + passive hecatic annihilation_109/
- __MACOSX/data3/._active + passive hecatic annihilation_109
- data3/active + passive hecatic annihilation_136/
- __MACOSX/data3/._active + passive hecatic annihilation_136
- data3/active + passive hecatic annihilation_103.vtm
- __MACOSX/data3/._active + passive hecatic annihilation_103.vtm
- data3/active + passive hecatic annihilation_117.vtm
- __MACOSX/data3/._active + passive hecatic annihilation_117.vtm
- data3/active + passive hecatic annihilation_100/
- __MACOSX/data3/._active + passive hecatic annihilation_100
- data3/active + passive hecatic annihilation_138/
- __MACOSX/data3/._active + passive hecatic annihilation_138
- data3/active + passive hecatic annihilation_107/
- __MACOSX/data3/._active + passive hecatic annihilation_107
- data3/active + passive hecatic annihilation_101.vtm
- __MACOSX/data3/._active + passive hecatic annihilation_101.vtm
- data3/active + passive hecatic annihilation_115.vtm
- __MACOSX/data3/._active + passive hecatic annihilation_115.vtm
- data3/active + passive hecatic annihilation_129.vtm
- __MACOSX/data3/._active + passive hecatic annihilation_129.vtm
- data3/active + passive hecatic annihilation_139/
- __MACOSX/data3/._active + passive hecatic annihilation_139
- data3/active + passive hecatic annihilation_106/
- __MACOSX/data3/._active + passive hecatic annihilation_106
- data3/active + passive hecatic annihilation_128.vtm
- __MACOSX/data3/._active + passive hecatic annihilation_128.vtm
- data3/active + passive hecatic annihilation_114.vtm
- __MACOSX/data3/._active + passive hecatic annihilation_114.vtm
- data3/active + passive hecatic annihilation_101/
- __MACOSX/data3/._active + passive hecatic annihilation_101
- data3/active + passive hecatic annihilation_100.vtm
- __MACOSX/data3/._active + passive hecatic annihilation_100.vtm
- data3/active + passive hecatic annihilation_108/
- __MACOSX/data3/._active + passive hecatic annihilation_108
- data3/active + passive hecatic annihilation_137/
- __MACOSX/data3/._active + passive hecatic annihilation_137
- data3/active + passive hecatic annihilation_130/
- __MACOSX/data3/._active + passive hecatic annihilation_130
- data3/active + passive hecatic annihilation_145/active + passive hecatic annihilation_145_0_0.vts
- __MACOSX/data3/active + passive hecatic annihilation_145/._active + passive hecatic annihilation_145_0_0.vts
- data3/active + passive hecatic annihilation_142/active + passive hecatic annihilation_142_0_0.vts
- __MACOSX/data3/active + passive hecatic annihilation_142/._active + passive hecatic annihilation_142_0_0.vts
- data3/active + passive hecatic annihilation_116/active + passive hecatic annihilation_116_0_0.vts
- __MACOSX/data3/active + passive hecatic annihilation_116/._active + passive hecatic annihilation_116_0_0.vts
- data3/active + passive hecatic annihilation_129/active + passive hecatic annihilation_129_0_0.vts
- __MACOSX/data3/active + passive hecatic annihilation_129/._active + passive hecatic annihilation_129_0_0.vts
- data3/active + passive hecatic annihilation_111/active + passive hecatic annihilation_111_0_0.vts
- __MACOSX/data3/active + passive hecatic annihilation_111/._active + passive hecatic annihilation_111_0_0.vts
- data3/active + passive hecatic annihilation_127/active + passive hecatic annihilation_127_0_0.vts
- __MACOSX/data3/active + passive hecatic annihilation_127/._active + passive hecatic annihilation_127_0_0.vts
- data3/active + passive hecatic annihilation_118/active + passive hecatic annihilation_118_0_0.vts
- __MACOSX/data3/active + passive hecatic annihilation_118/._active + passive hecatic annihilation_118_0_0.vts
- data3/active + passive hecatic annihilation_120/active + passive hecatic annihilation_120_0_0.vts
- __MACOSX/data3/active + passive hecatic annihilation_120/._active + passive hecatic annihilation_120_0_0.vts
- data3/active + passive hecatic annihilation_143/active + passive hecatic annihilation_143_0_0.vts
- __MACOSX/data3/active + passive hecatic annihilation_143/._active + passive hecatic annihilation_143_0_0.vts
- data3/active + passive hecatic annihilation_144/active + passive hecatic annihilation_144_0_0.vts
- __MACOSX/data3/active + passive hecatic annihilation_144/._active + passive hecatic annihilation_144_0_0.vts
- data3/active + passive hecatic annihilation_121/active + passive hecatic annihilation_121_0_0.vts
- __MACOSX/data3/active + passive hecatic annihilation_121/._active + passive hecatic annihilation_121_0_0.vts
- data3/active + passive hecatic annihilation_126/active + passive hecatic annihilation_126_0_0.vts
- __MACOSX/data3/active + passive hecatic annihilation_126/._active + passive hecatic annihilation_126_0_0.vts
- data3/active + passive hecatic annihilation_119/active + passive hecatic annihilation_119_0_0.vts
- __MACOSX/data3/active + passive hecatic annihilation_119/._active + passive hecatic annihilation_119_0_0.vts
- data3/active + passive hecatic annihilation_110/active + passive hecatic annihilation_110_0_0.vts
- __MACOSX/data3/active + passive hecatic annihilation_110/._active + passive hecatic annihilation_110_0_0.vts
- data3/active + passive hecatic annihilation_117/active + passive hecatic annihilation_117_0_0.vts
- __MACOSX/data3/active + passive hecatic annihilation_117/._active + passive hecatic annihilation_117_0_0.vts
- data3/active + passive hecatic annihilation_128/active + passive hecatic annihilation_128_0_0.vts
- __MACOSX/data3/active + passive hecatic annihilation_128/._active + passive hecatic annihilation_128_0_0.vts
- data3/active + passive hecatic annihilation_135/active + passive hecatic annihilation_135_0_0.vts
- __MACOSX/data3/active + passive hecatic annihilation_135/._active + passive hecatic annihilation_135_0_0.vts
- data3/active + passive hecatic annihilation_132/active + passive hecatic annihilation_132_0_0.vts
- __MACOSX/data3/active + passive hecatic annihilation_132/._active + passive hecatic annihilation_132_0_0.vts
- data3/active + passive hecatic annihilation_104/active + passive hecatic annihilation_104_0_0.vts
- __MACOSX/data3/active + passive hecatic annihilation_104/._active + passive hecatic annihilation_104_0_0.vts
- data3/active + passive hecatic annihilation_103/active + passive hecatic annihilation_103_0_0.vts
- __MACOSX/data3/active + passive hecatic annihilation_103/._active + passive hecatic annihilation_103_0_0.vts
- data3/active + passive hecatic annihilation_102/active + passive hecatic annihilation_102_0_0.vts
- __MACOSX/data3/active + passive hecatic annihilation_102/._active + passive hecatic annihilation_102_0_0.vts
- data3/active + passive hecatic annihilation_105/active + passive hecatic annihilation_105_0_0.vts
- __MACOSX/data3/active + passive hecatic annihilation_105/._active + passive hecatic annihilation_105_0_0.vts
- data3/active + passive hecatic annihilation_133/active + passive hecatic annihilation_133_0_0.vts
- __MACOSX/data3/active + passive hecatic annihilation_133/._active + passive hecatic annihilation_133_0_0.vts
- data3/active + passive hecatic annihilation_134/active + passive hecatic annihilation_134_0_0.vts
- __MACOSX/data3/active + passive hecatic annihilation_134/._active + passive hecatic annihilation_134_0_0.vts
- data3/active + passive hecatic annihilation_112/active + passive hecatic annihilation_112_0_0.vts
- __MACOSX/data3/active + passive hecatic annihilation_112/._active + passive hecatic annihilation_112_0_0.vts
- data3/active + passive hecatic annihilation_115/active + passive hecatic annihilation_115_0_0.vts
- __MACOSX/data3/active + passive hecatic annihilation_115/._active + passive hecatic annihilation_115_0_0.vts
- data3/active + passive hecatic annihilation_123/active + passive hecatic annihilation_123_0_0.vts
- __MACOSX/data3/active + passive hecatic annihilation_123/._active + passive hecatic annihilation_123_0_0.vts
- data3/active + passive hecatic annihilation_124/active + passive hecatic annihilation_124_0_0.vts
- __MACOSX/data3/active + passive hecatic annihilation_124/._active + passive hecatic annihilation_124_0_0.vts
- data3/active + passive hecatic annihilation_148/active + passive hecatic annihilation_148_0_0.vts
- __MACOSX/data3/active + passive hecatic annihilation_148/._active + passive hecatic annihilation_148_0_0.vts
- data3/active + passive hecatic annihilation_141/active + passive hecatic annihilation_141_0_0.vts
- __MACOSX/data3/active + passive hecatic annihilation_141/._active + passive hecatic annihilation_141_0_0.vts
- data3/active + passive hecatic annihilation_146/active + passive hecatic annihilation_146_0_0.vts
- __MACOSX/data3/active + passive hecatic annihilation_146/._active + passive hecatic annihilation_146_0_0.vts
- data3/active + passive hecatic annihilation_125/active + passive hecatic annihilation_125_0_0.vts
- __MACOSX/data3/active + passive hecatic annihilation_125/._active + passive hecatic annihilation_125_0_0.vts
- data3/active + passive hecatic annihilation_122/active + passive hecatic annihilation_122_0_0.vts
- __MACOSX/data3/active + passive hecatic annihilation_122/._active + passive hecatic annihilation_122_0_0.vts
- data3/active + passive hecatic annihilation_114/active + passive hecatic annihilation_114_0_0.vts
- __MACOSX/data3/active + passive hecatic annihilation_114/._active + passive hecatic annihilation_114_0_0.vts
- data3/active + passive hecatic annihilation_113/active + passive hecatic annihilation_113_0_0.vts
- __MACOSX/data3/active + passive hecatic annihilation_113/._active + passive hecatic annihilation_113_0_0.vts
- data3/active + passive hecatic annihilation_147/active + passive hecatic annihilation_147_0_0.vts
- __MACOSX/data3/active + passive hecatic annihilation_147/._active + passive hecatic annihilation_147_0_0.vts
- data3/active + passive hecatic annihilation_140/active + passive hecatic annihilation_140_0_0.vts
- __MACOSX/data3/active + passive hecatic annihilation_140/._active + passive hecatic annihilation_140_0_0.vts
- data3/active + passive hecatic annihilation_149/active + passive hecatic annihilation_149_0_0.vts
- __MACOSX/data3/active + passive hecatic annihilation_149/._active + passive hecatic annihilation_149_0_0.vts
- data3/active + passive hecatic annihilation_131/active + passive hecatic annihilation_131_0_0.vts
- __MACOSX/data3/active + passive hecatic annihilation_131/._active + passive hecatic annihilation_131_0_0.vts
- data3/active + passive hecatic annihilation_109/active + passive hecatic annihilation_109_0_0.vts
- __MACOSX/data3/active + passive hecatic annihilation_109/._active + passive hecatic annihilation_109_0_0.vts
- data3/active + passive hecatic annihilation_136/active + passive hecatic annihilation_136_0_0.vts
- __MACOSX/data3/active + passive hecatic annihilation_136/._active + passive hecatic annihilation_136_0_0.vts
- data3/active + passive hecatic annihilation_100/active + passive hecatic annihilation_100_0_0.vts
- __MACOSX/data3/active + passive hecatic annihilation_100/._active + passive hecatic annihilation_100_0_0.vts
- data3/active + passive hecatic annihilation_138/active + passive hecatic annihilation_138_0_0.vts
- __MACOSX/data3/active + passive hecatic annihilation_138/._active + passive hecatic annihilation_138_0_0.vts
- data3/active + passive hecatic annihilation_107/active + passive hecatic annihilation_107_0_0.vts
- __MACOSX/data3/active + passive hecatic annihilation_107/._active + passive hecatic annihilation_107_0_0.vts
- data3/active + passive hecatic annihilation_139/active + passive hecatic annihilation_139_0_0.vts
- __MACOSX/data3/active + passive hecatic annihilation_139/._active + passive hecatic annihilation_139_0_0.vts
- data3/active + passive hecatic annihilation_106/active + passive hecatic annihilation_106_0_0.vts
- __MACOSX/data3/active + passive hecatic annihilation_106/._active + passive hecatic annihilation_106_0_0.vts
- data3/active + passive hecatic annihilation_101/active + passive hecatic annihilation_101_0_0.vts
- __MACOSX/data3/active + passive hecatic annihilation_101/._active + passive hecatic annihilation_101_0_0.vts
- data3/active + passive hecatic annihilation_108/active + passive hecatic annihilation_108_0_0.vts
- __MACOSX/data3/active + passive hecatic annihilation_108/._active + passive hecatic annihilation_108_0_0.vts
[truncated: 4 more entries]
