# Supplementary material for: Collective epithelial migration mediated by the unbinding of hexatic defects
Source: eLife. 2026 May 5;14:RP105397. doi: 10.7554/eLife.105397 (PMC13143286; doi:10.7554/eLife.105397)
Supplement: Figure 6—source data 4. [file elife-105397-fig6-data4.zip]

Archive with 304 entries (253 files):
- data4/
- __MACOSX/._data4
- data4/active + passive hecatic annihilation_180/
- __MACOSX/data4/._active + passive hecatic annihilation_180
- data4/active + passive hecatic annihilation_174/
- __MACOSX/data4/._active + passive hecatic annihilation_174
- data4/active + passive hecatic annihilation_173/
- __MACOSX/data4/._active + passive hecatic annihilation_173
- data4/active + passive hecatic annihilation_187/
- __MACOSX/data4/._active + passive hecatic annihilation_187
- data4/active + passive hecatic annihilation_189/
- __MACOSX/data4/._active + passive hecatic annihilation_189
- data4/active + passive hecatic annihilation_188/
- __MACOSX/data4/._active + passive hecatic annihilation_188
- data4/active + passive hecatic annihilation_186/
- __MACOSX/data4/._active + passive hecatic annihilation_186
- data4/active + passive hecatic annihilation_172/
- __MACOSX/data4/._active + passive hecatic annihilation_172
- data4/active + passive hecatic annihilation_175/
- __MACOSX/data4/._active + passive hecatic annihilation_175
- data4/active + passive hecatic annihilation_181/
- __MACOSX/data4/._active + passive hecatic annihilation_181
- data4/.DS_Store
- __MACOSX/data4/._.DS_Store
- data4/active + passive hecatic annihilation_152.vtm
- __MACOSX/data4/._active + passive hecatic annihilation_152.vtm
- data4/active + passive hecatic annihilation_185.vtm
- __MACOSX/data4/._active + passive hecatic annihilation_185.vtm
- data4/active + passive hecatic annihilation_191.vtm
- __MACOSX/data4/._active + passive hecatic annihilation_191.vtm
- data4/active + passive hecatic annihilation_190.vtm
- __MACOSX/data4/._active + passive hecatic annihilation_190.vtm
- data4/active + passive hecatic annihilation_184.vtm
- __MACOSX/data4/._active + passive hecatic annihilation_184.vtm
- data4/active + passive hecatic annihilation_153.vtm
- __MACOSX/data4/._active + passive hecatic annihilation_153.vtm
- data4/active + passive hecatic annihilation_179.vtm
- __MACOSX/data4/._active + passive hecatic annihilation_179.vtm
- data4/active + passive hecatic annihilation_151.vtm
- __MACOSX/data4/._active + passive hecatic annihilation_151.vtm
- data4/active + passive hecatic annihilation_192.vtm
- __MACOSX/data4/._active + passive hecatic annihilation_192.vtm
- data4/active + passive hecatic annihilation_186.vtm
- __MACOSX/data4/._active + passive hecatic annihilation_186.vtm
- data4/active + passive hecatic annihilation_187.vtm
- __MACOSX/data4/._active + passive hecatic annihilation_187.vtm
- data4/active + passive hecatic annihilation_193.vtm
- __MACOSX/data4/._active + passive hecatic annihilation_193.vtm
- data4/active + passive hecatic annihilation_150.vtm
- __MACOSX/data4/._active + passive hecatic annihilation_150.vtm
- data4/active + passive hecatic annihilation_178.vtm
- __MACOSX/data4/._active + passive hecatic annihilation_178.vtm
- data4/active + passive hecatic annihilation_154.vtm
- __MACOSX/data4/._active + passive hecatic annihilation_154.vtm
- data4/active + passive hecatic annihilation_168.vtm
- __MACOSX/data4/._active + passive hecatic annihilation_168.vtm
- data4/active + passive hecatic annihilation_197.vtm
- __MACOSX/data4/._active + passive hecatic annihilation_197.vtm
- data4/active + passive hecatic annihilation_183.vtm
- __MACOSX/data4/._active + passive hecatic annihilation_183.vtm
- data4/active + passive hecatic annihilation_157/
- __MACOSX/data4/._active + passive hecatic annihilation_157
- data4/active + passive hecatic annihilation_168/
- __MACOSX/data4/._active + passive hecatic annihilation_168
- data4/active + passive hecatic annihilation_182.vtm
- __MACOSX/data4/._active + passive hecatic annihilation_182.vtm
- data4/active + passive hecatic annihilation_150/
- __MACOSX/data4/._active + passive hecatic annihilation_150
- data4/active + passive hecatic annihilation_196.vtm
- __MACOSX/data4/._active + passive hecatic annihilation_196.vtm
- data4/active + passive hecatic annihilation_169.vtm
- __MACOSX/data4/._active + passive hecatic annihilation_169.vtm
- data4/active + passive hecatic annihilation_155.vtm
- __MACOSX/data4/._active + passive hecatic annihilation_155.vtm
- data4/active + passive hecatic annihilation_192/
- __MACOSX/data4/._active + passive hecatic annihilation_192
- data4/active + passive hecatic annihilation_166/
- __MACOSX/data4/._active + passive hecatic annihilation_166
- data4/active + passive hecatic annihilation_159/
- __MACOSX/data4/._active + passive hecatic annihilation_159
- data4/active + passive hecatic annihilation_161/
- __MACOSX/data4/._active + passive hecatic annihilation_161
- data4/active + passive hecatic annihilation_195/
- __MACOSX/data4/._active + passive hecatic annihilation_195
- data4/active + passive hecatic annihilation_157.vtm
- __MACOSX/data4/._active + passive hecatic annihilation_157.vtm
- data4/active + passive hecatic annihilation_180.vtm
- __MACOSX/data4/._active + passive hecatic annihilation_180.vtm
- data4/active + passive hecatic annihilation_194.vtm
- __MACOSX/data4/._active + passive hecatic annihilation_194.vtm
- data4/active + passive hecatic annihilation_194/
- __MACOSX/data4/._active + passive hecatic annihilation_194
- data4/active + passive hecatic annihilation_160/
- __MACOSX/data4/._active + passive hecatic annihilation_160
- data4/active + passive hecatic annihilation_167/
- __MACOSX/data4/._active + passive hecatic annihilation_167
- data4/active + passive hecatic annihilation_195.vtm
- __MACOSX/data4/._active + passive hecatic annihilation_195.vtm
- data4/active + passive hecatic annihilation_193/
- __MACOSX/data4/._active + passive hecatic annihilation_193
- data4/active + passive hecatic annihilation_181.vtm
- __MACOSX/data4/._active + passive hecatic annihilation_181.vtm
- data4/active + passive hecatic annihilation_158/
- __MACOSX/data4/._active + passive hecatic annihilation_158
- data4/active + passive hecatic annihilation_156.vtm
- __MACOSX/data4/._active + passive hecatic annihilation_156.vtm
- data4/active + passive hecatic annihilation_151/
- __MACOSX/data4/._active + passive hecatic annihilation_151
- data4/active + passive hecatic annihilation_156/
- __MACOSX/data4/._active + passive hecatic annihilation_156
- data4/active + passive hecatic annihilation_169/
- __MACOSX/data4/._active + passive hecatic annihilation_169
- data4/active + passive hecatic annihilation_167.vtm
- __MACOSX/data4/._active + passive hecatic annihilation_167.vtm
- data4/active + passive hecatic annihilation_173.vtm
- __MACOSX/data4/._active + passive hecatic annihilation_173.vtm
- data4/active + passive hecatic annihilation_198.vtm
- __MACOSX/data4/._active + passive hecatic annihilation_198.vtm
- data4/active + passive hecatic annihilation_170/
- __MACOSX/data4/._active + passive hecatic annihilation_170
- data4/active + passive hecatic annihilation_184/
- __MACOSX/data4/._active + passive hecatic annihilation_184
- data4/active + passive hecatic annihilation_199.vtm
- __MACOSX/data4/._active + passive hecatic annihilation_199.vtm
- data4/active + passive hecatic annihilation_172.vtm
- __MACOSX/data4/._active + passive hecatic annihilation_172.vtm
- data4/active + passive hecatic annihilation_183/
- __MACOSX/data4/._active + passive hecatic annihilation_183
- data4/active + passive hecatic annihilation_166.vtm
- __MACOSX/data4/._active + passive hecatic annihilation_166.vtm
- data4/active + passive hecatic annihilation_177/
- __MACOSX/data4/._active + passive hecatic annihilation_177
- data4/active + passive hecatic annihilation_179/
- __MACOSX/data4/._active + passive hecatic annihilation_179
- data4/active + passive hecatic annihilation_158.vtm
- __MACOSX/data4/._active + passive hecatic annihilation_158.vtm
- data4/active + passive hecatic annihilation_170.vtm
- __MACOSX/data4/._active + passive hecatic annihilation_170.vtm
- data4/active + passive hecatic annihilation_164.vtm
- __MACOSX/data4/._active + passive hecatic annihilation_164.vtm
- data4/active + passive hecatic annihilation_178/
- __MACOSX/data4/._active + passive hecatic annihilation_178
- data4/active + passive hecatic annihilation_165.vtm
- __MACOSX/data4/._active + passive hecatic annihilation_165.vtm
- data4/active + passive hecatic annihilation_171.vtm
- __MACOSX/data4/._active + passive hecatic annihilation_171.vtm
- data4/active + passive hecatic annihilation_159.vtm
- __MACOSX/data4/._active + passive hecatic annihilation_159.vtm
- data4/active + passive hecatic annihilation_176/
- __MACOSX/data4/._active + passive hecatic annihilation_176
- data4/active + passive hecatic annihilation_182/
- __MACOSX/data4/._active + passive hecatic annihilation_182
- data4/active + passive hecatic annihilation_185/
- __MACOSX/data4/._active + passive hecatic annihilation_185
- data4/active + passive hecatic annihilation_171/
- __MACOSX/data4/._active + passive hecatic annihilation_171
- data4/active + passive hecatic annihilation_175.vtm
- __MACOSX/data4/._active + passive hecatic annihilation_175.vtm
- data4/active + passive hecatic annihilation_161.vtm
- __MACOSX/data4/._active + passive hecatic annihilation_161.vtm
- data4/active + passive hecatic annihilation_160.vtm
- __MACOSX/data4/._active + passive hecatic annihilation_160.vtm
- data4/active + passive hecatic annihilation_174.vtm
- __MACOSX/data4/._active + passive hecatic annihilation_174.vtm
- data4/active + passive hecatic annihilation_162.vtm
- __MACOSX/data4/._active + passive hecatic annihilation_162.vtm
- data4/active + passive hecatic annihilation_176.vtm
- __MACOSX/data4/._active + passive hecatic annihilation_176.vtm
- data4/active + passive hecatic annihilation_189.vtm
- __MACOSX/data4/._active + passive hecatic annihilation_189.vtm
- data4/active + passive hecatic annihilation_188.vtm
- __MACOSX/data4/._active + passive hecatic annihilation_188.vtm
- data4/active + passive hecatic annihilation_177.vtm
- __MACOSX/data4/._active + passive hecatic annihilation_177.vtm
- data4/active + passive hecatic annihilation_163.vtm
- __MACOSX/data4/._active + passive hecatic annihilation_163.vtm
- data4/active + passive hecatic annihilation_153/
- __MACOSX/data4/._active + passive hecatic annihilation_153
- data4/active + passive hecatic annihilation_198/
- __MACOSX/data4/._active + passive hecatic annihilation_198
- data4/active + passive hecatic annihilation_154/
- __MACOSX/data4/._active + passive hecatic annihilation_154
- data4/active + passive hecatic annihilation_162/
- __MACOSX/data4/._active + passive hecatic annihilation_162
- data4/active + passive hecatic annihilation_196/
- __MACOSX/data4/._active + passive hecatic annihilation_196
- data4/active + passive hecatic annihilation_191/
- __MACOSX/data4/._active + passive hecatic annihilation_191
- data4/active + passive hecatic annihilation_165/
- __MACOSX/data4/._active + passive hecatic annihilation_165
- data4/active + passive hecatic annihilation_164/
- __MACOSX/data4/._active + passive hecatic annihilation_164
- data4/active + passive hecatic annihilation_190/
- __MACOSX/data4/._active + passive hecatic annihilation_190
- data4/active + passive hecatic annihilation_197/
- __MACOSX/data4/._active + passive hecatic annihilation_197
- data4/active + passive hecatic annihilation_163/
- __MACOSX/data4/._active + passive hecatic annihilation_163
- data4/active + passive hecatic annihilation_155/
- __MACOSX/data4/._active + passive hecatic annihilation_155
- data4/active + passive hecatic annihilation_152/
- __MACOSX/data4/._active + passive hecatic annihilation_152
- data4/active + passive hecatic annihilation_199/
- __MACOSX/data4/._active + passive hecatic annihilation_199
- data4/active + passive hecatic annihilation_180/active + passive hecatic annihilation_180_0_0.vts
- __MACOSX/data4/active + passive hecatic annihilation_180/._active + passive hecatic annihilation_180_0_0.vts
- data4/active + passive hecatic annihilation_174/active + passive hecatic annihilation_174_0_0.vts
- __MACOSX/data4/active + passive hecatic annihilation_174/._active + passive hecatic annihilation_174_0_0.vts
- data4/active + passive hecatic annihilation_173/active + passive hecatic annihilation_173_0_0.vts
- __MACOSX/data4/active + passive hecatic annihilation_173/._active + passive hecatic annihilation_173_0_0.vts
- data4/active + passive hecatic annihilation_187/active + passive hecatic annihilation_187_0_0.vts
- __MACOSX/data4/active + passive hecatic annihilation_187/._active + passive hecatic annihilation_187_0_0.vts
- data4/active + passive hecatic annihilation_189/active + passive hecatic annihilation_189_0_0.vts
- __MACOSX/data4/active + passive hecatic annihilation_189/._active + passive hecatic annihilation_189_0_0.vts
- data4/active + passive hecatic annihilation_188/active + passive hecatic annihilation_188_0_0.vts
- __MACOSX/data4/active + passive hecatic annihilation_188/._active + passive hecatic annihilation_188_0_0.vts
- data4/active + passive hecatic annihilation_186/active + passive hecatic annihilation_186_0_0.vts
- __MACOSX/data4/active + passive hecatic annihilation_186/._active + passive hecatic annihilation_186_0_0.vts
- data4/active + passive hecatic annihilation_172/active + passive hecatic annihilation_172_0_0.vts
- __MACOSX/data4/active + passive hecatic annihilation_172/._active + passive hecatic annihilation_172_0_0.vts
- data4/active + passive hecatic annihilation_175/active + passive hecatic annihilation_175_0_0.vts
- __MACOSX/data4/active + passive hecatic annihilation_175/._active + passive hecatic annihilation_175_0_0.vts
- data4/active + passive hecatic annihilation_181/active + passive hecatic annihilation_181_0_0.vts
- __MACOSX/data4/active + passive hecatic annihilation_181/._active + passive hecatic annihilation_181_0_0.vts
- data4/active + passive hecatic annihilation_157/active + passive hecatic annihilation_157_0_0.vts
- __MACOSX/data4/active + passive hecatic annihilation_157/._active + passive hecatic annihilation_157_0_0.vts
- data4/active + passive hecatic annihilation_168/active + passive hecatic annihilation_168_0_0.vts
- __MACOSX/data4/active + passive hecatic annihilation_168/._active + passive hecatic annihilation_168_0_0.vts
- data4/active + passive hecatic annihilation_150/active + passive hecatic annihilation_150_0_0.vts
- __MACOSX/data4/active + passive hecatic annihilation_150/._active + passive hecatic annihilation_150_0_0.vts
- data4/active + passive hecatic annihilation_192/active + passive hecatic annihilation_192_0_0.vts
- __MACOSX/data4/active + passive hecatic annihilation_192/._active + passive hecatic annihilation_192_0_0.vts
- data4/active + passive hecatic annihilation_166/active + passive hecatic annihilation_166_0_0.vts
- __MACOSX/data4/active + passive hecatic annihilation_166/._active + passive hecatic annihilation_166_0_0.vts
- data4/active + passive hecatic annihilation_159/active + passive hecatic annihilation_159_0_0.vts
- __MACOSX/data4/active + passive hecatic annihilation_159/._active + passive hecatic annihilation_159_0_0.vts
- data4/active + passive hecatic annihilation_161/active + passive hecatic annihilation_161_0_0.vts
- __MACOSX/data4/active + passive hecatic annihilation_161/._active + passive hecatic annihilation_161_0_0.vts
- data4/active + passive hecatic annihilation_195/active + passive hecatic annihilation_195_0_0.vts
- __MACOSX/data4/active + passive hecatic annihilation_195/._active + passive hecatic annihilation_195_0_0.vts
- data4/active + passive hecatic annihilation_194/active + passive hecatic annihilation_194_0_0.vts
- __MACOSX/data4/active + passive hecatic annihilation_194/._active + passive hecatic annihilation_194_0_0.vts
- data4/active + passive hecatic annihilation_160/active + passive hecatic annihilation_160_0_0.vts
- __MACOSX/data4/active + passive hecatic annihilation_160/._active + passive hecatic annihilation_160_0_0.vts
- data4/active + passive hecatic annihilation_167/active + passive hecatic annihilation_167_0_0.vts
- __MACOSX/data4/active + passive hecatic annihilation_167/._active + passive hecatic annihilation_167_0_0.vts
- data4/active + passive hecatic annihilation_193/active + passive hecatic annihilation_193_0_0.vts
- __MACOSX/data4/active + passive hecatic annihilation_193/._active + passive hecatic annihilation_193_0_0.vts
- data4/active + passive hecatic annihilation_158/active + passive hecatic annihilation_158_0_0.vts
- __MACOSX/data4/active + passive hecatic annihilation_158/._active + passive hecatic annihilation_158_0_0.vts
- data4/active + passive hecatic annihilation_151/active + passive hecatic annihilation_151_0_0.vts
- __MACOSX/data4/active + passive hecatic annihilation_151/._active + passive hecatic annihilation_151_0_0.vts
- data4/active + passive hecatic annihilation_156/active + passive hecatic annihilation_156_0_0.vts
- __MACOSX/data4/active + passive hecatic annihilation_156/._active + passive hecatic annihilation_156_0_0.vts
- data4/active + passive hecatic annihilation_169/active + passive hecatic annihilation_169_0_0.vts
- __MACOSX/data4/active + passive hecatic annihilation_169/._active + passive hecatic annihilation_169_0_0.vts
- data4/active + passive hecatic annihilation_170/active + passive hecatic annihilation_170_0_0.vts
- __MACOSX/data4/active + passive hecatic annihilation_170/._active + passive hecatic annihilation_170_0_0.vts
- data4/active + passive hecatic annihilation_184/active + passive hecatic annihilation_184_0_0.vts
- __MACOSX/data4/active + passive hecatic annihilation_184/._active + passive hecatic annihilation_184_0_0.vts
- data4/active + passive hecatic annihilation_183/active + passive hecatic annihilation_183_0_0.vts
- __MACOSX/data4/active + passive hecatic annihilation_183/._active + passive hecatic annihilation_183_0_0.vts
- data4/active + passive hecatic annihilation_177/active + passive hecatic annihilation_177_0_0.vts
- __MACOSX/data4/active + passive hecatic annihilation_177/._active + passive hecatic annihilation_177_0_0.vts
- data4/active + passive hecatic annihilation_179/active + passive hecatic annihilation_179_0_0.vts
- __MACOSX/data4/active + passive hecatic annihilation_179/._active + passive hecatic annihilation_179_0_0.vts
- data4/active + passive hecatic annihilation_178/active + passive hecatic annihilation_178_0_0.vts
- __MACOSX/data4/active + passive hecatic annihilation_178/._active + passive hecatic annihilation_178_0_0.vts
- data4/active + passive hecatic annihilation_176/active + passive hecatic annihilation_176_0_0.vts
- __MACOSX/data4/active + passive hecatic annihilation_176/._active + passive hecatic annihilation_176_0_0.vts
- data4/active + passive hecatic annihilation_182/active + passive hecatic annihilation_182_0_0.vts
- __MACOSX/data4/active + passive hecatic annihilation_182/._active + passive hecatic annihilation_182_0_0.vts
- data4/active + passive hecatic annihilation_185/active + passive hecatic annihilation_185_0_0.vts
- __MACOSX/data4/active + passive hecatic annihilation_185/._active + passive hecatic annihilation_185_0_0.vts
- data4/active + passive hecatic annihilation_171/active + passive hecatic annihilation_171_0_0.vts
- __MACOSX/data4/active + passive hecatic annihilation_171/._active + passive hecatic annihilation_171_0_0.vts
- data4/active + passive hecatic annihilation_153/active + passive hecatic annihilation_153_0_0.vts
- __MACOSX/data4/active + passive hecatic annihilation_153/._active + passive hecatic annihilation_153_0_0.vts
- data4/active + passive hecatic annihilation_198/active + passive hecatic annihilation_198_0_0.vts
- __MACOSX/data4/active + passive hecatic annihilation_198/._active + passive hecatic annihilation_198_0_0.vts
- data4/active + passive hecatic annihilation_154/active + passive hecatic annihilation_154_0_0.vts
- __MACOSX/data4/active + passive hecatic annihilation_154/._active + passive hecatic annihilation_154_0_0.vts
- data4/active + passive hecatic annihilation_162/active + passive hecatic annihilation_162_0_0.vts
- __MACOSX/data4/active + passive hecatic annihilation_162/._active + passive hecatic annihilation_162_0_0.vts
- data4/active + passive hecatic annihilation_196/active + passive hecatic annihilation_196_0_0.vts
- __MACOSX/data4/active + passive hecatic annihilation_196/._active + passive hecatic annihilation_196_0_0.vts
- data4/active + passive hecatic annihilation_191/active + passive hecatic annihilation_191_0_0.vts
- __MACOSX/data4/active + passive hecatic annihilation_191/._active + passive hecatic annihilation_191_0_0.vts
- data4/active + passive hecatic annihilation_165/active + passive hecatic annihilation_165_0_0.vts
- __MACOSX/data4/active + passive hecatic annihilation_165/._active + passive hecatic annihilation_165_0_0.vts
- data4/active + passive hecatic annihilation_164/active + passive hecatic annihilation_164_0_0.vts
- __MACOSX/data4/active + passive hecatic annihilation_164/._active + passive hecatic annihilation_164_0_0.vts
- data4/active + passive hecatic annihilation_190/active + passive hecatic annihilation_190_0_0.vts
- __MACOSX/data4/active + passive hecatic annihilation_190/._active + passive hecatic annihilation_190_0_0.vts
- data4/active + passive hecatic annihilation_197/active + passive hecatic annihilation_197_0_0.vts
- __MACOSX/data4/active + passive hecatic annihilation_197/._active + passive hecatic annihilation_197_0_0.vts
- data4/active + passive hecatic annihilation_163/active + passive hecatic annihilation_163_0_0.vts
- __MACOSX/data4/active + passive hecatic annihilation_163/._active + passive hecatic annihilation_163_0_0.vts
- data4/active + passive hecatic annihilation_155/active + passive hecatic annihilation_155_0_0.vts
- __MACOSX/data4/active + passive hecatic annihilation_155/._active + passive hecatic annihilation_155_0_0.vts
[truncated: 4 more entries]
