# Supplementary material for: Collective epithelial migration mediated by the unbinding of hexatic defects
Source: eLife. 2026 May 5;14:RP105397. doi: 10.7554/eLife.105397 (PMC13143286; doi:10.7554/eLife.105397)
Supplement: Figure 6—source data 5. [file elife-105397-fig6-data5.zip]

Archive with 304 entries (253 files):
- data5/
- __MACOSX/._data5
- data5/active + passive hecatic annihilation_247.vtm
- __MACOSX/data5/._active + passive hecatic annihilation_247.vtm
- data5/active + passive hecatic annihilation_246.vtm
- __MACOSX/data5/._active + passive hecatic annihilation_246.vtm
- data5/active + passive hecatic annihilation_244.vtm
- __MACOSX/data5/._active + passive hecatic annihilation_244.vtm
- data5/active + passive hecatic annihilation_245.vtm
- __MACOSX/data5/._active + passive hecatic annihilation_245.vtm
- data5/active + passive hecatic annihilation_241.vtm
- __MACOSX/data5/._active + passive hecatic annihilation_241.vtm
- data5/.DS_Store
- __MACOSX/data5/._.DS_Store
- data5/active + passive hecatic annihilation_235/
- __MACOSX/data5/._active + passive hecatic annihilation_235
- data5/active + passive hecatic annihilation_232/
- __MACOSX/data5/._active + passive hecatic annihilation_232
- data5/active + passive hecatic annihilation_204/
- __MACOSX/data5/._active + passive hecatic annihilation_204
- data5/active + passive hecatic annihilation_203/
- __MACOSX/data5/._active + passive hecatic annihilation_203
- data5/active + passive hecatic annihilation_240.vtm
- __MACOSX/data5/._active + passive hecatic annihilation_240.vtm
- data5/active + passive hecatic annihilation_242.vtm
- __MACOSX/data5/._active + passive hecatic annihilation_242.vtm
- data5/active + passive hecatic annihilation_202/
- __MACOSX/data5/._active + passive hecatic annihilation_202
- data5/active + passive hecatic annihilation_205/
- __MACOSX/data5/._active + passive hecatic annihilation_205
- data5/active + passive hecatic annihilation_233/
- __MACOSX/data5/._active + passive hecatic annihilation_233
- data5/active + passive hecatic annihilation_234/
- __MACOSX/data5/._active + passive hecatic annihilation_234
- data5/active + passive hecatic annihilation_243.vtm
- __MACOSX/data5/._active + passive hecatic annihilation_243.vtm
- data5/active + passive hecatic annihilation_229/
- __MACOSX/data5/._active + passive hecatic annihilation_229
- data5/active + passive hecatic annihilation_218.vtm
- __MACOSX/data5/._active + passive hecatic annihilation_218.vtm
- data5/active + passive hecatic annihilation_230.vtm
- __MACOSX/data5/._active + passive hecatic annihilation_230.vtm
- data5/active + passive hecatic annihilation_224.vtm
- __MACOSX/data5/._active + passive hecatic annihilation_224.vtm
- data5/active + passive hecatic annihilation_216/
- __MACOSX/data5/._active + passive hecatic annihilation_216
- data5/active + passive hecatic annihilation_211/
- __MACOSX/data5/._active + passive hecatic annihilation_211
- data5/active + passive hecatic annihilation_218/
- __MACOSX/data5/._active + passive hecatic annihilation_218
- data5/active + passive hecatic annihilation_227/
- __MACOSX/data5/._active + passive hecatic annihilation_227
- data5/active + passive hecatic annihilation_220/
- __MACOSX/data5/._active + passive hecatic annihilation_220
- data5/active + passive hecatic annihilation_245/
- __MACOSX/data5/._active + passive hecatic annihilation_245
- data5/active + passive hecatic annihilation_242/
- __MACOSX/data5/._active + passive hecatic annihilation_242
- data5/active + passive hecatic annihilation_225.vtm
- __MACOSX/data5/._active + passive hecatic annihilation_225.vtm
- data5/active + passive hecatic annihilation_231.vtm
- __MACOSX/data5/._active + passive hecatic annihilation_231.vtm
- data5/active + passive hecatic annihilation_219.vtm
- __MACOSX/data5/._active + passive hecatic annihilation_219.vtm
- data5/active + passive hecatic annihilation_227.vtm
- __MACOSX/data5/._active + passive hecatic annihilation_227.vtm
- data5/active + passive hecatic annihilation_233.vtm
- __MACOSX/data5/._active + passive hecatic annihilation_233.vtm
- data5/active + passive hecatic annihilation_221/
- __MACOSX/data5/._active + passive hecatic annihilation_221
- data5/active + passive hecatic annihilation_219/
- __MACOSX/data5/._active + passive hecatic annihilation_219
- data5/active + passive hecatic annihilation_226/
- __MACOSX/data5/._active + passive hecatic annihilation_226
- data5/active + passive hecatic annihilation_210/
- __MACOSX/data5/._active + passive hecatic annihilation_210
- data5/active + passive hecatic annihilation_228/
- __MACOSX/data5/._active + passive hecatic annihilation_228
- data5/active + passive hecatic annihilation_217/
- __MACOSX/data5/._active + passive hecatic annihilation_217
- data5/active + passive hecatic annihilation_243/
- __MACOSX/data5/._active + passive hecatic annihilation_243
- data5/active + passive hecatic annihilation_244/
- __MACOSX/data5/._active + passive hecatic annihilation_244
- data5/active + passive hecatic annihilation_232.vtm
- __MACOSX/data5/._active + passive hecatic annihilation_232.vtm
- data5/active + passive hecatic annihilation_226.vtm
- __MACOSX/data5/._active + passive hecatic annihilation_226.vtm
- data5/active + passive hecatic annihilation_222.vtm
- __MACOSX/data5/._active + passive hecatic annihilation_222.vtm
- data5/active + passive hecatic annihilation_236.vtm
- __MACOSX/data5/._active + passive hecatic annihilation_236.vtm
- data5/active + passive hecatic annihilation_237.vtm
- __MACOSX/data5/._active + passive hecatic annihilation_237.vtm
- data5/active + passive hecatic annihilation_223.vtm
- __MACOSX/data5/._active + passive hecatic annihilation_223.vtm
- data5/active + passive hecatic annihilation_235.vtm
- __MACOSX/data5/._active + passive hecatic annihilation_235.vtm
- data5/active + passive hecatic annihilation_221.vtm
- __MACOSX/data5/._active + passive hecatic annihilation_221.vtm
- data5/active + passive hecatic annihilation_209.vtm
- __MACOSX/data5/._active + passive hecatic annihilation_209.vtm
- data5/active + passive hecatic annihilation_208.vtm
- __MACOSX/data5/._active + passive hecatic annihilation_208.vtm
- data5/active + passive hecatic annihilation_220.vtm
- __MACOSX/data5/._active + passive hecatic annihilation_220.vtm
- data5/active + passive hecatic annihilation_234.vtm
- __MACOSX/data5/._active + passive hecatic annihilation_234.vtm
- data5/active + passive hecatic annihilation_239.vtm
- __MACOSX/data5/._active + passive hecatic annihilation_239.vtm
- data5/active + passive hecatic annihilation_211.vtm
- __MACOSX/data5/._active + passive hecatic annihilation_211.vtm
- data5/active + passive hecatic annihilation_205.vtm
- __MACOSX/data5/._active + passive hecatic annihilation_205.vtm
- data5/active + passive hecatic annihilation_204.vtm
- __MACOSX/data5/._active + passive hecatic annihilation_204.vtm
- data5/active + passive hecatic annihilation_210.vtm
- __MACOSX/data5/._active + passive hecatic annihilation_210.vtm
- data5/active + passive hecatic annihilation_238.vtm
- __MACOSX/data5/._active + passive hecatic annihilation_238.vtm
- data5/active + passive hecatic annihilation_206.vtm
- __MACOSX/data5/._active + passive hecatic annihilation_206.vtm
- data5/active + passive hecatic annihilation_212.vtm
- __MACOSX/data5/._active + passive hecatic annihilation_212.vtm
- data5/active + passive hecatic annihilation_213.vtm
- __MACOSX/data5/._active + passive hecatic annihilation_213.vtm
- data5/active + passive hecatic annihilation_207.vtm
- __MACOSX/data5/._active + passive hecatic annihilation_207.vtm
- data5/active + passive hecatic annihilation_203.vtm
- __MACOSX/data5/._active + passive hecatic annihilation_203.vtm
- data5/active + passive hecatic annihilation_231/
- __MACOSX/data5/._active + passive hecatic annihilation_231
- data5/active + passive hecatic annihilation_217.vtm
- __MACOSX/data5/._active + passive hecatic annihilation_217.vtm
- data5/active + passive hecatic annihilation_236/
- __MACOSX/data5/._active + passive hecatic annihilation_236
- data5/active + passive hecatic annihilation_209/
- __MACOSX/data5/._active + passive hecatic annihilation_209
- data5/active + passive hecatic annihilation_200/
- __MACOSX/data5/._active + passive hecatic annihilation_200
- data5/active + passive hecatic annihilation_207/
- __MACOSX/data5/._active + passive hecatic annihilation_207
- data5/active + passive hecatic annihilation_238/
- __MACOSX/data5/._active + passive hecatic annihilation_238
- data5/active + passive hecatic annihilation_216.vtm
- __MACOSX/data5/._active + passive hecatic annihilation_216.vtm
- data5/active + passive hecatic annihilation_202.vtm
- __MACOSX/data5/._active + passive hecatic annihilation_202.vtm
- data5/active + passive hecatic annihilation_214.vtm
- __MACOSX/data5/._active + passive hecatic annihilation_214.vtm
- data5/active + passive hecatic annihilation_200.vtm
- __MACOSX/data5/._active + passive hecatic annihilation_200.vtm
- data5/active + passive hecatic annihilation_228.vtm
- __MACOSX/data5/._active + passive hecatic annihilation_228.vtm
- data5/active + passive hecatic annihilation_206/
- __MACOSX/data5/._active + passive hecatic annihilation_206
- data5/active + passive hecatic annihilation_239/
- __MACOSX/data5/._active + passive hecatic annihilation_239
- data5/active + passive hecatic annihilation_201/
- __MACOSX/data5/._active + passive hecatic annihilation_201
- data5/active + passive hecatic annihilation_237/
- __MACOSX/data5/._active + passive hecatic annihilation_237
- data5/active + passive hecatic annihilation_208/
- __MACOSX/data5/._active + passive hecatic annihilation_208
- data5/active + passive hecatic annihilation_230/
- __MACOSX/data5/._active + passive hecatic annihilation_230
- data5/active + passive hecatic annihilation_229.vtm
- __MACOSX/data5/._active + passive hecatic annihilation_229.vtm
- data5/active + passive hecatic annihilation_201.vtm
- __MACOSX/data5/._active + passive hecatic annihilation_201.vtm
- data5/active + passive hecatic annihilation_215.vtm
- __MACOSX/data5/._active + passive hecatic annihilation_215.vtm
- data5/active + passive hecatic annihilation_248/
- __MACOSX/data5/._active + passive hecatic annihilation_248
- data5/active + passive hecatic annihilation_241/
- __MACOSX/data5/._active + passive hecatic annihilation_241
- data5/active + passive hecatic annihilation_246/
- __MACOSX/data5/._active + passive hecatic annihilation_246
- data5/active + passive hecatic annihilation_212/
- __MACOSX/data5/._active + passive hecatic annihilation_212
- data5/active + passive hecatic annihilation_215/
- __MACOSX/data5/._active + passive hecatic annihilation_215
- data5/active + passive hecatic annihilation_223/
- __MACOSX/data5/._active + passive hecatic annihilation_223
- data5/active + passive hecatic annihilation_224/
- __MACOSX/data5/._active + passive hecatic annihilation_224
- data5/active + passive hecatic annihilation_247/
- __MACOSX/data5/._active + passive hecatic annihilation_247
- data5/active + passive hecatic annihilation_240/
- __MACOSX/data5/._active + passive hecatic annihilation_240
- data5/active + passive hecatic annihilation_249/
- __MACOSX/data5/._active + passive hecatic annihilation_249
- data5/active + passive hecatic annihilation_225/
- __MACOSX/data5/._active + passive hecatic annihilation_225
- data5/active + passive hecatic annihilation_222/
- __MACOSX/data5/._active + passive hecatic annihilation_222
- data5/active + passive hecatic annihilation_214/
- __MACOSX/data5/._active + passive hecatic annihilation_214
- data5/active + passive hecatic annihilation_213/
- __MACOSX/data5/._active + passive hecatic annihilation_213
- data5/active + passive hecatic annihilation_248.vtm
- __MACOSX/data5/._active + passive hecatic annihilation_248.vtm
- data5/active + passive hecatic annihilation_249.vtm
- __MACOSX/data5/._active + passive hecatic annihilation_249.vtm
- data5/active + passive hecatic annihilation_235/active + passive hecatic annihilation_235_0_0.vts
- __MACOSX/data5/active + passive hecatic annihilation_235/._active + passive hecatic annihilation_235_0_0.vts
- data5/active + passive hecatic annihilation_232/active + passive hecatic annihilation_232_0_0.vts
- __MACOSX/data5/active + passive hecatic annihilation_232/._active + passive hecatic annihilation_232_0_0.vts
- data5/active + passive hecatic annihilation_204/active + passive hecatic annihilation_204_0_0.vts
- __MACOSX/data5/active + passive hecatic annihilation_204/._active + passive hecatic annihilation_204_0_0.vts
- data5/active + passive hecatic annihilation_203/active + passive hecatic annihilation_203_0_0.vts
- __MACOSX/data5/active + passive hecatic annihilation_203/._active + passive hecatic annihilation_203_0_0.vts
- data5/active + passive hecatic annihilation_202/active + passive hecatic annihilation_202_0_0.vts
- __MACOSX/data5/active + passive hecatic annihilation_202/._active + passive hecatic annihilation_202_0_0.vts
- data5/active + passive hecatic annihilation_205/active + passive hecatic annihilation_205_0_0.vts
- __MACOSX/data5/active + passive hecatic annihilation_205/._active + passive hecatic annihilation_205_0_0.vts
- data5/active + passive hecatic annihilation_233/active + passive hecatic annihilation_233_0_0.vts
- __MACOSX/data5/active + passive hecatic annihilation_233/._active + passive hecatic annihilation_233_0_0.vts
- data5/active + passive hecatic annihilation_234/active + passive hecatic annihilation_234_0_0.vts
- __MACOSX/data5/active + passive hecatic annihilation_234/._active + passive hecatic annihilation_234_0_0.vts
- data5/active + passive hecatic annihilation_229/active + passive hecatic annihilation_229_0_0.vts
- __MACOSX/data5/active + passive hecatic annihilation_229/._active + passive hecatic annihilation_229_0_0.vts
- data5/active + passive hecatic annihilation_216/active + passive hecatic annihilation_216_0_0.vts
- __MACOSX/data5/active + passive hecatic annihilation_216/._active + passive hecatic annihilation_216_0_0.vts
- data5/active + passive hecatic annihilation_211/active + passive hecatic annihilation_211_0_0.vts
- __MACOSX/data5/active + passive hecatic annihilation_211/._active + passive hecatic annihilation_211_0_0.vts
- data5/active + passive hecatic annihilation_218/active + passive hecatic annihilation_218_0_0.vts
- __MACOSX/data5/active + passive hecatic annihilation_218/._active + passive hecatic annihilation_218_0_0.vts
- data5/active + passive hecatic annihilation_227/active + passive hecatic annihilation_227_0_0.vts
- __MACOSX/data5/active + passive hecatic annihilation_227/._active + passive hecatic annihilation_227_0_0.vts
- data5/active + passive hecatic annihilation_220/active + passive hecatic annihilation_220_0_0.vts
- __MACOSX/data5/active + passive hecatic annihilation_220/._active + passive hecatic annihilation_220_0_0.vts
- data5/active + passive hecatic annihilation_245/active + passive hecatic annihilation_245_0_0.vts
- __MACOSX/data5/active + passive hecatic annihilation_245/._active + passive hecatic annihilation_245_0_0.vts
- data5/active + passive hecatic annihilation_242/active + passive hecatic annihilation_242_0_0.vts
- __MACOSX/data5/active + passive hecatic annihilation_242/._active + passive hecatic annihilation_242_0_0.vts
- data5/active + passive hecatic annihilation_221/active + passive hecatic annihilation_221_0_0.vts
- __MACOSX/data5/active + passive hecatic annihilation_221/._active + passive hecatic annihilation_221_0_0.vts
- data5/active + passive hecatic annihilation_219/active + passive hecatic annihilation_219_0_0.vts
- __MACOSX/data5/active + passive hecatic annihilation_219/._active + passive hecatic annihilation_219_0_0.vts
- data5/active + passive hecatic annihilation_226/active + passive hecatic annihilation_226_0_0.vts
- __MACOSX/data5/active + passive hecatic annihilation_226/._active + passive hecatic annihilation_226_0_0.vts
- data5/active + passive hecatic annihilation_210/active + passive hecatic annihilation_210_0_0.vts
- __MACOSX/data5/active + passive hecatic annihilation_210/._active + passive hecatic annihilation_210_0_0.vts
- data5/active + passive hecatic annihilation_228/active + passive hecatic annihilation_228_0_0.vts
- __MACOSX/data5/active + passive hecatic annihilation_228/._active + passive hecatic annihilation_228_0_0.vts
- data5/active + passive hecatic annihilation_217/active + passive hecatic annihilation_217_0_0.vts
- __MACOSX/data5/active + passive hecatic annihilation_217/._active + passive hecatic annihilation_217_0_0.vts
- data5/active + passive hecatic annihilation_243/active + passive hecatic annihilation_243_0_0.vts
- __MACOSX/data5/active + passive hecatic annihilation_243/._active + passive hecatic annihilation_243_0_0.vts
- data5/active + passive hecatic annihilation_244/active + passive hecatic annihilation_244_0_0.vts
- __MACOSX/data5/active + passive hecatic annihilation_244/._active + passive hecatic annihilation_244_0_0.vts
- data5/active + passive hecatic annihilation_231/active + passive hecatic annihilation_231_0_0.vts
- __MACOSX/data5/active + passive hecatic annihilation_231/._active + passive hecatic annihilation_231_0_0.vts
- data5/active + passive hecatic annihilation_236/active + passive hecatic annihilation_236_0_0.vts
- __MACOSX/data5/active + passive hecatic annihilation_236/._active + passive hecatic annihilation_236_0_0.vts
- data5/active + passive hecatic annihilation_209/active + passive hecatic annihilation_209_0_0.vts
- __MACOSX/data5/active + passive hecatic annihilation_209/._active + passive hecatic annihilation_209_0_0.vts
- data5/active + passive hecatic annihilation_200/active + passive hecatic annihilation_200_0_0.vts
- __MACOSX/data5/active + passive hecatic annihilation_200/._active + passive hecatic annihilation_200_0_0.vts
- data5/active + passive hecatic annihilation_207/active + passive hecatic annihilation_207_0_0.vts
- __MACOSX/data5/active + passive hecatic annihilation_207/._active + passive hecatic annihilation_207_0_0.vts
- data5/active + passive hecatic annihilation_238/active + passive hecatic annihilation_238_0_0.vts
- __MACOSX/data5/active + passive hecatic annihilation_238/._active + passive hecatic annihilation_238_0_0.vts
- data5/active + passive hecatic annihilation_206/active + passive hecatic annihilation_206_0_0.vts
- __MACOSX/data5/active + passive hecatic annihilation_206/._active + passive hecatic annihilation_206_0_0.vts
- data5/active + passive hecatic annihilation_239/active + passive hecatic annihilation_239_0_0.vts
- __MACOSX/data5/active + passive hecatic annihilation_239/._active + passive hecatic annihilation_239_0_0.vts
- data5/active + passive hecatic annihilation_201/active + passive hecatic annihilation_201_0_0.vts
- __MACOSX/data5/active + passive hecatic annihilation_201/._active + passive hecatic annihilation_201_0_0.vts
- data5/active + passive hecatic annihilation_237/active + passive hecatic annihilation_237_0_0.vts
- __MACOSX/data5/active + passive hecatic annihilation_237/._active + passive hecatic annihilation_237_0_0.vts
- data5/active + passive hecatic annihilation_208/active + passive hecatic annihilation_208_0_0.vts
- __MACOSX/data5/active + passive hecatic annihilation_208/._active + passive hecatic annihilation_208_0_0.vts
- data5/active + passive hecatic annihilation_230/active + passive hecatic annihilation_230_0_0.vts
- __MACOSX/data5/active + passive hecatic annihilation_230/._active + passive hecatic annihilation_230_0_0.vts
- data5/active + passive hecatic annihilation_248/active + passive hecatic annihilation_248_0_0.vts
- __MACOSX/data5/active + passive hecatic annihilation_248/._active + passive hecatic annihilation_248_0_0.vts
- data5/active + passive hecatic annihilation_241/active + passive hecatic annihilation_241_0_0.vts
- __MACOSX/data5/active + passive hecatic annihilation_241/._active + passive hecatic annihilation_241_0_0.vts
- data5/active + passive hecatic annihilation_246/active + passive hecatic annihilation_246_0_0.vts
- __MACOSX/data5/active + passive hecatic annihilation_246/._active + passive hecatic annihilation_246_0_0.vts
- data5/active + passive hecatic annihilation_212/active + passive hecatic annihilation_212_0_0.vts
- __MACOSX/data5/active + passive hecatic annihilation_212/._active + passive hecatic annihilation_212_0_0.vts
- data5/active + passive hecatic annihilation_215/active + passive hecatic annihilation_215_0_0.vts
- __MACOSX/data5/active + passive hecatic annihilation_215/._active + passive hecatic annihilation_215_0_0.vts
- data5/active + passive hecatic annihilation_223/active + passive hecatic annihilation_223_0_0.vts
- __MACOSX/data5/active + passive hecatic annihilation_223/._active + passive hecatic annihilation_223_0_0.vts
- data5/active + passive hecatic annihilation_224/active + passive hecatic annihilation_224_0_0.vts
- __MACOSX/data5/active + passive hecatic annihilation_224/._active + passive hecatic annihilation_224_0_0.vts
- data5/active + passive hecatic annihilation_247/active + passive hecatic annihilation_247_0_0.vts
- __MACOSX/data5/active + passive hecatic annihilation_247/._active + passive hecatic annihilation_247_0_0.vts
- data5/active + passive hecatic annihilation_240/active + passive hecatic annihilation_240_0_0.vts
- __MACOSX/data5/active + passive hecatic annihilation_240/._active + passive hecatic annihilation_240_0_0.vts
- data5/active + passive hecatic annihilation_249/active + passive hecatic annihilation_249_0_0.vts
- __MACOSX/data5/active + passive hecatic annihilation_249/._active + passive hecatic annihilation_249_0_0.vts
- data5/active + passive hecatic annihilation_225/active + passive hecatic annihilation_225_0_0.vts
- __MACOSX/data5/active + passive hecatic annihilation_225/._active + passive hecatic annihilation_225_0_0.vts
- data5/active + passive hecatic annihilation_222/active + passive hecatic annihilation_222_0_0.vts
- __MACOSX/data5/active + passive hecatic annihilation_222/._active + passive hecatic annihilation_222_0_0.vts
[truncated: 4 more entries]
