# Supplementary material for: Collective epithelial migration mediated by the unbinding of hexatic defects
Source: eLife. 2026 May 5;14:RP105397. doi: 10.7554/eLife.105397 (PMC13143286; doi:10.7554/eLife.105397)
Supplement: Figure 6—source data 6. [file elife-105397-fig6-data6.zip]

Archive with 184 entries (153 files):
- data6/
- __MACOSX/._data6
- data6/active + passive hecatic annihilation_253.vtm
- __MACOSX/data6/._active + passive hecatic annihilation_253.vtm
- data6/active + passive hecatic annihilation_252.vtm
- __MACOSX/data6/._active + passive hecatic annihilation_252.vtm
- data6/active + passive hecatic annihilation_278.vtm
- __MACOSX/data6/._active + passive hecatic annihilation_278.vtm
- data6/active + passive hecatic annihilation_250.vtm
- __MACOSX/data6/._active + passive hecatic annihilation_250.vtm
- data6/active + passive hecatic annihilation_251.vtm
- __MACOSX/data6/._active + passive hecatic annihilation_251.vtm
- data6/active + passive hecatic annihilation_279.vtm
- __MACOSX/data6/._active + passive hecatic annihilation_279.vtm
- data6/active + passive hecatic annihilation_255.vtm
- __MACOSX/data6/._active + passive hecatic annihilation_255.vtm
- data6/active + passive hecatic annihilation_268/
- __MACOSX/data6/._active + passive hecatic annihilation_268
- data6/active + passive hecatic annihilation_269.vtm
- __MACOSX/data6/._active + passive hecatic annihilation_269.vtm
- data6/active + passive hecatic annihilation_257/
- __MACOSX/data6/._active + passive hecatic annihilation_257
- data6/active + passive hecatic annihilation_250/
- __MACOSX/data6/._active + passive hecatic annihilation_250
- data6/active + passive hecatic annihilation_259/
- __MACOSX/data6/._active + passive hecatic annihilation_259
- data6/active + passive hecatic annihilation_266/
- __MACOSX/data6/._active + passive hecatic annihilation_266
- data6/.DS_Store
- __MACOSX/data6/._.DS_Store
- data6/active + passive hecatic annihilation_261/
- __MACOSX/data6/._active + passive hecatic annihilation_261
- data6/active + passive hecatic annihilation_268.vtm
- __MACOSX/data6/._active + passive hecatic annihilation_268.vtm
- data6/active + passive hecatic annihilation_254.vtm
- __MACOSX/data6/._active + passive hecatic annihilation_254.vtm
- data6/active + passive hecatic annihilation_256.vtm
- __MACOSX/data6/._active + passive hecatic annihilation_256.vtm
- data6/active + passive hecatic annihilation_260/
- __MACOSX/data6/._active + passive hecatic annihilation_260
- data6/active + passive hecatic annihilation_258/
- __MACOSX/data6/._active + passive hecatic annihilation_258
- data6/active + passive hecatic annihilation_267/
- __MACOSX/data6/._active + passive hecatic annihilation_267
- data6/active + passive hecatic annihilation_251/
- __MACOSX/data6/._active + passive hecatic annihilation_251
- data6/active + passive hecatic annihilation_269/
- __MACOSX/data6/._active + passive hecatic annihilation_269
- data6/active + passive hecatic annihilation_256/
- __MACOSX/data6/._active + passive hecatic annihilation_256
- data6/active + passive hecatic annihilation_257.vtm
- __MACOSX/data6/._active + passive hecatic annihilation_257.vtm
- data6/active + passive hecatic annihilation_274/
- __MACOSX/data6/._active + passive hecatic annihilation_274
- data6/active + passive hecatic annihilation_273/
- __MACOSX/data6/._active + passive hecatic annihilation_273
- data6/active + passive hecatic annihilation_272/
- __MACOSX/data6/._active + passive hecatic annihilation_272
- data6/active + passive hecatic annihilation_275/
- __MACOSX/data6/._active + passive hecatic annihilation_275
- data6/active + passive hecatic annihilation_253/
- __MACOSX/data6/._active + passive hecatic annihilation_253
- data6/active + passive hecatic annihilation_254/
- __MACOSX/data6/._active + passive hecatic annihilation_254
- data6/active + passive hecatic annihilation_262/
- __MACOSX/data6/._active + passive hecatic annihilation_262
- data6/active + passive hecatic annihilation_265/
- __MACOSX/data6/._active + passive hecatic annihilation_265
- data6/active + passive hecatic annihilation_264/
- __MACOSX/data6/._active + passive hecatic annihilation_264
- data6/active + passive hecatic annihilation_263/
- __MACOSX/data6/._active + passive hecatic annihilation_263
- data6/active + passive hecatic annihilation_255/
- __MACOSX/data6/._active + passive hecatic annihilation_255
- data6/active + passive hecatic annihilation_252/
- __MACOSX/data6/._active + passive hecatic annihilation_252
- data6/active + passive hecatic annihilation_272.vtm
- __MACOSX/data6/._active + passive hecatic annihilation_272.vtm
- data6/active + passive hecatic annihilation_270/
- __MACOSX/data6/._active + passive hecatic annihilation_270
- data6/active + passive hecatic annihilation_266.vtm
- __MACOSX/data6/._active + passive hecatic annihilation_266.vtm
- data6/active + passive hecatic annihilation_277/
- __MACOSX/data6/._active + passive hecatic annihilation_277
- data6/active + passive hecatic annihilation_279/
- __MACOSX/data6/._active + passive hecatic annihilation_279
- data6/active + passive hecatic annihilation_267.vtm
- __MACOSX/data6/._active + passive hecatic annihilation_267.vtm
- data6/active + passive hecatic annihilation_273.vtm
- __MACOSX/data6/._active + passive hecatic annihilation_273.vtm
- data6/active + passive hecatic annihilation_259.vtm
- __MACOSX/data6/._active + passive hecatic annihilation_259.vtm
- data6/active + passive hecatic annihilation_265.vtm
- __MACOSX/data6/._active + passive hecatic annihilation_265.vtm
- data6/active + passive hecatic annihilation_271.vtm
- __MACOSX/data6/._active + passive hecatic annihilation_271.vtm
- data6/active + passive hecatic annihilation_278/
- __MACOSX/data6/._active + passive hecatic annihilation_278
- data6/active + passive hecatic annihilation_276/
- __MACOSX/data6/._active + passive hecatic annihilation_276
- data6/active + passive hecatic annihilation_271/
- __MACOSX/data6/._active + passive hecatic annihilation_271
- data6/active + passive hecatic annihilation_270.vtm
- __MACOSX/data6/._active + passive hecatic annihilation_270.vtm
- data6/active + passive hecatic annihilation_264.vtm
- __MACOSX/data6/._active + passive hecatic annihilation_264.vtm
- data6/active + passive hecatic annihilation_258.vtm
- __MACOSX/data6/._active + passive hecatic annihilation_258.vtm
- data6/active + passive hecatic annihilation_260.vtm
- __MACOSX/data6/._active + passive hecatic annihilation_260.vtm
- data6/active + passive hecatic annihilation_274.vtm
- __MACOSX/data6/._active + passive hecatic annihilation_274.vtm
- data6/active + passive hecatic annihilation_275.vtm
- __MACOSX/data6/._active + passive hecatic annihilation_275.vtm
- data6/active + passive hecatic annihilation_261.vtm
- __MACOSX/data6/._active + passive hecatic annihilation_261.vtm
- data6/active + passive hecatic annihilation_277.vtm
- __MACOSX/data6/._active + passive hecatic annihilation_277.vtm
- data6/active + passive hecatic annihilation_263.vtm
- __MACOSX/data6/._active + passive hecatic annihilation_263.vtm
- data6/active + passive hecatic annihilation_262.vtm
- __MACOSX/data6/._active + passive hecatic annihilation_262.vtm
- data6/active + passive hecatic annihilation_276.vtm
- __MACOSX/data6/._active + passive hecatic annihilation_276.vtm
- data6/active + passive hecatic annihilation_268/active + passive hecatic annihilation_268_0_0.vts
- __MACOSX/data6/active + passive hecatic annihilation_268/._active + passive hecatic annihilation_268_0_0.vts
- data6/active + passive hecatic annihilation_257/active + passive hecatic annihilation_257_0_0.vts
- __MACOSX/data6/active + passive hecatic annihilation_257/._active + passive hecatic annihilation_257_0_0.vts
- data6/active + passive hecatic annihilation_250/active + passive hecatic annihilation_250_0_0.vts
- __MACOSX/data6/active + passive hecatic annihilation_250/._active + passive hecatic annihilation_250_0_0.vts
- data6/active + passive hecatic annihilation_259/active + passive hecatic annihilation_259_0_0.vts
- __MACOSX/data6/active + passive hecatic annihilation_259/._active + passive hecatic annihilation_259_0_0.vts
- data6/active + passive hecatic annihilation_266/active + passive hecatic annihilation_266_0_0.vts
- __MACOSX/data6/active + passive hecatic annihilation_266/._active + passive hecatic annihilation_266_0_0.vts
- data6/active + passive hecatic annihilation_261/active + passive hecatic annihilation_261_0_0.vts
- __MACOSX/data6/active + passive hecatic annihilation_261/._active + passive hecatic annihilation_261_0_0.vts
- data6/active + passive hecatic annihilation_260/active + passive hecatic annihilation_260_0_0.vts
- __MACOSX/data6/active + passive hecatic annihilation_260/._active + passive hecatic annihilation_260_0_0.vts
- data6/active + passive hecatic annihilation_258/active + passive hecatic annihilation_258_0_0.vts
- __MACOSX/data6/active + passive hecatic annihilation_258/._active + passive hecatic annihilation_258_0_0.vts
- data6/active + passive hecatic annihilation_267/active + passive hecatic annihilation_267_0_0.vts
- __MACOSX/data6/active + passive hecatic annihilation_267/._active + passive hecatic annihilation_267_0_0.vts
- data6/active + passive hecatic annihilation_251/active + passive hecatic annihilation_251_0_0.vts
- __MACOSX/data6/active + passive hecatic annihilation_251/._active + passive hecatic annihilation_251_0_0.vts
- data6/active + passive hecatic annihilation_269/active + passive hecatic annihilation_269_0_0.vts
- __MACOSX/data6/active + passive hecatic annihilation_269/._active + passive hecatic annihilation_269_0_0.vts
- data6/active + passive hecatic annihilation_256/active + passive hecatic annihilation_256_0_0.vts
- __MACOSX/data6/active + passive hecatic annihilation_256/._active + passive hecatic annihilation_256_0_0.vts
- data6/active + passive hecatic annihilation_274/active + passive hecatic annihilation_274_0_0.vts
- __MACOSX/data6/active + passive hecatic annihilation_274/._active + passive hecatic annihilation_274_0_0.vts
- data6/active + passive hecatic annihilation_273/active + passive hecatic annihilation_273_0_0.vts
- __MACOSX/data6/active + passive hecatic annihilation_273/._active + passive hecatic annihilation_273_0_0.vts
- data6/active + passive hecatic annihilation_272/active + passive hecatic annihilation_272_0_0.vts
- __MACOSX/data6/active + passive hecatic annihilation_272/._active + passive hecatic annihilation_272_0_0.vts
- data6/active + passive hecatic annihilation_275/active + passive hecatic annihilation_275_0_0.vts
- __MACOSX/data6/active + passive hecatic annihilation_275/._active + passive hecatic annihilation_275_0_0.vts
- data6/active + passive hecatic annihilation_253/active + passive hecatic annihilation_253_0_0.vts
- __MACOSX/data6/active + passive hecatic annihilation_253/._active + passive hecatic annihilation_253_0_0.vts
- data6/active + passive hecatic annihilation_254/active + passive hecatic annihilation_254_0_0.vts
- __MACOSX/data6/active + passive hecatic annihilation_254/._active + passive hecatic annihilation_254_0_0.vts
- data6/active + passive hecatic annihilation_262/active + passive hecatic annihilation_262_0_0.vts
- __MACOSX/data6/active + passive hecatic annihilation_262/._active + passive hecatic annihilation_262_0_0.vts
- data6/active + passive hecatic annihilation_265/active + passive hecatic annihilation_265_0_0.vts
- __MACOSX/data6/active + passive hecatic annihilation_265/._active + passive hecatic annihilation_265_0_0.vts
- data6/active + passive hecatic annihilation_264/active + passive hecatic annihilation_264_0_0.vts
- __MACOSX/data6/active + passive hecatic annihilation_264/._active + passive hecatic annihilation_264_0_0.vts
- data6/active + passive hecatic annihilation_263/active + passive hecatic annihilation_263_0_0.vts
- __MACOSX/data6/active + passive hecatic annihilation_263/._active + passive hecatic annihilation_263_0_0.vts
- data6/active + passive hecatic annihilation_255/active + passive hecatic annihilation_255_0_0.vts
- __MACOSX/data6/active + passive hecatic annihilation_255/._active + passive hecatic annihilation_255_0_0.vts
- data6/active + passive hecatic annihilation_252/active + passive hecatic annihilation_252_0_0.vts
- __MACOSX/data6/active + passive hecatic annihilation_252/._active + passive hecatic annihilation_252_0_0.vts
- data6/active + passive hecatic annihilation_270/active + passive hecatic annihilation_270_0_0.vts
- __MACOSX/data6/active + passive hecatic annihilation_270/._active + passive hecatic annihilation_270_0_0.vts
- data6/active + passive hecatic annihilation_277/active + passive hecatic annihilation_277_0_0.vts
- __MACOSX/data6/active + passive hecatic annihilation_277/._active + passive hecatic annihilation_277_0_0.vts
- data6/active + passive hecatic annihilation_279/active + passive hecatic annihilation_279_0_0.vts
- __MACOSX/data6/active + passive hecatic annihilation_279/._active + passive hecatic annihilation_279_0_0.vts
- data6/active + passive hecatic annihilation_278/active + passive hecatic annihilation_278_0_0.vts
- __MACOSX/data6/active + passive hecatic annihilation_278/._active + passive hecatic annihilation_278_0_0.vts
- data6/active + passive hecatic annihilation_276/active + passive hecatic annihilation_276_0_0.vts
- __MACOSX/data6/active + passive hecatic annihilation_276/._active + passive hecatic annihilation_276_0_0.vts
- data6/active + passive hecatic annihilation_271/active + passive hecatic annihilation_271_0_0.vts
- __MACOSX/data6/active + passive hecatic annihilation_271/._active + passive hecatic annihilation_271_0_0.vts
