# Supplementary material for: Collective epithelial migration mediated by the unbinding of hexatic defects
Source: eLife. 2026 May 5;14:RP105397. doi: 10.7554/eLife.105397 (PMC13143286; doi:10.7554/eLife.105397)
Supplement: Figure 6—source data 7. [file elife-105397-fig6-data7.zip]

Archive with 304 entries (253 files):
- data1/
- __MACOSX/._data1
- data1/swapped_annihilation_a=-0.1_48.vtm
- __MACOSX/data1/._swapped_annihilation_a=-0.1_48.vtm
- data1/swapped_annihilation_a=-0.1_49.vtm
- __MACOSX/data1/._swapped_annihilation_a=-0.1_49.vtm
- data1/swapped_annihilation_a=-0.1_24/
- __MACOSX/data1/._swapped_annihilation_a=-0.1_24
- data1/swapped_annihilation_a=-0.1_23/
- __MACOSX/data1/._swapped_annihilation_a=-0.1_23
- data1/swapped_annihilation_a=-0.1_15/
- __MACOSX/data1/._swapped_annihilation_a=-0.1_15
- data1/.DS_Store
- __MACOSX/data1/._.DS_Store
- data1/swapped_annihilation_a=-0.1_12/
- __MACOSX/data1/._swapped_annihilation_a=-0.1_12
- data1/swapped_annihilation_a=-0.1_46/
- __MACOSX/data1/._swapped_annihilation_a=-0.1_46
- data1/swapped_annihilation_a=-0.1_41/
- __MACOSX/data1/._swapped_annihilation_a=-0.1_41
- data1/swapped_annihilation_a=-0.1_48/
- __MACOSX/data1/._swapped_annihilation_a=-0.1_48
- data1/swapped_annihilation_a=-0.1_13/
- __MACOSX/data1/._swapped_annihilation_a=-0.1_13
- data1/swapped_annihilation_a=-0.1_14/
- __MACOSX/data1/._swapped_annihilation_a=-0.1_14
- data1/swapped_annihilation_a=-0.1_22/
- __MACOSX/data1/._swapped_annihilation_a=-0.1_22
- data1/swapped_annihilation_a=-0.1_25/
- __MACOSX/data1/._swapped_annihilation_a=-0.1_25
- data1/swapped_annihilation_a=-0.1_49/
- __MACOSX/data1/._swapped_annihilation_a=-0.1_49
- data1/swapped_annihilation_a=-0.1_40/
- __MACOSX/data1/._swapped_annihilation_a=-0.1_40
- data1/swapped_annihilation_a=-0.1_47/
- __MACOSX/data1/._swapped_annihilation_a=-0.1_47
- data1/swapped_annihilation_a=-0.1_28.vtm
- __MACOSX/data1/._swapped_annihilation_a=-0.1_28.vtm
- data1/swapped_annihilation_a=-0.1_14.vtm
- __MACOSX/data1/._swapped_annihilation_a=-0.1_14.vtm
- data1/swapped_annihilation_a=-0.1_38/
- __MACOSX/data1/._swapped_annihilation_a=-0.1_38
- data1/swapped_annihilation_a=-0.1_15.vtm
- __MACOSX/data1/._swapped_annihilation_a=-0.1_15.vtm
- data1/swapped_annihilation_a=-0.1_29.vtm
- __MACOSX/data1/._swapped_annihilation_a=-0.1_29.vtm
- data1/swapped_annihilation_a=-0.1_36/
- __MACOSX/data1/._swapped_annihilation_a=-0.1_36
- data1/swapped_annihilation_a=-0.1_31/
- __MACOSX/data1/._swapped_annihilation_a=-0.1_31
- data1/swapped_annihilation_a=-0.1_8.vtm
- __MACOSX/data1/._swapped_annihilation_a=-0.1_8.vtm
- data1/swapped_annihilation_a=-0.1_17.vtm
- __MACOSX/data1/._swapped_annihilation_a=-0.1_17.vtm
- data1/swapped_annihilation_a=-0.1_30/
- __MACOSX/data1/._swapped_annihilation_a=-0.1_30
- data1/swapped_annihilation_a=-0.1_37/
- __MACOSX/data1/._swapped_annihilation_a=-0.1_37
- data1/swapped_annihilation_a=-0.1_16.vtm
- __MACOSX/data1/._swapped_annihilation_a=-0.1_16.vtm
- data1/swapped_annihilation_a=-0.1_39/
- __MACOSX/data1/._swapped_annihilation_a=-0.1_39
- data1/swapped_annihilation_a=-0.1_9.vtm
- __MACOSX/data1/._swapped_annihilation_a=-0.1_9.vtm
- data1/swapped_annihilation_a=-0.1_12.vtm
- __MACOSX/data1/._swapped_annihilation_a=-0.1_12.vtm
- data1/swapped_annihilation_a=-0.1_13.vtm
- __MACOSX/data1/._swapped_annihilation_a=-0.1_13.vtm
- data1/swapped_annihilation_a=-0.1_2/
- __MACOSX/data1/._swapped_annihilation_a=-0.1_2
- data1/swapped_annihilation_a=-0.1_5/
- __MACOSX/data1/._swapped_annihilation_a=-0.1_5
- data1/swapped_annihilation_a=-0.1_11.vtm
- __MACOSX/data1/._swapped_annihilation_a=-0.1_11.vtm
- data1/swapped_annihilation_a=-0.1_39.vtm
- __MACOSX/data1/._swapped_annihilation_a=-0.1_39.vtm
- data1/swapped_annihilation_a=-0.1_4/
- __MACOSX/data1/._swapped_annihilation_a=-0.1_4
- data1/swapped_annihilation_a=-0.1_3/
- __MACOSX/data1/._swapped_annihilation_a=-0.1_3
- data1/swapped_annihilation_a=-0.1_38.vtm
- __MACOSX/data1/._swapped_annihilation_a=-0.1_38.vtm
- data1/swapped_annihilation_a=-0.1_10.vtm
- __MACOSX/data1/._swapped_annihilation_a=-0.1_10.vtm
- data1/swapped_annihilation_a=-0.1_2.vtm
- __MACOSX/data1/._swapped_annihilation_a=-0.1_2.vtm
- data1/swapped_annihilation_a=-0.1_21.vtm
- __MACOSX/data1/._swapped_annihilation_a=-0.1_21.vtm
- data1/swapped_annihilation_a=-0.1_35.vtm
- __MACOSX/data1/._swapped_annihilation_a=-0.1_35.vtm
- data1/swapped_annihilation_a=-0.1_34.vtm
- __MACOSX/data1/._swapped_annihilation_a=-0.1_34.vtm
- data1/swapped_annihilation_a=-0.1_20.vtm
- __MACOSX/data1/._swapped_annihilation_a=-0.1_20.vtm
- data1/swapped_annihilation_a=-0.1_3.vtm
- __MACOSX/data1/._swapped_annihilation_a=-0.1_3.vtm
- data1/swapped_annihilation_a=-0.1_1.vtm
- __MACOSX/data1/._swapped_annihilation_a=-0.1_1.vtm
- data1/swapped_annihilation_a=-0.1_36.vtm
- __MACOSX/data1/._swapped_annihilation_a=-0.1_36.vtm
- data1/swapped_annihilation_a=-0.1_22.vtm
- __MACOSX/data1/._swapped_annihilation_a=-0.1_22.vtm
- data1/swapped_annihilation_a=-0.1_23.vtm
- __MACOSX/data1/._swapped_annihilation_a=-0.1_23.vtm
- data1/swapped_annihilation_a=-0.1_37.vtm
- __MACOSX/data1/._swapped_annihilation_a=-0.1_37.vtm
- data1/swapped_annihilation_a=-0.1_0.vtm
- __MACOSX/data1/._swapped_annihilation_a=-0.1_0.vtm
- data1/swapped_annihilation_a=-0.1_4.vtm
- __MACOSX/data1/._swapped_annihilation_a=-0.1_4.vtm
- data1/swapped_annihilation_a=-0.1_42/
- __MACOSX/data1/._swapped_annihilation_a=-0.1_42
- data1/swapped_annihilation_a=-0.1_45/
- __MACOSX/data1/._swapped_annihilation_a=-0.1_45
- data1/swapped_annihilation_a=-0.1_33.vtm
- __MACOSX/data1/._swapped_annihilation_a=-0.1_33.vtm
- data1/swapped_annihilation_a=-0.1_27.vtm
- __MACOSX/data1/._swapped_annihilation_a=-0.1_27.vtm
- data1/swapped_annihilation_a=-0.1_20/
- __MACOSX/data1/._swapped_annihilation_a=-0.1_20
- data1/swapped_annihilation_a=-0.1_27/
- __MACOSX/data1/._swapped_annihilation_a=-0.1_27
- data1/swapped_annihilation_a=-0.1_26.vtm
- __MACOSX/data1/._swapped_annihilation_a=-0.1_26.vtm
- data1/swapped_annihilation_a=-0.1_32.vtm
- __MACOSX/data1/._swapped_annihilation_a=-0.1_32.vtm
- data1/swapped_annihilation_a=-0.1_18/
- __MACOSX/data1/._swapped_annihilation_a=-0.1_18
- data1/swapped_annihilation_a=-0.1_11/
- __MACOSX/data1/._swapped_annihilation_a=-0.1_11
- data1/swapped_annihilation_a=-0.1_16/
- __MACOSX/data1/._swapped_annihilation_a=-0.1_16
- data1/swapped_annihilation_a=-0.1_5.vtm
- __MACOSX/data1/._swapped_annihilation_a=-0.1_5.vtm
- data1/swapped_annihilation_a=-0.1_29/
- __MACOSX/data1/._swapped_annihilation_a=-0.1_29
- data1/swapped_annihilation_a=-0.1_7.vtm
- __MACOSX/data1/._swapped_annihilation_a=-0.1_7.vtm
- data1/swapped_annihilation_a=-0.1_24.vtm
- __MACOSX/data1/._swapped_annihilation_a=-0.1_24.vtm
- data1/swapped_annihilation_a=-0.1_30.vtm
- __MACOSX/data1/._swapped_annihilation_a=-0.1_30.vtm
- data1/swapped_annihilation_a=-0.1_18.vtm
- __MACOSX/data1/._swapped_annihilation_a=-0.1_18.vtm
- data1/swapped_annihilation_a=-0.1_44/
- __MACOSX/data1/._swapped_annihilation_a=-0.1_44
- data1/swapped_annihilation_a=-0.1_43/
- __MACOSX/data1/._swapped_annihilation_a=-0.1_43
- data1/swapped_annihilation_a=-0.1_17/
- __MACOSX/data1/._swapped_annihilation_a=-0.1_17
- data1/swapped_annihilation_a=-0.1_28/
- __MACOSX/data1/._swapped_annihilation_a=-0.1_28
- data1/swapped_annihilation_a=-0.1_10/
- __MACOSX/data1/._swapped_annihilation_a=-0.1_10
- data1/swapped_annihilation_a=-0.1_19.vtm
- __MACOSX/data1/._swapped_annihilation_a=-0.1_19.vtm
- data1/swapped_annihilation_a=-0.1_31.vtm
- __MACOSX/data1/._swapped_annihilation_a=-0.1_31.vtm
- data1/swapped_annihilation_a=-0.1_25.vtm
- __MACOSX/data1/._swapped_annihilation_a=-0.1_25.vtm
- data1/swapped_annihilation_a=-0.1_26/
- __MACOSX/data1/._swapped_annihilation_a=-0.1_26
- data1/swapped_annihilation_a=-0.1_19/
- __MACOSX/data1/._swapped_annihilation_a=-0.1_19
- data1/swapped_annihilation_a=-0.1_21/
- __MACOSX/data1/._swapped_annihilation_a=-0.1_21
- data1/swapped_annihilation_a=-0.1_6.vtm
- __MACOSX/data1/._swapped_annihilation_a=-0.1_6.vtm
- data1/swapped_annihilation_a=-0.1_42.vtm
- __MACOSX/data1/._swapped_annihilation_a=-0.1_42.vtm
- data1/swapped_annihilation_a=-0.1_32/
- __MACOSX/data1/._swapped_annihilation_a=-0.1_32
- data1/swapped_annihilation_a=-0.1_35/
- __MACOSX/data1/._swapped_annihilation_a=-0.1_35
- data1/swapped_annihilation_a=-0.1_43.vtm
- __MACOSX/data1/._swapped_annihilation_a=-0.1_43.vtm
- data1/swapped_annihilation_a=-0.1_34/
- __MACOSX/data1/._swapped_annihilation_a=-0.1_34
- data1/swapped_annihilation_a=-0.1_33/
- __MACOSX/data1/._swapped_annihilation_a=-0.1_33
- data1/swapped_annihilation_a=-0.1_41.vtm
- __MACOSX/data1/._swapped_annihilation_a=-0.1_41.vtm
- data1/swapped_annihilation_a=-0.1_40.vtm
- __MACOSX/data1/._swapped_annihilation_a=-0.1_40.vtm
- data1/swapped_annihilation_a=-0.1_8/
- __MACOSX/data1/._swapped_annihilation_a=-0.1_8
- data1/swapped_annihilation_a=-0.1_44.vtm
- __MACOSX/data1/._swapped_annihilation_a=-0.1_44.vtm
- data1/swapped_annihilation_a=-0.1_6/
- __MACOSX/data1/._swapped_annihilation_a=-0.1_6
- data1/swapped_annihilation_a=-0.1_1/
- __MACOSX/data1/._swapped_annihilation_a=-0.1_1
- data1/swapped_annihilation_a=-0.1_45.vtm
- __MACOSX/data1/._swapped_annihilation_a=-0.1_45.vtm
- data1/swapped_annihilation_a=-0.1_0/
- __MACOSX/data1/._swapped_annihilation_a=-0.1_0
- data1/swapped_annihilation_a=-0.1_7/
- __MACOSX/data1/._swapped_annihilation_a=-0.1_7
- data1/swapped_annihilation_a=-0.1_47.vtm
- __MACOSX/data1/._swapped_annihilation_a=-0.1_47.vtm
- data1/swapped_annihilation_a=-0.1_9/
- __MACOSX/data1/._swapped_annihilation_a=-0.1_9
- data1/swapped_annihilation_a=-0.1_46.vtm
- __MACOSX/data1/._swapped_annihilation_a=-0.1_46.vtm
- data1/swapped_annihilation_a=-0.1_24/swapped_annihilation_a=-0.1_24_0_0.vts
- __MACOSX/data1/swapped_annihilation_a=-0.1_24/._swapped_annihilation_a=-0.1_24_0_0.vts
- data1/swapped_annihilation_a=-0.1_23/swapped_annihilation_a=-0.1_23_0_0.vts
- __MACOSX/data1/swapped_annihilation_a=-0.1_23/._swapped_annihilation_a=-0.1_23_0_0.vts
- data1/swapped_annihilation_a=-0.1_15/swapped_annihilation_a=-0.1_15_0_0.vts
- __MACOSX/data1/swapped_annihilation_a=-0.1_15/._swapped_annihilation_a=-0.1_15_0_0.vts
- data1/swapped_annihilation_a=-0.1_12/swapped_annihilation_a=-0.1_12_0_0.vts
- __MACOSX/data1/swapped_annihilation_a=-0.1_12/._swapped_annihilation_a=-0.1_12_0_0.vts
- data1/swapped_annihilation_a=-0.1_46/swapped_annihilation_a=-0.1_46_0_0.vts
- __MACOSX/data1/swapped_annihilation_a=-0.1_46/._swapped_annihilation_a=-0.1_46_0_0.vts
- data1/swapped_annihilation_a=-0.1_41/swapped_annihilation_a=-0.1_41_0_0.vts
- __MACOSX/data1/swapped_annihilation_a=-0.1_41/._swapped_annihilation_a=-0.1_41_0_0.vts
- data1/swapped_annihilation_a=-0.1_48/swapped_annihilation_a=-0.1_48_0_0.vts
- __MACOSX/data1/swapped_annihilation_a=-0.1_48/._swapped_annihilation_a=-0.1_48_0_0.vts
- data1/swapped_annihilation_a=-0.1_13/swapped_annihilation_a=-0.1_13_0_0.vts
- __MACOSX/data1/swapped_annihilation_a=-0.1_13/._swapped_annihilation_a=-0.1_13_0_0.vts
- data1/swapped_annihilation_a=-0.1_14/swapped_annihilation_a=-0.1_14_0_0.vts
- __MACOSX/data1/swapped_annihilation_a=-0.1_14/._swapped_annihilation_a=-0.1_14_0_0.vts
- data1/swapped_annihilation_a=-0.1_22/swapped_annihilation_a=-0.1_22_0_0.vts
- __MACOSX/data1/swapped_annihilation_a=-0.1_22/._swapped_annihilation_a=-0.1_22_0_0.vts
- data1/swapped_annihilation_a=-0.1_25/swapped_annihilation_a=-0.1_25_0_0.vts
- __MACOSX/data1/swapped_annihilation_a=-0.1_25/._swapped_annihilation_a=-0.1_25_0_0.vts
- data1/swapped_annihilation_a=-0.1_49/swapped_annihilation_a=-0.1_49_0_0.vts
- __MACOSX/data1/swapped_annihilation_a=-0.1_49/._swapped_annihilation_a=-0.1_49_0_0.vts
- data1/swapped_annihilation_a=-0.1_40/swapped_annihilation_a=-0.1_40_0_0.vts
- __MACOSX/data1/swapped_annihilation_a=-0.1_40/._swapped_annihilation_a=-0.1_40_0_0.vts
- data1/swapped_annihilation_a=-0.1_47/swapped_annihilation_a=-0.1_47_0_0.vts
- __MACOSX/data1/swapped_annihilation_a=-0.1_47/._swapped_annihilation_a=-0.1_47_0_0.vts
- data1/swapped_annihilation_a=-0.1_38/swapped_annihilation_a=-0.1_38_0_0.vts
- __MACOSX/data1/swapped_annihilation_a=-0.1_38/._swapped_annihilation_a=-0.1_38_0_0.vts
- data1/swapped_annihilation_a=-0.1_36/swapped_annihilation_a=-0.1_36_0_0.vts
- __MACOSX/data1/swapped_annihilation_a=-0.1_36/._swapped_annihilation_a=-0.1_36_0_0.vts
- data1/swapped_annihilation_a=-0.1_31/swapped_annihilation_a=-0.1_31_0_0.vts
- __MACOSX/data1/swapped_annihilation_a=-0.1_31/._swapped_annihilation_a=-0.1_31_0_0.vts
- data1/swapped_annihilation_a=-0.1_30/swapped_annihilation_a=-0.1_30_0_0.vts
- __MACOSX/data1/swapped_annihilation_a=-0.1_30/._swapped_annihilation_a=-0.1_30_0_0.vts
- data1/swapped_annihilation_a=-0.1_37/swapped_annihilation_a=-0.1_37_0_0.vts
- __MACOSX/data1/swapped_annihilation_a=-0.1_37/._swapped_annihilation_a=-0.1_37_0_0.vts
- data1/swapped_annihilation_a=-0.1_39/swapped_annihilation_a=-0.1_39_0_0.vts
- __MACOSX/data1/swapped_annihilation_a=-0.1_39/._swapped_annihilation_a=-0.1_39_0_0.vts
- data1/swapped_annihilation_a=-0.1_2/swapped_annihilation_a=-0.1_2_0_0.vts
- __MACOSX/data1/swapped_annihilation_a=-0.1_2/._swapped_annihilation_a=-0.1_2_0_0.vts
- data1/swapped_annihilation_a=-0.1_5/swapped_annihilation_a=-0.1_5_0_0.vts
- __MACOSX/data1/swapped_annihilation_a=-0.1_5/._swapped_annihilation_a=-0.1_5_0_0.vts
- data1/swapped_annihilation_a=-0.1_4/swapped_annihilation_a=-0.1_4_0_0.vts
- __MACOSX/data1/swapped_annihilation_a=-0.1_4/._swapped_annihilation_a=-0.1_4_0_0.vts
- data1/swapped_annihilation_a=-0.1_3/swapped_annihilation_a=-0.1_3_0_0.vts
- __MACOSX/data1/swapped_annihilation_a=-0.1_3/._swapped_annihilation_a=-0.1_3_0_0.vts
- data1/swapped_annihilation_a=-0.1_42/swapped_annihilation_a=-0.1_42_0_0.vts
- __MACOSX/data1/swapped_annihilation_a=-0.1_42/._swapped_annihilation_a=-0.1_42_0_0.vts
- data1/swapped_annihilation_a=-0.1_45/swapped_annihilation_a=-0.1_45_0_0.vts
- __MACOSX/data1/swapped_annihilation_a=-0.1_45/._swapped_annihilation_a=-0.1_45_0_0.vts
- data1/swapped_annihilation_a=-0.1_20/swapped_annihilation_a=-0.1_20_0_0.vts
- __MACOSX/data1/swapped_annihilation_a=-0.1_20/._swapped_annihilation_a=-0.1_20_0_0.vts
- data1/swapped_annihilation_a=-0.1_27/swapped_annihilation_a=-0.1_27_0_0.vts
- __MACOSX/data1/swapped_annihilation_a=-0.1_27/._swapped_annihilation_a=-0.1_27_0_0.vts
- data1/swapped_annihilation_a=-0.1_18/swapped_annihilation_a=-0.1_18_0_0.vts
- __MACOSX/data1/swapped_annihilation_a=-0.1_18/._swapped_annihilation_a=-0.1_18_0_0.vts
- data1/swapped_annihilation_a=-0.1_11/swapped_annihilation_a=-0.1_11_0_0.vts
- __MACOSX/data1/swapped_annihilation_a=-0.1_11/._swapped_annihilation_a=-0.1_11_0_0.vts
- data1/swapped_annihilation_a=-0.1_16/swapped_annihilation_a=-0.1_16_0_0.vts
- __MACOSX/data1/swapped_annihilation_a=-0.1_16/._swapped_annihilation_a=-0.1_16_0_0.vts
- data1/swapped_annihilation_a=-0.1_29/swapped_annihilation_a=-0.1_29_0_0.vts
- __MACOSX/data1/swapped_annihilation_a=-0.1_29/._swapped_annihilation_a=-0.1_29_0_0.vts
- data1/swapped_annihilation_a=-0.1_44/swapped_annihilation_a=-0.1_44_0_0.vts
- __MACOSX/data1/swapped_annihilation_a=-0.1_44/._swapped_annihilation_a=-0.1_44_0_0.vts
- data1/swapped_annihilation_a=-0.1_43/swapped_annihilation_a=-0.1_43_0_0.vts
- __MACOSX/data1/swapped_annihilation_a=-0.1_43/._swapped_annihilation_a=-0.1_43_0_0.vts
- data1/swapped_annihilation_a=-0.1_17/swapped_annihilation_a=-0.1_17_0_0.vts
- __MACOSX/data1/swapped_annihilation_a=-0.1_17/._swapped_annihilation_a=-0.1_17_0_0.vts
- data1/swapped_annihilation_a=-0.1_28/swapped_annihilation_a=-0.1_28_0_0.vts
- __MACOSX/data1/swapped_annihilation_a=-0.1_28/._swapped_annihilation_a=-0.1_28_0_0.vts
- data1/swapped_annihilation_a=-0.1_10/swapped_annihilation_a=-0.1_10_0_0.vts
- __MACOSX/data1/swapped_annihilation_a=-0.1_10/._swapped_annihilation_a=-0.1_10_0_0.vts
- data1/swapped_annihilation_a=-0.1_26/swapped_annihilation_a=-0.1_26_0_0.vts
- __MACOSX/data1/swapped_annihilation_a=-0.1_26/._swapped_annihilation_a=-0.1_26_0_0.vts
- data1/swapped_annihilation_a=-0.1_19/swapped_annihilation_a=-0.1_19_0_0.vts
- __MACOSX/data1/swapped_annihilation_a=-0.1_19/._swapped_annihilation_a=-0.1_19_0_0.vts
- data1/swapped_annihilation_a=-0.1_21/swapped_annihilation_a=-0.1_21_0_0.vts
- __MACOSX/data1/swapped_annihilation_a=-0.1_21/._swapped_annihilation_a=-0.1_21_0_0.vts
- data1/swapped_annihilation_a=-0.1_32/swapped_annihilation_a=-0.1_32_0_0.vts
- __MACOSX/data1/swapped_annihilation_a=-0.1_32/._swapped_annihilation_a=-0.1_32_0_0.vts
- data1/swapped_annihilation_a=-0.1_35/swapped_annihilation_a=-0.1_35_0_0.vts
- __MACOSX/data1/swapped_annihilation_a=-0.1_35/._swapped_annihilation_a=-0.1_35_0_0.vts
- data1/swapped_annihilation_a=-0.1_34/swapped_annihilation_a=-0.1_34_0_0.vts
- __MACOSX/data1/swapped_annihilation_a=-0.1_34/._swapped_annihilation_a=-0.1_34_0_0.vts
- data1/swapped_annihilation_a=-0.1_33/swapped_annihilation_a=-0.1_33_0_0.vts
- __MACOSX/data1/swapped_annihilation_a=-0.1_33/._swapped_annihilation_a=-0.1_33_0_0.vts
- data1/swapped_annihilation_a=-0.1_8/swapped_annihilation_a=-0.1_8_0_0.vts
- __MACOSX/data1/swapped_annihilation_a=-0.1_8/._swapped_annihilation_a=-0.1_8_0_0.vts
- data1/swapped_annihilation_a=-0.1_6/swapped_annihilation_a=-0.1_6_0_0.vts
- __MACOSX/data1/swapped_annihilation_a=-0.1_6/._swapped_annihilation_a=-0.1_6_0_0.vts
- data1/swapped_annihilation_a=-0.1_1/swapped_annihilation_a=-0.1_1_0_0.vts
- __MACOSX/data1/swapped_annihilation_a=-0.1_1/._swapped_annihilation_a=-0.1_1_0_0.vts
- data1/swapped_annihilation_a=-0.1_0/swapped_annihilation_a=-0.1_0_0_0.vts
- __MACOSX/data1/swapped_annihilation_a=-0.1_0/._swapped_annihilation_a=-0.1_0_0_0.vts
[truncated: 4 more entries]
