# Supplementary material for: Collective epithelial migration mediated by the unbinding of hexatic defects
Source: eLife. 2026 May 5;14:RP105397. doi: 10.7554/eLife.105397 (PMC13143286; doi:10.7554/eLife.105397)
Supplement: Figure 6—source data 8. [file elife-105397-fig6-data8.zip]

Archive with 304 entries (253 files):
- data2/
- __MACOSX/._data2
- data2/swapped_annihilation_a=-0.1_63.vtm
- __MACOSX/data2/._swapped_annihilation_a=-0.1_63.vtm
- data2/swapped_annihilation_a=-0.1_77.vtm
- __MACOSX/data2/._swapped_annihilation_a=-0.1_77.vtm
- data2/swapped_annihilation_a=-0.1_88.vtm
- __MACOSX/data2/._swapped_annihilation_a=-0.1_88.vtm
- data2/swapped_annihilation_a=-0.1_89.vtm
- __MACOSX/data2/._swapped_annihilation_a=-0.1_89.vtm
- data2/swapped_annihilation_a=-0.1_76.vtm
- __MACOSX/data2/._swapped_annihilation_a=-0.1_76.vtm
- data2/swapped_annihilation_a=-0.1_62.vtm
- __MACOSX/data2/._swapped_annihilation_a=-0.1_62.vtm
- data2/swapped_annihilation_a=-0.1_74.vtm
- __MACOSX/data2/._swapped_annihilation_a=-0.1_74.vtm
- data2/swapped_annihilation_a=-0.1_60.vtm
- __MACOSX/data2/._swapped_annihilation_a=-0.1_60.vtm
- data2/swapped_annihilation_a=-0.1_61.vtm
- __MACOSX/data2/._swapped_annihilation_a=-0.1_61.vtm
- data2/swapped_annihilation_a=-0.1_75.vtm
- __MACOSX/data2/._swapped_annihilation_a=-0.1_75.vtm
- data2/swapped_annihilation_a=-0.1_71.vtm
- __MACOSX/data2/._swapped_annihilation_a=-0.1_71.vtm
- data2/swapped_annihilation_a=-0.1_65.vtm
- __MACOSX/data2/._swapped_annihilation_a=-0.1_65.vtm
- data2/swapped_annihilation_a=-0.1_59.vtm
- __MACOSX/data2/._swapped_annihilation_a=-0.1_59.vtm
- data2/.DS_Store
- __MACOSX/data2/._.DS_Store
- data2/swapped_annihilation_a=-0.1_79/
- __MACOSX/data2/._swapped_annihilation_a=-0.1_79
- data2/swapped_annihilation_a=-0.1_58.vtm
- __MACOSX/data2/._swapped_annihilation_a=-0.1_58.vtm
- data2/swapped_annihilation_a=-0.1_64.vtm
- __MACOSX/data2/._swapped_annihilation_a=-0.1_64.vtm
- data2/swapped_annihilation_a=-0.1_70.vtm
- __MACOSX/data2/._swapped_annihilation_a=-0.1_70.vtm
- data2/swapped_annihilation_a=-0.1_77/
- __MACOSX/data2/._swapped_annihilation_a=-0.1_77
- data2/swapped_annihilation_a=-0.1_83/
- __MACOSX/data2/._swapped_annihilation_a=-0.1_83
- data2/swapped_annihilation_a=-0.1_84/
- __MACOSX/data2/._swapped_annihilation_a=-0.1_84
- data2/swapped_annihilation_a=-0.1_70/
- __MACOSX/data2/._swapped_annihilation_a=-0.1_70
- data2/swapped_annihilation_a=-0.1_66.vtm
- __MACOSX/data2/._swapped_annihilation_a=-0.1_66.vtm
- data2/swapped_annihilation_a=-0.1_72.vtm
- __MACOSX/data2/._swapped_annihilation_a=-0.1_72.vtm
- data2/swapped_annihilation_a=-0.1_99.vtm
- __MACOSX/data2/._swapped_annihilation_a=-0.1_99.vtm
- data2/swapped_annihilation_a=-0.1_71/
- __MACOSX/data2/._swapped_annihilation_a=-0.1_71
- data2/swapped_annihilation_a=-0.1_85/
- __MACOSX/data2/._swapped_annihilation_a=-0.1_85
- data2/swapped_annihilation_a=-0.1_98.vtm
- __MACOSX/data2/._swapped_annihilation_a=-0.1_98.vtm
- data2/swapped_annihilation_a=-0.1_82/
- __MACOSX/data2/._swapped_annihilation_a=-0.1_82
- data2/swapped_annihilation_a=-0.1_73.vtm
- __MACOSX/data2/._swapped_annihilation_a=-0.1_73.vtm
- data2/swapped_annihilation_a=-0.1_76/
- __MACOSX/data2/._swapped_annihilation_a=-0.1_76
- data2/swapped_annihilation_a=-0.1_67.vtm
- __MACOSX/data2/._swapped_annihilation_a=-0.1_67.vtm
- data2/swapped_annihilation_a=-0.1_78/
- __MACOSX/data2/._swapped_annihilation_a=-0.1_78
- data2/swapped_annihilation_a=-0.1_65/
- __MACOSX/data2/._swapped_annihilation_a=-0.1_65
- data2/swapped_annihilation_a=-0.1_91/
- __MACOSX/data2/._swapped_annihilation_a=-0.1_91
- data2/swapped_annihilation_a=-0.1_96/
- __MACOSX/data2/._swapped_annihilation_a=-0.1_96
- data2/swapped_annihilation_a=-0.1_62/
- __MACOSX/data2/._swapped_annihilation_a=-0.1_62
- data2/swapped_annihilation_a=-0.1_54/
- __MACOSX/data2/._swapped_annihilation_a=-0.1_54
- data2/swapped_annihilation_a=-0.1_53/
- __MACOSX/data2/._swapped_annihilation_a=-0.1_53
- data2/swapped_annihilation_a=-0.1_98/
- __MACOSX/data2/._swapped_annihilation_a=-0.1_98
- data2/swapped_annihilation_a=-0.1_52/
- __MACOSX/data2/._swapped_annihilation_a=-0.1_52
- data2/swapped_annihilation_a=-0.1_99/
- __MACOSX/data2/._swapped_annihilation_a=-0.1_99
- data2/swapped_annihilation_a=-0.1_55/
- __MACOSX/data2/._swapped_annihilation_a=-0.1_55
- data2/swapped_annihilation_a=-0.1_63/
- __MACOSX/data2/._swapped_annihilation_a=-0.1_63
- data2/swapped_annihilation_a=-0.1_97/
- __MACOSX/data2/._swapped_annihilation_a=-0.1_97
- data2/swapped_annihilation_a=-0.1_90/
- __MACOSX/data2/._swapped_annihilation_a=-0.1_90
- data2/swapped_annihilation_a=-0.1_64/
- __MACOSX/data2/._swapped_annihilation_a=-0.1_64
- data2/swapped_annihilation_a=-0.1_89/
- __MACOSX/data2/._swapped_annihilation_a=-0.1_89
- data2/swapped_annihilation_a=-0.1_87/
- __MACOSX/data2/._swapped_annihilation_a=-0.1_87
- data2/swapped_annihilation_a=-0.1_73/
- __MACOSX/data2/._swapped_annihilation_a=-0.1_73
- data2/swapped_annihilation_a=-0.1_74/
- __MACOSX/data2/._swapped_annihilation_a=-0.1_74
- data2/swapped_annihilation_a=-0.1_80/
- __MACOSX/data2/._swapped_annihilation_a=-0.1_80
- data2/swapped_annihilation_a=-0.1_81/
- __MACOSX/data2/._swapped_annihilation_a=-0.1_81
- data2/swapped_annihilation_a=-0.1_75/
- __MACOSX/data2/._swapped_annihilation_a=-0.1_75
- data2/swapped_annihilation_a=-0.1_72/
- __MACOSX/data2/._swapped_annihilation_a=-0.1_72
- data2/swapped_annihilation_a=-0.1_86/
- __MACOSX/data2/._swapped_annihilation_a=-0.1_86
- data2/swapped_annihilation_a=-0.1_88/
- __MACOSX/data2/._swapped_annihilation_a=-0.1_88
- data2/swapped_annihilation_a=-0.1_56.vtm
- __MACOSX/data2/._swapped_annihilation_a=-0.1_56.vtm
- data2/swapped_annihilation_a=-0.1_81.vtm
- __MACOSX/data2/._swapped_annihilation_a=-0.1_81.vtm
- data2/swapped_annihilation_a=-0.1_95.vtm
- __MACOSX/data2/._swapped_annihilation_a=-0.1_95.vtm
- data2/swapped_annihilation_a=-0.1_95/
- __MACOSX/data2/._swapped_annihilation_a=-0.1_95
- data2/swapped_annihilation_a=-0.1_61/
- __MACOSX/data2/._swapped_annihilation_a=-0.1_61
- data2/swapped_annihilation_a=-0.1_66/
- __MACOSX/data2/._swapped_annihilation_a=-0.1_66
- data2/swapped_annihilation_a=-0.1_94.vtm
- __MACOSX/data2/._swapped_annihilation_a=-0.1_94.vtm
- data2/swapped_annihilation_a=-0.1_80.vtm
- __MACOSX/data2/._swapped_annihilation_a=-0.1_80.vtm
- data2/swapped_annihilation_a=-0.1_92/
- __MACOSX/data2/._swapped_annihilation_a=-0.1_92
- data2/swapped_annihilation_a=-0.1_57.vtm
- __MACOSX/data2/._swapped_annihilation_a=-0.1_57.vtm
- data2/swapped_annihilation_a=-0.1_59/
- __MACOSX/data2/._swapped_annihilation_a=-0.1_59
- data2/swapped_annihilation_a=-0.1_50/
- __MACOSX/data2/._swapped_annihilation_a=-0.1_50
- data2/swapped_annihilation_a=-0.1_57/
- __MACOSX/data2/._swapped_annihilation_a=-0.1_57
- data2/swapped_annihilation_a=-0.1_68/
- __MACOSX/data2/._swapped_annihilation_a=-0.1_68
- data2/swapped_annihilation_a=-0.1_69.vtm
- __MACOSX/data2/._swapped_annihilation_a=-0.1_69.vtm
- data2/swapped_annihilation_a=-0.1_55.vtm
- __MACOSX/data2/._swapped_annihilation_a=-0.1_55.vtm
- data2/swapped_annihilation_a=-0.1_96.vtm
- __MACOSX/data2/._swapped_annihilation_a=-0.1_96.vtm
- data2/swapped_annihilation_a=-0.1_82.vtm
- __MACOSX/data2/._swapped_annihilation_a=-0.1_82.vtm
- data2/swapped_annihilation_a=-0.1_56/
- __MACOSX/data2/._swapped_annihilation_a=-0.1_56
- data2/swapped_annihilation_a=-0.1_69/
- __MACOSX/data2/._swapped_annihilation_a=-0.1_69
- data2/swapped_annihilation_a=-0.1_83.vtm
- __MACOSX/data2/._swapped_annihilation_a=-0.1_83.vtm
- data2/swapped_annihilation_a=-0.1_97.vtm
- __MACOSX/data2/._swapped_annihilation_a=-0.1_97.vtm
- data2/swapped_annihilation_a=-0.1_51/
- __MACOSX/data2/._swapped_annihilation_a=-0.1_51
- data2/swapped_annihilation_a=-0.1_54.vtm
- __MACOSX/data2/._swapped_annihilation_a=-0.1_54.vtm
- data2/swapped_annihilation_a=-0.1_68.vtm
- __MACOSX/data2/._swapped_annihilation_a=-0.1_68.vtm
- data2/swapped_annihilation_a=-0.1_93/
- __MACOSX/data2/._swapped_annihilation_a=-0.1_93
- data2/swapped_annihilation_a=-0.1_67/
- __MACOSX/data2/._swapped_annihilation_a=-0.1_67
- data2/swapped_annihilation_a=-0.1_58/
- __MACOSX/data2/._swapped_annihilation_a=-0.1_58
- data2/swapped_annihilation_a=-0.1_60/
- __MACOSX/data2/._swapped_annihilation_a=-0.1_60
- data2/swapped_annihilation_a=-0.1_94/
- __MACOSX/data2/._swapped_annihilation_a=-0.1_94
- data2/swapped_annihilation_a=-0.1_50.vtm
- __MACOSX/data2/._swapped_annihilation_a=-0.1_50.vtm
- data2/swapped_annihilation_a=-0.1_78.vtm
- __MACOSX/data2/._swapped_annihilation_a=-0.1_78.vtm
- data2/swapped_annihilation_a=-0.1_93.vtm
- __MACOSX/data2/._swapped_annihilation_a=-0.1_93.vtm
- data2/swapped_annihilation_a=-0.1_87.vtm
- __MACOSX/data2/._swapped_annihilation_a=-0.1_87.vtm
- data2/swapped_annihilation_a=-0.1_86.vtm
- __MACOSX/data2/._swapped_annihilation_a=-0.1_86.vtm
- data2/swapped_annihilation_a=-0.1_92.vtm
- __MACOSX/data2/._swapped_annihilation_a=-0.1_92.vtm
- data2/swapped_annihilation_a=-0.1_79.vtm
- __MACOSX/data2/._swapped_annihilation_a=-0.1_79.vtm
- data2/swapped_annihilation_a=-0.1_51.vtm
- __MACOSX/data2/._swapped_annihilation_a=-0.1_51.vtm
- data2/swapped_annihilation_a=-0.1_53.vtm
- __MACOSX/data2/._swapped_annihilation_a=-0.1_53.vtm
- data2/swapped_annihilation_a=-0.1_84.vtm
- __MACOSX/data2/._swapped_annihilation_a=-0.1_84.vtm
- data2/swapped_annihilation_a=-0.1_90.vtm
- __MACOSX/data2/._swapped_annihilation_a=-0.1_90.vtm
- data2/swapped_annihilation_a=-0.1_91.vtm
- __MACOSX/data2/._swapped_annihilation_a=-0.1_91.vtm
- data2/swapped_annihilation_a=-0.1_85.vtm
- __MACOSX/data2/._swapped_annihilation_a=-0.1_85.vtm
- data2/swapped_annihilation_a=-0.1_52.vtm
- __MACOSX/data2/._swapped_annihilation_a=-0.1_52.vtm
- data2/swapped_annihilation_a=-0.1_79/swapped_annihilation_a=-0.1_79_0_0.vts
- __MACOSX/data2/swapped_annihilation_a=-0.1_79/._swapped_annihilation_a=-0.1_79_0_0.vts
- data2/swapped_annihilation_a=-0.1_77/swapped_annihilation_a=-0.1_77_0_0.vts
- __MACOSX/data2/swapped_annihilation_a=-0.1_77/._swapped_annihilation_a=-0.1_77_0_0.vts
- data2/swapped_annihilation_a=-0.1_83/swapped_annihilation_a=-0.1_83_0_0.vts
- __MACOSX/data2/swapped_annihilation_a=-0.1_83/._swapped_annihilation_a=-0.1_83_0_0.vts
- data2/swapped_annihilation_a=-0.1_84/swapped_annihilation_a=-0.1_84_0_0.vts
- __MACOSX/data2/swapped_annihilation_a=-0.1_84/._swapped_annihilation_a=-0.1_84_0_0.vts
- data2/swapped_annihilation_a=-0.1_70/swapped_annihilation_a=-0.1_70_0_0.vts
- __MACOSX/data2/swapped_annihilation_a=-0.1_70/._swapped_annihilation_a=-0.1_70_0_0.vts
- data2/swapped_annihilation_a=-0.1_71/swapped_annihilation_a=-0.1_71_0_0.vts
- __MACOSX/data2/swapped_annihilation_a=-0.1_71/._swapped_annihilation_a=-0.1_71_0_0.vts
- data2/swapped_annihilation_a=-0.1_85/swapped_annihilation_a=-0.1_85_0_0.vts
- __MACOSX/data2/swapped_annihilation_a=-0.1_85/._swapped_annihilation_a=-0.1_85_0_0.vts
- data2/swapped_annihilation_a=-0.1_82/swapped_annihilation_a=-0.1_82_0_0.vts
- __MACOSX/data2/swapped_annihilation_a=-0.1_82/._swapped_annihilation_a=-0.1_82_0_0.vts
- data2/swapped_annihilation_a=-0.1_76/swapped_annihilation_a=-0.1_76_0_0.vts
- __MACOSX/data2/swapped_annihilation_a=-0.1_76/._swapped_annihilation_a=-0.1_76_0_0.vts
- data2/swapped_annihilation_a=-0.1_78/swapped_annihilation_a=-0.1_78_0_0.vts
- __MACOSX/data2/swapped_annihilation_a=-0.1_78/._swapped_annihilation_a=-0.1_78_0_0.vts
- data2/swapped_annihilation_a=-0.1_65/swapped_annihilation_a=-0.1_65_0_0.vts
- __MACOSX/data2/swapped_annihilation_a=-0.1_65/._swapped_annihilation_a=-0.1_65_0_0.vts
- data2/swapped_annihilation_a=-0.1_91/swapped_annihilation_a=-0.1_91_0_0.vts
- __MACOSX/data2/swapped_annihilation_a=-0.1_91/._swapped_annihilation_a=-0.1_91_0_0.vts
- data2/swapped_annihilation_a=-0.1_96/swapped_annihilation_a=-0.1_96_0_0.vts
- __MACOSX/data2/swapped_annihilation_a=-0.1_96/._swapped_annihilation_a=-0.1_96_0_0.vts
- data2/swapped_annihilation_a=-0.1_62/swapped_annihilation_a=-0.1_62_0_0.vts
- __MACOSX/data2/swapped_annihilation_a=-0.1_62/._swapped_annihilation_a=-0.1_62_0_0.vts
- data2/swapped_annihilation_a=-0.1_54/swapped_annihilation_a=-0.1_54_0_0.vts
- __MACOSX/data2/swapped_annihilation_a=-0.1_54/._swapped_annihilation_a=-0.1_54_0_0.vts
- data2/swapped_annihilation_a=-0.1_53/swapped_annihilation_a=-0.1_53_0_0.vts
- __MACOSX/data2/swapped_annihilation_a=-0.1_53/._swapped_annihilation_a=-0.1_53_0_0.vts
- data2/swapped_annihilation_a=-0.1_98/swapped_annihilation_a=-0.1_98_0_0.vts
- __MACOSX/data2/swapped_annihilation_a=-0.1_98/._swapped_annihilation_a=-0.1_98_0_0.vts
- data2/swapped_annihilation_a=-0.1_52/swapped_annihilation_a=-0.1_52_0_0.vts
- __MACOSX/data2/swapped_annihilation_a=-0.1_52/._swapped_annihilation_a=-0.1_52_0_0.vts
- data2/swapped_annihilation_a=-0.1_99/swapped_annihilation_a=-0.1_99_0_0.vts
- __MACOSX/data2/swapped_annihilation_a=-0.1_99/._swapped_annihilation_a=-0.1_99_0_0.vts
- data2/swapped_annihilation_a=-0.1_55/swapped_annihilation_a=-0.1_55_0_0.vts
- __MACOSX/data2/swapped_annihilation_a=-0.1_55/._swapped_annihilation_a=-0.1_55_0_0.vts
- data2/swapped_annihilation_a=-0.1_63/swapped_annihilation_a=-0.1_63_0_0.vts
- __MACOSX/data2/swapped_annihilation_a=-0.1_63/._swapped_annihilation_a=-0.1_63_0_0.vts
- data2/swapped_annihilation_a=-0.1_97/swapped_annihilation_a=-0.1_97_0_0.vts
- __MACOSX/data2/swapped_annihilation_a=-0.1_97/._swapped_annihilation_a=-0.1_97_0_0.vts
- data2/swapped_annihilation_a=-0.1_90/swapped_annihilation_a=-0.1_90_0_0.vts
- __MACOSX/data2/swapped_annihilation_a=-0.1_90/._swapped_annihilation_a=-0.1_90_0_0.vts
- data2/swapped_annihilation_a=-0.1_64/swapped_annihilation_a=-0.1_64_0_0.vts
- __MACOSX/data2/swapped_annihilation_a=-0.1_64/._swapped_annihilation_a=-0.1_64_0_0.vts
- data2/swapped_annihilation_a=-0.1_89/swapped_annihilation_a=-0.1_89_0_0.vts
- __MACOSX/data2/swapped_annihilation_a=-0.1_89/._swapped_annihilation_a=-0.1_89_0_0.vts
- data2/swapped_annihilation_a=-0.1_87/swapped_annihilation_a=-0.1_87_0_0.vts
- __MACOSX/data2/swapped_annihilation_a=-0.1_87/._swapped_annihilation_a=-0.1_87_0_0.vts
- data2/swapped_annihilation_a=-0.1_73/swapped_annihilation_a=-0.1_73_0_0.vts
- __MACOSX/data2/swapped_annihilation_a=-0.1_73/._swapped_annihilation_a=-0.1_73_0_0.vts
- data2/swapped_annihilation_a=-0.1_74/swapped_annihilation_a=-0.1_74_0_0.vts
- __MACOSX/data2/swapped_annihilation_a=-0.1_74/._swapped_annihilation_a=-0.1_74_0_0.vts
- data2/swapped_annihilation_a=-0.1_80/swapped_annihilation_a=-0.1_80_0_0.vts
- __MACOSX/data2/swapped_annihilation_a=-0.1_80/._swapped_annihilation_a=-0.1_80_0_0.vts
- data2/swapped_annihilation_a=-0.1_81/swapped_annihilation_a=-0.1_81_0_0.vts
- __MACOSX/data2/swapped_annihilation_a=-0.1_81/._swapped_annihilation_a=-0.1_81_0_0.vts
- data2/swapped_annihilation_a=-0.1_75/swapped_annihilation_a=-0.1_75_0_0.vts
- __MACOSX/data2/swapped_annihilation_a=-0.1_75/._swapped_annihilation_a=-0.1_75_0_0.vts
- data2/swapped_annihilation_a=-0.1_72/swapped_annihilation_a=-0.1_72_0_0.vts
- __MACOSX/data2/swapped_annihilation_a=-0.1_72/._swapped_annihilation_a=-0.1_72_0_0.vts
- data2/swapped_annihilation_a=-0.1_86/swapped_annihilation_a=-0.1_86_0_0.vts
- __MACOSX/data2/swapped_annihilation_a=-0.1_86/._swapped_annihilation_a=-0.1_86_0_0.vts
- data2/swapped_annihilation_a=-0.1_88/swapped_annihilation_a=-0.1_88_0_0.vts
- __MACOSX/data2/swapped_annihilation_a=-0.1_88/._swapped_annihilation_a=-0.1_88_0_0.vts
- data2/swapped_annihilation_a=-0.1_95/swapped_annihilation_a=-0.1_95_0_0.vts
- __MACOSX/data2/swapped_annihilation_a=-0.1_95/._swapped_annihilation_a=-0.1_95_0_0.vts
- data2/swapped_annihilation_a=-0.1_61/swapped_annihilation_a=-0.1_61_0_0.vts
- __MACOSX/data2/swapped_annihilation_a=-0.1_61/._swapped_annihilation_a=-0.1_61_0_0.vts
- data2/swapped_annihilation_a=-0.1_66/swapped_annihilation_a=-0.1_66_0_0.vts
- __MACOSX/data2/swapped_annihilation_a=-0.1_66/._swapped_annihilation_a=-0.1_66_0_0.vts
- data2/swapped_annihilation_a=-0.1_92/swapped_annihilation_a=-0.1_92_0_0.vts
- __MACOSX/data2/swapped_annihilation_a=-0.1_92/._swapped_annihilation_a=-0.1_92_0_0.vts
- data2/swapped_annihilation_a=-0.1_59/swapped_annihilation_a=-0.1_59_0_0.vts
- __MACOSX/data2/swapped_annihilation_a=-0.1_59/._swapped_annihilation_a=-0.1_59_0_0.vts
- data2/swapped_annihilation_a=-0.1_50/swapped_annihilation_a=-0.1_50_0_0.vts
- __MACOSX/data2/swapped_annihilation_a=-0.1_50/._swapped_annihilation_a=-0.1_50_0_0.vts
- data2/swapped_annihilation_a=-0.1_57/swapped_annihilation_a=-0.1_57_0_0.vts
- __MACOSX/data2/swapped_annihilation_a=-0.1_57/._swapped_annihilation_a=-0.1_57_0_0.vts
- data2/swapped_annihilation_a=-0.1_68/swapped_annihilation_a=-0.1_68_0_0.vts
- __MACOSX/data2/swapped_annihilation_a=-0.1_68/._swapped_annihilation_a=-0.1_68_0_0.vts
- data2/swapped_annihilation_a=-0.1_56/swapped_annihilation_a=-0.1_56_0_0.vts
- __MACOSX/data2/swapped_annihilation_a=-0.1_56/._swapped_annihilation_a=-0.1_56_0_0.vts
- data2/swapped_annihilation_a=-0.1_69/swapped_annihilation_a=-0.1_69_0_0.vts
- __MACOSX/data2/swapped_annihilation_a=-0.1_69/._swapped_annihilation_a=-0.1_69_0_0.vts
- data2/swapped_annihilation_a=-0.1_51/swapped_annihilation_a=-0.1_51_0_0.vts
- __MACOSX/data2/swapped_annihilation_a=-0.1_51/._swapped_annihilation_a=-0.1_51_0_0.vts
- data2/swapped_annihilation_a=-0.1_93/swapped_annihilation_a=-0.1_93_0_0.vts
- __MACOSX/data2/swapped_annihilation_a=-0.1_93/._swapped_annihilation_a=-0.1_93_0_0.vts
- data2/swapped_annihilation_a=-0.1_67/swapped_annihilation_a=-0.1_67_0_0.vts
- __MACOSX/data2/swapped_annihilation_a=-0.1_67/._swapped_annihilation_a=-0.1_67_0_0.vts
- data2/swapped_annihilation_a=-0.1_58/swapped_annihilation_a=-0.1_58_0_0.vts
- __MACOSX/data2/swapped_annihilation_a=-0.1_58/._swapped_annihilation_a=-0.1_58_0_0.vts
[truncated: 4 more entries]
