# Supplementary material for: Collective epithelial migration mediated by the unbinding of hexatic defects
Source: eLife. 2026 May 5;14:RP105397. doi: 10.7554/eLife.105397 (PMC13143286; doi:10.7554/eLife.105397)
Supplement: Figure 6—source data 9. [file elife-105397-fig6-data9.zip]

Archive with 304 entries (253 files):
- data3/
- __MACOSX/._data3
- data3/swapped_annihilation_a=-0.1_149.vtm
- __MACOSX/data3/._swapped_annihilation_a=-0.1_149.vtm
- data3/swapped_annihilation_a=-0.1_148.vtm
- __MACOSX/data3/._swapped_annihilation_a=-0.1_148.vtm
- data3/swapped_annihilation_a=-0.1_121/
- __MACOSX/data3/._swapped_annihilation_a=-0.1_121
- data3/swapped_annihilation_a=-0.1_119/
- __MACOSX/data3/._swapped_annihilation_a=-0.1_119
- data3/swapped_annihilation_a=-0.1_126/
- __MACOSX/data3/._swapped_annihilation_a=-0.1_126
- data3/swapped_annihilation_a=-0.1_110/
- __MACOSX/data3/._swapped_annihilation_a=-0.1_110
- data3/swapped_annihilation_a=-0.1_128/
- __MACOSX/data3/._swapped_annihilation_a=-0.1_128
- data3/.DS_Store
- __MACOSX/data3/._.DS_Store
- data3/swapped_annihilation_a=-0.1_117/
- __MACOSX/data3/._swapped_annihilation_a=-0.1_117
- data3/swapped_annihilation_a=-0.1_143/
- __MACOSX/data3/._swapped_annihilation_a=-0.1_143
- data3/swapped_annihilation_a=-0.1_144/
- __MACOSX/data3/._swapped_annihilation_a=-0.1_144
- data3/swapped_annihilation_a=-0.1_129/
- __MACOSX/data3/._swapped_annihilation_a=-0.1_129
- data3/swapped_annihilation_a=-0.1_116/
- __MACOSX/data3/._swapped_annihilation_a=-0.1_116
- data3/swapped_annihilation_a=-0.1_111/
- __MACOSX/data3/._swapped_annihilation_a=-0.1_111
- data3/swapped_annihilation_a=-0.1_118/
- __MACOSX/data3/._swapped_annihilation_a=-0.1_118
- data3/swapped_annihilation_a=-0.1_127/
- __MACOSX/data3/._swapped_annihilation_a=-0.1_127
- data3/swapped_annihilation_a=-0.1_120/
- __MACOSX/data3/._swapped_annihilation_a=-0.1_120
- data3/swapped_annihilation_a=-0.1_145/
- __MACOSX/data3/._swapped_annihilation_a=-0.1_145
- data3/swapped_annihilation_a=-0.1_142/
- __MACOSX/data3/._swapped_annihilation_a=-0.1_142
- data3/swapped_annihilation_a=-0.1_116.vtm
- __MACOSX/data3/._swapped_annihilation_a=-0.1_116.vtm
- data3/swapped_annihilation_a=-0.1_102.vtm
- __MACOSX/data3/._swapped_annihilation_a=-0.1_102.vtm
- data3/swapped_annihilation_a=-0.1_102/
- __MACOSX/data3/._swapped_annihilation_a=-0.1_102
- data3/swapped_annihilation_a=-0.1_105/
- __MACOSX/data3/._swapped_annihilation_a=-0.1_105
- data3/swapped_annihilation_a=-0.1_133/
- __MACOSX/data3/._swapped_annihilation_a=-0.1_133
- data3/swapped_annihilation_a=-0.1_103.vtm
- __MACOSX/data3/._swapped_annihilation_a=-0.1_103.vtm
- data3/swapped_annihilation_a=-0.1_117.vtm
- __MACOSX/data3/._swapped_annihilation_a=-0.1_117.vtm
- data3/swapped_annihilation_a=-0.1_134/
- __MACOSX/data3/._swapped_annihilation_a=-0.1_134
- data3/swapped_annihilation_a=-0.1_101.vtm
- __MACOSX/data3/._swapped_annihilation_a=-0.1_101.vtm
- data3/swapped_annihilation_a=-0.1_115.vtm
- __MACOSX/data3/._swapped_annihilation_a=-0.1_115.vtm
- data3/swapped_annihilation_a=-0.1_129.vtm
- __MACOSX/data3/._swapped_annihilation_a=-0.1_129.vtm
- data3/swapped_annihilation_a=-0.1_135/
- __MACOSX/data3/._swapped_annihilation_a=-0.1_135
- data3/swapped_annihilation_a=-0.1_132/
- __MACOSX/data3/._swapped_annihilation_a=-0.1_132
- data3/swapped_annihilation_a=-0.1_104/
- __MACOSX/data3/._swapped_annihilation_a=-0.1_104
- data3/swapped_annihilation_a=-0.1_128.vtm
- __MACOSX/data3/._swapped_annihilation_a=-0.1_128.vtm
- data3/swapped_annihilation_a=-0.1_114.vtm
- __MACOSX/data3/._swapped_annihilation_a=-0.1_114.vtm
- data3/swapped_annihilation_a=-0.1_100.vtm
- __MACOSX/data3/._swapped_annihilation_a=-0.1_100.vtm
- data3/swapped_annihilation_a=-0.1_103/
- __MACOSX/data3/._swapped_annihilation_a=-0.1_103
- data3/swapped_annihilation_a=-0.1_138.vtm
- __MACOSX/data3/._swapped_annihilation_a=-0.1_138.vtm
- data3/swapped_annihilation_a=-0.1_104.vtm
- __MACOSX/data3/._swapped_annihilation_a=-0.1_104.vtm
- data3/swapped_annihilation_a=-0.1_110.vtm
- __MACOSX/data3/._swapped_annihilation_a=-0.1_110.vtm
- data3/swapped_annihilation_a=-0.1_111.vtm
- __MACOSX/data3/._swapped_annihilation_a=-0.1_111.vtm
- data3/swapped_annihilation_a=-0.1_105.vtm
- __MACOSX/data3/._swapped_annihilation_a=-0.1_105.vtm
- data3/swapped_annihilation_a=-0.1_139.vtm
- __MACOSX/data3/._swapped_annihilation_a=-0.1_139.vtm
- data3/swapped_annihilation_a=-0.1_113.vtm
- __MACOSX/data3/._swapped_annihilation_a=-0.1_113.vtm
- data3/swapped_annihilation_a=-0.1_107.vtm
- __MACOSX/data3/._swapped_annihilation_a=-0.1_107.vtm
- data3/swapped_annihilation_a=-0.1_106.vtm
- __MACOSX/data3/._swapped_annihilation_a=-0.1_106.vtm
- data3/swapped_annihilation_a=-0.1_112.vtm
- __MACOSX/data3/._swapped_annihilation_a=-0.1_112.vtm
- data3/swapped_annihilation_a=-0.1_137.vtm
- __MACOSX/data3/._swapped_annihilation_a=-0.1_137.vtm
- data3/swapped_annihilation_a=-0.1_123.vtm
- __MACOSX/data3/._swapped_annihilation_a=-0.1_123.vtm
- data3/swapped_annihilation_a=-0.1_122.vtm
- __MACOSX/data3/._swapped_annihilation_a=-0.1_122.vtm
- data3/swapped_annihilation_a=-0.1_136.vtm
- __MACOSX/data3/._swapped_annihilation_a=-0.1_136.vtm
- data3/swapped_annihilation_a=-0.1_120.vtm
- __MACOSX/data3/._swapped_annihilation_a=-0.1_120.vtm
- data3/swapped_annihilation_a=-0.1_134.vtm
- __MACOSX/data3/._swapped_annihilation_a=-0.1_134.vtm
- data3/swapped_annihilation_a=-0.1_108.vtm
- __MACOSX/data3/._swapped_annihilation_a=-0.1_108.vtm
- data3/swapped_annihilation_a=-0.1_109.vtm
- __MACOSX/data3/._swapped_annihilation_a=-0.1_109.vtm
- data3/swapped_annihilation_a=-0.1_135.vtm
- __MACOSX/data3/._swapped_annihilation_a=-0.1_135.vtm
- data3/swapped_annihilation_a=-0.1_121.vtm
- __MACOSX/data3/._swapped_annihilation_a=-0.1_121.vtm
- data3/swapped_annihilation_a=-0.1_147/
- __MACOSX/data3/._swapped_annihilation_a=-0.1_147
- data3/swapped_annihilation_a=-0.1_119.vtm
- __MACOSX/data3/._swapped_annihilation_a=-0.1_119.vtm
- data3/swapped_annihilation_a=-0.1_140/
- __MACOSX/data3/._swapped_annihilation_a=-0.1_140
- data3/swapped_annihilation_a=-0.1_125.vtm
- __MACOSX/data3/._swapped_annihilation_a=-0.1_125.vtm
- data3/swapped_annihilation_a=-0.1_131.vtm
- __MACOSX/data3/._swapped_annihilation_a=-0.1_131.vtm
- data3/swapped_annihilation_a=-0.1_149/
- __MACOSX/data3/._swapped_annihilation_a=-0.1_149
- data3/swapped_annihilation_a=-0.1_125/
- __MACOSX/data3/._swapped_annihilation_a=-0.1_125
- data3/swapped_annihilation_a=-0.1_122/
- __MACOSX/data3/._swapped_annihilation_a=-0.1_122
- data3/swapped_annihilation_a=-0.1_130.vtm
- __MACOSX/data3/._swapped_annihilation_a=-0.1_130.vtm
- data3/swapped_annihilation_a=-0.1_114/
- __MACOSX/data3/._swapped_annihilation_a=-0.1_114
- data3/swapped_annihilation_a=-0.1_124.vtm
- __MACOSX/data3/._swapped_annihilation_a=-0.1_124.vtm
- data3/swapped_annihilation_a=-0.1_118.vtm
- __MACOSX/data3/._swapped_annihilation_a=-0.1_118.vtm
- data3/swapped_annihilation_a=-0.1_113/
- __MACOSX/data3/._swapped_annihilation_a=-0.1_113
- data3/swapped_annihilation_a=-0.1_132.vtm
- __MACOSX/data3/._swapped_annihilation_a=-0.1_132.vtm
- data3/swapped_annihilation_a=-0.1_126.vtm
- __MACOSX/data3/._swapped_annihilation_a=-0.1_126.vtm
- data3/swapped_annihilation_a=-0.1_148/
- __MACOSX/data3/._swapped_annihilation_a=-0.1_148
- data3/swapped_annihilation_a=-0.1_141/
- __MACOSX/data3/._swapped_annihilation_a=-0.1_141
- data3/swapped_annihilation_a=-0.1_146/
- __MACOSX/data3/._swapped_annihilation_a=-0.1_146
- data3/swapped_annihilation_a=-0.1_112/
- __MACOSX/data3/._swapped_annihilation_a=-0.1_112
- data3/swapped_annihilation_a=-0.1_115/
- __MACOSX/data3/._swapped_annihilation_a=-0.1_115
- data3/swapped_annihilation_a=-0.1_127.vtm
- __MACOSX/data3/._swapped_annihilation_a=-0.1_127.vtm
- data3/swapped_annihilation_a=-0.1_133.vtm
- __MACOSX/data3/._swapped_annihilation_a=-0.1_133.vtm
- data3/swapped_annihilation_a=-0.1_123/
- __MACOSX/data3/._swapped_annihilation_a=-0.1_123
- data3/swapped_annihilation_a=-0.1_124/
- __MACOSX/data3/._swapped_annihilation_a=-0.1_124
- data3/swapped_annihilation_a=-0.1_106/
- __MACOSX/data3/._swapped_annihilation_a=-0.1_106
- data3/swapped_annihilation_a=-0.1_139/
- __MACOSX/data3/._swapped_annihilation_a=-0.1_139
- data3/swapped_annihilation_a=-0.1_140.vtm
- __MACOSX/data3/._swapped_annihilation_a=-0.1_140.vtm
- data3/swapped_annihilation_a=-0.1_101/
- __MACOSX/data3/._swapped_annihilation_a=-0.1_101
- data3/swapped_annihilation_a=-0.1_137/
- __MACOSX/data3/._swapped_annihilation_a=-0.1_137
- data3/swapped_annihilation_a=-0.1_108/
- __MACOSX/data3/._swapped_annihilation_a=-0.1_108
- data3/swapped_annihilation_a=-0.1_130/
- __MACOSX/data3/._swapped_annihilation_a=-0.1_130
- data3/swapped_annihilation_a=-0.1_141.vtm
- __MACOSX/data3/._swapped_annihilation_a=-0.1_141.vtm
- data3/swapped_annihilation_a=-0.1_131/
- __MACOSX/data3/._swapped_annihilation_a=-0.1_131
- data3/swapped_annihilation_a=-0.1_143.vtm
- __MACOSX/data3/._swapped_annihilation_a=-0.1_143.vtm
- data3/swapped_annihilation_a=-0.1_136/
- __MACOSX/data3/._swapped_annihilation_a=-0.1_136
- data3/swapped_annihilation_a=-0.1_109/
- __MACOSX/data3/._swapped_annihilation_a=-0.1_109
- data3/swapped_annihilation_a=-0.1_100/
- __MACOSX/data3/._swapped_annihilation_a=-0.1_100
- data3/swapped_annihilation_a=-0.1_107/
- __MACOSX/data3/._swapped_annihilation_a=-0.1_107
- data3/swapped_annihilation_a=-0.1_138/
- __MACOSX/data3/._swapped_annihilation_a=-0.1_138
- data3/swapped_annihilation_a=-0.1_142.vtm
- __MACOSX/data3/._swapped_annihilation_a=-0.1_142.vtm
- data3/swapped_annihilation_a=-0.1_146.vtm
- __MACOSX/data3/._swapped_annihilation_a=-0.1_146.vtm
- data3/swapped_annihilation_a=-0.1_147.vtm
- __MACOSX/data3/._swapped_annihilation_a=-0.1_147.vtm
- data3/swapped_annihilation_a=-0.1_145.vtm
- __MACOSX/data3/._swapped_annihilation_a=-0.1_145.vtm
- data3/swapped_annihilation_a=-0.1_144.vtm
- __MACOSX/data3/._swapped_annihilation_a=-0.1_144.vtm
- data3/swapped_annihilation_a=-0.1_121/swapped_annihilation_a=-0.1_121_0_0.vts
- __MACOSX/data3/swapped_annihilation_a=-0.1_121/._swapped_annihilation_a=-0.1_121_0_0.vts
- data3/swapped_annihilation_a=-0.1_119/swapped_annihilation_a=-0.1_119_0_0.vts
- __MACOSX/data3/swapped_annihilation_a=-0.1_119/._swapped_annihilation_a=-0.1_119_0_0.vts
- data3/swapped_annihilation_a=-0.1_126/swapped_annihilation_a=-0.1_126_0_0.vts
- __MACOSX/data3/swapped_annihilation_a=-0.1_126/._swapped_annihilation_a=-0.1_126_0_0.vts
- data3/swapped_annihilation_a=-0.1_110/swapped_annihilation_a=-0.1_110_0_0.vts
- __MACOSX/data3/swapped_annihilation_a=-0.1_110/._swapped_annihilation_a=-0.1_110_0_0.vts
- data3/swapped_annihilation_a=-0.1_128/swapped_annihilation_a=-0.1_128_0_0.vts
- __MACOSX/data3/swapped_annihilation_a=-0.1_128/._swapped_annihilation_a=-0.1_128_0_0.vts
- data3/swapped_annihilation_a=-0.1_117/swapped_annihilation_a=-0.1_117_0_0.vts
- __MACOSX/data3/swapped_annihilation_a=-0.1_117/._swapped_annihilation_a=-0.1_117_0_0.vts
- data3/swapped_annihilation_a=-0.1_143/swapped_annihilation_a=-0.1_143_0_0.vts
- __MACOSX/data3/swapped_annihilation_a=-0.1_143/._swapped_annihilation_a=-0.1_143_0_0.vts
- data3/swapped_annihilation_a=-0.1_144/swapped_annihilation_a=-0.1_144_0_0.vts
- __MACOSX/data3/swapped_annihilation_a=-0.1_144/._swapped_annihilation_a=-0.1_144_0_0.vts
- data3/swapped_annihilation_a=-0.1_129/swapped_annihilation_a=-0.1_129_0_0.vts
- __MACOSX/data3/swapped_annihilation_a=-0.1_129/._swapped_annihilation_a=-0.1_129_0_0.vts
- data3/swapped_annihilation_a=-0.1_116/swapped_annihilation_a=-0.1_116_0_0.vts
- __MACOSX/data3/swapped_annihilation_a=-0.1_116/._swapped_annihilation_a=-0.1_116_0_0.vts
- data3/swapped_annihilation_a=-0.1_111/swapped_annihilation_a=-0.1_111_0_0.vts
- __MACOSX/data3/swapped_annihilation_a=-0.1_111/._swapped_annihilation_a=-0.1_111_0_0.vts
- data3/swapped_annihilation_a=-0.1_118/swapped_annihilation_a=-0.1_118_0_0.vts
- __MACOSX/data3/swapped_annihilation_a=-0.1_118/._swapped_annihilation_a=-0.1_118_0_0.vts
- data3/swapped_annihilation_a=-0.1_127/swapped_annihilation_a=-0.1_127_0_0.vts
- __MACOSX/data3/swapped_annihilation_a=-0.1_127/._swapped_annihilation_a=-0.1_127_0_0.vts
- data3/swapped_annihilation_a=-0.1_120/swapped_annihilation_a=-0.1_120_0_0.vts
- __MACOSX/data3/swapped_annihilation_a=-0.1_120/._swapped_annihilation_a=-0.1_120_0_0.vts
- data3/swapped_annihilation_a=-0.1_145/swapped_annihilation_a=-0.1_145_0_0.vts
- __MACOSX/data3/swapped_annihilation_a=-0.1_145/._swapped_annihilation_a=-0.1_145_0_0.vts
- data3/swapped_annihilation_a=-0.1_142/swapped_annihilation_a=-0.1_142_0_0.vts
- __MACOSX/data3/swapped_annihilation_a=-0.1_142/._swapped_annihilation_a=-0.1_142_0_0.vts
- data3/swapped_annihilation_a=-0.1_102/swapped_annihilation_a=-0.1_102_0_0.vts
- __MACOSX/data3/swapped_annihilation_a=-0.1_102/._swapped_annihilation_a=-0.1_102_0_0.vts
- data3/swapped_annihilation_a=-0.1_105/swapped_annihilation_a=-0.1_105_0_0.vts
- __MACOSX/data3/swapped_annihilation_a=-0.1_105/._swapped_annihilation_a=-0.1_105_0_0.vts
- data3/swapped_annihilation_a=-0.1_133/swapped_annihilation_a=-0.1_133_0_0.vts
- __MACOSX/data3/swapped_annihilation_a=-0.1_133/._swapped_annihilation_a=-0.1_133_0_0.vts
- data3/swapped_annihilation_a=-0.1_134/swapped_annihilation_a=-0.1_134_0_0.vts
- __MACOSX/data3/swapped_annihilation_a=-0.1_134/._swapped_annihilation_a=-0.1_134_0_0.vts
- data3/swapped_annihilation_a=-0.1_135/swapped_annihilation_a=-0.1_135_0_0.vts
- __MACOSX/data3/swapped_annihilation_a=-0.1_135/._swapped_annihilation_a=-0.1_135_0_0.vts
- data3/swapped_annihilation_a=-0.1_132/swapped_annihilation_a=-0.1_132_0_0.vts
- __MACOSX/data3/swapped_annihilation_a=-0.1_132/._swapped_annihilation_a=-0.1_132_0_0.vts
- data3/swapped_annihilation_a=-0.1_104/swapped_annihilation_a=-0.1_104_0_0.vts
- __MACOSX/data3/swapped_annihilation_a=-0.1_104/._swapped_annihilation_a=-0.1_104_0_0.vts
- data3/swapped_annihilation_a=-0.1_103/swapped_annihilation_a=-0.1_103_0_0.vts
- __MACOSX/data3/swapped_annihilation_a=-0.1_103/._swapped_annihilation_a=-0.1_103_0_0.vts
- data3/swapped_annihilation_a=-0.1_147/swapped_annihilation_a=-0.1_147_0_0.vts
- __MACOSX/data3/swapped_annihilation_a=-0.1_147/._swapped_annihilation_a=-0.1_147_0_0.vts
- data3/swapped_annihilation_a=-0.1_140/swapped_annihilation_a=-0.1_140_0_0.vts
- __MACOSX/data3/swapped_annihilation_a=-0.1_140/._swapped_annihilation_a=-0.1_140_0_0.vts
- data3/swapped_annihilation_a=-0.1_149/swapped_annihilation_a=-0.1_149_0_0.vts
- __MACOSX/data3/swapped_annihilation_a=-0.1_149/._swapped_annihilation_a=-0.1_149_0_0.vts
- data3/swapped_annihilation_a=-0.1_125/swapped_annihilation_a=-0.1_125_0_0.vts
- __MACOSX/data3/swapped_annihilation_a=-0.1_125/._swapped_annihilation_a=-0.1_125_0_0.vts
- data3/swapped_annihilation_a=-0.1_122/swapped_annihilation_a=-0.1_122_0_0.vts
- __MACOSX/data3/swapped_annihilation_a=-0.1_122/._swapped_annihilation_a=-0.1_122_0_0.vts
- data3/swapped_annihilation_a=-0.1_114/swapped_annihilation_a=-0.1_114_0_0.vts
- __MACOSX/data3/swapped_annihilation_a=-0.1_114/._swapped_annihilation_a=-0.1_114_0_0.vts
- data3/swapped_annihilation_a=-0.1_113/swapped_annihilation_a=-0.1_113_0_0.vts
- __MACOSX/data3/swapped_annihilation_a=-0.1_113/._swapped_annihilation_a=-0.1_113_0_0.vts
- data3/swapped_annihilation_a=-0.1_148/swapped_annihilation_a=-0.1_148_0_0.vts
- __MACOSX/data3/swapped_annihilation_a=-0.1_148/._swapped_annihilation_a=-0.1_148_0_0.vts
- data3/swapped_annihilation_a=-0.1_141/swapped_annihilation_a=-0.1_141_0_0.vts
- __MACOSX/data3/swapped_annihilation_a=-0.1_141/._swapped_annihilation_a=-0.1_141_0_0.vts
- data3/swapped_annihilation_a=-0.1_146/swapped_annihilation_a=-0.1_146_0_0.vts
- __MACOSX/data3/swapped_annihilation_a=-0.1_146/._swapped_annihilation_a=-0.1_146_0_0.vts
- data3/swapped_annihilation_a=-0.1_112/swapped_annihilation_a=-0.1_112_0_0.vts
- __MACOSX/data3/swapped_annihilation_a=-0.1_112/._swapped_annihilation_a=-0.1_112_0_0.vts
- data3/swapped_annihilation_a=-0.1_115/swapped_annihilation_a=-0.1_115_0_0.vts
- __MACOSX/data3/swapped_annihilation_a=-0.1_115/._swapped_annihilation_a=-0.1_115_0_0.vts
- data3/swapped_annihilation_a=-0.1_123/swapped_annihilation_a=-0.1_123_0_0.vts
- __MACOSX/data3/swapped_annihilation_a=-0.1_123/._swapped_annihilation_a=-0.1_123_0_0.vts
- data3/swapped_annihilation_a=-0.1_124/swapped_annihilation_a=-0.1_124_0_0.vts
- __MACOSX/data3/swapped_annihilation_a=-0.1_124/._swapped_annihilation_a=-0.1_124_0_0.vts
- data3/swapped_annihilation_a=-0.1_106/swapped_annihilation_a=-0.1_106_0_0.vts
- __MACOSX/data3/swapped_annihilation_a=-0.1_106/._swapped_annihilation_a=-0.1_106_0_0.vts
- data3/swapped_annihilation_a=-0.1_139/swapped_annihilation_a=-0.1_139_0_0.vts
- __MACOSX/data3/swapped_annihilation_a=-0.1_139/._swapped_annihilation_a=-0.1_139_0_0.vts
- data3/swapped_annihilation_a=-0.1_101/swapped_annihilation_a=-0.1_101_0_0.vts
- __MACOSX/data3/swapped_annihilation_a=-0.1_101/._swapped_annihilation_a=-0.1_101_0_0.vts
- data3/swapped_annihilation_a=-0.1_137/swapped_annihilation_a=-0.1_137_0_0.vts
- __MACOSX/data3/swapped_annihilation_a=-0.1_137/._swapped_annihilation_a=-0.1_137_0_0.vts
- data3/swapped_annihilation_a=-0.1_108/swapped_annihilation_a=-0.1_108_0_0.vts
- __MACOSX/data3/swapped_annihilation_a=-0.1_108/._swapped_annihilation_a=-0.1_108_0_0.vts
- data3/swapped_annihilation_a=-0.1_130/swapped_annihilation_a=-0.1_130_0_0.vts
- __MACOSX/data3/swapped_annihilation_a=-0.1_130/._swapped_annihilation_a=-0.1_130_0_0.vts
- data3/swapped_annihilation_a=-0.1_131/swapped_annihilation_a=-0.1_131_0_0.vts
- __MACOSX/data3/swapped_annihilation_a=-0.1_131/._swapped_annihilation_a=-0.1_131_0_0.vts
- data3/swapped_annihilation_a=-0.1_136/swapped_annihilation_a=-0.1_136_0_0.vts
- __MACOSX/data3/swapped_annihilation_a=-0.1_136/._swapped_annihilation_a=-0.1_136_0_0.vts
- data3/swapped_annihilation_a=-0.1_109/swapped_annihilation_a=-0.1_109_0_0.vts
- __MACOSX/data3/swapped_annihilation_a=-0.1_109/._swapped_annihilation_a=-0.1_109_0_0.vts
- data3/swapped_annihilation_a=-0.1_100/swapped_annihilation_a=-0.1_100_0_0.vts
- __MACOSX/data3/swapped_annihilation_a=-0.1_100/._swapped_annihilation_a=-0.1_100_0_0.vts
[truncated: 4 more entries]
