# Supplementary material for: Collective epithelial migration mediated by the unbinding of hexatic defects
Source: eLife. 2026 May 5;14:RP105397. doi: 10.7554/eLife.105397 (PMC13143286; doi:10.7554/eLife.105397)
Supplement: Figure 6—source data 10. [file elife-105397-fig6-data10.zip]

Archive with 304 entries (253 files):
- data4/
- __MACOSX/._data4
- data4/swapped_annihilation_a=-0.1_175.vtm
- __MACOSX/data4/._swapped_annihilation_a=-0.1_175.vtm
- data4/swapped_annihilation_a=-0.1_161.vtm
- __MACOSX/data4/._swapped_annihilation_a=-0.1_161.vtm
- data4/swapped_annihilation_a=-0.1_160.vtm
- __MACOSX/data4/._swapped_annihilation_a=-0.1_160.vtm
- data4/swapped_annihilation_a=-0.1_174.vtm
- __MACOSX/data4/._swapped_annihilation_a=-0.1_174.vtm
- data4/swapped_annihilation_a=-0.1_162.vtm
- __MACOSX/data4/._swapped_annihilation_a=-0.1_162.vtm
- data4/swapped_annihilation_a=-0.1_176.vtm
- __MACOSX/data4/._swapped_annihilation_a=-0.1_176.vtm
- data4/swapped_annihilation_a=-0.1_189.vtm
- __MACOSX/data4/._swapped_annihilation_a=-0.1_189.vtm
- data4/swapped_annihilation_a=-0.1_188.vtm
- __MACOSX/data4/._swapped_annihilation_a=-0.1_188.vtm
- data4/swapped_annihilation_a=-0.1_177.vtm
- __MACOSX/data4/._swapped_annihilation_a=-0.1_177.vtm
- data4/swapped_annihilation_a=-0.1_163.vtm
- __MACOSX/data4/._swapped_annihilation_a=-0.1_163.vtm
- data4/swapped_annihilation_a=-0.1_167.vtm
- __MACOSX/data4/._swapped_annihilation_a=-0.1_167.vtm
- data4/swapped_annihilation_a=-0.1_173.vtm
- __MACOSX/data4/._swapped_annihilation_a=-0.1_173.vtm
- data4/swapped_annihilation_a=-0.1_198.vtm
- __MACOSX/data4/._swapped_annihilation_a=-0.1_198.vtm
- data4/.DS_Store
- __MACOSX/data4/._.DS_Store
- data4/swapped_annihilation_a=-0.1_188/
- __MACOSX/data4/._swapped_annihilation_a=-0.1_188
- data4/swapped_annihilation_a=-0.1_186/
- __MACOSX/data4/._swapped_annihilation_a=-0.1_186
- data4/swapped_annihilation_a=-0.1_172/
- __MACOSX/data4/._swapped_annihilation_a=-0.1_172
- data4/swapped_annihilation_a=-0.1_199.vtm
- __MACOSX/data4/._swapped_annihilation_a=-0.1_199.vtm
- data4/swapped_annihilation_a=-0.1_172.vtm
- __MACOSX/data4/._swapped_annihilation_a=-0.1_172.vtm
- data4/swapped_annihilation_a=-0.1_166.vtm
- __MACOSX/data4/._swapped_annihilation_a=-0.1_166.vtm
- data4/swapped_annihilation_a=-0.1_175/
- __MACOSX/data4/._swapped_annihilation_a=-0.1_175
- data4/swapped_annihilation_a=-0.1_181/
- __MACOSX/data4/._swapped_annihilation_a=-0.1_181
- data4/swapped_annihilation_a=-0.1_158.vtm
- __MACOSX/data4/._swapped_annihilation_a=-0.1_158.vtm
- data4/swapped_annihilation_a=-0.1_170.vtm
- __MACOSX/data4/._swapped_annihilation_a=-0.1_170.vtm
- data4/swapped_annihilation_a=-0.1_164.vtm
- __MACOSX/data4/._swapped_annihilation_a=-0.1_164.vtm
- data4/swapped_annihilation_a=-0.1_180/
- __MACOSX/data4/._swapped_annihilation_a=-0.1_180
- data4/swapped_annihilation_a=-0.1_174/
- __MACOSX/data4/._swapped_annihilation_a=-0.1_174
- data4/swapped_annihilation_a=-0.1_173/
- __MACOSX/data4/._swapped_annihilation_a=-0.1_173
- data4/swapped_annihilation_a=-0.1_187/
- __MACOSX/data4/._swapped_annihilation_a=-0.1_187
- data4/swapped_annihilation_a=-0.1_165.vtm
- __MACOSX/data4/._swapped_annihilation_a=-0.1_165.vtm
- data4/swapped_annihilation_a=-0.1_171.vtm
- __MACOSX/data4/._swapped_annihilation_a=-0.1_171.vtm
- data4/swapped_annihilation_a=-0.1_159.vtm
- __MACOSX/data4/._swapped_annihilation_a=-0.1_159.vtm
- data4/swapped_annihilation_a=-0.1_189/
- __MACOSX/data4/._swapped_annihilation_a=-0.1_189
- data4/swapped_annihilation_a=-0.1_194/
- __MACOSX/data4/._swapped_annihilation_a=-0.1_194
- data4/swapped_annihilation_a=-0.1_160/
- __MACOSX/data4/._swapped_annihilation_a=-0.1_160
- data4/swapped_annihilation_a=-0.1_158/
- __MACOSX/data4/._swapped_annihilation_a=-0.1_158
- data4/swapped_annihilation_a=-0.1_167/
- __MACOSX/data4/._swapped_annihilation_a=-0.1_167
- data4/swapped_annihilation_a=-0.1_193/
- __MACOSX/data4/._swapped_annihilation_a=-0.1_193
- data4/swapped_annihilation_a=-0.1_151/
- __MACOSX/data4/._swapped_annihilation_a=-0.1_151
- data4/swapped_annihilation_a=-0.1_169/
- __MACOSX/data4/._swapped_annihilation_a=-0.1_169
- data4/swapped_annihilation_a=-0.1_156/
- __MACOSX/data4/._swapped_annihilation_a=-0.1_156
- data4/swapped_annihilation_a=-0.1_168/
- __MACOSX/data4/._swapped_annihilation_a=-0.1_168
- data4/swapped_annihilation_a=-0.1_157/
- __MACOSX/data4/._swapped_annihilation_a=-0.1_157
- data4/swapped_annihilation_a=-0.1_150/
- __MACOSX/data4/._swapped_annihilation_a=-0.1_150
- data4/swapped_annihilation_a=-0.1_159/
- __MACOSX/data4/._swapped_annihilation_a=-0.1_159
- data4/swapped_annihilation_a=-0.1_192/
- __MACOSX/data4/._swapped_annihilation_a=-0.1_192
- data4/swapped_annihilation_a=-0.1_166/
- __MACOSX/data4/._swapped_annihilation_a=-0.1_166
- data4/swapped_annihilation_a=-0.1_161/
- __MACOSX/data4/._swapped_annihilation_a=-0.1_161
- data4/swapped_annihilation_a=-0.1_195/
- __MACOSX/data4/._swapped_annihilation_a=-0.1_195
- data4/swapped_annihilation_a=-0.1_178/
- __MACOSX/data4/._swapped_annihilation_a=-0.1_178
- data4/swapped_annihilation_a=-0.1_176/
- __MACOSX/data4/._swapped_annihilation_a=-0.1_176
- data4/swapped_annihilation_a=-0.1_182/
- __MACOSX/data4/._swapped_annihilation_a=-0.1_182
- data4/swapped_annihilation_a=-0.1_185/
- __MACOSX/data4/._swapped_annihilation_a=-0.1_185
- data4/swapped_annihilation_a=-0.1_171/
- __MACOSX/data4/._swapped_annihilation_a=-0.1_171
- data4/swapped_annihilation_a=-0.1_170/
- __MACOSX/data4/._swapped_annihilation_a=-0.1_170
- data4/swapped_annihilation_a=-0.1_184/
- __MACOSX/data4/._swapped_annihilation_a=-0.1_184
- data4/swapped_annihilation_a=-0.1_183/
- __MACOSX/data4/._swapped_annihilation_a=-0.1_183
- data4/swapped_annihilation_a=-0.1_177/
- __MACOSX/data4/._swapped_annihilation_a=-0.1_177
- data4/swapped_annihilation_a=-0.1_179/
- __MACOSX/data4/._swapped_annihilation_a=-0.1_179
- data4/swapped_annihilation_a=-0.1_154.vtm
- __MACOSX/data4/._swapped_annihilation_a=-0.1_154.vtm
- data4/swapped_annihilation_a=-0.1_168.vtm
- __MACOSX/data4/._swapped_annihilation_a=-0.1_168.vtm
- data4/swapped_annihilation_a=-0.1_197.vtm
- __MACOSX/data4/._swapped_annihilation_a=-0.1_197.vtm
- data4/swapped_annihilation_a=-0.1_183.vtm
- __MACOSX/data4/._swapped_annihilation_a=-0.1_183.vtm
- data4/swapped_annihilation_a=-0.1_164/
- __MACOSX/data4/._swapped_annihilation_a=-0.1_164
- data4/swapped_annihilation_a=-0.1_190/
- __MACOSX/data4/._swapped_annihilation_a=-0.1_190
- data4/swapped_annihilation_a=-0.1_197/
- __MACOSX/data4/._swapped_annihilation_a=-0.1_197
- data4/swapped_annihilation_a=-0.1_163/
- __MACOSX/data4/._swapped_annihilation_a=-0.1_163
- data4/swapped_annihilation_a=-0.1_182.vtm
- __MACOSX/data4/._swapped_annihilation_a=-0.1_182.vtm
- data4/swapped_annihilation_a=-0.1_196.vtm
- __MACOSX/data4/._swapped_annihilation_a=-0.1_196.vtm
- data4/swapped_annihilation_a=-0.1_169.vtm
- __MACOSX/data4/._swapped_annihilation_a=-0.1_169.vtm
- data4/swapped_annihilation_a=-0.1_155.vtm
- __MACOSX/data4/._swapped_annihilation_a=-0.1_155.vtm
- data4/swapped_annihilation_a=-0.1_155/
- __MACOSX/data4/._swapped_annihilation_a=-0.1_155
- data4/swapped_annihilation_a=-0.1_199/
- __MACOSX/data4/._swapped_annihilation_a=-0.1_199
- data4/swapped_annihilation_a=-0.1_152/
- __MACOSX/data4/._swapped_annihilation_a=-0.1_152
- data4/swapped_annihilation_a=-0.1_157.vtm
- __MACOSX/data4/._swapped_annihilation_a=-0.1_157.vtm
- data4/swapped_annihilation_a=-0.1_180.vtm
- __MACOSX/data4/._swapped_annihilation_a=-0.1_180.vtm
- data4/swapped_annihilation_a=-0.1_194.vtm
- __MACOSX/data4/._swapped_annihilation_a=-0.1_194.vtm
- data4/swapped_annihilation_a=-0.1_198/
- __MACOSX/data4/._swapped_annihilation_a=-0.1_198
- data4/swapped_annihilation_a=-0.1_153/
- __MACOSX/data4/._swapped_annihilation_a=-0.1_153
- data4/swapped_annihilation_a=-0.1_154/
- __MACOSX/data4/._swapped_annihilation_a=-0.1_154
- data4/swapped_annihilation_a=-0.1_195.vtm
- __MACOSX/data4/._swapped_annihilation_a=-0.1_195.vtm
- data4/swapped_annihilation_a=-0.1_181.vtm
- __MACOSX/data4/._swapped_annihilation_a=-0.1_181.vtm
- data4/swapped_annihilation_a=-0.1_162/
- __MACOSX/data4/._swapped_annihilation_a=-0.1_162
- data4/swapped_annihilation_a=-0.1_156.vtm
- __MACOSX/data4/._swapped_annihilation_a=-0.1_156.vtm
- data4/swapped_annihilation_a=-0.1_196/
- __MACOSX/data4/._swapped_annihilation_a=-0.1_196
- data4/swapped_annihilation_a=-0.1_191/
- __MACOSX/data4/._swapped_annihilation_a=-0.1_191
- data4/swapped_annihilation_a=-0.1_165/
- __MACOSX/data4/._swapped_annihilation_a=-0.1_165
- data4/swapped_annihilation_a=-0.1_152.vtm
- __MACOSX/data4/._swapped_annihilation_a=-0.1_152.vtm
- data4/swapped_annihilation_a=-0.1_185.vtm
- __MACOSX/data4/._swapped_annihilation_a=-0.1_185.vtm
- data4/swapped_annihilation_a=-0.1_191.vtm
- __MACOSX/data4/._swapped_annihilation_a=-0.1_191.vtm
- data4/swapped_annihilation_a=-0.1_190.vtm
- __MACOSX/data4/._swapped_annihilation_a=-0.1_190.vtm
- data4/swapped_annihilation_a=-0.1_184.vtm
- __MACOSX/data4/._swapped_annihilation_a=-0.1_184.vtm
- data4/swapped_annihilation_a=-0.1_153.vtm
- __MACOSX/data4/._swapped_annihilation_a=-0.1_153.vtm
- data4/swapped_annihilation_a=-0.1_179.vtm
- __MACOSX/data4/._swapped_annihilation_a=-0.1_179.vtm
- data4/swapped_annihilation_a=-0.1_151.vtm
- __MACOSX/data4/._swapped_annihilation_a=-0.1_151.vtm
- data4/swapped_annihilation_a=-0.1_192.vtm
- __MACOSX/data4/._swapped_annihilation_a=-0.1_192.vtm
- data4/swapped_annihilation_a=-0.1_186.vtm
- __MACOSX/data4/._swapped_annihilation_a=-0.1_186.vtm
- data4/swapped_annihilation_a=-0.1_187.vtm
- __MACOSX/data4/._swapped_annihilation_a=-0.1_187.vtm
- data4/swapped_annihilation_a=-0.1_193.vtm
- __MACOSX/data4/._swapped_annihilation_a=-0.1_193.vtm
- data4/swapped_annihilation_a=-0.1_150.vtm
- __MACOSX/data4/._swapped_annihilation_a=-0.1_150.vtm
- data4/swapped_annihilation_a=-0.1_178.vtm
- __MACOSX/data4/._swapped_annihilation_a=-0.1_178.vtm
- data4/swapped_annihilation_a=-0.1_188/swapped_annihilation_a=-0.1_188_0_0.vts
- __MACOSX/data4/swapped_annihilation_a=-0.1_188/._swapped_annihilation_a=-0.1_188_0_0.vts
- data4/swapped_annihilation_a=-0.1_186/swapped_annihilation_a=-0.1_186_0_0.vts
- __MACOSX/data4/swapped_annihilation_a=-0.1_186/._swapped_annihilation_a=-0.1_186_0_0.vts
- data4/swapped_annihilation_a=-0.1_172/swapped_annihilation_a=-0.1_172_0_0.vts
- __MACOSX/data4/swapped_annihilation_a=-0.1_172/._swapped_annihilation_a=-0.1_172_0_0.vts
- data4/swapped_annihilation_a=-0.1_175/swapped_annihilation_a=-0.1_175_0_0.vts
- __MACOSX/data4/swapped_annihilation_a=-0.1_175/._swapped_annihilation_a=-0.1_175_0_0.vts
- data4/swapped_annihilation_a=-0.1_181/swapped_annihilation_a=-0.1_181_0_0.vts
- __MACOSX/data4/swapped_annihilation_a=-0.1_181/._swapped_annihilation_a=-0.1_181_0_0.vts
- data4/swapped_annihilation_a=-0.1_180/swapped_annihilation_a=-0.1_180_0_0.vts
- __MACOSX/data4/swapped_annihilation_a=-0.1_180/._swapped_annihilation_a=-0.1_180_0_0.vts
- data4/swapped_annihilation_a=-0.1_174/swapped_annihilation_a=-0.1_174_0_0.vts
- __MACOSX/data4/swapped_annihilation_a=-0.1_174/._swapped_annihilation_a=-0.1_174_0_0.vts
- data4/swapped_annihilation_a=-0.1_173/swapped_annihilation_a=-0.1_173_0_0.vts
- __MACOSX/data4/swapped_annihilation_a=-0.1_173/._swapped_annihilation_a=-0.1_173_0_0.vts
- data4/swapped_annihilation_a=-0.1_187/swapped_annihilation_a=-0.1_187_0_0.vts
- __MACOSX/data4/swapped_annihilation_a=-0.1_187/._swapped_annihilation_a=-0.1_187_0_0.vts
- data4/swapped_annihilation_a=-0.1_189/swapped_annihilation_a=-0.1_189_0_0.vts
- __MACOSX/data4/swapped_annihilation_a=-0.1_189/._swapped_annihilation_a=-0.1_189_0_0.vts
- data4/swapped_annihilation_a=-0.1_194/swapped_annihilation_a=-0.1_194_0_0.vts
- __MACOSX/data4/swapped_annihilation_a=-0.1_194/._swapped_annihilation_a=-0.1_194_0_0.vts
- data4/swapped_annihilation_a=-0.1_160/swapped_annihilation_a=-0.1_160_0_0.vts
- __MACOSX/data4/swapped_annihilation_a=-0.1_160/._swapped_annihilation_a=-0.1_160_0_0.vts
- data4/swapped_annihilation_a=-0.1_158/swapped_annihilation_a=-0.1_158_0_0.vts
- __MACOSX/data4/swapped_annihilation_a=-0.1_158/._swapped_annihilation_a=-0.1_158_0_0.vts
- data4/swapped_annihilation_a=-0.1_167/swapped_annihilation_a=-0.1_167_0_0.vts
- __MACOSX/data4/swapped_annihilation_a=-0.1_167/._swapped_annihilation_a=-0.1_167_0_0.vts
- data4/swapped_annihilation_a=-0.1_193/swapped_annihilation_a=-0.1_193_0_0.vts
- __MACOSX/data4/swapped_annihilation_a=-0.1_193/._swapped_annihilation_a=-0.1_193_0_0.vts
- data4/swapped_annihilation_a=-0.1_151/swapped_annihilation_a=-0.1_151_0_0.vts
- __MACOSX/data4/swapped_annihilation_a=-0.1_151/._swapped_annihilation_a=-0.1_151_0_0.vts
- data4/swapped_annihilation_a=-0.1_169/swapped_annihilation_a=-0.1_169_0_0.vts
- __MACOSX/data4/swapped_annihilation_a=-0.1_169/._swapped_annihilation_a=-0.1_169_0_0.vts
- data4/swapped_annihilation_a=-0.1_156/swapped_annihilation_a=-0.1_156_0_0.vts
- __MACOSX/data4/swapped_annihilation_a=-0.1_156/._swapped_annihilation_a=-0.1_156_0_0.vts
- data4/swapped_annihilation_a=-0.1_168/swapped_annihilation_a=-0.1_168_0_0.vts
- __MACOSX/data4/swapped_annihilation_a=-0.1_168/._swapped_annihilation_a=-0.1_168_0_0.vts
- data4/swapped_annihilation_a=-0.1_157/swapped_annihilation_a=-0.1_157_0_0.vts
- __MACOSX/data4/swapped_annihilation_a=-0.1_157/._swapped_annihilation_a=-0.1_157_0_0.vts
- data4/swapped_annihilation_a=-0.1_150/swapped_annihilation_a=-0.1_150_0_0.vts
- __MACOSX/data4/swapped_annihilation_a=-0.1_150/._swapped_annihilation_a=-0.1_150_0_0.vts
- data4/swapped_annihilation_a=-0.1_159/swapped_annihilation_a=-0.1_159_0_0.vts
- __MACOSX/data4/swapped_annihilation_a=-0.1_159/._swapped_annihilation_a=-0.1_159_0_0.vts
- data4/swapped_annihilation_a=-0.1_192/swapped_annihilation_a=-0.1_192_0_0.vts
- __MACOSX/data4/swapped_annihilation_a=-0.1_192/._swapped_annihilation_a=-0.1_192_0_0.vts
- data4/swapped_annihilation_a=-0.1_166/swapped_annihilation_a=-0.1_166_0_0.vts
- __MACOSX/data4/swapped_annihilation_a=-0.1_166/._swapped_annihilation_a=-0.1_166_0_0.vts
- data4/swapped_annihilation_a=-0.1_161/swapped_annihilation_a=-0.1_161_0_0.vts
- __MACOSX/data4/swapped_annihilation_a=-0.1_161/._swapped_annihilation_a=-0.1_161_0_0.vts
- data4/swapped_annihilation_a=-0.1_195/swapped_annihilation_a=-0.1_195_0_0.vts
- __MACOSX/data4/swapped_annihilation_a=-0.1_195/._swapped_annihilation_a=-0.1_195_0_0.vts
- data4/swapped_annihilation_a=-0.1_178/swapped_annihilation_a=-0.1_178_0_0.vts
- __MACOSX/data4/swapped_annihilation_a=-0.1_178/._swapped_annihilation_a=-0.1_178_0_0.vts
- data4/swapped_annihilation_a=-0.1_176/swapped_annihilation_a=-0.1_176_0_0.vts
- __MACOSX/data4/swapped_annihilation_a=-0.1_176/._swapped_annihilation_a=-0.1_176_0_0.vts
- data4/swapped_annihilation_a=-0.1_182/swapped_annihilation_a=-0.1_182_0_0.vts
- __MACOSX/data4/swapped_annihilation_a=-0.1_182/._swapped_annihilation_a=-0.1_182_0_0.vts
- data4/swapped_annihilation_a=-0.1_185/swapped_annihilation_a=-0.1_185_0_0.vts
- __MACOSX/data4/swapped_annihilation_a=-0.1_185/._swapped_annihilation_a=-0.1_185_0_0.vts
- data4/swapped_annihilation_a=-0.1_171/swapped_annihilation_a=-0.1_171_0_0.vts
- __MACOSX/data4/swapped_annihilation_a=-0.1_171/._swapped_annihilation_a=-0.1_171_0_0.vts
- data4/swapped_annihilation_a=-0.1_170/swapped_annihilation_a=-0.1_170_0_0.vts
- __MACOSX/data4/swapped_annihilation_a=-0.1_170/._swapped_annihilation_a=-0.1_170_0_0.vts
- data4/swapped_annihilation_a=-0.1_184/swapped_annihilation_a=-0.1_184_0_0.vts
- __MACOSX/data4/swapped_annihilation_a=-0.1_184/._swapped_annihilation_a=-0.1_184_0_0.vts
- data4/swapped_annihilation_a=-0.1_183/swapped_annihilation_a=-0.1_183_0_0.vts
- __MACOSX/data4/swapped_annihilation_a=-0.1_183/._swapped_annihilation_a=-0.1_183_0_0.vts
- data4/swapped_annihilation_a=-0.1_177/swapped_annihilation_a=-0.1_177_0_0.vts
- __MACOSX/data4/swapped_annihilation_a=-0.1_177/._swapped_annihilation_a=-0.1_177_0_0.vts
- data4/swapped_annihilation_a=-0.1_179/swapped_annihilation_a=-0.1_179_0_0.vts
- __MACOSX/data4/swapped_annihilation_a=-0.1_179/._swapped_annihilation_a=-0.1_179_0_0.vts
- data4/swapped_annihilation_a=-0.1_164/swapped_annihilation_a=-0.1_164_0_0.vts
- __MACOSX/data4/swapped_annihilation_a=-0.1_164/._swapped_annihilation_a=-0.1_164_0_0.vts
- data4/swapped_annihilation_a=-0.1_190/swapped_annihilation_a=-0.1_190_0_0.vts
- __MACOSX/data4/swapped_annihilation_a=-0.1_190/._swapped_annihilation_a=-0.1_190_0_0.vts
- data4/swapped_annihilation_a=-0.1_197/swapped_annihilation_a=-0.1_197_0_0.vts
- __MACOSX/data4/swapped_annihilation_a=-0.1_197/._swapped_annihilation_a=-0.1_197_0_0.vts
- data4/swapped_annihilation_a=-0.1_163/swapped_annihilation_a=-0.1_163_0_0.vts
- __MACOSX/data4/swapped_annihilation_a=-0.1_163/._swapped_annihilation_a=-0.1_163_0_0.vts
- data4/swapped_annihilation_a=-0.1_155/swapped_annihilation_a=-0.1_155_0_0.vts
- __MACOSX/data4/swapped_annihilation_a=-0.1_155/._swapped_annihilation_a=-0.1_155_0_0.vts
- data4/swapped_annihilation_a=-0.1_199/swapped_annihilation_a=-0.1_199_0_0.vts
- __MACOSX/data4/swapped_annihilation_a=-0.1_199/._swapped_annihilation_a=-0.1_199_0_0.vts
- data4/swapped_annihilation_a=-0.1_152/swapped_annihilation_a=-0.1_152_0_0.vts
- __MACOSX/data4/swapped_annihilation_a=-0.1_152/._swapped_annihilation_a=-0.1_152_0_0.vts
- data4/swapped_annihilation_a=-0.1_198/swapped_annihilation_a=-0.1_198_0_0.vts
- __MACOSX/data4/swapped_annihilation_a=-0.1_198/._swapped_annihilation_a=-0.1_198_0_0.vts
- data4/swapped_annihilation_a=-0.1_153/swapped_annihilation_a=-0.1_153_0_0.vts
- __MACOSX/data4/swapped_annihilation_a=-0.1_153/._swapped_annihilation_a=-0.1_153_0_0.vts
- data4/swapped_annihilation_a=-0.1_154/swapped_annihilation_a=-0.1_154_0_0.vts
- __MACOSX/data4/swapped_annihilation_a=-0.1_154/._swapped_annihilation_a=-0.1_154_0_0.vts
- data4/swapped_annihilation_a=-0.1_162/swapped_annihilation_a=-0.1_162_0_0.vts
- __MACOSX/data4/swapped_annihilation_a=-0.1_162/._swapped_annihilation_a=-0.1_162_0_0.vts
- data4/swapped_annihilation_a=-0.1_196/swapped_annihilation_a=-0.1_196_0_0.vts
- __MACOSX/data4/swapped_annihilation_a=-0.1_196/._swapped_annihilation_a=-0.1_196_0_0.vts
[truncated: 4 more entries]
