# Supplementary material for: Collective epithelial migration mediated by the unbinding of hexatic defects
Source: eLife. 2026 May 5;14:RP105397. doi: 10.7554/eLife.105397 (PMC13143286; doi:10.7554/eLife.105397)
Supplement: Figure 6—source data 11. [file elife-105397-fig6-data11.zip]

Archive with 304 entries (253 files):
- data5/
- __MACOSX/._data5
- data5/swapped_annihilation_a=-0.1_202/
- __MACOSX/data5/._swapped_annihilation_a=-0.1_202
- data5/swapped_annihilation_a=-0.1_205/
- __MACOSX/data5/._swapped_annihilation_a=-0.1_205
- data5/swapped_annihilation_a=-0.1_233/
- __MACOSX/data5/._swapped_annihilation_a=-0.1_233
- data5/swapped_annihilation_a=-0.1_203.vtm
- __MACOSX/data5/._swapped_annihilation_a=-0.1_203.vtm
- data5/swapped_annihilation_a=-0.1_217.vtm
- __MACOSX/data5/._swapped_annihilation_a=-0.1_217.vtm
- data5/swapped_annihilation_a=-0.1_234/
- __MACOSX/data5/._swapped_annihilation_a=-0.1_234
- data5/swapped_annihilation_a=-0.1_216.vtm
- __MACOSX/data5/._swapped_annihilation_a=-0.1_216.vtm
- data5/swapped_annihilation_a=-0.1_202.vtm
- __MACOSX/data5/._swapped_annihilation_a=-0.1_202.vtm
- data5/swapped_annihilation_a=-0.1_235/
- __MACOSX/data5/._swapped_annihilation_a=-0.1_235
- data5/swapped_annihilation_a=-0.1_232/
- __MACOSX/data5/._swapped_annihilation_a=-0.1_232
- data5/swapped_annihilation_a=-0.1_204/
- __MACOSX/data5/._swapped_annihilation_a=-0.1_204
- data5/swapped_annihilation_a=-0.1_214.vtm
- __MACOSX/data5/._swapped_annihilation_a=-0.1_214.vtm
- data5/swapped_annihilation_a=-0.1_200.vtm
- __MACOSX/data5/._swapped_annihilation_a=-0.1_200.vtm
- data5/swapped_annihilation_a=-0.1_228.vtm
- __MACOSX/data5/._swapped_annihilation_a=-0.1_228.vtm
- data5/swapped_annihilation_a=-0.1_203/
- __MACOSX/data5/._swapped_annihilation_a=-0.1_203
- data5/swapped_annihilation_a=-0.1_229.vtm
- __MACOSX/data5/._swapped_annihilation_a=-0.1_229.vtm
- data5/swapped_annihilation_a=-0.1_201.vtm
- __MACOSX/data5/._swapped_annihilation_a=-0.1_201.vtm
- data5/swapped_annihilation_a=-0.1_215.vtm
- __MACOSX/data5/._swapped_annihilation_a=-0.1_215.vtm
- data5/.DS_Store
- __MACOSX/data5/._.DS_Store
- data5/swapped_annihilation_a=-0.1_239.vtm
- __MACOSX/data5/._swapped_annihilation_a=-0.1_239.vtm
- data5/swapped_annihilation_a=-0.1_211.vtm
- __MACOSX/data5/._swapped_annihilation_a=-0.1_211.vtm
- data5/swapped_annihilation_a=-0.1_205.vtm
- __MACOSX/data5/._swapped_annihilation_a=-0.1_205.vtm
- data5/swapped_annihilation_a=-0.1_204.vtm
- __MACOSX/data5/._swapped_annihilation_a=-0.1_204.vtm
- data5/swapped_annihilation_a=-0.1_210.vtm
- __MACOSX/data5/._swapped_annihilation_a=-0.1_210.vtm
- data5/swapped_annihilation_a=-0.1_238.vtm
- __MACOSX/data5/._swapped_annihilation_a=-0.1_238.vtm
- data5/swapped_annihilation_a=-0.1_206.vtm
- __MACOSX/data5/._swapped_annihilation_a=-0.1_206.vtm
- data5/swapped_annihilation_a=-0.1_212.vtm
- __MACOSX/data5/._swapped_annihilation_a=-0.1_212.vtm
- data5/swapped_annihilation_a=-0.1_213.vtm
- __MACOSX/data5/._swapped_annihilation_a=-0.1_213.vtm
- data5/swapped_annihilation_a=-0.1_207.vtm
- __MACOSX/data5/._swapped_annihilation_a=-0.1_207.vtm
- data5/swapped_annihilation_a=-0.1_248.vtm
- __MACOSX/data5/._swapped_annihilation_a=-0.1_248.vtm
- data5/swapped_annihilation_a=-0.1_249.vtm
- __MACOSX/data5/._swapped_annihilation_a=-0.1_249.vtm
- data5/swapped_annihilation_a=-0.1_243/
- __MACOSX/data5/._swapped_annihilation_a=-0.1_243
- data5/swapped_annihilation_a=-0.1_244/
- __MACOSX/data5/._swapped_annihilation_a=-0.1_244
- data5/swapped_annihilation_a=-0.1_221/
- __MACOSX/data5/._swapped_annihilation_a=-0.1_221
- data5/swapped_annihilation_a=-0.1_226/
- __MACOSX/data5/._swapped_annihilation_a=-0.1_226
- data5/swapped_annihilation_a=-0.1_219/
- __MACOSX/data5/._swapped_annihilation_a=-0.1_219
- data5/swapped_annihilation_a=-0.1_210/
- __MACOSX/data5/._swapped_annihilation_a=-0.1_210
- data5/swapped_annihilation_a=-0.1_217/
- __MACOSX/data5/._swapped_annihilation_a=-0.1_217
- data5/swapped_annihilation_a=-0.1_228/
- __MACOSX/data5/._swapped_annihilation_a=-0.1_228
- data5/swapped_annihilation_a=-0.1_245/
- __MACOSX/data5/._swapped_annihilation_a=-0.1_245
- data5/swapped_annihilation_a=-0.1_242/
- __MACOSX/data5/._swapped_annihilation_a=-0.1_242
- data5/swapped_annihilation_a=-0.1_216/
- __MACOSX/data5/._swapped_annihilation_a=-0.1_216
- data5/swapped_annihilation_a=-0.1_229/
- __MACOSX/data5/._swapped_annihilation_a=-0.1_229
- data5/swapped_annihilation_a=-0.1_211/
- __MACOSX/data5/._swapped_annihilation_a=-0.1_211
- data5/swapped_annihilation_a=-0.1_227/
- __MACOSX/data5/._swapped_annihilation_a=-0.1_227
- data5/swapped_annihilation_a=-0.1_218/
- __MACOSX/data5/._swapped_annihilation_a=-0.1_218
- data5/swapped_annihilation_a=-0.1_220/
- __MACOSX/data5/._swapped_annihilation_a=-0.1_220
- data5/swapped_annihilation_a=-0.1_241.vtm
- __MACOSX/data5/._swapped_annihilation_a=-0.1_241.vtm
- data5/swapped_annihilation_a=-0.1_239/
- __MACOSX/data5/._swapped_annihilation_a=-0.1_239
- data5/swapped_annihilation_a=-0.1_206/
- __MACOSX/data5/._swapped_annihilation_a=-0.1_206
- data5/swapped_annihilation_a=-0.1_240.vtm
- __MACOSX/data5/._swapped_annihilation_a=-0.1_240.vtm
- data5/swapped_annihilation_a=-0.1_201/
- __MACOSX/data5/._swapped_annihilation_a=-0.1_201
- data5/swapped_annihilation_a=-0.1_208/
- __MACOSX/data5/._swapped_annihilation_a=-0.1_208
- data5/swapped_annihilation_a=-0.1_237/
- __MACOSX/data5/._swapped_annihilation_a=-0.1_237
- data5/swapped_annihilation_a=-0.1_230/
- __MACOSX/data5/._swapped_annihilation_a=-0.1_230
- data5/swapped_annihilation_a=-0.1_242.vtm
- __MACOSX/data5/._swapped_annihilation_a=-0.1_242.vtm
- data5/swapped_annihilation_a=-0.1_231/
- __MACOSX/data5/._swapped_annihilation_a=-0.1_231
- data5/swapped_annihilation_a=-0.1_243.vtm
- __MACOSX/data5/._swapped_annihilation_a=-0.1_243.vtm
- data5/swapped_annihilation_a=-0.1_209/
- __MACOSX/data5/._swapped_annihilation_a=-0.1_209
- data5/swapped_annihilation_a=-0.1_236/
- __MACOSX/data5/._swapped_annihilation_a=-0.1_236
- data5/swapped_annihilation_a=-0.1_200/
- __MACOSX/data5/._swapped_annihilation_a=-0.1_200
- data5/swapped_annihilation_a=-0.1_238/
- __MACOSX/data5/._swapped_annihilation_a=-0.1_238
- data5/swapped_annihilation_a=-0.1_207/
- __MACOSX/data5/._swapped_annihilation_a=-0.1_207
- data5/swapped_annihilation_a=-0.1_247.vtm
- __MACOSX/data5/._swapped_annihilation_a=-0.1_247.vtm
- data5/swapped_annihilation_a=-0.1_246.vtm
- __MACOSX/data5/._swapped_annihilation_a=-0.1_246.vtm
- data5/swapped_annihilation_a=-0.1_244.vtm
- __MACOSX/data5/._swapped_annihilation_a=-0.1_244.vtm
- data5/swapped_annihilation_a=-0.1_245.vtm
- __MACOSX/data5/._swapped_annihilation_a=-0.1_245.vtm
- data5/swapped_annihilation_a=-0.1_222.vtm
- __MACOSX/data5/._swapped_annihilation_a=-0.1_222.vtm
- data5/swapped_annihilation_a=-0.1_236.vtm
- __MACOSX/data5/._swapped_annihilation_a=-0.1_236.vtm
- data5/swapped_annihilation_a=-0.1_237.vtm
- __MACOSX/data5/._swapped_annihilation_a=-0.1_237.vtm
- data5/swapped_annihilation_a=-0.1_223.vtm
- __MACOSX/data5/._swapped_annihilation_a=-0.1_223.vtm
- data5/swapped_annihilation_a=-0.1_235.vtm
- __MACOSX/data5/._swapped_annihilation_a=-0.1_235.vtm
- data5/swapped_annihilation_a=-0.1_221.vtm
- __MACOSX/data5/._swapped_annihilation_a=-0.1_221.vtm
- data5/swapped_annihilation_a=-0.1_209.vtm
- __MACOSX/data5/._swapped_annihilation_a=-0.1_209.vtm
- data5/swapped_annihilation_a=-0.1_208.vtm
- __MACOSX/data5/._swapped_annihilation_a=-0.1_208.vtm
- data5/swapped_annihilation_a=-0.1_220.vtm
- __MACOSX/data5/._swapped_annihilation_a=-0.1_220.vtm
- data5/swapped_annihilation_a=-0.1_234.vtm
- __MACOSX/data5/._swapped_annihilation_a=-0.1_234.vtm
- data5/swapped_annihilation_a=-0.1_225/
- __MACOSX/data5/._swapped_annihilation_a=-0.1_225
- data5/swapped_annihilation_a=-0.1_222/
- __MACOSX/data5/._swapped_annihilation_a=-0.1_222
- data5/swapped_annihilation_a=-0.1_214/
- __MACOSX/data5/._swapped_annihilation_a=-0.1_214
- data5/swapped_annihilation_a=-0.1_213/
- __MACOSX/data5/._swapped_annihilation_a=-0.1_213
- data5/swapped_annihilation_a=-0.1_218.vtm
- __MACOSX/data5/._swapped_annihilation_a=-0.1_218.vtm
- data5/swapped_annihilation_a=-0.1_230.vtm
- __MACOSX/data5/._swapped_annihilation_a=-0.1_230.vtm
- data5/swapped_annihilation_a=-0.1_224.vtm
- __MACOSX/data5/._swapped_annihilation_a=-0.1_224.vtm
- data5/swapped_annihilation_a=-0.1_225.vtm
- __MACOSX/data5/._swapped_annihilation_a=-0.1_225.vtm
- data5/swapped_annihilation_a=-0.1_231.vtm
- __MACOSX/data5/._swapped_annihilation_a=-0.1_231.vtm
- data5/swapped_annihilation_a=-0.1_247/
- __MACOSX/data5/._swapped_annihilation_a=-0.1_247
- data5/swapped_annihilation_a=-0.1_219.vtm
- __MACOSX/data5/._swapped_annihilation_a=-0.1_219.vtm
- data5/swapped_annihilation_a=-0.1_240/
- __MACOSX/data5/._swapped_annihilation_a=-0.1_240
- data5/swapped_annihilation_a=-0.1_249/
- __MACOSX/data5/._swapped_annihilation_a=-0.1_249
- data5/swapped_annihilation_a=-0.1_212/
- __MACOSX/data5/._swapped_annihilation_a=-0.1_212
- data5/swapped_annihilation_a=-0.1_215/
- __MACOSX/data5/._swapped_annihilation_a=-0.1_215
- data5/swapped_annihilation_a=-0.1_223/
- __MACOSX/data5/._swapped_annihilation_a=-0.1_223
- data5/swapped_annihilation_a=-0.1_227.vtm
- __MACOSX/data5/._swapped_annihilation_a=-0.1_227.vtm
- data5/swapped_annihilation_a=-0.1_224/
- __MACOSX/data5/._swapped_annihilation_a=-0.1_224
- data5/swapped_annihilation_a=-0.1_233.vtm
- __MACOSX/data5/._swapped_annihilation_a=-0.1_233.vtm
- data5/swapped_annihilation_a=-0.1_232.vtm
- __MACOSX/data5/._swapped_annihilation_a=-0.1_232.vtm
- data5/swapped_annihilation_a=-0.1_226.vtm
- __MACOSX/data5/._swapped_annihilation_a=-0.1_226.vtm
- data5/swapped_annihilation_a=-0.1_248/
- __MACOSX/data5/._swapped_annihilation_a=-0.1_248
- data5/swapped_annihilation_a=-0.1_241/
- __MACOSX/data5/._swapped_annihilation_a=-0.1_241
- data5/swapped_annihilation_a=-0.1_246/
- __MACOSX/data5/._swapped_annihilation_a=-0.1_246
- data5/swapped_annihilation_a=-0.1_202/swapped_annihilation_a=-0.1_202_0_0.vts
- __MACOSX/data5/swapped_annihilation_a=-0.1_202/._swapped_annihilation_a=-0.1_202_0_0.vts
- data5/swapped_annihilation_a=-0.1_205/swapped_annihilation_a=-0.1_205_0_0.vts
- __MACOSX/data5/swapped_annihilation_a=-0.1_205/._swapped_annihilation_a=-0.1_205_0_0.vts
- data5/swapped_annihilation_a=-0.1_233/swapped_annihilation_a=-0.1_233_0_0.vts
- __MACOSX/data5/swapped_annihilation_a=-0.1_233/._swapped_annihilation_a=-0.1_233_0_0.vts
- data5/swapped_annihilation_a=-0.1_234/swapped_annihilation_a=-0.1_234_0_0.vts
- __MACOSX/data5/swapped_annihilation_a=-0.1_234/._swapped_annihilation_a=-0.1_234_0_0.vts
- data5/swapped_annihilation_a=-0.1_235/swapped_annihilation_a=-0.1_235_0_0.vts
- __MACOSX/data5/swapped_annihilation_a=-0.1_235/._swapped_annihilation_a=-0.1_235_0_0.vts
- data5/swapped_annihilation_a=-0.1_232/swapped_annihilation_a=-0.1_232_0_0.vts
- __MACOSX/data5/swapped_annihilation_a=-0.1_232/._swapped_annihilation_a=-0.1_232_0_0.vts
- data5/swapped_annihilation_a=-0.1_204/swapped_annihilation_a=-0.1_204_0_0.vts
- __MACOSX/data5/swapped_annihilation_a=-0.1_204/._swapped_annihilation_a=-0.1_204_0_0.vts
- data5/swapped_annihilation_a=-0.1_203/swapped_annihilation_a=-0.1_203_0_0.vts
- __MACOSX/data5/swapped_annihilation_a=-0.1_203/._swapped_annihilation_a=-0.1_203_0_0.vts
- data5/swapped_annihilation_a=-0.1_243/swapped_annihilation_a=-0.1_243_0_0.vts
- __MACOSX/data5/swapped_annihilation_a=-0.1_243/._swapped_annihilation_a=-0.1_243_0_0.vts
- data5/swapped_annihilation_a=-0.1_244/swapped_annihilation_a=-0.1_244_0_0.vts
- __MACOSX/data5/swapped_annihilation_a=-0.1_244/._swapped_annihilation_a=-0.1_244_0_0.vts
- data5/swapped_annihilation_a=-0.1_221/swapped_annihilation_a=-0.1_221_0_0.vts
- __MACOSX/data5/swapped_annihilation_a=-0.1_221/._swapped_annihilation_a=-0.1_221_0_0.vts
- data5/swapped_annihilation_a=-0.1_226/swapped_annihilation_a=-0.1_226_0_0.vts
- __MACOSX/data5/swapped_annihilation_a=-0.1_226/._swapped_annihilation_a=-0.1_226_0_0.vts
- data5/swapped_annihilation_a=-0.1_219/swapped_annihilation_a=-0.1_219_0_0.vts
- __MACOSX/data5/swapped_annihilation_a=-0.1_219/._swapped_annihilation_a=-0.1_219_0_0.vts
- data5/swapped_annihilation_a=-0.1_210/swapped_annihilation_a=-0.1_210_0_0.vts
- __MACOSX/data5/swapped_annihilation_a=-0.1_210/._swapped_annihilation_a=-0.1_210_0_0.vts
- data5/swapped_annihilation_a=-0.1_217/swapped_annihilation_a=-0.1_217_0_0.vts
- __MACOSX/data5/swapped_annihilation_a=-0.1_217/._swapped_annihilation_a=-0.1_217_0_0.vts
- data5/swapped_annihilation_a=-0.1_228/swapped_annihilation_a=-0.1_228_0_0.vts
- __MACOSX/data5/swapped_annihilation_a=-0.1_228/._swapped_annihilation_a=-0.1_228_0_0.vts
- data5/swapped_annihilation_a=-0.1_245/swapped_annihilation_a=-0.1_245_0_0.vts
- __MACOSX/data5/swapped_annihilation_a=-0.1_245/._swapped_annihilation_a=-0.1_245_0_0.vts
- data5/swapped_annihilation_a=-0.1_242/swapped_annihilation_a=-0.1_242_0_0.vts
- __MACOSX/data5/swapped_annihilation_a=-0.1_242/._swapped_annihilation_a=-0.1_242_0_0.vts
- data5/swapped_annihilation_a=-0.1_216/swapped_annihilation_a=-0.1_216_0_0.vts
- __MACOSX/data5/swapped_annihilation_a=-0.1_216/._swapped_annihilation_a=-0.1_216_0_0.vts
- data5/swapped_annihilation_a=-0.1_229/swapped_annihilation_a=-0.1_229_0_0.vts
- __MACOSX/data5/swapped_annihilation_a=-0.1_229/._swapped_annihilation_a=-0.1_229_0_0.vts
- data5/swapped_annihilation_a=-0.1_211/swapped_annihilation_a=-0.1_211_0_0.vts
- __MACOSX/data5/swapped_annihilation_a=-0.1_211/._swapped_annihilation_a=-0.1_211_0_0.vts
- data5/swapped_annihilation_a=-0.1_227/swapped_annihilation_a=-0.1_227_0_0.vts
- __MACOSX/data5/swapped_annihilation_a=-0.1_227/._swapped_annihilation_a=-0.1_227_0_0.vts
- data5/swapped_annihilation_a=-0.1_218/swapped_annihilation_a=-0.1_218_0_0.vts
- __MACOSX/data5/swapped_annihilation_a=-0.1_218/._swapped_annihilation_a=-0.1_218_0_0.vts
- data5/swapped_annihilation_a=-0.1_220/swapped_annihilation_a=-0.1_220_0_0.vts
- __MACOSX/data5/swapped_annihilation_a=-0.1_220/._swapped_annihilation_a=-0.1_220_0_0.vts
- data5/swapped_annihilation_a=-0.1_239/swapped_annihilation_a=-0.1_239_0_0.vts
- __MACOSX/data5/swapped_annihilation_a=-0.1_239/._swapped_annihilation_a=-0.1_239_0_0.vts
- data5/swapped_annihilation_a=-0.1_206/swapped_annihilation_a=-0.1_206_0_0.vts
- __MACOSX/data5/swapped_annihilation_a=-0.1_206/._swapped_annihilation_a=-0.1_206_0_0.vts
- data5/swapped_annihilation_a=-0.1_201/swapped_annihilation_a=-0.1_201_0_0.vts
- __MACOSX/data5/swapped_annihilation_a=-0.1_201/._swapped_annihilation_a=-0.1_201_0_0.vts
- data5/swapped_annihilation_a=-0.1_208/swapped_annihilation_a=-0.1_208_0_0.vts
- __MACOSX/data5/swapped_annihilation_a=-0.1_208/._swapped_annihilation_a=-0.1_208_0_0.vts
- data5/swapped_annihilation_a=-0.1_237/swapped_annihilation_a=-0.1_237_0_0.vts
- __MACOSX/data5/swapped_annihilation_a=-0.1_237/._swapped_annihilation_a=-0.1_237_0_0.vts
- data5/swapped_annihilation_a=-0.1_230/swapped_annihilation_a=-0.1_230_0_0.vts
- __MACOSX/data5/swapped_annihilation_a=-0.1_230/._swapped_annihilation_a=-0.1_230_0_0.vts
- data5/swapped_annihilation_a=-0.1_231/swapped_annihilation_a=-0.1_231_0_0.vts
- __MACOSX/data5/swapped_annihilation_a=-0.1_231/._swapped_annihilation_a=-0.1_231_0_0.vts
- data5/swapped_annihilation_a=-0.1_209/swapped_annihilation_a=-0.1_209_0_0.vts
- __MACOSX/data5/swapped_annihilation_a=-0.1_209/._swapped_annihilation_a=-0.1_209_0_0.vts
- data5/swapped_annihilation_a=-0.1_236/swapped_annihilation_a=-0.1_236_0_0.vts
- __MACOSX/data5/swapped_annihilation_a=-0.1_236/._swapped_annihilation_a=-0.1_236_0_0.vts
- data5/swapped_annihilation_a=-0.1_200/swapped_annihilation_a=-0.1_200_0_0.vts
- __MACOSX/data5/swapped_annihilation_a=-0.1_200/._swapped_annihilation_a=-0.1_200_0_0.vts
- data5/swapped_annihilation_a=-0.1_238/swapped_annihilation_a=-0.1_238_0_0.vts
- __MACOSX/data5/swapped_annihilation_a=-0.1_238/._swapped_annihilation_a=-0.1_238_0_0.vts
- data5/swapped_annihilation_a=-0.1_207/swapped_annihilation_a=-0.1_207_0_0.vts
- __MACOSX/data5/swapped_annihilation_a=-0.1_207/._swapped_annihilation_a=-0.1_207_0_0.vts
- data5/swapped_annihilation_a=-0.1_225/swapped_annihilation_a=-0.1_225_0_0.vts
- __MACOSX/data5/swapped_annihilation_a=-0.1_225/._swapped_annihilation_a=-0.1_225_0_0.vts
- data5/swapped_annihilation_a=-0.1_222/swapped_annihilation_a=-0.1_222_0_0.vts
- __MACOSX/data5/swapped_annihilation_a=-0.1_222/._swapped_annihilation_a=-0.1_222_0_0.vts
- data5/swapped_annihilation_a=-0.1_214/swapped_annihilation_a=-0.1_214_0_0.vts
- __MACOSX/data5/swapped_annihilation_a=-0.1_214/._swapped_annihilation_a=-0.1_214_0_0.vts
- data5/swapped_annihilation_a=-0.1_213/swapped_annihilation_a=-0.1_213_0_0.vts
- __MACOSX/data5/swapped_annihilation_a=-0.1_213/._swapped_annihilation_a=-0.1_213_0_0.vts
- data5/swapped_annihilation_a=-0.1_247/swapped_annihilation_a=-0.1_247_0_0.vts
- __MACOSX/data5/swapped_annihilation_a=-0.1_247/._swapped_annihilation_a=-0.1_247_0_0.vts
- data5/swapped_annihilation_a=-0.1_240/swapped_annihilation_a=-0.1_240_0_0.vts
- __MACOSX/data5/swapped_annihilation_a=-0.1_240/._swapped_annihilation_a=-0.1_240_0_0.vts
- data5/swapped_annihilation_a=-0.1_249/swapped_annihilation_a=-0.1_249_0_0.vts
- __MACOSX/data5/swapped_annihilation_a=-0.1_249/._swapped_annihilation_a=-0.1_249_0_0.vts
- data5/swapped_annihilation_a=-0.1_212/swapped_annihilation_a=-0.1_212_0_0.vts
- __MACOSX/data5/swapped_annihilation_a=-0.1_212/._swapped_annihilation_a=-0.1_212_0_0.vts
- data5/swapped_annihilation_a=-0.1_215/swapped_annihilation_a=-0.1_215_0_0.vts
- __MACOSX/data5/swapped_annihilation_a=-0.1_215/._swapped_annihilation_a=-0.1_215_0_0.vts
- data5/swapped_annihilation_a=-0.1_223/swapped_annihilation_a=-0.1_223_0_0.vts
- __MACOSX/data5/swapped_annihilation_a=-0.1_223/._swapped_annihilation_a=-0.1_223_0_0.vts
- data5/swapped_annihilation_a=-0.1_224/swapped_annihilation_a=-0.1_224_0_0.vts
- __MACOSX/data5/swapped_annihilation_a=-0.1_224/._swapped_annihilation_a=-0.1_224_0_0.vts
- data5/swapped_annihilation_a=-0.1_248/swapped_annihilation_a=-0.1_248_0_0.vts
- __MACOSX/data5/swapped_annihilation_a=-0.1_248/._swapped_annihilation_a=-0.1_248_0_0.vts
[truncated: 4 more entries]
