# Supplementary material for: Collective epithelial migration mediated by the unbinding of hexatic defects
Source: eLife. 2026 May 5;14:RP105397. doi: 10.7554/eLife.105397 (PMC13143286; doi:10.7554/eLife.105397)
Supplement: Figure 6—source data 11. [file elife-105397-fig6-data11.zip › data5/swapped_annihilation_a=-0.1_224.vtm]

<VTKFile type="vtkMultiBlockDataSet" version="1.0" byte_order="LittleEndian" header_type="UInt64">
  <vtkMultiBlockDataSet>
    <DataSet index="0" name="   1" file="swapped_annihilation_a=-0.1_224/swapped_annihilation_a=-0.1_224_0_0.vts"/>
  </vtkMultiBlockDataSet>
  <FieldData>
    <DataArray type="Float64" Name="TimeValue" NumberOfTuples="1" format="binary" RangeMin="224" RangeMax="224">
      CAAAAAAAAAAAAAAAAABsQA==
    </DataArray>
  </FieldData>
</VTKFile>
