# Supplementary material for: Collective epithelial migration mediated by the unbinding of hexatic defects
Source: eLife. 2026 May 5;14:RP105397. doi: 10.7554/eLife.105397 (PMC13143286; doi:10.7554/eLife.105397)
Supplement: Figure 6—source data 12. [file elife-105397-fig6-data12.zip]

Archive with 184 entries (153 files):
- data6/
- __MACOSX/._data6
- data6/swapped_annihilation_a=-0.1_260/
- __MACOSX/data6/._swapped_annihilation_a=-0.1_260
- data6/swapped_annihilation_a=-0.1_267/
- __MACOSX/data6/._swapped_annihilation_a=-0.1_267
- data6/swapped_annihilation_a=-0.1_258/
- __MACOSX/data6/._swapped_annihilation_a=-0.1_258
- data6/swapped_annihilation_a=-0.1_251/
- __MACOSX/data6/._swapped_annihilation_a=-0.1_251
- data6/swapped_annihilation_a=-0.1_256/
- __MACOSX/data6/._swapped_annihilation_a=-0.1_256
- data6/swapped_annihilation_a=-0.1_269/
- __MACOSX/data6/._swapped_annihilation_a=-0.1_269
- data6/swapped_annihilation_a=-0.1_257/
- __MACOSX/data6/._swapped_annihilation_a=-0.1_257
- data6/swapped_annihilation_a=-0.1_268/
- __MACOSX/data6/._swapped_annihilation_a=-0.1_268
- data6/swapped_annihilation_a=-0.1_250/
- __MACOSX/data6/._swapped_annihilation_a=-0.1_250
- data6/swapped_annihilation_a=-0.1_266/
- __MACOSX/data6/._swapped_annihilation_a=-0.1_266
- data6/swapped_annihilation_a=-0.1_259/
- __MACOSX/data6/._swapped_annihilation_a=-0.1_259
- data6/swapped_annihilation_a=-0.1_261/
- __MACOSX/data6/._swapped_annihilation_a=-0.1_261
- data6/.DS_Store
- __MACOSX/data6/._.DS_Store
- data6/swapped_annihilation_a=-0.1_260.vtm
- __MACOSX/data6/._swapped_annihilation_a=-0.1_260.vtm
- data6/swapped_annihilation_a=-0.1_274.vtm
- __MACOSX/data6/._swapped_annihilation_a=-0.1_274.vtm
- data6/swapped_annihilation_a=-0.1_275.vtm
- __MACOSX/data6/._swapped_annihilation_a=-0.1_275.vtm
- data6/swapped_annihilation_a=-0.1_261.vtm
- __MACOSX/data6/._swapped_annihilation_a=-0.1_261.vtm
- data6/swapped_annihilation_a=-0.1_277.vtm
- __MACOSX/data6/._swapped_annihilation_a=-0.1_277.vtm
- data6/swapped_annihilation_a=-0.1_263.vtm
- __MACOSX/data6/._swapped_annihilation_a=-0.1_263.vtm
- data6/swapped_annihilation_a=-0.1_262.vtm
- __MACOSX/data6/._swapped_annihilation_a=-0.1_262.vtm
- data6/swapped_annihilation_a=-0.1_276.vtm
- __MACOSX/data6/._swapped_annihilation_a=-0.1_276.vtm
- data6/swapped_annihilation_a=-0.1_272/
- __MACOSX/data6/._swapped_annihilation_a=-0.1_272
- data6/swapped_annihilation_a=-0.1_272.vtm
- __MACOSX/data6/._swapped_annihilation_a=-0.1_272.vtm
- data6/swapped_annihilation_a=-0.1_266.vtm
- __MACOSX/data6/._swapped_annihilation_a=-0.1_266.vtm
- data6/swapped_annihilation_a=-0.1_275/
- __MACOSX/data6/._swapped_annihilation_a=-0.1_275
- data6/swapped_annihilation_a=-0.1_267.vtm
- __MACOSX/data6/._swapped_annihilation_a=-0.1_267.vtm
- data6/swapped_annihilation_a=-0.1_273.vtm
- __MACOSX/data6/._swapped_annihilation_a=-0.1_273.vtm
- data6/swapped_annihilation_a=-0.1_274/
- __MACOSX/data6/._swapped_annihilation_a=-0.1_274
- data6/swapped_annihilation_a=-0.1_273/
- __MACOSX/data6/._swapped_annihilation_a=-0.1_273
- data6/swapped_annihilation_a=-0.1_259.vtm
- __MACOSX/data6/._swapped_annihilation_a=-0.1_259.vtm
- data6/swapped_annihilation_a=-0.1_265.vtm
- __MACOSX/data6/._swapped_annihilation_a=-0.1_265.vtm
- data6/swapped_annihilation_a=-0.1_271.vtm
- __MACOSX/data6/._swapped_annihilation_a=-0.1_271.vtm
- data6/swapped_annihilation_a=-0.1_270.vtm
- __MACOSX/data6/._swapped_annihilation_a=-0.1_270.vtm
- data6/swapped_annihilation_a=-0.1_264.vtm
- __MACOSX/data6/._swapped_annihilation_a=-0.1_264.vtm
- data6/swapped_annihilation_a=-0.1_258.vtm
- __MACOSX/data6/._swapped_annihilation_a=-0.1_258.vtm
- data6/swapped_annihilation_a=-0.1_264/
- __MACOSX/data6/._swapped_annihilation_a=-0.1_264
- data6/swapped_annihilation_a=-0.1_263/
- __MACOSX/data6/._swapped_annihilation_a=-0.1_263
- data6/swapped_annihilation_a=-0.1_255/
- __MACOSX/data6/._swapped_annihilation_a=-0.1_255
- data6/swapped_annihilation_a=-0.1_255.vtm
- __MACOSX/data6/._swapped_annihilation_a=-0.1_255.vtm
- data6/swapped_annihilation_a=-0.1_269.vtm
- __MACOSX/data6/._swapped_annihilation_a=-0.1_269.vtm
- data6/swapped_annihilation_a=-0.1_252/
- __MACOSX/data6/._swapped_annihilation_a=-0.1_252
- data6/swapped_annihilation_a=-0.1_268.vtm
- __MACOSX/data6/._swapped_annihilation_a=-0.1_268.vtm
- data6/swapped_annihilation_a=-0.1_254.vtm
- __MACOSX/data6/._swapped_annihilation_a=-0.1_254.vtm
- data6/swapped_annihilation_a=-0.1_253/
- __MACOSX/data6/._swapped_annihilation_a=-0.1_253
- data6/swapped_annihilation_a=-0.1_254/
- __MACOSX/data6/._swapped_annihilation_a=-0.1_254
- data6/swapped_annihilation_a=-0.1_262/
- __MACOSX/data6/._swapped_annihilation_a=-0.1_262
- data6/swapped_annihilation_a=-0.1_265/
- __MACOSX/data6/._swapped_annihilation_a=-0.1_265
- data6/swapped_annihilation_a=-0.1_256.vtm
- __MACOSX/data6/._swapped_annihilation_a=-0.1_256.vtm
- data6/swapped_annihilation_a=-0.1_257.vtm
- __MACOSX/data6/._swapped_annihilation_a=-0.1_257.vtm
- data6/swapped_annihilation_a=-0.1_253.vtm
- __MACOSX/data6/._swapped_annihilation_a=-0.1_253.vtm
- data6/swapped_annihilation_a=-0.1_252.vtm
- __MACOSX/data6/._swapped_annihilation_a=-0.1_252.vtm
- data6/swapped_annihilation_a=-0.1_278.vtm
- __MACOSX/data6/._swapped_annihilation_a=-0.1_278.vtm
- data6/swapped_annihilation_a=-0.1_250.vtm
- __MACOSX/data6/._swapped_annihilation_a=-0.1_250.vtm
- data6/swapped_annihilation_a=-0.1_251.vtm
- __MACOSX/data6/._swapped_annihilation_a=-0.1_251.vtm
- data6/swapped_annihilation_a=-0.1_279.vtm
- __MACOSX/data6/._swapped_annihilation_a=-0.1_279.vtm
- data6/swapped_annihilation_a=-0.1_278/
- __MACOSX/data6/._swapped_annihilation_a=-0.1_278
- data6/swapped_annihilation_a=-0.1_276/
- __MACOSX/data6/._swapped_annihilation_a=-0.1_276
- data6/swapped_annihilation_a=-0.1_271/
- __MACOSX/data6/._swapped_annihilation_a=-0.1_271
- data6/swapped_annihilation_a=-0.1_270/
- __MACOSX/data6/._swapped_annihilation_a=-0.1_270
- data6/swapped_annihilation_a=-0.1_277/
- __MACOSX/data6/._swapped_annihilation_a=-0.1_277
- data6/swapped_annihilation_a=-0.1_279/
- __MACOSX/data6/._swapped_annihilation_a=-0.1_279
- data6/swapped_annihilation_a=-0.1_260/swapped_annihilation_a=-0.1_260_0_0.vts
- __MACOSX/data6/swapped_annihilation_a=-0.1_260/._swapped_annihilation_a=-0.1_260_0_0.vts
- data6/swapped_annihilation_a=-0.1_267/swapped_annihilation_a=-0.1_267_0_0.vts
- __MACOSX/data6/swapped_annihilation_a=-0.1_267/._swapped_annihilation_a=-0.1_267_0_0.vts
- data6/swapped_annihilation_a=-0.1_258/swapped_annihilation_a=-0.1_258_0_0.vts
- __MACOSX/data6/swapped_annihilation_a=-0.1_258/._swapped_annihilation_a=-0.1_258_0_0.vts
- data6/swapped_annihilation_a=-0.1_251/swapped_annihilation_a=-0.1_251_0_0.vts
- __MACOSX/data6/swapped_annihilation_a=-0.1_251/._swapped_annihilation_a=-0.1_251_0_0.vts
- data6/swapped_annihilation_a=-0.1_256/swapped_annihilation_a=-0.1_256_0_0.vts
- __MACOSX/data6/swapped_annihilation_a=-0.1_256/._swapped_annihilation_a=-0.1_256_0_0.vts
- data6/swapped_annihilation_a=-0.1_269/swapped_annihilation_a=-0.1_269_0_0.vts
- __MACOSX/data6/swapped_annihilation_a=-0.1_269/._swapped_annihilation_a=-0.1_269_0_0.vts
- data6/swapped_annihilation_a=-0.1_257/swapped_annihilation_a=-0.1_257_0_0.vts
- __MACOSX/data6/swapped_annihilation_a=-0.1_257/._swapped_annihilation_a=-0.1_257_0_0.vts
- data6/swapped_annihilation_a=-0.1_268/swapped_annihilation_a=-0.1_268_0_0.vts
- __MACOSX/data6/swapped_annihilation_a=-0.1_268/._swapped_annihilation_a=-0.1_268_0_0.vts
- data6/swapped_annihilation_a=-0.1_250/swapped_annihilation_a=-0.1_250_0_0.vts
- __MACOSX/data6/swapped_annihilation_a=-0.1_250/._swapped_annihilation_a=-0.1_250_0_0.vts
- data6/swapped_annihilation_a=-0.1_266/swapped_annihilation_a=-0.1_266_0_0.vts
- __MACOSX/data6/swapped_annihilation_a=-0.1_266/._swapped_annihilation_a=-0.1_266_0_0.vts
- data6/swapped_annihilation_a=-0.1_259/swapped_annihilation_a=-0.1_259_0_0.vts
- __MACOSX/data6/swapped_annihilation_a=-0.1_259/._swapped_annihilation_a=-0.1_259_0_0.vts
- data6/swapped_annihilation_a=-0.1_261/swapped_annihilation_a=-0.1_261_0_0.vts
- __MACOSX/data6/swapped_annihilation_a=-0.1_261/._swapped_annihilation_a=-0.1_261_0_0.vts
- data6/swapped_annihilation_a=-0.1_272/swapped_annihilation_a=-0.1_272_0_0.vts
- __MACOSX/data6/swapped_annihilation_a=-0.1_272/._swapped_annihilation_a=-0.1_272_0_0.vts
- data6/swapped_annihilation_a=-0.1_275/swapped_annihilation_a=-0.1_275_0_0.vts
- __MACOSX/data6/swapped_annihilation_a=-0.1_275/._swapped_annihilation_a=-0.1_275_0_0.vts
- data6/swapped_annihilation_a=-0.1_274/swapped_annihilation_a=-0.1_274_0_0.vts
- __MACOSX/data6/swapped_annihilation_a=-0.1_274/._swapped_annihilation_a=-0.1_274_0_0.vts
- data6/swapped_annihilation_a=-0.1_273/swapped_annihilation_a=-0.1_273_0_0.vts
- __MACOSX/data6/swapped_annihilation_a=-0.1_273/._swapped_annihilation_a=-0.1_273_0_0.vts
- data6/swapped_annihilation_a=-0.1_264/swapped_annihilation_a=-0.1_264_0_0.vts
- __MACOSX/data6/swapped_annihilation_a=-0.1_264/._swapped_annihilation_a=-0.1_264_0_0.vts
- data6/swapped_annihilation_a=-0.1_263/swapped_annihilation_a=-0.1_263_0_0.vts
- __MACOSX/data6/swapped_annihilation_a=-0.1_263/._swapped_annihilation_a=-0.1_263_0_0.vts
- data6/swapped_annihilation_a=-0.1_255/swapped_annihilation_a=-0.1_255_0_0.vts
- __MACOSX/data6/swapped_annihilation_a=-0.1_255/._swapped_annihilation_a=-0.1_255_0_0.vts
- data6/swapped_annihilation_a=-0.1_252/swapped_annihilation_a=-0.1_252_0_0.vts
- __MACOSX/data6/swapped_annihilation_a=-0.1_252/._swapped_annihilation_a=-0.1_252_0_0.vts
- data6/swapped_annihilation_a=-0.1_253/swapped_annihilation_a=-0.1_253_0_0.vts
- __MACOSX/data6/swapped_annihilation_a=-0.1_253/._swapped_annihilation_a=-0.1_253_0_0.vts
- data6/swapped_annihilation_a=-0.1_254/swapped_annihilation_a=-0.1_254_0_0.vts
- __MACOSX/data6/swapped_annihilation_a=-0.1_254/._swapped_annihilation_a=-0.1_254_0_0.vts
- data6/swapped_annihilation_a=-0.1_262/swapped_annihilation_a=-0.1_262_0_0.vts
- __MACOSX/data6/swapped_annihilation_a=-0.1_262/._swapped_annihilation_a=-0.1_262_0_0.vts
- data6/swapped_annihilation_a=-0.1_265/swapped_annihilation_a=-0.1_265_0_0.vts
- __MACOSX/data6/swapped_annihilation_a=-0.1_265/._swapped_annihilation_a=-0.1_265_0_0.vts
- data6/swapped_annihilation_a=-0.1_278/swapped_annihilation_a=-0.1_278_0_0.vts
- __MACOSX/data6/swapped_annihilation_a=-0.1_278/._swapped_annihilation_a=-0.1_278_0_0.vts
- data6/swapped_annihilation_a=-0.1_276/swapped_annihilation_a=-0.1_276_0_0.vts
- __MACOSX/data6/swapped_annihilation_a=-0.1_276/._swapped_annihilation_a=-0.1_276_0_0.vts
- data6/swapped_annihilation_a=-0.1_271/swapped_annihilation_a=-0.1_271_0_0.vts
- __MACOSX/data6/swapped_annihilation_a=-0.1_271/._swapped_annihilation_a=-0.1_271_0_0.vts
- data6/swapped_annihilation_a=-0.1_270/swapped_annihilation_a=-0.1_270_0_0.vts
- __MACOSX/data6/swapped_annihilation_a=-0.1_270/._swapped_annihilation_a=-0.1_270_0_0.vts
- data6/swapped_annihilation_a=-0.1_277/swapped_annihilation_a=-0.1_277_0_0.vts
- __MACOSX/data6/swapped_annihilation_a=-0.1_277/._swapped_annihilation_a=-0.1_277_0_0.vts
- data6/swapped_annihilation_a=-0.1_279/swapped_annihilation_a=-0.1_279_0_0.vts
- __MACOSX/data6/swapped_annihilation_a=-0.1_279/._swapped_annihilation_a=-0.1_279_0_0.vts
