# Supplementary material for: Collective epithelial migration mediated by the unbinding of hexatic defects
Source: eLife. 2026 May 5;14:RP105397. doi: 10.7554/eLife.105397 (PMC13143286; doi:10.7554/eLife.105397)
Supplement: Figure 6—source data 13. [file elife-105397-fig6-data13.zip]

Archive with 154 entries (128 files):
- data1/
- __MACOSX/._data1
- data1/passive swapped_5.vtm
- __MACOSX/data1/._passive swapped_5.vtm
- data1/passive swapped_4.vtm
- __MACOSX/data1/._passive swapped_4.vtm
- data1/passive swapped_6.vtm
- __MACOSX/data1/._passive swapped_6.vtm
- data1/passive swapped_7.vtm
- __MACOSX/data1/._passive swapped_7.vtm
- data1/passive swapped_3.vtm
- __MACOSX/data1/._passive swapped_3.vtm
- data1/.DS_Store
- __MACOSX/data1/._.DS_Store
- data1/passive swapped_2.vtm
- __MACOSX/data1/._passive swapped_2.vtm
- data1/passive swapped_0.vtm
- __MACOSX/data1/._passive swapped_0.vtm
- data1/passive swapped_1.vtm
- __MACOSX/data1/._passive swapped_1.vtm
- data1/passive swapped_14.vtm
- __MACOSX/data1/._passive swapped_14.vtm
- data1/passive swapped_15.vtm
- __MACOSX/data1/._passive swapped_15.vtm
- data1/passive swapped_17.vtm
- __MACOSX/data1/._passive swapped_17.vtm
- data1/passive swapped_16.vtm
- __MACOSX/data1/._passive swapped_16.vtm
- data1/passive swapped_13/
- __MACOSX/data1/._passive swapped_13
- data1/passive swapped_14/
- __MACOSX/data1/._passive swapped_14
- data1/passive swapped_22/
- __MACOSX/data1/._passive swapped_22
- data1/passive swapped_12.vtm
- __MACOSX/data1/._passive swapped_12.vtm
- data1/passive swapped_13.vtm
- __MACOSX/data1/._passive swapped_13.vtm
- data1/passive swapped_5/
- __MACOSX/data1/._passive swapped_5
- data1/passive swapped_2/
- __MACOSX/data1/._passive swapped_2
- data1/passive swapped_24/
- __MACOSX/data1/._passive swapped_24
- data1/passive swapped_23/
- __MACOSX/data1/._passive swapped_23
- data1/passive swapped_11.vtm
- __MACOSX/data1/._passive swapped_11.vtm
- data1/passive swapped_15/
- __MACOSX/data1/._passive swapped_15
- data1/passive swapped_12/
- __MACOSX/data1/._passive swapped_12
- data1/passive swapped_3/
- __MACOSX/data1/._passive swapped_3
- data1/passive swapped_10.vtm
- __MACOSX/data1/._passive swapped_10.vtm
- data1/passive swapped_4/
- __MACOSX/data1/._passive swapped_4
- data1/passive swapped_21.vtm
- __MACOSX/data1/._passive swapped_21.vtm
- data1/passive swapped_20.vtm
- __MACOSX/data1/._passive swapped_20.vtm
- data1/passive swapped_22.vtm
- __MACOSX/data1/._passive swapped_22.vtm
- data1/passive swapped_23.vtm
- __MACOSX/data1/._passive swapped_23.vtm
- data1/passive swapped_18.vtm
- __MACOSX/data1/._passive swapped_18.vtm
- data1/passive swapped_24.vtm
- __MACOSX/data1/._passive swapped_24.vtm
- data1/passive swapped_19.vtm
- __MACOSX/data1/._passive swapped_19.vtm
- data1/passive swapped_8/
- __MACOSX/data1/._passive swapped_8
- data1/passive swapped_1/
- __MACOSX/data1/._passive swapped_1
- data1/passive swapped_6/
- __MACOSX/data1/._passive swapped_6
- data1/passive swapped_17/
- __MACOSX/data1/._passive swapped_17
- data1/passive swapped_10/
- __MACOSX/data1/._passive swapped_10
- data1/passive swapped_19/
- __MACOSX/data1/._passive swapped_19
- data1/passive swapped_21/
- __MACOSX/data1/._passive swapped_21
- data1/passive swapped_7/
- __MACOSX/data1/._passive swapped_7
- data1/passive swapped_0/
- __MACOSX/data1/._passive swapped_0
- data1/passive swapped_9.vtm
- __MACOSX/data1/._passive swapped_9.vtm
- data1/passive swapped_9/
- __MACOSX/data1/._passive swapped_9
- data1/passive swapped_20/
- __MACOSX/data1/._passive swapped_20
- data1/passive swapped_18/
- __MACOSX/data1/._passive swapped_18
- data1/passive swapped_8.vtm
- __MACOSX/data1/._passive swapped_8.vtm
- data1/passive swapped_11/
- __MACOSX/data1/._passive swapped_11
- data1/passive swapped_16/
- __MACOSX/data1/._passive swapped_16
- data1/passive swapped_13/passive swapped_13_0_0.vts
- __MACOSX/data1/passive swapped_13/._passive swapped_13_0_0.vts
- data1/passive swapped_14/passive swapped_14_0_0.vts
- __MACOSX/data1/passive swapped_14/._passive swapped_14_0_0.vts
- data1/passive swapped_22/passive swapped_22_0_0.vts
- __MACOSX/data1/passive swapped_22/._passive swapped_22_0_0.vts
- data1/passive swapped_5/passive swapped_5_0_0.vts
- __MACOSX/data1/passive swapped_5/._passive swapped_5_0_0.vts
- data1/passive swapped_2/passive swapped_2_0_0.vts
- __MACOSX/data1/passive swapped_2/._passive swapped_2_0_0.vts
- data1/passive swapped_24/passive swapped_24_0_0.vts
- __MACOSX/data1/passive swapped_24/._passive swapped_24_0_0.vts
- data1/passive swapped_23/passive swapped_23_0_0.vts
- __MACOSX/data1/passive swapped_23/._passive swapped_23_0_0.vts
- data1/passive swapped_15/passive swapped_15_0_0.vts
- __MACOSX/data1/passive swapped_15/._passive swapped_15_0_0.vts
- data1/passive swapped_12/passive swapped_12_0_0.vts
- __MACOSX/data1/passive swapped_12/._passive swapped_12_0_0.vts
- data1/passive swapped_3/passive swapped_3_0_0.vts
- __MACOSX/data1/passive swapped_3/._passive swapped_3_0_0.vts
- data1/passive swapped_4/passive swapped_4_0_0.vts
- __MACOSX/data1/passive swapped_4/._passive swapped_4_0_0.vts
- data1/passive swapped_8/passive swapped_8_0_0.vts
- __MACOSX/data1/passive swapped_8/._passive swapped_8_0_0.vts
- data1/passive swapped_1/passive swapped_1_0_0.vts
- __MACOSX/data1/passive swapped_1/._passive swapped_1_0_0.vts
- data1/passive swapped_6/passive swapped_6_0_0.vts
- __MACOSX/data1/passive swapped_6/._passive swapped_6_0_0.vts
- data1/passive swapped_17/passive swapped_17_0_0.vts
- __MACOSX/data1/passive swapped_17/._passive swapped_17_0_0.vts
- data1/passive swapped_10/passive swapped_10_0_0.vts
- __MACOSX/data1/passive swapped_10/._passive swapped_10_0_0.vts
- data1/passive swapped_19/passive swapped_19_0_0.vts
- __MACOSX/data1/passive swapped_19/._passive swapped_19_0_0.vts
- data1/passive swapped_21/passive swapped_21_0_0.vts
- __MACOSX/data1/passive swapped_21/._passive swapped_21_0_0.vts
- data1/passive swapped_7/passive swapped_7_0_0.vts
- __MACOSX/data1/passive swapped_7/._passive swapped_7_0_0.vts
- data1/passive swapped_0/passive swapped_0_0_0.vts
- __MACOSX/data1/passive swapped_0/._passive swapped_0_0_0.vts
- data1/passive swapped_9/passive swapped_9_0_0.vts
- __MACOSX/data1/passive swapped_9/._passive swapped_9_0_0.vts
- data1/passive swapped_20/passive swapped_20_0_0.vts
- __MACOSX/data1/passive swapped_20/._passive swapped_20_0_0.vts
- data1/passive swapped_18/passive swapped_18_0_0.vts
- __MACOSX/data1/passive swapped_18/._passive swapped_18_0_0.vts
- data1/passive swapped_11/passive swapped_11_0_0.vts
- __MACOSX/data1/passive swapped_11/._passive swapped_11_0_0.vts
- data1/passive swapped_16/passive swapped_16_0_0.vts
- __MACOSX/data1/passive swapped_16/._passive swapped_16_0_0.vts
