# Supplementary material for: Collective epithelial migration mediated by the unbinding of hexatic defects
Source: eLife. 2026 May 5;14:RP105397. doi: 10.7554/eLife.105397 (PMC13143286; doi:10.7554/eLife.105397)
Supplement: Figure 6—source data 14. [file elife-105397-fig6-data14.zip]

Archive with 154 entries (128 files):
- data2/
- __MACOSX/._data2
- data2/passive swapped_30/
- __MACOSX/data2/._passive swapped_30
- data2/passive swapped_37/
- __MACOSX/data2/._passive swapped_37
- data2/passive swapped_39/
- __MACOSX/data2/._passive swapped_39
- data2/passive swapped_48.vtm
- __MACOSX/data2/._passive swapped_48.vtm
- data2/passive swapped_38/
- __MACOSX/data2/._passive swapped_38
- data2/passive swapped_49.vtm
- __MACOSX/data2/._passive swapped_49.vtm
- data2/passive swapped_36/
- __MACOSX/data2/._passive swapped_36
- data2/passive swapped_31/
- __MACOSX/data2/._passive swapped_31
- data2/.DS_Store
- __MACOSX/data2/._.DS_Store
- data2/passive swapped_28.vtm
- __MACOSX/data2/._passive swapped_28.vtm
- data2/passive swapped_29.vtm
- __MACOSX/data2/._passive swapped_29.vtm
- data2/passive swapped_25/
- __MACOSX/data2/._passive swapped_25
- data2/passive swapped_49/
- __MACOSX/data2/._passive swapped_49
- data2/passive swapped_40/
- __MACOSX/data2/._passive swapped_40
- data2/passive swapped_47/
- __MACOSX/data2/._passive swapped_47
- data2/passive swapped_39.vtm
- __MACOSX/data2/._passive swapped_39.vtm
- data2/passive swapped_46/
- __MACOSX/data2/._passive swapped_46
- data2/passive swapped_38.vtm
- __MACOSX/data2/._passive swapped_38.vtm
- data2/passive swapped_41/
- __MACOSX/data2/._passive swapped_41
- data2/passive swapped_48/
- __MACOSX/data2/._passive swapped_48
- data2/passive swapped_34/
- __MACOSX/data2/._passive swapped_34
- data2/passive swapped_33/
- __MACOSX/data2/._passive swapped_33
- data2/passive swapped_35.vtm
- __MACOSX/data2/._passive swapped_35.vtm
- data2/passive swapped_34.vtm
- __MACOSX/data2/._passive swapped_34.vtm
- data2/passive swapped_36.vtm
- __MACOSX/data2/._passive swapped_36.vtm
- data2/passive swapped_32/
- __MACOSX/data2/._passive swapped_32
- data2/passive swapped_35/
- __MACOSX/data2/._passive swapped_35
- data2/passive swapped_37.vtm
- __MACOSX/data2/._passive swapped_37.vtm
- data2/passive swapped_27.vtm
- __MACOSX/data2/._passive swapped_27.vtm
- data2/passive swapped_33.vtm
- __MACOSX/data2/._passive swapped_33.vtm
- data2/passive swapped_32.vtm
- __MACOSX/data2/._passive swapped_32.vtm
- data2/passive swapped_26.vtm
- __MACOSX/data2/._passive swapped_26.vtm
- data2/passive swapped_30.vtm
- __MACOSX/data2/._passive swapped_30.vtm
- data2/passive swapped_25.vtm
- __MACOSX/data2/._passive swapped_25.vtm
- data2/passive swapped_31.vtm
- __MACOSX/data2/._passive swapped_31.vtm
- data2/passive swapped_42.vtm
- __MACOSX/data2/._passive swapped_42.vtm
- data2/passive swapped_43.vtm
- __MACOSX/data2/._passive swapped_43.vtm
- data2/passive swapped_41.vtm
- __MACOSX/data2/._passive swapped_41.vtm
- data2/passive swapped_40.vtm
- __MACOSX/data2/._passive swapped_40.vtm
- data2/passive swapped_44.vtm
- __MACOSX/data2/._passive swapped_44.vtm
- data2/passive swapped_44/
- __MACOSX/data2/._passive swapped_44
- data2/passive swapped_43/
- __MACOSX/data2/._passive swapped_43
- data2/passive swapped_28/
- __MACOSX/data2/._passive swapped_28
- data2/passive swapped_45.vtm
- __MACOSX/data2/._passive swapped_45.vtm
- data2/passive swapped_26/
- __MACOSX/data2/._passive swapped_26
- data2/passive swapped_42/
- __MACOSX/data2/._passive swapped_42
- data2/passive swapped_45/
- __MACOSX/data2/._passive swapped_45
- data2/passive swapped_47.vtm
- __MACOSX/data2/._passive swapped_47.vtm
- data2/passive swapped_27/
- __MACOSX/data2/._passive swapped_27
- data2/passive swapped_46.vtm
- __MACOSX/data2/._passive swapped_46.vtm
- data2/passive swapped_29/
- __MACOSX/data2/._passive swapped_29
- data2/passive swapped_30/passive swapped_30_0_0.vts
- __MACOSX/data2/passive swapped_30/._passive swapped_30_0_0.vts
- data2/passive swapped_37/passive swapped_37_0_0.vts
- __MACOSX/data2/passive swapped_37/._passive swapped_37_0_0.vts
- data2/passive swapped_39/passive swapped_39_0_0.vts
- __MACOSX/data2/passive swapped_39/._passive swapped_39_0_0.vts
- data2/passive swapped_38/passive swapped_38_0_0.vts
- __MACOSX/data2/passive swapped_38/._passive swapped_38_0_0.vts
- data2/passive swapped_36/passive swapped_36_0_0.vts
- __MACOSX/data2/passive swapped_36/._passive swapped_36_0_0.vts
- data2/passive swapped_31/passive swapped_31_0_0.vts
- __MACOSX/data2/passive swapped_31/._passive swapped_31_0_0.vts
- data2/passive swapped_25/passive swapped_25_0_0.vts
- __MACOSX/data2/passive swapped_25/._passive swapped_25_0_0.vts
- data2/passive swapped_49/passive swapped_49_0_0.vts
- __MACOSX/data2/passive swapped_49/._passive swapped_49_0_0.vts
- data2/passive swapped_40/passive swapped_40_0_0.vts
- __MACOSX/data2/passive swapped_40/._passive swapped_40_0_0.vts
- data2/passive swapped_47/passive swapped_47_0_0.vts
- __MACOSX/data2/passive swapped_47/._passive swapped_47_0_0.vts
- data2/passive swapped_46/passive swapped_46_0_0.vts
- __MACOSX/data2/passive swapped_46/._passive swapped_46_0_0.vts
- data2/passive swapped_41/passive swapped_41_0_0.vts
- __MACOSX/data2/passive swapped_41/._passive swapped_41_0_0.vts
- data2/passive swapped_48/passive swapped_48_0_0.vts
- __MACOSX/data2/passive swapped_48/._passive swapped_48_0_0.vts
- data2/passive swapped_34/passive swapped_34_0_0.vts
- __MACOSX/data2/passive swapped_34/._passive swapped_34_0_0.vts
- data2/passive swapped_33/passive swapped_33_0_0.vts
- __MACOSX/data2/passive swapped_33/._passive swapped_33_0_0.vts
- data2/passive swapped_32/passive swapped_32_0_0.vts
- __MACOSX/data2/passive swapped_32/._passive swapped_32_0_0.vts
- data2/passive swapped_35/passive swapped_35_0_0.vts
- __MACOSX/data2/passive swapped_35/._passive swapped_35_0_0.vts
- data2/passive swapped_44/passive swapped_44_0_0.vts
- __MACOSX/data2/passive swapped_44/._passive swapped_44_0_0.vts
- data2/passive swapped_43/passive swapped_43_0_0.vts
- __MACOSX/data2/passive swapped_43/._passive swapped_43_0_0.vts
- data2/passive swapped_28/passive swapped_28_0_0.vts
- __MACOSX/data2/passive swapped_28/._passive swapped_28_0_0.vts
- data2/passive swapped_26/passive swapped_26_0_0.vts
- __MACOSX/data2/passive swapped_26/._passive swapped_26_0_0.vts
- data2/passive swapped_42/passive swapped_42_0_0.vts
- __MACOSX/data2/passive swapped_42/._passive swapped_42_0_0.vts
- data2/passive swapped_45/passive swapped_45_0_0.vts
- __MACOSX/data2/passive swapped_45/._passive swapped_45_0_0.vts
- data2/passive swapped_27/passive swapped_27_0_0.vts
- __MACOSX/data2/passive swapped_27/._passive swapped_27_0_0.vts
- data2/passive swapped_29/passive swapped_29_0_0.vts
- __MACOSX/data2/passive swapped_29/._passive swapped_29_0_0.vts
