# Supplementary material for: Collective epithelial migration mediated by the unbinding of hexatic defects
Source: eLife. 2026 May 5;14:RP105397. doi: 10.7554/eLife.105397 (PMC13143286; doi:10.7554/eLife.105397)
Supplement: Figure 6—source data 15. [file elife-105397-fig6-data15.zip]

Archive with 154 entries (128 files):
- data3/
- __MACOSX/._data3
- data3/passive swapped_52/
- __MACOSX/data3/._passive swapped_52
- data3/passive swapped_55/
- __MACOSX/data3/._passive swapped_55
- data3/passive swapped_63.vtm
- __MACOSX/data3/._passive swapped_63.vtm
- data3/passive swapped_63/
- __MACOSX/data3/._passive swapped_63
- data3/passive swapped_64/
- __MACOSX/data3/._passive swapped_64
- data3/passive swapped_62.vtm
- __MACOSX/data3/._passive swapped_62.vtm
- data3/passive swapped_65/
- __MACOSX/data3/._passive swapped_65
- data3/passive swapped_62/
- __MACOSX/data3/._passive swapped_62
- data3/passive swapped_60.vtm
- __MACOSX/data3/._passive swapped_60.vtm
- data3/passive swapped_74.vtm
- __MACOSX/data3/._passive swapped_74.vtm
- data3/passive swapped_54/
- __MACOSX/data3/._passive swapped_54
- data3/passive swapped_53/
- __MACOSX/data3/._passive swapped_53
- data3/passive swapped_61.vtm
- __MACOSX/data3/._passive swapped_61.vtm
- data3/passive swapped_59.vtm
- __MACOSX/data3/._passive swapped_59.vtm
- data3/passive swapped_65.vtm
- __MACOSX/data3/._passive swapped_65.vtm
- data3/passive swapped_71.vtm
- __MACOSX/data3/._passive swapped_71.vtm
- data3/.DS_Store
- __MACOSX/data3/._.DS_Store
- data3/passive swapped_70.vtm
- __MACOSX/data3/._passive swapped_70.vtm
- data3/passive swapped_64.vtm
- __MACOSX/data3/._passive swapped_64.vtm
- data3/passive swapped_58.vtm
- __MACOSX/data3/._passive swapped_58.vtm
- data3/passive swapped_72.vtm
- __MACOSX/data3/._passive swapped_72.vtm
- data3/passive swapped_66.vtm
- __MACOSX/data3/._passive swapped_66.vtm
- data3/passive swapped_67.vtm
- __MACOSX/data3/._passive swapped_67.vtm
- data3/passive swapped_73.vtm
- __MACOSX/data3/._passive swapped_73.vtm
- data3/passive swapped_71/
- __MACOSX/data3/._passive swapped_71
- data3/passive swapped_70/
- __MACOSX/data3/._passive swapped_70
- data3/passive swapped_56/
- __MACOSX/data3/._passive swapped_56
- data3/passive swapped_69/
- __MACOSX/data3/._passive swapped_69
- data3/passive swapped_51/
- __MACOSX/data3/._passive swapped_51
- data3/passive swapped_67/
- __MACOSX/data3/._passive swapped_67
- data3/passive swapped_58/
- __MACOSX/data3/._passive swapped_58
- data3/passive swapped_60/
- __MACOSX/data3/._passive swapped_60
- data3/passive swapped_61/
- __MACOSX/data3/._passive swapped_61
- data3/passive swapped_66/
- __MACOSX/data3/._passive swapped_66
- data3/passive swapped_59/
- __MACOSX/data3/._passive swapped_59
- data3/passive swapped_50/
- __MACOSX/data3/._passive swapped_50
- data3/passive swapped_57/
- __MACOSX/data3/._passive swapped_57
- data3/passive swapped_68/
- __MACOSX/data3/._passive swapped_68
- data3/passive swapped_56.vtm
- __MACOSX/data3/._passive swapped_56.vtm
- data3/passive swapped_57.vtm
- __MACOSX/data3/._passive swapped_57.vtm
- data3/passive swapped_55.vtm
- __MACOSX/data3/._passive swapped_55.vtm
- data3/passive swapped_69.vtm
- __MACOSX/data3/._passive swapped_69.vtm
- data3/passive swapped_68.vtm
- __MACOSX/data3/._passive swapped_68.vtm
- data3/passive swapped_54.vtm
- __MACOSX/data3/._passive swapped_54.vtm
- data3/passive swapped_72/
- __MACOSX/data3/._passive swapped_72
- data3/passive swapped_50.vtm
- __MACOSX/data3/._passive swapped_50.vtm
- data3/passive swapped_51.vtm
- __MACOSX/data3/._passive swapped_51.vtm
- data3/passive swapped_53.vtm
- __MACOSX/data3/._passive swapped_53.vtm
- data3/passive swapped_73/
- __MACOSX/data3/._passive swapped_73
- data3/passive swapped_74/
- __MACOSX/data3/._passive swapped_74
- data3/passive swapped_52.vtm
- __MACOSX/data3/._passive swapped_52.vtm
- data3/passive swapped_52/passive swapped_52_0_0.vts
- __MACOSX/data3/passive swapped_52/._passive swapped_52_0_0.vts
- data3/passive swapped_55/passive swapped_55_0_0.vts
- __MACOSX/data3/passive swapped_55/._passive swapped_55_0_0.vts
- data3/passive swapped_63/passive swapped_63_0_0.vts
- __MACOSX/data3/passive swapped_63/._passive swapped_63_0_0.vts
- data3/passive swapped_64/passive swapped_64_0_0.vts
- __MACOSX/data3/passive swapped_64/._passive swapped_64_0_0.vts
- data3/passive swapped_65/passive swapped_65_0_0.vts
- __MACOSX/data3/passive swapped_65/._passive swapped_65_0_0.vts
- data3/passive swapped_62/passive swapped_62_0_0.vts
- __MACOSX/data3/passive swapped_62/._passive swapped_62_0_0.vts
- data3/passive swapped_54/passive swapped_54_0_0.vts
- __MACOSX/data3/passive swapped_54/._passive swapped_54_0_0.vts
- data3/passive swapped_53/passive swapped_53_0_0.vts
- __MACOSX/data3/passive swapped_53/._passive swapped_53_0_0.vts
- data3/passive swapped_71/passive swapped_71_0_0.vts
- __MACOSX/data3/passive swapped_71/._passive swapped_71_0_0.vts
- data3/passive swapped_70/passive swapped_70_0_0.vts
- __MACOSX/data3/passive swapped_70/._passive swapped_70_0_0.vts
- data3/passive swapped_56/passive swapped_56_0_0.vts
- __MACOSX/data3/passive swapped_56/._passive swapped_56_0_0.vts
- data3/passive swapped_69/passive swapped_69_0_0.vts
- __MACOSX/data3/passive swapped_69/._passive swapped_69_0_0.vts
- data3/passive swapped_51/passive swapped_51_0_0.vts
- __MACOSX/data3/passive swapped_51/._passive swapped_51_0_0.vts
- data3/passive swapped_67/passive swapped_67_0_0.vts
- __MACOSX/data3/passive swapped_67/._passive swapped_67_0_0.vts
- data3/passive swapped_58/passive swapped_58_0_0.vts
- __MACOSX/data3/passive swapped_58/._passive swapped_58_0_0.vts
- data3/passive swapped_60/passive swapped_60_0_0.vts
- __MACOSX/data3/passive swapped_60/._passive swapped_60_0_0.vts
- data3/passive swapped_61/passive swapped_61_0_0.vts
- __MACOSX/data3/passive swapped_61/._passive swapped_61_0_0.vts
- data3/passive swapped_66/passive swapped_66_0_0.vts
- __MACOSX/data3/passive swapped_66/._passive swapped_66_0_0.vts
- data3/passive swapped_59/passive swapped_59_0_0.vts
- __MACOSX/data3/passive swapped_59/._passive swapped_59_0_0.vts
- data3/passive swapped_50/passive swapped_50_0_0.vts
- __MACOSX/data3/passive swapped_50/._passive swapped_50_0_0.vts
- data3/passive swapped_57/passive swapped_57_0_0.vts
- __MACOSX/data3/passive swapped_57/._passive swapped_57_0_0.vts
- data3/passive swapped_68/passive swapped_68_0_0.vts
- __MACOSX/data3/passive swapped_68/._passive swapped_68_0_0.vts
- data3/passive swapped_72/passive swapped_72_0_0.vts
- __MACOSX/data3/passive swapped_72/._passive swapped_72_0_0.vts
- data3/passive swapped_73/passive swapped_73_0_0.vts
- __MACOSX/data3/passive swapped_73/._passive swapped_73_0_0.vts
- data3/passive swapped_74/passive swapped_74_0_0.vts
- __MACOSX/data3/passive swapped_74/._passive swapped_74_0_0.vts
