# Supplementary material for: Collective epithelial migration mediated by the unbinding of hexatic defects
Source: eLife. 2026 May 5;14:RP105397. doi: 10.7554/eLife.105397 (PMC13143286; doi:10.7554/eLife.105397)
Supplement: Figure 6—source data 16. [file elife-105397-fig6-data16.zip]

Archive with 154 entries (128 files):
- data4/
- __MACOSX/._data4
- data4/passive swapped_99/
- __MACOSX/data4/._passive swapped_99
- data4/passive swapped_77.vtm
- __MACOSX/data4/._passive swapped_77.vtm
- data4/passive swapped_97/
- __MACOSX/data4/._passive swapped_97
- data4/passive swapped_88.vtm
- __MACOSX/data4/._passive swapped_88.vtm
- data4/passive swapped_90/
- __MACOSX/data4/._passive swapped_90
- data4/passive swapped_89.vtm
- __MACOSX/data4/._passive swapped_89.vtm
- data4/passive swapped_76.vtm
- __MACOSX/data4/._passive swapped_76.vtm
- data4/passive swapped_91/
- __MACOSX/data4/._passive swapped_91
- data4/passive swapped_96/
- __MACOSX/data4/._passive swapped_96
- data4/passive swapped_98/
- __MACOSX/data4/._passive swapped_98
- data4/passive swapped_75.vtm
- __MACOSX/data4/._passive swapped_75.vtm
- data4/.DS_Store
- __MACOSX/data4/._.DS_Store
- data4/passive swapped_99.vtm
- __MACOSX/data4/._passive swapped_99.vtm
- data4/passive swapped_98.vtm
- __MACOSX/data4/._passive swapped_98.vtm
- data4/passive swapped_85/
- __MACOSX/data4/._passive swapped_85
- data4/passive swapped_76/
- __MACOSX/data4/._passive swapped_76
- data4/passive swapped_82/
- __MACOSX/data4/._passive swapped_82
- data4/passive swapped_78/
- __MACOSX/data4/._passive swapped_78
- data4/passive swapped_79/
- __MACOSX/data4/._passive swapped_79
- data4/passive swapped_83/
- __MACOSX/data4/._passive swapped_83
- data4/passive swapped_77/
- __MACOSX/data4/._passive swapped_77
- data4/passive swapped_84/
- __MACOSX/data4/._passive swapped_84
- data4/passive swapped_93/
- __MACOSX/data4/._passive swapped_93
- data4/passive swapped_94/
- __MACOSX/data4/._passive swapped_94
- data4/passive swapped_95/
- __MACOSX/data4/._passive swapped_95
- data4/passive swapped_92/
- __MACOSX/data4/._passive swapped_92
- data4/passive swapped_95.vtm
- __MACOSX/data4/._passive swapped_95.vtm
- data4/passive swapped_81.vtm
- __MACOSX/data4/._passive swapped_81.vtm
- data4/passive swapped_80.vtm
- __MACOSX/data4/._passive swapped_80.vtm
- data4/passive swapped_94.vtm
- __MACOSX/data4/._passive swapped_94.vtm
- data4/passive swapped_82.vtm
- __MACOSX/data4/._passive swapped_82.vtm
- data4/passive swapped_96.vtm
- __MACOSX/data4/._passive swapped_96.vtm
- data4/passive swapped_97.vtm
- __MACOSX/data4/._passive swapped_97.vtm
- data4/passive swapped_83.vtm
- __MACOSX/data4/._passive swapped_83.vtm
- data4/passive swapped_75/
- __MACOSX/data4/._passive swapped_75
- data4/passive swapped_81/
- __MACOSX/data4/._passive swapped_81
- data4/passive swapped_86/
- __MACOSX/data4/._passive swapped_86
- data4/passive swapped_78.vtm
- __MACOSX/data4/._passive swapped_78.vtm
- data4/passive swapped_87.vtm
- __MACOSX/data4/._passive swapped_87.vtm
- data4/passive swapped_93.vtm
- __MACOSX/data4/._passive swapped_93.vtm
- data4/passive swapped_88/
- __MACOSX/data4/._passive swapped_88
- data4/passive swapped_92.vtm
- __MACOSX/data4/._passive swapped_92.vtm
- data4/passive swapped_86.vtm
- __MACOSX/data4/._passive swapped_86.vtm
- data4/passive swapped_79.vtm
- __MACOSX/data4/._passive swapped_79.vtm
- data4/passive swapped_89/
- __MACOSX/data4/._passive swapped_89
- data4/passive swapped_90.vtm
- __MACOSX/data4/._passive swapped_90.vtm
- data4/passive swapped_87/
- __MACOSX/data4/._passive swapped_87
- data4/passive swapped_84.vtm
- __MACOSX/data4/._passive swapped_84.vtm
- data4/passive swapped_80/
- __MACOSX/data4/._passive swapped_80
- data4/passive swapped_85.vtm
- __MACOSX/data4/._passive swapped_85.vtm
- data4/passive swapped_91.vtm
- __MACOSX/data4/._passive swapped_91.vtm
- data4/passive swapped_99/passive swapped_99_0_0.vts
- __MACOSX/data4/passive swapped_99/._passive swapped_99_0_0.vts
- data4/passive swapped_97/passive swapped_97_0_0.vts
- __MACOSX/data4/passive swapped_97/._passive swapped_97_0_0.vts
- data4/passive swapped_90/passive swapped_90_0_0.vts
- __MACOSX/data4/passive swapped_90/._passive swapped_90_0_0.vts
- data4/passive swapped_91/passive swapped_91_0_0.vts
- __MACOSX/data4/passive swapped_91/._passive swapped_91_0_0.vts
- data4/passive swapped_96/passive swapped_96_0_0.vts
- __MACOSX/data4/passive swapped_96/._passive swapped_96_0_0.vts
- data4/passive swapped_98/passive swapped_98_0_0.vts
- __MACOSX/data4/passive swapped_98/._passive swapped_98_0_0.vts
- data4/passive swapped_85/passive swapped_85_0_0.vts
- __MACOSX/data4/passive swapped_85/._passive swapped_85_0_0.vts
- data4/passive swapped_76/passive swapped_76_0_0.vts
- __MACOSX/data4/passive swapped_76/._passive swapped_76_0_0.vts
- data4/passive swapped_82/passive swapped_82_0_0.vts
- __MACOSX/data4/passive swapped_82/._passive swapped_82_0_0.vts
- data4/passive swapped_78/passive swapped_78_0_0.vts
- __MACOSX/data4/passive swapped_78/._passive swapped_78_0_0.vts
- data4/passive swapped_79/passive swapped_79_0_0.vts
- __MACOSX/data4/passive swapped_79/._passive swapped_79_0_0.vts
- data4/passive swapped_83/passive swapped_83_0_0.vts
- __MACOSX/data4/passive swapped_83/._passive swapped_83_0_0.vts
- data4/passive swapped_77/passive swapped_77_0_0.vts
- __MACOSX/data4/passive swapped_77/._passive swapped_77_0_0.vts
- data4/passive swapped_84/passive swapped_84_0_0.vts
- __MACOSX/data4/passive swapped_84/._passive swapped_84_0_0.vts
- data4/passive swapped_93/passive swapped_93_0_0.vts
- __MACOSX/data4/passive swapped_93/._passive swapped_93_0_0.vts
- data4/passive swapped_94/passive swapped_94_0_0.vts
- __MACOSX/data4/passive swapped_94/._passive swapped_94_0_0.vts
- data4/passive swapped_95/passive swapped_95_0_0.vts
- __MACOSX/data4/passive swapped_95/._passive swapped_95_0_0.vts
- data4/passive swapped_92/passive swapped_92_0_0.vts
- __MACOSX/data4/passive swapped_92/._passive swapped_92_0_0.vts
- data4/passive swapped_75/passive swapped_75_0_0.vts
- __MACOSX/data4/passive swapped_75/._passive swapped_75_0_0.vts
- data4/passive swapped_81/passive swapped_81_0_0.vts
- __MACOSX/data4/passive swapped_81/._passive swapped_81_0_0.vts
- data4/passive swapped_86/passive swapped_86_0_0.vts
- __MACOSX/data4/passive swapped_86/._passive swapped_86_0_0.vts
- data4/passive swapped_88/passive swapped_88_0_0.vts
- __MACOSX/data4/passive swapped_88/._passive swapped_88_0_0.vts
- data4/passive swapped_89/passive swapped_89_0_0.vts
- __MACOSX/data4/passive swapped_89/._passive swapped_89_0_0.vts
- data4/passive swapped_87/passive swapped_87_0_0.vts
- __MACOSX/data4/passive swapped_87/._passive swapped_87_0_0.vts
- data4/passive swapped_80/passive swapped_80_0_0.vts
- __MACOSX/data4/passive swapped_80/._passive swapped_80_0_0.vts
