# Supplementary material for: Collective epithelial migration mediated by the unbinding of hexatic defects
Source: eLife. 2026 May 5;14:RP105397. doi: 10.7554/eLife.105397 (PMC13143286; doi:10.7554/eLife.105397)
Supplement: Figure 6—source data 17. [file elife-105397-fig6-data17.zip]

Archive with 154 entries (128 files):
- data5/
- __MACOSX/._data5
- data5/.DS_Store
- __MACOSX/data5/._.DS_Store
- data5/passive swapped_112/
- __MACOSX/data5/._passive swapped_112
- data5/passive swapped_115/
- __MACOSX/data5/._passive swapped_115
- data5/passive swapped_123/
- __MACOSX/data5/._passive swapped_123
- data5/passive swapped_124/
- __MACOSX/data5/._passive swapped_124
- data5/passive swapped_122/
- __MACOSX/data5/._passive swapped_122
- data5/passive swapped_114/
- __MACOSX/data5/._passive swapped_114
- data5/passive swapped_113/
- __MACOSX/data5/._passive swapped_113
- data5/passive swapped_109/
- __MACOSX/data5/._passive swapped_109
- data5/passive swapped_100/
- __MACOSX/data5/._passive swapped_100
- data5/passive swapped_107/
- __MACOSX/data5/._passive swapped_107
- data5/passive swapped_106/
- __MACOSX/data5/._passive swapped_106
- data5/passive swapped_101/
- __MACOSX/data5/._passive swapped_101
- data5/passive swapped_119.vtm
- __MACOSX/data5/._passive swapped_119.vtm
- data5/passive swapped_108/
- __MACOSX/data5/._passive swapped_108
- data5/passive swapped_118.vtm
- __MACOSX/data5/._passive swapped_118.vtm
- data5/passive swapped_124.vtm
- __MACOSX/data5/._passive swapped_124.vtm
- data5/passive swapped_108.vtm
- __MACOSX/data5/._passive swapped_108.vtm
- data5/passive swapped_120.vtm
- __MACOSX/data5/._passive swapped_120.vtm
- data5/passive swapped_121.vtm
- __MACOSX/data5/._passive swapped_121.vtm
- data5/passive swapped_109.vtm
- __MACOSX/data5/._passive swapped_109.vtm
- data5/passive swapped_123.vtm
- __MACOSX/data5/._passive swapped_123.vtm
- data5/passive swapped_122.vtm
- __MACOSX/data5/._passive swapped_122.vtm
- data5/passive swapped_113.vtm
- __MACOSX/data5/._passive swapped_113.vtm
- data5/passive swapped_107.vtm
- __MACOSX/data5/._passive swapped_107.vtm
- data5/passive swapped_106.vtm
- __MACOSX/data5/._passive swapped_106.vtm
- data5/passive swapped_112.vtm
- __MACOSX/data5/._passive swapped_112.vtm
- data5/passive swapped_104.vtm
- __MACOSX/data5/._passive swapped_104.vtm
- data5/passive swapped_110.vtm
- __MACOSX/data5/._passive swapped_110.vtm
- data5/passive swapped_111.vtm
- __MACOSX/data5/._passive swapped_111.vtm
- data5/passive swapped_105.vtm
- __MACOSX/data5/._passive swapped_105.vtm
- data5/passive swapped_116/
- __MACOSX/data5/._passive swapped_116
- data5/passive swapped_111/
- __MACOSX/data5/._passive swapped_111
- data5/passive swapped_118/
- __MACOSX/data5/._passive swapped_118
- data5/passive swapped_101.vtm
- __MACOSX/data5/._passive swapped_101.vtm
- data5/passive swapped_115.vtm
- __MACOSX/data5/._passive swapped_115.vtm
- data5/passive swapped_120/
- __MACOSX/data5/._passive swapped_120
- data5/passive swapped_114.vtm
- __MACOSX/data5/._passive swapped_114.vtm
- data5/passive swapped_100.vtm
- __MACOSX/data5/._passive swapped_100.vtm
- data5/passive swapped_121/
- __MACOSX/data5/._passive swapped_121
- data5/passive swapped_119/
- __MACOSX/data5/._passive swapped_119
- data5/passive swapped_116.vtm
- __MACOSX/data5/._passive swapped_116.vtm
- data5/passive swapped_102.vtm
- __MACOSX/data5/._passive swapped_102.vtm
- data5/passive swapped_110/
- __MACOSX/data5/._passive swapped_110
- data5/passive swapped_117/
- __MACOSX/data5/._passive swapped_117
- data5/passive swapped_103.vtm
- __MACOSX/data5/._passive swapped_103.vtm
- data5/passive swapped_117.vtm
- __MACOSX/data5/._passive swapped_117.vtm
- data5/passive swapped_104/
- __MACOSX/data5/._passive swapped_104
- data5/passive swapped_103/
- __MACOSX/data5/._passive swapped_103
- data5/passive swapped_102/
- __MACOSX/data5/._passive swapped_102
- data5/passive swapped_105/
- __MACOSX/data5/._passive swapped_105
- data5/passive swapped_112/passive swapped_112_0_0.vts
- __MACOSX/data5/passive swapped_112/._passive swapped_112_0_0.vts
- data5/passive swapped_115/passive swapped_115_0_0.vts
- __MACOSX/data5/passive swapped_115/._passive swapped_115_0_0.vts
- data5/passive swapped_123/passive swapped_123_0_0.vts
- __MACOSX/data5/passive swapped_123/._passive swapped_123_0_0.vts
- data5/passive swapped_124/passive swapped_124_0_0.vts
- __MACOSX/data5/passive swapped_124/._passive swapped_124_0_0.vts
- data5/passive swapped_122/passive swapped_122_0_0.vts
- __MACOSX/data5/passive swapped_122/._passive swapped_122_0_0.vts
- data5/passive swapped_114/passive swapped_114_0_0.vts
- __MACOSX/data5/passive swapped_114/._passive swapped_114_0_0.vts
- data5/passive swapped_113/passive swapped_113_0_0.vts
- __MACOSX/data5/passive swapped_113/._passive swapped_113_0_0.vts
- data5/passive swapped_109/passive swapped_109_0_0.vts
- __MACOSX/data5/passive swapped_109/._passive swapped_109_0_0.vts
- data5/passive swapped_100/passive swapped_100_0_0.vts
- __MACOSX/data5/passive swapped_100/._passive swapped_100_0_0.vts
- data5/passive swapped_107/passive swapped_107_0_0.vts
- __MACOSX/data5/passive swapped_107/._passive swapped_107_0_0.vts
- data5/passive swapped_106/passive swapped_106_0_0.vts
- __MACOSX/data5/passive swapped_106/._passive swapped_106_0_0.vts
- data5/passive swapped_101/passive swapped_101_0_0.vts
- __MACOSX/data5/passive swapped_101/._passive swapped_101_0_0.vts
- data5/passive swapped_108/passive swapped_108_0_0.vts
- __MACOSX/data5/passive swapped_108/._passive swapped_108_0_0.vts
- data5/passive swapped_116/passive swapped_116_0_0.vts
- __MACOSX/data5/passive swapped_116/._passive swapped_116_0_0.vts
- data5/passive swapped_111/passive swapped_111_0_0.vts
- __MACOSX/data5/passive swapped_111/._passive swapped_111_0_0.vts
- data5/passive swapped_118/passive swapped_118_0_0.vts
- __MACOSX/data5/passive swapped_118/._passive swapped_118_0_0.vts
- data5/passive swapped_120/passive swapped_120_0_0.vts
- __MACOSX/data5/passive swapped_120/._passive swapped_120_0_0.vts
- data5/passive swapped_121/passive swapped_121_0_0.vts
- __MACOSX/data5/passive swapped_121/._passive swapped_121_0_0.vts
- data5/passive swapped_119/passive swapped_119_0_0.vts
- __MACOSX/data5/passive swapped_119/._passive swapped_119_0_0.vts
- data5/passive swapped_110/passive swapped_110_0_0.vts
- __MACOSX/data5/passive swapped_110/._passive swapped_110_0_0.vts
- data5/passive swapped_117/passive swapped_117_0_0.vts
- __MACOSX/data5/passive swapped_117/._passive swapped_117_0_0.vts
- data5/passive swapped_104/passive swapped_104_0_0.vts
- __MACOSX/data5/passive swapped_104/._passive swapped_104_0_0.vts
- data5/passive swapped_103/passive swapped_103_0_0.vts
- __MACOSX/data5/passive swapped_103/._passive swapped_103_0_0.vts
- data5/passive swapped_102/passive swapped_102_0_0.vts
- __MACOSX/data5/passive swapped_102/._passive swapped_102_0_0.vts
- data5/passive swapped_105/passive swapped_105_0_0.vts
- __MACOSX/data5/passive swapped_105/._passive swapped_105_0_0.vts
