# Supplementary material for: Collective epithelial migration mediated by the unbinding of hexatic defects
Source: eLife. 2026 May 5;14:RP105397. doi: 10.7554/eLife.105397 (PMC13143286; doi:10.7554/eLife.105397)
Supplement: Figure 6—source data 18. [file elife-105397-fig6-data18.zip]

Archive with 154 entries (128 files):
- data6/
- __MACOSX/._data6
- data6/passive swapped_145.vtm
- __MACOSX/data6/._passive swapped_145.vtm
- data6/passive swapped_144.vtm
- __MACOSX/data6/._passive swapped_144.vtm
- data6/passive swapped_146.vtm
- __MACOSX/data6/._passive swapped_146.vtm
- data6/passive swapped_147.vtm
- __MACOSX/data6/._passive swapped_147.vtm
- data6/passive swapped_148/
- __MACOSX/data6/._passive swapped_148
- data6/passive swapped_143.vtm
- __MACOSX/data6/._passive swapped_143.vtm
- data6/passive swapped_141/
- __MACOSX/data6/._passive swapped_141
- data6/.DS_Store
- __MACOSX/data6/._.DS_Store
- data6/passive swapped_146/
- __MACOSX/data6/._passive swapped_146
- data6/passive swapped_142.vtm
- __MACOSX/data6/._passive swapped_142.vtm
- data6/passive swapped_147/
- __MACOSX/data6/._passive swapped_147
- data6/passive swapped_140/
- __MACOSX/data6/._passive swapped_140
- data6/passive swapped_140.vtm
- __MACOSX/data6/._passive swapped_140.vtm
- data6/passive swapped_149/
- __MACOSX/data6/._passive swapped_149
- data6/passive swapped_125/
- __MACOSX/data6/._passive swapped_125
- data6/passive swapped_141.vtm
- __MACOSX/data6/._passive swapped_141.vtm
- data6/passive swapped_131/
- __MACOSX/data6/._passive swapped_131
- data6/passive swapped_136/
- __MACOSX/data6/._passive swapped_136
- data6/passive swapped_132.vtm
- __MACOSX/data6/._passive swapped_132.vtm
- data6/passive swapped_126.vtm
- __MACOSX/data6/._passive swapped_126.vtm
- data6/passive swapped_138/
- __MACOSX/data6/._passive swapped_138
- data6/passive swapped_127.vtm
- __MACOSX/data6/._passive swapped_127.vtm
- data6/passive swapped_133.vtm
- __MACOSX/data6/._passive swapped_133.vtm
- data6/passive swapped_139/
- __MACOSX/data6/._passive swapped_139
- data6/passive swapped_125.vtm
- __MACOSX/data6/._passive swapped_125.vtm
- data6/passive swapped_131.vtm
- __MACOSX/data6/._passive swapped_131.vtm
- data6/passive swapped_137/
- __MACOSX/data6/._passive swapped_137
- data6/passive swapped_130/
- __MACOSX/data6/._passive swapped_130
- data6/passive swapped_130.vtm
- __MACOSX/data6/._passive swapped_130.vtm
- data6/passive swapped_134.vtm
- __MACOSX/data6/._passive swapped_134.vtm
- data6/passive swapped_135.vtm
- __MACOSX/data6/._passive swapped_135.vtm
- data6/passive swapped_137.vtm
- __MACOSX/data6/._passive swapped_137.vtm
- data6/passive swapped_136.vtm
- __MACOSX/data6/._passive swapped_136.vtm
- data6/passive swapped_138.vtm
- __MACOSX/data6/._passive swapped_138.vtm
- data6/passive swapped_139.vtm
- __MACOSX/data6/._passive swapped_139.vtm
- data6/passive swapped_129/
- __MACOSX/data6/._passive swapped_129
- data6/passive swapped_129.vtm
- __MACOSX/data6/._passive swapped_129.vtm
- data6/passive swapped_127/
- __MACOSX/data6/._passive swapped_127
- data6/passive swapped_128.vtm
- __MACOSX/data6/._passive swapped_128.vtm
- data6/passive swapped_145/
- __MACOSX/data6/._passive swapped_145
- data6/passive swapped_142/
- __MACOSX/data6/._passive swapped_142
- data6/passive swapped_126/
- __MACOSX/data6/._passive swapped_126
- data6/passive swapped_128/
- __MACOSX/data6/._passive swapped_128
- data6/passive swapped_143/
- __MACOSX/data6/._passive swapped_143
- data6/passive swapped_144/
- __MACOSX/data6/._passive swapped_144
- data6/passive swapped_135/
- __MACOSX/data6/._passive swapped_135
- data6/passive swapped_132/
- __MACOSX/data6/._passive swapped_132
- data6/passive swapped_133/
- __MACOSX/data6/._passive swapped_133
- data6/passive swapped_134/
- __MACOSX/data6/._passive swapped_134
- data6/passive swapped_149.vtm
- __MACOSX/data6/._passive swapped_149.vtm
- data6/passive swapped_148.vtm
- __MACOSX/data6/._passive swapped_148.vtm
- data6/passive swapped_148/passive swapped_148_0_0.vts
- __MACOSX/data6/passive swapped_148/._passive swapped_148_0_0.vts
- data6/passive swapped_141/passive swapped_141_0_0.vts
- __MACOSX/data6/passive swapped_141/._passive swapped_141_0_0.vts
- data6/passive swapped_146/passive swapped_146_0_0.vts
- __MACOSX/data6/passive swapped_146/._passive swapped_146_0_0.vts
- data6/passive swapped_147/passive swapped_147_0_0.vts
- __MACOSX/data6/passive swapped_147/._passive swapped_147_0_0.vts
- data6/passive swapped_140/passive swapped_140_0_0.vts
- __MACOSX/data6/passive swapped_140/._passive swapped_140_0_0.vts
- data6/passive swapped_149/passive swapped_149_0_0.vts
- __MACOSX/data6/passive swapped_149/._passive swapped_149_0_0.vts
- data6/passive swapped_125/passive swapped_125_0_0.vts
- __MACOSX/data6/passive swapped_125/._passive swapped_125_0_0.vts
- data6/passive swapped_131/passive swapped_131_0_0.vts
- __MACOSX/data6/passive swapped_131/._passive swapped_131_0_0.vts
- data6/passive swapped_136/passive swapped_136_0_0.vts
- __MACOSX/data6/passive swapped_136/._passive swapped_136_0_0.vts
- data6/passive swapped_138/passive swapped_138_0_0.vts
- __MACOSX/data6/passive swapped_138/._passive swapped_138_0_0.vts
- data6/passive swapped_139/passive swapped_139_0_0.vts
- __MACOSX/data6/passive swapped_139/._passive swapped_139_0_0.vts
- data6/passive swapped_137/passive swapped_137_0_0.vts
- __MACOSX/data6/passive swapped_137/._passive swapped_137_0_0.vts
- data6/passive swapped_130/passive swapped_130_0_0.vts
- __MACOSX/data6/passive swapped_130/._passive swapped_130_0_0.vts
- data6/passive swapped_129/passive swapped_129_0_0.vts
- __MACOSX/data6/passive swapped_129/._passive swapped_129_0_0.vts
- data6/passive swapped_127/passive swapped_127_0_0.vts
- __MACOSX/data6/passive swapped_127/._passive swapped_127_0_0.vts
- data6/passive swapped_145/passive swapped_145_0_0.vts
- __MACOSX/data6/passive swapped_145/._passive swapped_145_0_0.vts
- data6/passive swapped_142/passive swapped_142_0_0.vts
- __MACOSX/data6/passive swapped_142/._passive swapped_142_0_0.vts
- data6/passive swapped_126/passive swapped_126_0_0.vts
- __MACOSX/data6/passive swapped_126/._passive swapped_126_0_0.vts
- data6/passive swapped_128/passive swapped_128_0_0.vts
- __MACOSX/data6/passive swapped_128/._passive swapped_128_0_0.vts
- data6/passive swapped_143/passive swapped_143_0_0.vts
- __MACOSX/data6/passive swapped_143/._passive swapped_143_0_0.vts
- data6/passive swapped_144/passive swapped_144_0_0.vts
- __MACOSX/data6/passive swapped_144/._passive swapped_144_0_0.vts
- data6/passive swapped_135/passive swapped_135_0_0.vts
- __MACOSX/data6/passive swapped_135/._passive swapped_135_0_0.vts
- data6/passive swapped_132/passive swapped_132_0_0.vts
- __MACOSX/data6/passive swapped_132/._passive swapped_132_0_0.vts
- data6/passive swapped_133/passive swapped_133_0_0.vts
- __MACOSX/data6/passive swapped_133/._passive swapped_133_0_0.vts
- data6/passive swapped_134/passive swapped_134_0_0.vts
- __MACOSX/data6/passive swapped_134/._passive swapped_134_0_0.vts
