# Supplementary material for: Collective epithelial migration mediated by the unbinding of hexatic defects
Source: eLife. 2026 May 5;14:RP105397. doi: 10.7554/eLife.105397 (PMC13143286; doi:10.7554/eLife.105397)
Supplement: Source code 1. [file elife-105397-code1.zip]

Archive with 1 entries (1 files):
- Giomi_eLife-VOR-RA-2024-105397R1_Source_Code_1.c
