# Supplementary material for: Collective epithelial migration mediated by the unbinding of hexatic defects
Source: eLife. 2026 May 5;14:RP105397. doi: 10.7554/eLife.105397 (PMC13143286; doi:10.7554/eLife.105397)
Supplement: Source code 1. [file elife-105397-code1.zip › Giomi_eLife-VOR-RA-2024-105397R1_Source_Code_1.c]

/* Binary Fluid - coupled to hydrodynamics and P - */
#include "mpi.h"
#include <math.h>
#include <stdio.h>
#include <stdlib.h>
#include <string.h>


/* useful constants */
#define Pi 3.141592653589793
#define Piover2 1.570796326794897
#define threePiover2 4.71238898
#define twoPi 6.283185307
#define fivePiover2 7.853981634

/*
 *    Lattice Boltzmann
 */
 
/* program parameters */
#define Lx 1
#define Ly 7 //36//516//260 -- dimensione +4 (bordo per la comunicazione tra cluster)
#define Lz 407//132//516//260 -- dimensione reale (nessun bordo per la comunicazione è necessario)

int Lx_M , Ly_M , Lz_M;


#define Nmax 100000000			/*2000000*/ /* total number of iterations */
#define stepskip 	1000	
#define stepskip_restart 10000
#define stepskip_cm 1000
#define dt 1.0
#define densityinit 2.0			/* initial value for the density everywhere */
#define phivr 0.35

double v0=0.002;
#define Dr 0.00004

int iupa[Lx], idwna[Lx];
int jupa[Ly], jdwna[Ly];
int kupa[Lz], kdwna[Lz];

/* physical parameters */
#define temperature 0.5
double nominalbodyforce = 0.0;
double energy_M = 0.0;

void energy_function(void);
double friction = 0.0; /* friction e.g. with substrate */

double amplitude; /* amplitude for perturbation */

double vwtp = 0.0;
double vwbt = 0.0;

/* function declarations */
void observables(void);
void equilibriumdist(int n);
int nrots,emax,enxt,emin;


void initialize(void);

double Distance_PBC ( double p1, double p2, double box ) ;
void collision(double [Lx][Ly][Lz][15], double [Lx][Ly][Lz][15]);
void collisionpr(double [Lx][Ly][Lz][15], double [Lx][Ly][Lz][15]);

void update0(double [Lx][Ly][Lz][15], double [Lx][Ly][Lz][15]);
void update(double [Lx][Ly][Lz][15], double [Lx][Ly][Lz][15], double [Lx][Ly][Lz][15]);

void plotV(int n,int droplet_to_pin);
void plotV_Ry(int n);
void plotV_Rz(int n);
void plotV_Vy(int n);
void plotV_Vz(int n);
void plot_phi(int n);
void plotenergy(int n);
void correction(int);
double momentum[3];

#define n 3
void jacobi(double (*a)[n], double d[], double (*v)[n], int *nrot);
#undef n


int e[15][3];

/* observables */
double density[Lx][Ly][Lz];
double ux[Lx][Ly][Lz];
double uy[Lx][Ly][Lz];
double uz[Lx][Ly][Lz];


/*
 *	Binary Fluid
 */

/* binary fluid parameters */
#define alpha2phi 0.2
#define Kphi 0.2
#define Kadh 0.005
#define nphase 440 // 30
double epsilon = 0.1;
double M = 0.1; /*0.05*/ /* need to tweak */
double radius = 11.63;

double zeta = 0.0;

int droplet_to_pin = 1;


/* variables */
double phi[Lx][Ly][Lz][nphase];
double phiold[Lx][Ly][Lz][nphase];
double phiBW[Lx][Ly][Lz][nphase];
double phiBW_old[Lx][Ly][Lz][nphase];

double Theta[nphase];

double phi_total[Lx][Ly][Lz];
double phiBW_total[Lx][Ly][Lz];

double mu[Lx][Ly][Lz][nphase]; /* chemical potential */

double laplacianphi[Lx][Ly][Lz][nphase];

double h_phi[Lx][Ly][Lz][nphase];
double h_phiold[Lx][Ly][Lz][nphase];

double Area[nphase];
double Rx[nphase], Ry[nphase], Rz[nphase], R_yz[nphase];
double Vx[nphase], Vy[nphase], Vz[nphase], Vmag[nphase];
double Area_M[nphase];
double Rx_M[nphase], Ry_M[nphase], Rz_M[nphase], R_yz_M[nphase];
double Vx_M[nphase], Vy_M[nphase], Vz_M[nphase], Vmag_M[nphase];

double phi_average[nphase],phi_average_M[nphase];
double phi_average0[nphase],phi_average0_M[nphase];
double phi_total_inside[nphase], phi_total_inside_M[nphase];
double phi_total_inside0[nphase],phi_total_inside0_M[nphase];

double xc[nphase];
double yc[nphase];
double zc[nphase];

double prov_y;
double prov_z;
int flag_z;
int flag_y;


void cm(double phi[Lx][Ly][Lz][nphase], int n);


/* functions */
void phi_function(void);


void initializephi(void);
void initializephi_less(void);
void initializephi_random(void);
void updatephi0(double phipr[Lx][Ly][Lz][nphase], double phiold[Lx][Ly][Lz][nphase], int n);
void updatephi(double phinew[Lx][Ly][Lz][nphase], double phiold[Lx][Ly][Lz][nphase]);

/* mathematical functions */
double max(double, double);
double min(double, double);
double dx_(double phi[Lx][Ly][Lz], int i, int j, int k);
double dy_(double phi[Lx][Ly][Lz], int i, int j, int k);
double dz_(double phi[Lx][Ly][Lz], int i, int j, int k);
double laplacian_(double phi[Lx][Ly][Lz], int i, int j, int k);
double dx_n(double phi[Lx][Ly][Lz][nphase], int i, int j, int k, int l);
double dy_n(double phi[Lx][Ly][Lz][nphase], int i, int j, int k, int l);
double dz_n(double phi[Lx][Ly][Lz][nphase], int i, int j, int k, int l);
double laplacian_n(double phi[Lx][Ly][Lz][nphase], int i, int j, int k, int l);
double randn (double mu, double sigma);

double w1 = 0.0; /* self advection */
void add_perturbation(void);


/* variables for hydrodynamic stresses */

//double Fh[Lx][Ly][Lz][3];
//double tauxy[Lx][Ly][Lz], tauxz[Lx][Ly][Lz];
//double tauyz[Lx][Ly][Lz];
//double DG2xx[Lx][Ly][Lz],DG2yy[Lx][Ly][Lz],DG2xy[Lx][Ly][Lz],DG2yx[Lx][Ly][Lz];
//double DG2xz[Lx][Ly][Lz],DG2zx[Lx][Ly][Lz],DG2yz[Lx][Ly][Lz],DG2zy[Lx][Ly][Lz],DG2zz[Lx][Ly][Lz],pG[Lx][Ly][Lz];

double energy;

/* Switch */
#define BC 0
#define READ_FROM_FILE 1
char command[500];


void multipleplot_tecplot_MASTER(int n );
void wdmp(int nc );
void rdmp(char* filename);

double 	***ux_M , ***uy_M , ***uz_M , ****phi_M, ***phi_total_M, ****phiBW_M, ***phiBW_total_M, ***density_M, ****f_M;


/* Segmentation Analysis */
void CellSegmentation ( int n );

void CastToGlobalField(int task);
void ComputePhiTotal(void);
void cm(double phi[Lx][Ly][Lz][nphase], int n);
void ConvertToBW(double phi[Lx][Ly][Lz][nphase], double phiBW[Lx][Ly][Lz][nphase], double threshold);
int CheckNoHoles(double phi[Lx][Ly][Lz]);
void EnlargePhi(double phi[Lx][Ly][Lz][nphase], double phi_old[Lx][Ly][Lz][nphase]);
void VertexIdentification(double ****phi, double ***phi_tot, int n);

/*
 *	coupling parameters
 */

FILE *output1;
char filename1[200];
FILE *output2;
char filename2[200];
FILE *output3;
char filename3[200];

/* MPI function and definition */
#define MASTER 0
int  numtasks, taskid; //numero di task , numero del task
int left , right; //variabili di vicinato - neighborood variable


void passing_field(double field[Lx][Ly][Lz]); // this function allows processors to communicate
void passing_15(double field[Lx][Ly][Lz][15]);
void passing_3(double field[Lx][Ly][Lz][3]);
void passing_nphase(double field[Lx][Ly][Lz][nphase]);
void passing_fields(void);


void passing_to_MASTER (double ***field_M ,double field[Lx][Ly][Lz]);
void passing_to_MASTER_15 (double ****field_M ,double field[Lx][Ly][Lz][15]);
void passing_to_MASTER_nphase (double ****field_M ,double field[Lx][Ly][Lz][nphase]);

MPI_Datatype columntype;
MPI_Datatype columntype_3M;
MPI_Datatype columntype_15M;
MPI_Datatype columntype_nphaseM;

int n0;

int main(int argc, char** argv) {

  //Initializing MPI environment
  MPI_Init(&argc, &argv);
  MPI_Comm_rank(MPI_COMM_WORLD,&taskid);		// obtaining the rank of the process
  MPI_Comm_size(MPI_COMM_WORLD, &numtasks);	// obtain the number of processes in the communicator

  Lx_M = Lx;					// defining the x-length of the global cluster
  Ly_M = numtasks*(Ly-4);				// defining the y-length of the global cluster
  Lz_M = Lz-4;				// defining the z-length of the global cluster

  // defining vector derived data types
  // this is for fields
  MPI_Type_vector(Lz, 1, 1, MPI_DOUBLE, &columntype);
  MPI_Type_commit(&columntype);

  MPI_Type_contiguous(Lz*3, MPI_DOUBLE, &columntype_3M);
  MPI_Type_commit(&columntype_3M);

  // this is for 15D fields
  MPI_Type_contiguous(Lz*15, MPI_DOUBLE, &columntype_15M);
  MPI_Type_commit(&columntype_15M);

  // this is for nphase fields
  MPI_Type_contiguous(Lz*nphase, MPI_DOUBLE, &columntype_nphaseM);
  MPI_Type_commit(&columntype_nphaseM);

  //MPI_Type_vector(Lz*nphase, 1, 1, MPI_DOUBLE, &columntype_nphaseM);
  //MPI_Type_commit(&columntype_nphaseM);


  // finding out first and second neighbors in virtual topology
  if ((taskid+1)==numtasks ) right = MASTER; // right
  else right = taskid + 1;

  if (taskid == MASTER) left = numtasks - 1; // left
  else left = taskid - 1;


    int i, j, k, l;
    int n;

   // bodyforce = 0.1;


    double tol = 1.0E-9;
    double tolerance, Vbefore;
    flag_y=0;
    flag_z=0;

	if (taskid==MASTER){
		sprintf(command, "mkdir config");
		int err1 = system(command);
	
		sprintf(command, "mkdir position_cells");
		int err2 = system(command);
		
		sprintf(command, "mkdir vertex");
		int err3 = system(command);
	}

	srand(543*(taskid+1));
	initialize();
	initializephi_less();

#if READ_FROM_FILE
	n0=atoi(argv[1]);
	rdmp(argv[1]);
#endif

	phi_function();
	observables();

	if (taskid == MASTER) printf("%d \t %E \t %E \t %E \t %E \n", n+n0, phi_average_M[0], phi_total_inside_M[0], Vmag[0], tolerance);

    for (l = 0; l < nphase; l++) {
        phi_average0[l] = phi_average_M[l];
        phi_total_inside0[l] = phi_total_inside_M[l];
    }

    /*********** plot initial configuration ************/
    multipleplot_tecplot_MASTER(n0);
    /***************************************************/


    for (n = 1; n <= Nmax; n++) {

	if(taskid==MASTER && (n+n0)%250==0) printf("%d \t %E \t %E \t %E \t %E \n", n+n0, phi_average_M[0], phi_total_inside_M[0], Vmag[0], tolerance);

	if ((n+n0) > 0) {
		v0 = 0.006;
	}


        /************** Cahn-Hilliard equation ****************************************/
        for (i = 0; i < Lx; i++) {
            for (j = 0; j < Ly; j++) {
                for (k = 0; k < Lz; k++) {
                    for (l = 0; l < nphase; l++) {
                        phiold[i][j][k][l] = phi[i][j][k][l];
                    }
                }
            }
        }

        /* predictor */
        phi_function(); /* find mu */
        updatephi0(phi, phiold, n); /* find phi primed */

        /* corrector */
        //phi_function();			/* find mu primed */
        //updatephi(phi, phiold);		/* find phi */
        /************** Cahn-Hiliard equation ****************************************/


        observables();
        correction(n+n0);


        /***************** plot ***************************************/
        if ( n % stepskip_cm == 0 ) {
		    	cm(phi, n+n0);
		    	CellSegmentation(n+n0);
        }

			  if (n % stepskip == 0 ){
			  	multipleplot_tecplot_MASTER(n+n0);
			  	
		  		
			 	//energy_function();
			 	//plotenergy(n+n0);
			  }

	    	if (n % stepskip_restart ==0)	wdmp(n+n0);
        /**************************************************************/

    }
}


void passing_field(double field[Lx][Ly][Lz])
{

	MPI_Status Stat; // required variable for receive routines

	for (int j=0; j<Ly; j++){
		field[0][j][0]=field[0][j][Lz-4];
		field[0][j][1]=field[0][j][Lz-3];
		field[0][j][Lz-2]=field[0][j][2];
		field[0][j][Lz-1]=field[0][j][3];
	}


	/***************************************************invio a sinista ricevo da destra**************************************/

	//invio la colonna 2 alla colonna Lz-2
	if (taskid%2==0) MPI_Send(&field[0][2][0] , 1 , columntype , left , 4 , MPI_COMM_WORLD);
	else MPI_Recv(&field[0][Ly-2][0] , Lz , MPI_DOUBLE , right , 4 , MPI_COMM_WORLD , &Stat);

	if (taskid%2==1) MPI_Send(&field[0][2][0] , 1 , columntype , left , 4 , MPI_COMM_WORLD);
	else MPI_Recv(&field[0][Ly-2][0] , Lz , MPI_DOUBLE , right , 4 , MPI_COMM_WORLD , &Stat);


	//invio la colonna 3 alla colonna Lz-1
	if (taskid%2==0) MPI_Send(&field[0][3][0] , 1 , columntype , left , 5 , MPI_COMM_WORLD);
	else MPI_Recv(&field[0][Ly-1][0] , Lz , MPI_DOUBLE , right , 5 , MPI_COMM_WORLD , &Stat);

	if (taskid%2==1) MPI_Send(&field[0][3][0] , 1 , columntype , left , 5 , MPI_COMM_WORLD);
	else MPI_Recv(&field[0][Ly-1][0] , Lz , MPI_DOUBLE , right , 5 , MPI_COMM_WORLD , &Stat);
	/*************************************************************************************************************************/


	/***************************************************invio a destra ricevo da sinistra**************************************/

	//invio la colonna Lz-3 nella colonna 1
	if (taskid%2==0) MPI_Send(&field[0][Ly-3][0] , 1 , columntype , right , 6 , MPI_COMM_WORLD);
	else MPI_Recv(&field[0][1][0] , Lz , MPI_DOUBLE , left , 6 ,MPI_COMM_WORLD , &Stat);

	if (taskid%2==1) MPI_Send(&field[0][Ly-3][0] , 1 , columntype , right , 6 , MPI_COMM_WORLD);
	else MPI_Recv(&field[0][1][0] , Lz , MPI_DOUBLE , left , 6 ,MPI_COMM_WORLD , &Stat);


	//invio la colonna Lz-4 nella colonna 0
	if (taskid%2==0) MPI_Send(&field[0][Ly-4][0] , 1 , columntype , right , 7 , MPI_COMM_WORLD);
	else MPI_Recv(&field[0][0][0] , Lz , MPI_DOUBLE , left , 7 , MPI_COMM_WORLD, &Stat);

	if (taskid%2==1) MPI_Send(&field[0][Ly-4][0] , 1 , columntype , right , 7 , MPI_COMM_WORLD);
	else MPI_Recv(&field[0][0][0] , Lz , MPI_DOUBLE , left , 7 , MPI_COMM_WORLD, &Stat);
	/*************************************************************************************************************************/
}

void passing_15(double field[Lx][Ly][Lz][15])
{


	MPI_Status Stat;


	for (int j=0; j<Ly; j++){
		for (int l=0; l<15; l++){
			field[0][j][0][l]=field[0][j][Lz-4][l];
			field[0][j][1][l]=field[0][j][Lz-3][l];
			field[0][j][Lz-2][l]=field[0][j][2][l];
			field[0][j][Lz-1][l]=field[0][j][3][l];
		}
	}

	/***************************************************invio a sinista ricevo da destra**************************************/

	//invio la colonna 2 alla colonna Lz-2
	if (taskid%2==0) MPI_Send(&field[0][2][0][0] , 1 , columntype_15M , left , 4 , MPI_COMM_WORLD);
	else MPI_Recv(&field[0][Ly-2][0][0] , 15*Lz , MPI_DOUBLE , right , 4 , MPI_COMM_WORLD , &Stat);

	if (taskid%2==1) MPI_Send(&field[0][2][0][0] , 1 , columntype_15M , left , 4 , MPI_COMM_WORLD);
	else MPI_Recv(&field[0][Ly-2][0][0] , 15*Lz , MPI_DOUBLE , right , 4 , MPI_COMM_WORLD , &Stat);


	//invio la colonna 3 alla colonna Lz-1
	if (taskid%2==0) MPI_Send(&field[0][3][0][0] , 1 , columntype_15M , left , 5 , MPI_COMM_WORLD);
	else MPI_Recv(&field[0][Ly-1][0][0] , 15*Lz , MPI_DOUBLE , right , 5 , MPI_COMM_WORLD , &Stat);

	if (taskid%2==1) MPI_Send(&field[0][3][0][0] , 1 , columntype_15M , left , 5 , MPI_COMM_WORLD);
	else MPI_Recv(&field[0][Ly-1][0][0] , 15*Lz , MPI_DOUBLE , right , 5 , MPI_COMM_WORLD , &Stat);
	/*************************************************************************************************************************/


	/***************************************************invio a destra ricevo da sinistra**************************************/

	//invio la colonna Lz-3 nella colonna 1
	if (taskid%2==0) MPI_Send(&field[0][Ly-3][0][0] , 1 , columntype_15M , right , 6 , MPI_COMM_WORLD);
	else MPI_Recv(&field[0][1][0][0] , 15*Lz , MPI_DOUBLE , left , 6 ,MPI_COMM_WORLD , &Stat);

	if (taskid%2==1) MPI_Send(&field[0][Ly-3][0][0] , 1 , columntype_15M , right , 6 , MPI_COMM_WORLD);
	else MPI_Recv(&field[0][1][0][0] , 15*Lz , MPI_DOUBLE , left , 6 ,MPI_COMM_WORLD , &Stat);

	//invio la colonna Lz-4 nella colonna 0
	if (taskid%2==0) MPI_Send(&field[0][Ly-4][0][0] , 1 , columntype_15M , right , 7 , MPI_COMM_WORLD);
	else MPI_Recv(&field[0][0][0][0] , 15*Lz , MPI_DOUBLE , left , 7 , MPI_COMM_WORLD, &Stat);

	if (taskid%2==1) MPI_Send(&field[0][Ly-4][0][0] , 1 , columntype_15M , right , 7 , MPI_COMM_WORLD);
	else MPI_Recv(&field[0][0][0][0] , 15*Lz , MPI_DOUBLE , left , 7 , MPI_COMM_WORLD, &Stat);
	/*************************************************************************************************************************/
}

void passing_3(double field[Lx][Ly][Lz][3])
{
	MPI_Status Stat;

	for (int j=0; j<Ly; j++){
		for (int l=0; l<3; l++){
			field[0][j][0][l]=field[0][j][Lz-4][l];
			field[0][j][1][l]=field[0][j][Lz-3][l];
			field[0][j][Lz-2][l]=field[0][j][2][l];
			field[0][j][Lz-1][l]=field[0][j][3][l];
		}
	}

	/***************************************************invio a sinista ricevo da destra**************************************/

	//invio la colonna 2 alla colonna Lz-2
	if (taskid%2==0) MPI_Send(&field[0][2][0][0] , 1 , columntype_3M , left , 4 , MPI_COMM_WORLD);
	else MPI_Recv(&field[0][Ly-2][0][0] , 3*Lz , MPI_DOUBLE , right , 4 , MPI_COMM_WORLD , &Stat);

	if (taskid%2==1) MPI_Send(&field[0][2][0][0] , 1 , columntype_3M , left , 4 , MPI_COMM_WORLD);
	else MPI_Recv(&field[0][Ly-2][0][0] , 3*Lz , MPI_DOUBLE , right , 4 , MPI_COMM_WORLD , &Stat);


	//invio la colonna 3 alla colonna Lz-1
	if (taskid%2==0) MPI_Send(&field[0][3][0][0] , 1 , columntype_3M , left , 5 , MPI_COMM_WORLD);
	else MPI_Recv(&field[0][Ly-1][0][0] , 3*Lz , MPI_DOUBLE , right , 5 , MPI_COMM_WORLD , &Stat);

	if (taskid%2==1) MPI_Send(&field[0][3][0][0] , 1 , columntype_3M , left , 5 , MPI_COMM_WORLD);
	else MPI_Recv(&field[0][Ly-1][0][0] , 3*Lz , MPI_DOUBLE , right , 5 , MPI_COMM_WORLD , &Stat);
	/*************************************************************************************************************************/


	/***************************************************invio a destra ricevo da sinistra**************************************/

	//invio la colonna Lz-3 nella colonna 1
	if (taskid%2==0) MPI_Send(&field[0][Ly-3][0][0] , 1 , columntype_3M , right , 6 , MPI_COMM_WORLD);
	else MPI_Recv(&field[0][1][0][0] , 3*Lz , MPI_DOUBLE , left , 6 ,MPI_COMM_WORLD , &Stat);

	if (taskid%2==1) MPI_Send(&field[0][Ly-3][0][0] , 1 , columntype_3M , right , 6 , MPI_COMM_WORLD);
	else MPI_Recv(&field[0][1][0][0] , 3*Lz , MPI_DOUBLE , left , 6 ,MPI_COMM_WORLD , &Stat);

	//invio la colonna Lz-4 nella colonna 0
	if (taskid%2==0) MPI_Send(&field[0][Ly-4][0][0] , 1 , columntype_3M , right , 7 , MPI_COMM_WORLD);
	else MPI_Recv(&field[0][0][0][0] , 3*Lz , MPI_DOUBLE , left , 7 , MPI_COMM_WORLD, &Stat);

	if (taskid%2==1) MPI_Send(&field[0][Ly-4][0][0] , 1 , columntype_3M , right , 7 , MPI_COMM_WORLD);
	else MPI_Recv(&field[0][0][0][0] , 3*Lz , MPI_DOUBLE , left , 7 , MPI_COMM_WORLD, &Stat);
	/*************************************************************************************************************************/

}

void passing_nphase(double field[Lx][Ly][Lz][nphase])
{
	MPI_Status Stat;

	double aux[Lz][nphase];

	for (int j=0; j<Ly; j++){
		for (int l=0; l<nphase; l++){
			field[0][j][0][l]=field[0][j][Lz-4][l];
			field[0][j][1][l]=field[0][j][Lz-3][l];
			field[0][j][Lz-2][l]=field[0][j][2][l];
			field[0][j][Lz-1][l]=field[0][j][3][l];
		}
	}


	/***************************************************invio a sinista ricevo da destra**************************************/

	//invio la colonna 2 alla colonna Lz-2
	if (taskid%2==0) MPI_Send(&field[0][2][0][0] , 1 , columntype_nphaseM , left , 4 , MPI_COMM_WORLD);
	else MPI_Recv(&field[0][Ly-2][0][0] , Lz*nphase , MPI_DOUBLE , right , 4 , MPI_COMM_WORLD , &Stat);

	if (taskid%2==1) MPI_Send(&field[0][2][0][0] , 1 , columntype_nphaseM , left , 4 , MPI_COMM_WORLD);
	else MPI_Recv(&field[0][Ly-2][0][0] , Lz*nphase , MPI_DOUBLE , right , 4 , MPI_COMM_WORLD , &Stat);


	//invio la colonna 3 alla colonna Lz-1
	if (taskid%2==0) MPI_Send(&field[0][3][0][0] , 1 , columntype_nphaseM , left , 5 , MPI_COMM_WORLD);
	else MPI_Recv(&field[0][Ly-1][0][0] , Lz*nphase , MPI_DOUBLE , right , 5 , MPI_COMM_WORLD , &Stat);

	if (taskid%2==1) MPI_Send(&field[0][3][0][0] , 1 , columntype_nphaseM , left , 5 , MPI_COMM_WORLD);
	else MPI_Recv(&field[0][Ly-1][0][0] , Lz*nphase , MPI_DOUBLE , right , 5 , MPI_COMM_WORLD , &Stat);
	/*************************************************************************************************************************/


	/***************************************************invio a destra ricevo da sinistra**************************************/

	//invio la colonna Lz-3 nella colonna 1
	if (taskid%2==0) MPI_Send(&field[0][Ly-3][0][0] , 1 , columntype_nphaseM , right , 6 , MPI_COMM_WORLD);
	else MPI_Recv(&field[0][1][0][0] , Lz*nphase , MPI_DOUBLE , left , 6 ,MPI_COMM_WORLD , &Stat);

	if (taskid%2==1) MPI_Send(&field[0][Ly-3][0][0] , 1 , columntype_nphaseM , right , 6 , MPI_COMM_WORLD);
	else MPI_Recv(&field[0][1][0][0] , Lz*nphase , MPI_DOUBLE , left , 6 ,MPI_COMM_WORLD , &Stat);

	//invio la colonna Lz-4 nella colonna 0
	if (taskid%2==0) MPI_Send(&field[0][Ly-4][0][0] , 1 , columntype_nphaseM , right , 7 , MPI_COMM_WORLD);
	else MPI_Recv(&field[0][0][0][0] , Lz*nphase , MPI_DOUBLE , left , 7 , MPI_COMM_WORLD, &Stat);

	if (taskid%2==1) MPI_Send(&field[0][Ly-4][0][0] , 1 , columntype_nphaseM , right , 7 , MPI_COMM_WORLD);
	else MPI_Recv(&field[0][0][0][0] , Lz*nphase , MPI_DOUBLE , left , 7 , MPI_COMM_WORLD, &Stat);
	/*************************************************************************************************************************/


}

void passing_fields(void)
{

}

void passing_to_MASTER (double ***field_M ,double field[Lx][Ly][Lz])
{
	MPI_Status Stat1;

	//MPI_Type_vector(Lz, 1, 1, MPI_DOUBLE, &columntype);
	//MPI_Type_commit(&columntype);

	int col;

	double aux[Lz];

	if (taskid == MASTER) {
		for (int j=2; j<Ly-2; j++){
			for (int k=2; k<Lz-2; k++){
				field_M[0][j-2][k-2]=field[0][j][k];
			}
		}
	}

	MPI_Barrier(MPI_COMM_WORLD);


	for ( int task=1; task<numtasks; task++){
		for (int j = 2 ; j < Ly-2 ; j++) {
			if (taskid==task) MPI_Send(&field[0][j][0], 1, columntype , MASTER, j , MPI_COMM_WORLD);
			else if (taskid==MASTER)  {
				col = task*(Ly-4) + j-2;
				MPI_Recv(aux , Lz , MPI_DOUBLE , task , j , MPI_COMM_WORLD , &Stat1);
				for (int k = 2 ; k < Lz-2 ; k++) {
					field_M[0][col][k-2] = aux[k];
				}
			}
			MPI_Barrier(MPI_COMM_WORLD);
		}

	}
}

  void passing_to_MASTER_15 (double ****field_M ,double field[Lx][Ly][Lz][15])
  {
  	MPI_Status Stat1;

  	//MPI_Type_vector(Lz*15, 1, 1, MPI_DOUBLE, &columntype);
  	//MPI_Type_commit(&columntype);

  	int col;

  	double aux[Lz][15];

  	if (taskid == MASTER) {
  		for (int j=2; j<Ly-2; j++){
  			for (int k=2; k<Lz-2; k++){
  				for (int l=0; l<15; l++) {
  					field_M[0][j-2][k-2][l]=field[0][j][k][l];
  				}
  			}
  		}
  	}

  	MPI_Barrier(MPI_COMM_WORLD);


  	for ( int task=1; task<numtasks; task++){
  		for (int j = 2 ; j < Ly-2 ; j++) {
  			if (taskid==task) MPI_Send(&field[0][j][0][0], 1, columntype , MASTER, j , MPI_COMM_WORLD);
  			else if (taskid==MASTER)  {
  				col = task*(Ly-4) + j-2;
  				MPI_Recv(&aux , Lz*15 , MPI_DOUBLE , task , j , MPI_COMM_WORLD , &Stat1);
  				for (int k = 2 ; k < Lz-2 ; k++) {
  					for (int l = 0 ; l < 15 ; l++) {
  						field_M[0][col][k-2][l] = aux[k][l];
  					}
  				}
  			}
  			MPI_Barrier(MPI_COMM_WORLD);
  		}

  	}

  }


  void passing_to_MASTER_nphase (double ****field_M ,double field[Lx][Ly][Lz][nphase])
  {
  	MPI_Status Stat1;
  	int col;

  	double aux[Lz][nphase];

  	if (taskid == MASTER) {
  		for (int j=2; j<Ly-2; j++){
  			for (int k=2; k<Lz-2; k++){
  				for (int l=0; l<nphase; l++) {
  					field_M[0][j-2][k-2][l]=field[0][j][k][l];
  				}
  			}
  		}
  	}

  	MPI_Barrier(MPI_COMM_WORLD);


  	for ( int task=1; task<numtasks; task++){
  		for (int j = 2 ; j < Ly-2 ; j++) {
  			if (taskid==task) MPI_Send(&field[0][j][0][0], 1, columntype_nphaseM , MASTER, j , MPI_COMM_WORLD);
  			else if (taskid==MASTER)  {
  				col = task*(Ly-4) + j-2;
  				MPI_Recv(&aux , 1 , columntype_nphaseM , task , j , MPI_COMM_WORLD , &Stat1);
  				for (int k = 2 ; k < Lz-2 ; k++) {
  					for (int l = 0 ; l < nphase ; l++) {
  						field_M[0][col][k-2][l] = aux[k][l];
  					}
  				}
  			}
  			MPI_Barrier(MPI_COMM_WORLD);
  		}

  	}

  }

/*
 * 	Lattice Boltzmann
 */

/* initialization */
void initialize(void) {
    int i, j, k, l;

    e[0][0] = 0;
    e[0][1] = 0;
    e[0][2] = 0;

    e[1][0] = 1;
    e[1][1] = 0;
    e[1][2] = 0;

    e[2][0] = 0;
    e[2][1] = 1;
    e[2][2] = 0;

    e[3][0] = -1;
    e[3][1] = 0;
    e[3][2] = 0;

    e[4][0] = 0;
    e[4][1] = -1;
    e[4][2] = 0;

    e[5][0] = 0;
    e[5][1] = 0;
    e[5][2] = 1;

    e[6][0] = 0;
    e[6][1] = 0;
    e[6][2] = -1;

    e[7][0] = 1;
    e[7][1] = 1;
    e[7][2] = 1;

    e[8][0] = -1;
    e[8][1] = 1;
    e[8][2] = 1;

    e[9][0] = -1;
    e[9][1] = -1;
    e[9][2] = 1;

    e[10][0] = 1;
    e[10][1] = -1;
    e[10][2] = 1;

    e[11][0] = 1;
    e[11][1] = 1;
    e[11][2] = -1;

    e[12][0] = -1;
    e[12][1] = 1;
    e[12][2] = -1;

    e[13][0] = -1;
    e[13][1] = -1;
    e[13][2] = -1;

    e[14][0] = 1;
    e[14][1] = -1;
    e[14][2] = -1;

    for (i = 0; i < Lx; i++) {
      if (i == Lx-1) {iupa[i]  = 0;}		else {iupa[i]  = i+1;}
      if (i == 0)    {idwna[i] = Lx-1;}	else {idwna[i] = i-1;}
      for (j = 1; j < Ly-1; j++) {
        //if (j == Ly-1) {jupa[j]  = 0;}		else {jupa[j]  = j+1;}
        //if (j == 0)    {jdwna[j] = Ly-1;}	else {jdwna[j] = j-1;}
        jupa[j]  = j+1;
        jdwna[j] = j-1;
        for (k = 1; k < Lz-1; k++) {
          //if (k == Lz-1) {kupa[k]  = 0;}		else {kupa[k]  = k+1;}
          //if (k == 0)    {kdwna[k] = Lz-1;}	else {kdwna[k] = k-1;}
          kupa[k]  = k+1;
          kdwna[k] = k-1;

          density[i][j][k] = densityinit;
          ux[i][j][k] = 0.0;
          uy[i][j][k] = 0.0;
          uz[i][j][k] = 0.0;

        }
      }
    }

    MPI_Barrier(MPI_COMM_WORLD);
    passing_field(density);

	if (taskid==MASTER){
		for (l = 0; l < nphase; l++) {
   			Theta[l] = randn(0.0,twoPi);	
		}
	}
	
	MPI_Bcast(&Theta[0], nphase, MPI_DOUBLE, MASTER, MPI_COMM_WORLD);


  // Allocating global 3D arrays  
	if (taskid == MASTER){
	
	    ux_M = (double ***)malloc(Lx * sizeof( double ** ));
	    for (int i = 0 ; i < Lx ; i++) {
	      ux_M[i] = (double **)malloc(Ly_M * sizeof( double * ));
	      for ( int j = 0 ; j < Ly_M ; j++) {
					ux_M[i][j] = (double *)malloc(Lz_M * sizeof( double  ));
	      }
	    }


	    uy_M = (double ***)malloc(Lx * sizeof( double **));
	    for (int i = 0 ; i < Lx ; i++) {
	      uy_M[i] = (double **)malloc(Ly_M * sizeof( double * ));
	      for ( int j = 0 ; j < Ly_M ; j++) {
					uy_M[i][j] = (double *)malloc(Lz_M * sizeof( double  ));
	      }
	    }


	    uz_M = (double ***)malloc(Lx * sizeof( double ** ));
	    for (int i = 0 ; i < Lx ; i++) {
	      uz_M[i] = (double **)malloc(Ly_M * sizeof( double * ));
	      for ( int j = 0 ; j < Ly_M ; j++) {
					uz_M[i][j] = (double *)malloc(Lz_M * sizeof( double ));
	      }
	    }


	    phi_total_M = (double ***)malloc(Lx * sizeof( double ** ));
	    for (int i = 0 ; i < Lx ; i++) {
	      phi_total_M[i] = (double **)malloc(Ly_M * sizeof( double * ));
	      for ( int j = 0 ; j < Ly_M ; j++) {
					phi_total_M[i][j] = (double *)malloc(Lz_M * sizeof( double ));
	      }
	    }
	
			phiBW_M = (double ****)malloc(Lx * sizeof( double ** ));
	    for (int i = 0 ; i < Lx ; i++) {
	      phiBW_M[i] = (double ***)malloc(Ly_M * sizeof( double * ));
	      for ( int j = 0 ; j < Ly_M ; j++) {
					phiBW_M[i][j] = (double **)malloc(Lz_M * sizeof( double ));
					for ( int k = 0 ; k < Lz_M ; k++) {
          	phiBW_M[i][j][k] = (double *)malloc(nphase * sizeof( double ));
        	}
	      }
	    }
	    
	    phiBW_total_M = (double ***)malloc(Lx * sizeof( double ** ));
	    for (int i = 0 ; i < Lx ; i++) {
	      phiBW_total_M[i] = (double **)malloc(Ly_M * sizeof( double * ));
	      for ( int j = 0 ; j < Ly_M ; j++) {
				phiBW_total_M[i][j] = (double *)malloc(Lz_M * sizeof( double ));
	      }
	    }
	 }
		

/*    phi_M = (double ****)malloc(Lx * sizeof( double *** ));
    for (int i = 0 ; i < Lx ; i++) {
      phi_M[i] = (double ***)malloc(Ly_M * sizeof( double ** ));
      for ( int j = 0 ; j < Ly_M ; j++) {
        phi_M[i][j] = (double **)malloc(Lz_M * sizeof( double * ));
        for ( int k = 0 ; k < Lz_M ; k++) {
          phi_M[i][j][k] = (double *)malloc(nphase * sizeof( double ));
        }
      }
    }

    f_M = (double ****)malloc(Lx * sizeof( double *** ));
    for (int i = 0 ; i < Lx ; i++) {
      f_M[i] = (double ***)malloc(Ly_M * sizeof( double ** ));
      for ( int j = 0 ; j < Ly_M ; j++) {
        f_M[i][j] = (double **)malloc(Lz_M * sizeof( double * ));
        for ( int k = 0 ; k < Lz_M ; k++) {
          f_M[i][j][k] = (double *)malloc(15 * sizeof( double ));
        }
      }
    }
*/

}


/* calculate observables */
void observables() {
    int i, j, k, l,jmod,kmod;
    int iup, idwn;
    int jup, jdwn;
    int kup, kdwn;
    double dphidy, dphidy_min;
    double Rxd, Ryd, Rzd;
    double integral_phi_total;

    /* calculate local density and velocity */

    for (l = 0; l < nphase; l++) {

      Rx[l] = 0.0;
      Ry[l] = 0.0;
      Rz[l] = 0.0;
      Vx[l] = 0.0;
      Vy[l] = 0.0;
      Vz[l] = 0.0;

      phi_average[l] = 0.0;
      phi_average_M[l] = 0.0;
      phi_total_inside[l] = 0.0;
      Area[l] = 0.0;
      Area_M[l] = 0.0;

    }

    for (i = 0; i < Lx; i++) {
      for (j = 2; j < Ly-2; j++) {
	jmod=j-2+(Ly-4)*taskid;
            for (k = 2; k < Lz-2; k++) {
		kmod=k-2;

		phi_total[i][j][k]=0.0;

		for (l = 0; l < nphase; l++) {
        		phi_total[i][j][k] += phi[i][j][k][l];
		    	phi_average[l] += phi[i][j][k][l];
		    	if (phi[i][j][k][l] > 1.0){
		      		Rx[l] += phi[i][j][k][l] * i;
		 	        Ry[l] += phi[i][j][k][l] * jmod;
		      		Rz[l] += phi[i][j][k][l] * kmod;
		      		Vx[l] += phi[i][j][k][l]*(ux[i][j][k]);
		      		Vy[l] += phi[i][j][k][l]*(uy[i][j][k]);
		      		Vz[l] += phi[i][j][k][l]*(uz[i][j][k]);
		      		Area[l] += 1.0;
		      		phi_total_inside[l] += phi[i][j][k][l];
        		}
		}
            }
        }
    }

    // Sending to master processor
for (l = 0; l < nphase; l++) {
  	MPI_Allreduce(&Area[l], &Area_M[l], 1, MPI_DOUBLE, MPI_SUM , MPI_COMM_WORLD);
  	MPI_Allreduce(&phi_total_inside[l], &phi_total_inside_M[l], 1, MPI_DOUBLE, MPI_SUM , MPI_COMM_WORLD);
    	MPI_Allreduce(&phi_average[l], &phi_average_M[l], 1, MPI_DOUBLE , MPI_SUM, MPI_COMM_WORLD);
  	MPI_Allreduce(&Rx[l], &Rx_M[l], 1, MPI_DOUBLE, MPI_SUM, MPI_COMM_WORLD);
  	MPI_Allreduce(&Ry[l], &Ry_M[l], 1, MPI_DOUBLE, MPI_SUM, MPI_COMM_WORLD);
  	MPI_Allreduce(&Rz[l], &Rz_M[l], 1, MPI_DOUBLE, MPI_SUM, MPI_COMM_WORLD);
   	MPI_Allreduce(&Vx[l], &Vx_M[l], 1, MPI_DOUBLE, MPI_SUM, MPI_COMM_WORLD);
    	MPI_Allreduce(&Vy[l], &Vy_M[l], 1, MPI_DOUBLE, MPI_SUM, MPI_COMM_WORLD);
    	MPI_Allreduce(&Vz[l], &Vz_M[l], 1, MPI_DOUBLE, MPI_SUM, MPI_COMM_WORLD);
}

    for (l = 0; l < nphase; l++) {
        phi_average_M[l] = phi_average_M[l] / (Lx * Ly_M * Lz_M);

        Rx[l] = Rx_M[l] / phi_total_inside_M[l];
        Ry[l] = Ry_M[l] / phi_total_inside_M[l];
        Rz[l] = Rz_M[l] / phi_total_inside_M[l];
        Vx[l] = Vx_M[l] / phi_total_inside_M[l];
        Vy[l] = Vy_M[l] / phi_total_inside_M[l];
        Vz[l] = Vz_M[l] / phi_total_inside_M[l];
        Vmag[l] = sqrt(Vx[l]*Vx[l] + Vy[l]*Vy[l] + Vz[l]*Vz[l]);
        R_yz[l] = sqrt(Ry[l]*Ry[l] + Rz[l]*Rz[l]);

    }


    passing_field(ux);
    passing_field(uy);
    passing_field(uz);
    passing_field(phi_total);
}

/*
 *	Binary Fluid
 */

/* initialization */
void initializephi(void) {
    int i, j, k, l;
    int imod, jmod,kmod;
    int R1, R2;
    int Dy;
    int Dz;

    for (l = 0; l < nphase; l++) {
        for (i = 0; i < Lx; i++) {
            for (j = 2; j < Ly-2; j++) {
                for (k = 2; k < Lz-2; k++) {

                    imod=i;
                    jmod=(Ly-4)*taskid + j-2;
                    kmod=k-2;

                    phiold[i][j][k][l] = 0.0;

		    /*
#if DROPLET
		    Dy = (l%4)*Ly/4;
		    Dz = l/4*Lz/4;
                    R1 = sqrt((i-Lx/2)*(i-Lx/2) + (j-Ly/9-Dy)*(j-Ly/9-Dy) + (k-Lz/9-Dz)*(k-Lz/9-Dz));
                    if (R1 < radius) {
		        phi[i][j][k][l] = 2.0;
		    } else {
		        phi[i][j][k][l] = 0.0;
		    }


#endif
		    */


#if BC
        Dy = (l%5)*Ly/5;
		    Dz = l/5*Lz/5;
                    R1 = sqrt((i-Lx/2)*(i-Lx/2) + (j-Ly/9)*(j-Ly/9) + (k-0.07*Dz)*(k-0.07*Dz));
                    if (R1 < radius) {
		        phi[i][j][k][0] = 2.0;
		    } else {
		        phi[i][j][k][0] = 0.0;
		    }
		    R1 = sqrt((i-Lx/2)*(i-Lx/2) + (j-Ly/3.22)*(j-Ly/3.22) + (k-0.07*Dz)*(k-0.07*Dz));
                    if (R1 < radius) {
		        phi[i][j][k][1] = 2.0;
		    } else {
		        phi[i][j][k][1] = 0.0;
		    }
		     R1 = sqrt((i-Lx/2)*(i-Lx/2) + (j-Ly/1.95)*(j-Ly/1.95) + (k-0.07*Dz)*(k-0.07*Dz));
                    if (R1 < radius) {
		        phi[i][j][k][2] = 2.0;
		    } else {
		        phi[i][j][k][2] = 0.0;
		    }
		    R1 = sqrt((i-Lx/2)*(i-Lx/2) + (j-Ly/1.4)*(j-Ly/1.4) + (k-0.07*Dz)*(k-0.07*Dz));
                    if (R1 < radius) {
		        phi[i][j][k][3] = 2.0;
		    } else {
		        phi[i][j][k][3] = 0.0;
		    }
		     R1 = sqrt((i-Lx/2)*(i-Lx/2) + (j-Ly/1.1)*(j-Ly/1.1) + (k-0.07*Dz)*(k-0.07*Dz));
                    if (R1 < radius) {
		        phi[i][j][k][4] = 2.0;
		    } else {
		        phi[i][j][k][4] = 0.0;
		    }
		    R1 = sqrt((i-Lx/2)*(i-Lx/2) + (j-Ly/9)*(j-Ly/9) + (k-0.24*Dz)*(k-0.24*Dz));
                    if (R1 < radius) {
		        phi[i][j][k][5] = 2.0;
		    } else {
		        phi[i][j][k][5] = 0.0;
		    }
		    R1 = sqrt((i-Lx/2)*(i-Lx/2) + (j-Ly/3.22)*(j-Ly/3.22) + (k-0.24*Dz)*(k-0.24*Dz));
                    if (R1 < radius) {
		        phi[i][j][k][6] = 2.0;
		    } else {
		        phi[i][j][k][6] = 0.0;
		    }
		     R1 = sqrt((i-Lx/2)*(i-Lx/2) + (j-Ly/1.95)*(j-Ly/1.95) + (k-0.24*Dz)*(k-0.24*Dz));
                    if (R1 < radius) {
		        phi[i][j][k][7] = 2.0;
		    } else {
		        phi[i][j][k][7] = 0.0;
		    }
		    R1 = sqrt((i-Lx/2)*(i-Lx/2) + (j-Ly/1.4)*(j-Ly/1.4) + (k-0.24*Dz)*(k-0.24*Dz));
                    if (R1 < radius) {
		        phi[i][j][k][8] = 2.0;
		    } else {
		        phi[i][j][k][8] = 0.0;
		    }
		     R1 = sqrt((i-Lx/2)*(i-Lx/2) + (j-Ly/1.1)*(j-Ly/1.1) + (k-0.24*Dz)*(k-0.24*Dz));
                    if (R1 < radius) {
		        phi[i][j][k][9] = 2.0;
		    } else {
		        phi[i][j][k][9] = 0.0;
		    }
		    R1 = sqrt((i-Lx/2)*(i-Lx/2) + (j-Ly/9)*(j-Ly/9) + (k-0.408*Dz)*(k-0.408*Dz));
                    if (R1 < radius) {
		        phi[i][j][k][10] = 2.0;
		    } else {
		        phi[i][j][k][10] = 0.0;
		    }
		    R1 = sqrt((i-Lx/2)*(i-Lx/2) + (j-Ly/3.22)*(j-Ly/3.22) + (k-0.408*Dz)*(k-0.408*Dz));
                    if (R1 < radius) {
		        phi[i][j][k][11] = 2.0;
		    } else {
		        phi[i][j][k][11] = 0.0;
		    }
		     R1 = sqrt((i-Lx/2)*(i-Lx/2) + (j-Ly/1.95)*(j-Ly/1.95) + (k-0.408*Dz)*(k-0.408*Dz));
                    if (R1 < radius) {
		        phi[i][j][k][12] = 2.0;
		    } else {
		        phi[i][j][k][12] = 0.0;
		    }
		    R1 = sqrt((i-Lx/2)*(i-Lx/2) + (j-Ly/1.4)*(j-Ly/1.4) + (k-0.408*Dz)*(k-0.408*Dz));
                    if (R1 < radius) {
		        phi[i][j][k][13] = 2.0;
		    } else {
		        phi[i][j][k][13] = 0.0;
		    }
		     R1 = sqrt((i-Lx/2)*(i-Lx/2) + (j-Ly/1.1)*(j-Ly/1.1) + (k-0.408*Dz)*(k-0.408*Dz));
                    if (R1 < radius) {
		        phi[i][j][k][14] = 2.0;
		    } else {
		        phi[i][j][k][14] = 0.0;
		    }
		    R1 = sqrt((i-Lx/2)*(i-Lx/2) + (j-Ly/9)*(j-Ly/9) + (k-0.585*Dz)*(k-0.585*Dz));
		    if (R1 < radius) {
		        phi[i][j][k][15] = 2.0;
		    } else {
		        phi[i][j][k][15] = 0.0;
		    }
		    R1 = sqrt((i-Lx/2)*(i-Lx/2) + (j-Ly/3.22)*(j-Ly/3.22) + (k-0.585*Dz)*(k-0.585*Dz));
                    if (R1 < radius) {
		        phi[i][j][k][16] = 2.0;
		    } else {
		        phi[i][j][k][16] = 0.0;
		    }
		     R1 = sqrt((i-Lx/2)*(i-Lx/2) + (j-Ly/1.95)*(j-Ly/1.95) + (k-0.585*Dz)*(k-0.585*Dz));
                    if (R1 < radius) {
		        phi[i][j][k][17] = 2.0;
		    } else {
		        phi[i][j][k][17] = 0.0;
		    }
		    R1 = sqrt((i-Lx/2)*(i-Lx/2) + (j-Ly/1.4)*(j-Ly/1.4) + (k-0.585*Dz)*(k-0.585*Dz));
                    if (R1 < radius) {
		        phi[i][j][k][18] = 2.0;
		    } else {
		        phi[i][j][k][18] = 0.0;
		    }
		     R1 = sqrt((i-Lx/2)*(i-Lx/2) + (j-Ly/1.1)*(j-Ly/1.1) + (k-0.585*Dz)*(k-0.585*Dz));
                    if (R1 < radius) {
		        phi[i][j][k][19] = 2.0;
		    } else {
		        phi[i][j][k][19] = 0.0;
		    }
		    	    R1 = sqrt((i-Lx/2)*(i-Lx/2) + (j-Ly/9)*(j-Ly/9) + (k-0.75*Dz)*(k-0.75*Dz));
		    if (R1 < radius) {
		        phi[i][j][k][20] = 2.0;
		    } else {
		        phi[i][j][k][20] = 0.0;
		    }
		    R1 = sqrt((i-Lx/2)*(i-Lx/2) + (j-Ly/3.22)*(j-Ly/3.22) + (k-0.75*Dz)*(k-0.75*Dz));
                    if (R1 < radius) {
		        phi[i][j][k][21] = 2.0;
		    } else {
		        phi[i][j][k][21] = 0.0;
		    }
		     R1 = sqrt((i-Lx/2)*(i-Lx/2) + (j-Ly/1.95)*(j-Ly/1.95) + (k-0.75*Dz)*(k-0.75*Dz));
                    if (R1 < radius) {
		        phi[i][j][k][22] = 2.0;
		    } else {
		        phi[i][j][k][22] = 0.0;
		    }
		    R1 = sqrt((i-Lx/2)*(i-Lx/2) + (j-Ly/1.4)*(j-Ly/1.4) + (k-0.75*Dz)*(k-0.75*Dz));
                    if (R1 < radius) {
		        phi[i][j][k][23] = 2.0;
		    } else {
		        phi[i][j][k][23] = 0.0;
		    }
		     R1 = sqrt((i-Lx/2)*(i-Lx/2) + (j-Ly/1.1)*(j-Ly/1.1) + (k-0.75*Dz)*(k-0.75*Dz));
                    if (R1 < radius) {
		        phi[i][j][k][24] = 2.0;
		    } else {
		        phi[i][j][k][24] = 0.0;
		    }
		    R1 = sqrt((i-Lx/2)*(i-Lx/2) + (j-Ly/9)*(j-Ly/9) + (k-0.92*Dz)*(k-0.92*Dz));
                    if (R1 < radius) {
		        phi[i][j][k][25] = 2.0;
		    } else {
		        phi[i][j][k][25] = 0.0;
		    }
		    R1 = sqrt((i-Lx/2)*(i-Lx/2) + (j-Ly/3.22)*(j-Ly/3.22) + (k-0.92*Dz)*(k-0.92*Dz));
                    if (R1 < radius) {
		        phi[i][j][k][26] = 2.0;
		    } else {
		        phi[i][j][k][26] = 0.0;
		    }
		    R1 = sqrt((i-Lx/2)*(i-Lx/2) + (j-Ly/1.95)*(j-Ly/1.95) + (k-0.92*Dz)*(k-0.92*Dz));
                    if (R1 < radius) {
		        phi[i][j][k][27] = 2.0;
		    } else {
		        phi[i][j][k][27] = 0.0;
		    }
		        R1 = sqrt((i-Lx/2)*(i-Lx/2) + (j-Ly/1.4)*(j-Ly/1.4) + (k-0.92*Dz)*(k-0.92*Dz));
                    if (R1 < radius) {
		        phi[i][j][k][28] = 2.0;
		    } else {
		        phi[i][j][k][28] = 0.0;
		    }
		        R1 = sqrt((i-Lx/2)*(i-Lx/2) + (j-Ly/1.1)*(j-Ly/1.1) + (k-0.92*Dz)*(k-0.92*Dz));
                    if (R1 < radius) {
		        phi[i][j][k][29] = 2.0;
		    } else {
		        phi[i][j][k][29] = 0.0;
		    }
#endif


		}
            }
        }
    }
}

/* calculate chemical potential */
void phi_function(void) {
    int i, j, k, l, m;
    int iup, jup, kup;
    int iup2, jup2, kup2;
    int idwn, jdwn, kdwn;
    int idwn2, jdwn2, kdwn2;

    double dphidx, dphidy, dphidz;
    double gradphisq, phil, f;
    double vx, vy, vz;
    double vxdphidx, vydphidy, vzdphidz;
    double vxdmdx, vydmdy, vzdmdz;
    double freeE;

    double divu;
    

	if (taskid==MASTER){
		for (l = 0; l < nphase; l++) {
   			Theta[l] += randn(0.0,sqrt(2.0*Dr));	
		}
	}
	
	MPI_Bcast(&Theta[0], nphase, MPI_DOUBLE, MASTER, MPI_COMM_WORLD);


    /* find chemical potential */

    for (i = 0; i < Lx; i++) {
        for (j = 2; j < Ly-2; j++) {
            for (k = 2; k < Lz-2; k++) {
                for (l = 0; l < nphase; l++) {
                    laplacianphi[i][j][k][l] = laplacian_n(phi, i, j, k, l);
                }
            }
        }
    }


#if BC
    for (i = 0; i < Lx; i++) {
        for (j = 2; j < Ly-2; j++) {
            for (l = 0; l < nphase; l++) {
                laplacianphi[i][j][0][l] = laplacianphi[i][j][1][l];
                laplacianphi[i][j][Lz - 1][l] = laplacianphi[i][j][Lz - 2][l];
            }
        }
    }
#endif


    for (i = 0; i < Lx; i++) {
			for (j = 2; j < Ly-2; j++) {
				for (k = 2; k < Lz-2; k++) {
					for (l = 0; l < nphase; l++) {
						mu[i][j][k][l] = alpha2phi*(phi[i][j][k][l]*phi[i][j][k][l]*phi[i][j][k][l] - 3.0*phi[i][j][k][l]*phi[i][j][k][l] + 2.0*phi[i][j][k][l]) - Kphi*laplacianphi[i][j][k][l];
						for (m = 0; m < nphase; m++) {
	     				if (m != l) {
	           		mu[i][j][k][l] += epsilon*phi[i][j][k][m]*phi[i][j][k][m]*phi[i][j][k][l];
	           		mu[i][j][k][l] += -Kadh*laplacianphi[i][j][k][m];	
       				}
       			}
          }
        }
      }
    }

    passing_nphase(mu);


    for (i = 0; i < Lx; i++) {
        for (j = 2; j < Ly-2; j++) {
            for (k = 2; k < Lz-2; k++) {
                for (l = 0; l < nphase; l++) {
                    iup = iupa[i];
                    iup2 = iupa[iupa[i]];

                    jup = jupa[j];
                    jup2 = jupa[jupa[j]];

                    kup = kupa[k];
                    kup2 = kupa[kupa[k]];

                    idwn = idwna[i];
                    idwn2 = idwna[idwna[i]];

                    jdwn = jdwna[j];
                    jdwn2 = jdwna[jdwna[j]];

                    kdwn = kdwna[k];
                    kdwn2 = kdwna[kdwna[k]];

                    vx = 0.0;
                    vy = v0*cos(Theta[l]);
                    vz = v0*sin(Theta[l]);

                    phil = phi[i][j][k][l];

                    /* upwind scheme */
                    vxdphidx = max(vx, 0.0)*(2.0 * phi[iup][j][k][l] + 3.0 * phi[i][j][k][l] - 6.0 * phi[idwn][j][k][l] + phi[idwn2][j][k][l]) / 6.0 +
                            min(vx, 0.0)*(-phi[iup2][j][k][l] + 6.0 * phi[iup][j][k][l] - 3.0 * phi[i][j][k][l] - 2.0 * phi[idwn][j][k][l]) / 6.0;
                    vydphidy = max(vy, 0.0)*(2.0 * phi[i][jup][k][l] + 3.0 * phi[i][j][k][l] - 6.0 * phi[i][jdwn][k][l] + phi[i][jdwn2][k][l]) / 6.0 +
                            min(vy, 0.0)*(-phi[i][jup2][k][l] + 6.0 * phi[i][jup][k][l] - 3.0 * phi[i][j][k][l] - 2.0 * phi[i][jdwn][k][l]) / 6.0;
                    vzdphidz = max(vz, 0.0)*(2.0 * phi[i][j][kup][l] + 3.0 * phi[i][j][k][l] - 6.0 * phi[i][j][kdwn][l] + phi[i][j][kdwn2][l]) / 6.0 +
                            min(vz, 0.0)*(-phi[i][j][kup2][l] + 6.0 * phi[i][j][kup][l] - 3.0 * phi[i][j][k][l] - 2.0 * phi[i][j][kdwn][l]) / 6.0;

                    divu = dx_(ux, i, j, k) + dy_(uy, i, j, k) + dz_(uz, i, j, k);

                    h_phi[i][j][k][l] = -vxdphidx - vydphidy - vzdphidz - phil*divu - M*mu[i][j][k][l];
                }
            }
        }
    }


}

/* predictor-corrector for phi */
void updatephi0(double phipr[Lx][Ly][Lz][nphase], double phiold[Lx][Ly][Lz][nphase], int n) {
    int i, j, k, l;
    int iup, jup, kup;
    int idwn, jdwn, kdwn;

    for (i = 0; i < Lx; i++) {
        for (j = 2; j < Ly-2; j++) {
            for (k = 2; k < Lz-2; k++) {
                for (l = 0; l < nphase; l++) {
                    phipr[i][j][k][l] = phiold[i][j][k][l] + dt * h_phi[i][j][k][l];

                    h_phiold[i][j][k][l] = h_phi[i][j][k][l];
                }
            }
        }
    }

passing_nphase(phi);

MPI_Barrier(MPI_COMM_WORLD);


}

void updatephi(double phinew[Lx][Ly][Lz][nphase], double phiold[Lx][Ly][Lz][nphase])
{
	int i, j, k,l;
	int iup,jup,kup;
	int idwn,jdwn,kdwn;
	double dphidz;

	for (i = 0; i < Lx; i++) {
		for (j = 2; j < Ly-2; j++) {
		    for (k = 2; k < Lz-2; k++) {
		        for (l = 0; l < nphase; l++) {
				phinew[i][j][k][l] = phiold[i][j][k][l] + 0.5*dt*(h_phi[i][j][k][l] + h_phiold[i][j][k][l]);
			}
		    }
		}
	}
	
	
passing_nphase(phinew);
}


void plot_phi (int n){

	int i,j,k,l;
	sprintf(filename1, "config/plot_phi.txt.%d", n);
	output1 = fopen(filename1, "w");

	for (i = 0; i < Lx; i++){
	    for (j = 0; j < Ly; j++){
		for (k = 0;k < Lz; k++){
			for (l = 0; l < nphase; l++){
		        fprintf(output1, "%d %d %d %d %E %E \n",
			i, j, k,l, phi[i][j][k][l], mu[i][j][k][l]);
			}
		fprintf(output1, "\n");
		}
	   fprintf(output1, "\n");
	}
	fprintf(output1, "\n");
     }
    fclose(output1);
}

void correction(int n) {
    double momentum[3];
    int i, j, k, l;

    momentum[0] = 0.0;
    momentum[1] = 0.0;
    momentum[2] = 0.0;

    for (i = 0; i < Lx; i++) {
        for (j = 2; j < Ly-2; j++) {
            for (k = 2; k < Lz-2; k++) {
                momentum[0] = momentum[0] + density[i][j][k] * ux[i][j][k];
                momentum[1] = momentum[1] + density[i][j][k] * uy[i][j][k];
                momentum[2] = momentum[2] + density[i][j][k] * uz[i][j][k];

                for (l = 0; l < nphase; l++) {
                    phi[i][j][k][l] += phi_average0[l] - phi_average_M[l];

                    if (phi[i][j][k][l] > 1.0) {
                        phi[i][j][k][l] += (phi_total_inside0[l] - phi_total_inside_M[l]) / Area_M[l];
                    }
                    if (phi[i][j][k][l] < 1.0) {
                        phi[i][j][k][l] -= (phi_total_inside0[l] - phi_total_inside_M[l]) / ((double)((Lx * Ly_M * Lz_M) - Area_M[l]));
                    }
                }
            }
        }
    }


    if (taskid == MASTER && n % stepskip_cm == 0) {
        output1 = fopen("correction.txt", "a");
        fprintf(output1, "%d %E %E %E %E %E \n", n, momentum[0], momentum[1], momentum[2], phi_average_M[0], phi_total_inside_M[0]);
        fclose(output1);
    }

passing_nphase(phi);

}


void add_perturbation(void) {
    int i, j, k, l;

    for (i = 0; i < Lx; i++) {
        for (j = 0; j < Ly; j++) {
            for (k = 0; k < Lz; k++) {
                for (l = 0; l < nphase; l++) {
                    //Px[i][j][k][l] = Px[i][j][k][l] + 0.1 * (0.5 - drand48())*2.0;
                    //Py[i][j][k][l] = Py[i][j][k][l] + 0.1 * (0.5 - drand48())*2.0;
                    //Pz[i][j][k][l] = Pz[i][j][k][l] + 0.01*(0.5 - drand48())*2.0;
                }
            }
        }
    }
}

void plotV_Ry(int n) {
    int j;

    sprintf(filename1, "config/V_Ry%f.txt", zeta);
    output1 = fopen(filename1, "a");

    fprintf(output1, "%d %E %E %E %E %E %E %E %E %E %E %E %E %E %E %E %E %E %E %E %E %E %E %E %E %E %E %E %E %E %E \n", n, Ry[0], Ry[1],Ry[2], Ry[3],Ry[4],Ry[5],Ry[6],Ry[7],Ry[8],Ry[9], Ry[10],Ry[11],Ry[12],Ry[13],Ry[14],Ry[15], Ry[16],Ry[17],Ry[18],Ry[19],Ry[20],Ry[21], Ry[22], Ry[23], Ry[24],Ry[25], Ry[26], Ry[27], Ry[28], Ry[29]);
    fclose(output1);
}

void plotV_Rz(int n) {
    int j;

    sprintf(filename1, "config/V_Rz%f.txt", zeta);
    output1 = fopen(filename1, "a");

    fprintf(output1, "%d %E %E %E %E %E %E %E %E %E %E %E %E %E %E %E %E %E %E %E %E %E %E %E %E %E %E %E %E %E %E \n", n, Rz[0], Rz[1],Rz[2], Rz[3],Rz[4],Ry[5],Rz[6],Rz[7],Rz[8],Rz[9], Rz[10],Rz[11],Rz[12],Rz[13],Rz[14],Rz[15],Rz[16],Rz[17],Rz[18],Rz[19],Rz[20],Rz[21],Rz[22],Rz[23],Rz[24],Rz[25],Rz[26], Rz[27], Rz[28], Rz[29]);
    fclose(output1);
}

void plotV_Vy(int n) {
    int j;

    sprintf(filename1, "config/V_Vy%f.txt", zeta);
    output1 = fopen(filename1, "a");

    fprintf(output1, "%d %E %E %E %E %E %E %E %E %E %E %E %E %E %E %E %E %E %E %E %E %E %E %E %E %E %E %E %E %E %E \n", n, Vy[0], Vy[1],Vy[2], Vy[3],Vy[4],Vy[5],Vy[6],Vy[7],Vy[8],Vy[9], Vy[10],Vy[11],Vy[12],Vy[13],Vy[14],Vy[15], Vy[16],Vy[17],Vy[18],Vy[19],Vy[20],Vy[21], Vy[22], Vy[23], Vy[24],Vy[25],Vy[26],Vy[27],Vy[28],Vy[29]);
    fclose(output1);
}

void plotV_Vz(int n) {
    int j;

    sprintf(filename1, "config/V_Vz%f.txt", zeta);
    output1 = fopen(filename1, "a");

    fprintf(output1, "%d %E %E %E %E %E %E %E %E %E %E %E %E %E %E %E %E %E %E %E %E %E %E %E %E %E %E %E %E %E %E \n", n, Vz[0], Vz[1],Vz[2],Vz[3],Vz[4],Vz[5],Vz[6],Vz[7],Vz[8],Vz[9],Vz[10],Vz[11],Vz[12],Vz[13],Vz[14],Vz[15],Vz[16],Vz[17],Vz[18],Vz[19],Vz[20],Vz[21],Vz[22],Vz[23],Vz[24],Vz[25],Vz[26],Vz[27],Vz[28],Vz[29]);
    fclose(output1);
}
/*
 *	mathematical functions
 */
double max(double x, double y) {
    if (x > y) {
        return x;
    } else {
        return y;
    }
}
double min(double x, double y) {
    if (x > y) {
        return y;
    } else {
        return x;
    }
}


void cm(double phi[Lx][Ly][Lz][nphase], int n) {
    
	double xpr,ypr,zpr, rprsq;
	double vxpr,vypr,vzpr;
	double phil;
    	double m[3][3],d[3],v[3][3];
	int nrots,emax,enxt, emin;
	double AP=0.0,APpr=0.0, BP=0.0, BPpr=0.0, CP=0.0, CPpr=0.0;
	double AP_M=0.0,APpr_M=0.0, BP_M=0.0, BPpr_M=0.0, CP_M=0.0, CPpr_M=0.0;
	double phi_in;
	
	double imod,jmod,kmod;


	double pi;
	double x_cm;
	double y_cm[nphase];
	double z_cm[nphase];
	double x_cm_1;
	double x_cm_2;
	double y_cm_1[nphase],YY_cm_1[nphase];
	double y_cm_2[nphase],YY_cm_2[nphase];
	double z_cm_1[nphase],ZZ_cm_1[nphase];
	double z_cm_2[nphase],ZZ_cm_2[nphase];
	double sum_phi[nphase],sum_phi_M[nphase];
	double y_cm_file;
	double z_cm_file;
	//x_cm=0.;
	
	for (int l=0; l<nphase; l++){
        y_cm[l]=0.0;
    	z_cm[l]=0.0;
        
        //x_cm_1=0.;
        //x_cm_2=0.;
        y_cm_1[l]=0.0;
        y_cm_2[l]=0.0;
        z_cm_1[l]=0.0;
        z_cm_2[l]=0.0;
        
        YY_cm_1[l]=0.0;
        YY_cm_2[l]=0.0;
        ZZ_cm_1[l]=0.0;
        ZZ_cm_2[l]=0.0;
        
	    sum_phi[l]=0.0;
	    sum_phi_M[l]=0.0;
	}
	
	pi=Pi;
	


	for (int i = 0; i < Lx; i++) {
	  for (int j = 2; j < Ly-2; j++) {
	    for (int k = 2; k < Lz-2; k++) {
	        jmod = j-2 + (Ly-4)*taskid;
	        kmod = k-2;

	        for (int l=0; l<nphase; l++){
	      		y_cm_1[l] += cos((jmod/(Ly_M-1))*twoPi)*phi[i][j][k][l];
    			y_cm_2[l] += sin((jmod/(Ly_M-1))*twoPi)*phi[i][j][k][l];
    
    			z_cm_1[l] += cos((kmod/(Lz_M-1))*twoPi)*phi[i][j][k][l];
    			z_cm_2[l] += sin((kmod/(Lz_M-1))*twoPi)*phi[i][j][k][l];
    
    	        	sum_phi[l]+=phi[i][j][k][l];
	        }
        }
	  }
	 }
	 
	 
	 
	for (int l=0; l<nphase; l++){
	    	MPI_Allreduce(&sum_phi[l],&sum_phi_M[l],1,MPI_DOUBLE,MPI_SUM,MPI_COMM_WORLD);
	}
	
	for (int l=0; l<nphase; l++){
		y_cm_1[l] = y_cm_1[l]/sum_phi_M[l];
	     	y_cm_2[l] = y_cm_2[l]/sum_phi_M[l];
     	
		z_cm_1[l] = z_cm_1[l]/sum_phi_M[l];
	     	z_cm_2[l] = z_cm_2[l]/sum_phi_M[l];
	}
	 
	for (int l=0; l<nphase; l++){
	    	MPI_Allreduce(&y_cm_1[l], &YY_cm_1[l], 1, MPI_DOUBLE, MPI_SUM , MPI_COMM_WORLD);
	     	MPI_Allreduce(&y_cm_2[l], &YY_cm_2[l], 1, MPI_DOUBLE, MPI_SUM , MPI_COMM_WORLD);
	     	MPI_Allreduce(&z_cm_1[l], &ZZ_cm_1[l], 1, MPI_DOUBLE, MPI_SUM , MPI_COMM_WORLD);
	    	MPI_Allreduce(&z_cm_2[l], &ZZ_cm_2[l], 1, MPI_DOUBLE, MPI_SUM , MPI_COMM_WORLD);
	}
	
	for (int l=0; l<nphase; l++){
		y_cm[l]= (Ly_M-1)*(atan2(-YY_cm_2[l],-YY_cm_1[l])+Pi)/(2.*Pi);	
		z_cm[l]= (Lz_M-1)*(atan2(-ZZ_cm_2[l],-ZZ_cm_1[l])+Pi)/(2.*Pi);
    	}
	
    /*Stampo il centro di massa con condizioni periodiche*/
    if (taskid==MASTER){
	sprintf(filename1,"position_cells/cm_%d.txt", n);
    	output2 = fopen(filename1, "w");
    	for (int l=0; l<nphase; l++){
    	    fprintf(output2, "%d %E %E\n",l, y_cm[l], z_cm[l]);
    	}
    	fclose(output2);        
    }

}

///////////////////////////////////////////////////////////////////////
//////////////////////////////////////////////////////////////////////
//////////////////// Plot V of the dragged droplet ///////////////////                 ///////////////////////////////
void plotV(int n,int droplet_to_pin) {
    int j;
    char ch;

    sprintf(filename1, "V_bf_%lf.txt",nominalbodyforce);
    output1 = fopen(filename1, "a");

    fprintf(output1, "%d %E %E %E %E %E \n", n, Ry[droplet_to_pin], Rz[droplet_to_pin], Vy[droplet_to_pin], Vz[droplet_to_pin], Vmag[droplet_to_pin]);
    fclose(output1);


    /* copy files */
//    sprintf(filename2, "vel_field_time/V.txt.%d", n);

//    source = fopen(filename1, "r");
//    target = fopen(filename2, "w");

//    while( ( ch = fgetc(source) ) != EOF )
//        fputc(ch, target);


//    printf("File copied successfully.\n");


//    fclose(source);
//    fclose(target);
}


double Distance_PBC ( double p1, double p2, double box ) {
	double rsize, d;
	rsize = 1.0 / box; // compute only when box size is set or changed
	d = p1 - p2;
	d -= box * nearbyint(d * rsize);
	return d;
}


///////////////////////////////////////////////////////////////////
//////////////////////////////////////////////////////////////////
/////////////////////////////////////////////////////////////////
/* 3D stencil */
double dx_(double phi[Lx][Ly][Lz], int i, int j, int k) {
    double dxphi;
    int iup = iupa[i];
    int jup = jupa[j];
    int kup = kupa[k];
    int iup2 = iupa[iupa[i]];
    int jup2 = jupa[jupa[j]];
    int kup2 = kupa[kupa[k]];

    int idwn = idwna[i];
    int jdwn = jdwna[j];
    int kdwn = kdwna[k];
    int idwn2 = idwna[idwna[i]];
    int jdwn2 = jdwna[jdwna[j]];
    int kdwn2 = kdwna[kdwna[k]];

    dxphi = (phi[iup][j][kup]
            + phi[iup][jdwn][k] + 2.0 * phi[iup][j][k] + phi[iup][jup][k]
            + phi[iup][j][kdwn]) / 12.0
            - (phi[idwn][j][kup]
            + phi[idwn][jdwn][k] + 2.0 * phi[idwn][j][k] + phi[idwn][jup][k]
            + phi[idwn][j][kdwn]) / 12.0;
#if BC
    if (k == 0) {
        dxphi = (phi[iup][jup][k] - phi[idwn][jup][k]
                + 4.0 * phi[iup][j][k] - 4.0 * phi[idwn][j][k]
                + phi[iup][jdwn][k] - phi[idwn][jdwn][k]) / 12.0;
    } else if (k == Lz - 1) {
        dxphi = (phi[iup][jup][k] - phi[idwn][jup][k]
                + 4.0 * phi[iup][j][k] - 4.0 * phi[idwn][j][k]
                + phi[iup][jdwn][k] - phi[idwn][jdwn][k]) / 12.0;
    }
#endif
    return dxphi;
}

double dy_(double phi[Lx][Ly][Lz], int i, int j, int k) {
    double dyphi;
    int iup = iupa[i];
    int jup = jupa[j];
    int kup = kupa[k];
    int iup2 = iupa[iupa[i]];
    int jup2 = jupa[jupa[j]];
    int kup2 = kupa[kupa[k]];

    int idwn = idwna[i];
    int jdwn = jdwna[j];
    int kdwn = kdwna[k];
    int idwn2 = idwna[idwna[i]];
    int jdwn2 = jdwna[jdwna[j]];
    int kdwn2 = kdwna[kdwna[k]];

    dyphi = (phi[i][jup][kup]
            + phi[idwn][jup][k] + 2.0 * phi[i][jup][k] + phi[iup][jup][k]
            + phi[i][jup][kdwn]) / 12.0
            - (phi[i][jdwn][kup]
            + phi[idwn][jdwn][k] + 2.0 * phi[i][jdwn][k] + phi[iup][jdwn][k]
            + phi[i][jdwn][kdwn]) / 12.0;
#if BC
    if (k == 0) {
        dyphi = (phi[iup][jup][k] - phi[iup][jdwn][k]
                + 4.0 * phi[i][jup][k] - 4.0 * phi[i][jdwn][k]
                + phi[idwn][jup][k] - phi[idwn][jdwn][k]) / 12.0;
    } else if (k == Lz - 1) {
        dyphi = (phi[iup][jup][k] - phi[iup][jdwn][k]
                + 4.0 * phi[i][jup][k] - 4.0 * phi[i][jdwn][k]
                + phi[idwn][jup][k] - phi[idwn][jdwn][k]) / 12.0;
    }
#endif
    return dyphi;
}


double dz_(double phi[Lx][Ly][Lz], int i, int j, int k) {
    double dzphi;
    int iup = iupa[i];
    int jup = jupa[j];
    int kup = kupa[k];
    int iup2 = iupa[iupa[i]];
    int jup2 = jupa[jupa[j]];
    int kup2 = kupa[kupa[k]];
    int kup3 = kupa[kupa[kupa[k]]];

    int idwn = idwna[i];
    int jdwn = jdwna[j];
    int kdwn = kdwna[k];
    int idwn2 = idwna[idwna[i]];
    int jdwn2 = jdwna[jdwna[j]];
    int kdwn2 = kdwna[kdwna[k]];
    int kdwn3 = kdwna[kdwna[kdwna[k]]];

    dzphi = (phi[i][jup][kup]
            + phi[idwn][j][kup] + 2.0 * phi[i][j][kup] + phi[iup][j][kup]
            + phi[i][jdwn][kup]) / 12.0
            - (phi[i][jup][kdwn]
            + phi[idwn][j][kdwn] + 2.0 * phi[i][j][kdwn] + phi[iup][j][kdwn]
            + phi[i][jdwn][kdwn]) / 12.0;

#if BC
    if (k == 0) {
        dzphi = (-phi[i][j][kup2] + 4.0 * phi[i][j][kup] - 3.0 * phi[i][j][k]) / 2.0;
    } else if (k == Lz - 1) {
        dzphi = (phi[i][j][kdwn2] - 4.0 * phi[i][j][kdwn] + 3.0 * phi[i][j][k]) / 2.0;
    }
#endif

    return dzphi;
}


double laplacian_(double phi[Lx][Ly][Lz], int i, int j, int k) {
    double laplacianphi;
    int iup = iupa[i];
    int jup = jupa[j];
    int kup = kupa[k];
    int iup2 = iupa[iupa[i]];
    int jup2 = jupa[jupa[j]];
    int kup2 = kupa[kupa[k]];
    int kup3 = kupa[kupa[kupa[k]]];

    int idwn = idwna[i];
    int jdwn = jdwna[j];
    int kdwn = kdwna[k];
    int idwn2 = idwna[idwna[i]];
    int jdwn2 = jdwna[jdwna[j]];
    int kdwn2 = kdwna[kdwna[k]];
    int kdwn3 = kdwna[kdwna[kdwna[k]]];

    laplacianphi = (phi[iup][j][kup]
            + phi[iup][jdwn][k] + 2.0 * phi[iup][j][k] + phi[iup][jup][k]
            + phi[iup][j][kdwn]) / 6.0

            + (phi[i][jdwn][kup] + 2.0 * phi[i][j][kup] + phi[i][jup][kup]
            + 2.0 * phi[i][jdwn][k] - 24.0 * phi[i][j][k] + 2.0 * phi[i][jup][k]
            + phi[i][jdwn][kdwn] + 2.0 * phi[i][j][kdwn] + phi[i][jup][kdwn]) / 6.0

            + (phi[idwn][j][kup]
            + phi[idwn][jdwn][k] + 2.0 * phi[idwn][j][k] + phi[idwn][jup][k]
            + phi[idwn][j][kdwn]) / 6.0;

#if BC
    if (k == 0) {
        laplacianphi = (phi[idwn][jup][k] + 4.0 * phi[i][jup][k] + phi[iup][jup][k]
                + 4.0 * phi[idwn][j][k] - 20.0 * phi[i][j][k] + 4.0 * phi[iup][j][k]
                + phi[idwn][jdwn][k] + 4.0 * phi[i][jdwn][k] + phi[iup][jdwn][k]) / 6.0

                - phi[i][j][kup3] + 4.0 * phi[i][j][kup2] - 5.0 * phi[i][j][kup] + 2.0 * phi[i][j][k];
    } else if (k == Lz - 1) {
        laplacianphi = (phi[idwn][jup][k] + 4.0 * phi[i][jup][k] + phi[iup][jup][k]
                + 4.0 * phi[idwn][j][k] - 20.0 * phi[i][j][k] + 4.0 * phi[iup][j][k]
                + phi[idwn][jdwn][k] + 4.0 * phi[i][jdwn][k] + phi[iup][jdwn][k]) / 6.0

                - phi[i][j][kdwn3] + 4.0 * phi[i][j][kdwn2] - 5.0 * phi[i][j][kdwn] + 2.0 * phi[i][j][k];
    }
#endif
    return laplacianphi;
}

/* 3D stencil */
double dx_n(double phi[Lx][Ly][Lz][nphase], int i, int j, int k, int l) {
    double dxphi;
    int iup = iupa[i];
    int jup = jupa[j];
    int kup = kupa[k];
    int iup2 = iupa[iupa[i]];
    int jup2 = jupa[jupa[j]];
    int kup2 = kupa[kupa[k]];

    int idwn = idwna[i];
    int jdwn = jdwna[j];
    int kdwn = kdwna[k];
    int idwn2 = idwna[idwna[i]];
    int jdwn2 = jdwna[jdwna[j]];
    int kdwn2 = kdwna[kdwna[k]];

    dxphi = (phi[iup][j][kup][l]
            + phi[iup][jdwn][k][l] + 2.0 * phi[iup][j][k][l] + phi[iup][jup][k][l]
            + phi[iup][j][kdwn][l]) / 12.0
            - (phi[idwn][j][kup][l]
            + phi[idwn][jdwn][k][l] + 2.0 * phi[idwn][j][k][l] + phi[idwn][jup][k][l]
            + phi[idwn][j][kdwn][l]) / 12.0;
#if BC
    if (k == 0) {
        dxphi = (phi[iup][jup][k][l] - phi[idwn][jup][k][l]
                + 4.0 * phi[iup][j][k][l] - 4.0 * phi[idwn][j][k][l]
                + phi[iup][jdwn][k][l] - phi[idwn][jdwn][k][l]) / 12.0;
    } else if (k == Lz - 1) {
        dxphi = (phi[iup][jup][k][l] - phi[idwn][jup][k][l]
                + 4.0 * phi[iup][j][k][l] - 4.0 * phi[idwn][j][k][l]
                + phi[iup][jdwn][k][l] - phi[idwn][jdwn][k][l]) / 12.0;
    }
#endif
    return dxphi;
}


double dy_n(double phi[Lx][Ly][Lz][nphase], int i, int j, int k, int l) {
    double dyphi;
    int iup = iupa[i];
    int jup = jupa[j];
    int kup = kupa[k];
    int iup2 = iupa[iupa[i]];
    int jup2 = jupa[jupa[j]];
    int kup2 = kupa[kupa[k]];

    int idwn = idwna[i];
    int jdwn = jdwna[j];
    int kdwn = kdwna[k];
    int idwn2 = idwna[idwna[i]];
    int jdwn2 = jdwna[jdwna[j]];
    int kdwn2 = kdwna[kdwna[k]];

    dyphi = (phi[i][jup][kup][l]
            + phi[idwn][jup][k][l] + 2.0 * phi[i][jup][k][l] + phi[iup][jup][k][l]
            + phi[i][jup][kdwn][l]) / 12.0
            - (phi[i][jdwn][kup][l]
            + phi[idwn][jdwn][k][l] + 2.0 * phi[i][jdwn][k][l] + phi[iup][jdwn][k][l]
            + phi[i][jdwn][kdwn][l]) / 12.0;
#if BC
    if (k == 0) {
        dyphi = (phi[iup][jup][k][l] - phi[iup][jdwn][k][l]
                + 4.0 * phi[i][jup][k][l] - 4.0 * phi[i][jdwn][k][l]
                + phi[idwn][jup][k][l] - phi[idwn][jdwn][k][l]) / 12.0;
    } else if (k == Lz - 1) {
        dyphi = (phi[iup][jup][k][l] - phi[iup][jdwn][k][l]
                + 4.0 * phi[i][jup][k][l] - 4.0 * phi[i][jdwn][k][l]
                + phi[idwn][jup][k][l] - phi[idwn][jdwn][k][l]) / 12.0;
    }
#endif
    return dyphi;
}
double dz_n(double phi[Lx][Ly][Lz][nphase], int i, int j, int k, int l) {
    double dzphi;
    int iup = iupa[i];
    int jup = jupa[j];
    int kup = kupa[k];
    int iup2 = iupa[iupa[i]];
    int jup2 = jupa[jupa[j]];
    int kup2 = kupa[kupa[k]];
    int kup3 = kupa[kupa[kupa[k]]];

    int idwn = idwna[i];
    int jdwn = jdwna[j];
    int kdwn = kdwna[k];
    int idwn2 = idwna[idwna[i]];
    int jdwn2 = jdwna[jdwna[j]];
    int kdwn2 = kdwna[kdwna[k]];
    int kdwn3 = kdwna[kdwna[kdwna[k]]];

    dzphi = (phi[i][jup][kup][l]
            + phi[idwn][j][kup][l] + 2.0 * phi[i][j][kup][l] + phi[iup][j][kup][l]
            + phi[i][jdwn][kup][l]) / 12.0
            - (phi[i][jup][kdwn][l]
            + phi[idwn][j][kdwn][l] + 2.0 * phi[i][j][kdwn][l] + phi[iup][j][kdwn][l]
            + phi[i][jdwn][kdwn][l]) / 12.0;

#if BC
    if (k == 0) {
        dzphi = (-phi[i][j][kup2][l] + 4.0 * phi[i][j][kup][l] - 3.0 * phi[i][j][k][l]) / 2.0;
    } else if (k == Lz - 1) {
        dzphi = (phi[i][j][kdwn2][l] - 4.0 * phi[i][j][kdwn][l] + 3.0 * phi[i][j][k][l]) / 2.0;
    }
#endif

    return dzphi;
}
double laplacian_n(double phi[Lx][Ly][Lz][nphase], int i, int j, int k, int l) {
    double laplacianphi;
    int iup = iupa[i];
    int jup = jupa[j];
    int kup = kupa[k];
    int iup2 = iupa[iupa[i]];
    int jup2 = jupa[jupa[j]];
    int kup2 = kupa[kupa[k]];
    int kup3 = kupa[kupa[kupa[k]]];

    int idwn = idwna[i];
    int jdwn = jdwna[j];
    int kdwn = kdwna[k];
    int idwn2 = idwna[idwna[i]];
    int jdwn2 = jdwna[jdwna[j]];
    int kdwn2 = kdwna[kdwna[k]];
    int kdwn3 = kdwna[kdwna[kdwna[k]]];

    laplacianphi = (phi[iup][j][kup][l]
            + phi[iup][jdwn][k][l] + 2.0 * phi[iup][j][k][l] + phi[iup][jup][k][l]
            + phi[iup][j][kdwn][l]) / 6.0

            + (phi[i][jdwn][kup][l] + 2.0 * phi[i][j][kup][l] + phi[i][jup][kup][l]
            + 2.0 * phi[i][jdwn][k][l] - 24.0 * phi[i][j][k][l] + 2.0 * phi[i][jup][k][l]
            + phi[i][jdwn][kdwn][l] + 2.0 * phi[i][j][kdwn][l] + phi[i][jup][kdwn][l]) / 6.0

            + (phi[idwn][j][kup][l]
            + phi[idwn][jdwn][k][l] + 2.0 * phi[idwn][j][k][l] + phi[idwn][jup][k][l]
            + phi[idwn][j][kdwn][l]) / 6.0;

#if BC
    if (k == 0) {
        laplacianphi = (phi[idwn][jup][k][l] + 4.0 * phi[i][jup][k][l] + phi[iup][jup][k][l]
                + 4.0 * phi[idwn][j][k][l] - 20.0 * phi[i][j][k][l] + 4.0 * phi[iup][j][k][l]
                + phi[idwn][jdwn][k][l] + 4.0 * phi[i][jdwn][k][l] + phi[iup][jdwn][k][l]) / 6.0

                - phi[i][j][kup3][l] + 4.0 * phi[i][j][kup2][l] - 5.0 * phi[i][j][kup][l] + 2.0 * phi[i][j][k][l];
    } else if (k == Lz - 1) {
        laplacianphi = (phi[idwn][jup][k][l] + 4.0 * phi[i][jup][k][l] + phi[iup][jup][k][l]
                + 4.0 * phi[idwn][j][k][l] - 20.0 * phi[i][j][k][l] + 4.0 * phi[iup][j][k][l]
                + phi[idwn][jdwn][k][l] + 4.0 * phi[i][jdwn][k][l] + phi[iup][jdwn][k][l]) / 6.0

                - phi[i][j][kdwn3][l] + 4.0 * phi[i][j][kdwn2][l] - 5.0 * phi[i][j][kdwn][l] + 2.0 * phi[i][j][k][l];
    }
#endif
    return laplacianphi;
}


/* subroutine jacobi to find eigenvalues and eigenvectors from numerical recipes */


#define ROTATE(a,i,j,k,l) g=a[i][j];h=a[k][l];a[i][j]=g-s*(h+g*tau);\
	a[k][l]=h+s*(g-h*tau);
#define n 3
void jacobi(double (*a)[n], double d[], double (*v)[n], int *nrot)
{
  int j,iq,ip,i;
  double tresh,theta,tau,t,sm,s,h,g,c;
  double b[n],z[n];

  for (ip=0;ip<n;ip++) {
    for (iq=0;iq<n;iq++) {
	v[ip][iq]=0.0;
    	v[ip][ip]=1.0;
    }
  }

  for (ip=0;ip<n;ip++) {
    b[ip]=d[ip]=a[ip][ip];
    z[ip]=0.0;
  }

  *nrot=0;

  for (i=1;i<=50;i++) {
    sm=0.0;

    for (ip=0;ip< n-1;ip++) {
      for (iq=ip+1;iq<n;iq++) {
	sm += fabs(a[ip][iq]);
      }
    }

    if (sm == 0.0) {
      return;
    }

    if (i < 4) tresh=0.2*sm/(n*n);
    else
      tresh=0.0;
	    for (ip=0;ip<n-1;ip++) {
	      for (iq=ip+1;iq<n;iq++) {
		g=100.0*fabs(a[ip][iq]);
		if (i > 4 && (fabs(d[ip])+g) == fabs(d[ip])
		    && (fabs(d[iq])+g) == fabs(d[iq]))
		  a[ip][iq]=0.0;
		else if (fabs(a[ip][iq]) > tresh) {
		  h=d[iq]-d[ip];
		  if ((fabs(h)+g) == fabs(h))
		    t=(a[ip][iq])/h;
		  else {
		    theta=0.5*h/(a[ip][iq]);
		    t=1.0/(fabs(theta)+sqrt(1.0+theta*theta));
		    if (theta < 0.0) t = -t;
		  }
		  c=1.0/sqrt(1+t*t);
		  s=t*c;
		  tau=s/(1.0+c);
		  h=t*a[ip][iq];
		  z[ip] -= h;
		  z[iq] += h;
		  d[ip] -= h;
		  d[iq] += h;
		  a[ip][iq]=0.0;
		  for (j=0;j<=ip-1;j++) {
		    ROTATE(a,j,ip,j,iq)
		      }
		  for (j=ip+1;j<=iq-1;j++) {
		    ROTATE(a,ip,j,j,iq)
		      }
		  for (j=iq+1;j<n;j++) {
		    ROTATE(a,ip,j,iq,j)
		      }
		  for (j=0;j<n;j++) {
		    ROTATE(v,j,ip,j,iq)
		      }
		  ++(*nrot);
		}
	      }
	    }

    for (ip=0;ip<n;ip++) {
      b[ip] += z[ip];
      d[ip]=b[ip];
      z[ip]=0.0;
    }
  }
  printf("Too many iterations in routine jacobi");
  exit(0);
}
#undef n
#undef ROTATE

void initializephi_random(void) {
    int i, j, k, l;
    int jmod,kmod;
    int R1, R2,R3,R4;
    int Dy;
    int Dz;

    int seed=531;//336364;  //54343;
    srand48(seed);

    //infile=fopen("centres.txt","r");
    for (l = 0; l < nphase; l++){
      //fscanf(infile,"%lf %lf %lf",&xc[l],&yc[l],&zc[l]);
      // to generate random use below

      xc[l]=0;
      //yc[l]=drand48()*(Ly-2*radius)+radius;
      yc[l]=drand48()*Ly;
      zc[l]=drand48()*(Lz-2*radius)+radius;

      output2 = fopen("centres.txt", "a");
      fprintf(output2, "%lf %lf %lf\n", xc[l],yc[l],zc[l]);
      fclose(output2);

    }


        for (i = 0; i < Lx; i++) {
            for (j = 2; j < Ly-2; j++) {
                for (k = 2; k < Lz-2; k++) {
                    jmod = (Ly-4)*taskid+j-2;
                    kmod = k-2;
                    phiold[i][j][k][l] = 0.0;
                    phi_total[i][j][k] = 0.0;


		R1 = sqrt((jmod-Ly_M/2)*(jmod-Ly_M/2) +(kmod-Lz_M/2)*(kmod-Lz_M/2));
		R2 = sqrt((jmod-Ly_M/2-9)*(jmod-Ly_M/2-9) + (kmod-Lz_M/2-5)*(kmod-Lz_M/2-5));
		R3 = sqrt((jmod-Ly_M/2+9)*(jmod-Ly_M/2+9) + (kmod-Lz_M/2-5)*(kmod-Lz_M/2-5));
		R4 = sqrt((jmod-Ly_M/2)*(jmod-Ly_M/2) + (kmod-Lz_M/2+6)*(kmod-Lz_M/2+6));

			if (R1 > 32) {
				phi[i][j][k][0] = 2.02;
			} else {
				phi[i][j][k][0] = 0.0;
			}
			
			if (R2 < 8) {
				phi[i][j][k][1] = 2.02;
			} else {
				phi[i][j][k][1] = 0.0;
			}

			if (R3 < 8) {
				phi[i][j][k][2] = 2.02;
			} else {
				phi[i][j][k][2] = 0.0;
    		} 
    		
			if (R4 < 8) {
				phi[i][j][k][3] = 2.02;
			} else {
				phi[i][j][k][3] = 0.0;
    		} 

		}
       }
      }
      
	for (i = 0; i < Lx; i++) {
      	for (j = 2; j < Ly-2; j++) {
        	for (k = 2; k < Lz-2; k++) {
      			for (l = 0; l < nphase; l++) {
        			phi_total[i][j][k] += phi[i][j][k][l];
        		}
        	}
        }
     }

passing_nphase(phi);


}

void initializephi_less(void) {
    int i, j, k, l, nn;
    int jmod,kmod;
    int a = 11;// number of droplets for each line
    int b = 20; // number of lines of droplets (z direction)
    double y_cm[nphase];
    double z_cm[nphase];
    double yy[a];
    double zz[b];
    int R1, R2;
    double Dy;
    double Dz;
    double offsety=0.0, offsetz=0.0;
    int column,row;


    for (l = 0; l < nphase; l++) {
        for (i = 0; i < Lx; i++) {
            for (j = 2; j < Ly-2; j++) {
                for (k = 2; k < Lz-2; k++) {
                    phiold[i][j][k][l] = 0.0;
		}
	    }
	}
    }
    
	for (nn=0; nn<nphase; nn++){
	
		row = ((int)((nn/2)/a));
		column = ((int)(nn/2))%a;
		
		if ( nn % 2 == 0){
			y_cm[nn] = offsety + column*(3.0*radius);
			z_cm[nn] = offsetz + row*(sqrt(3.0)*radius);
		}
		
		if ( nn % 2 == 1){
			y_cm[nn] = offsety + 1.5*radius + column*(3.0*radius);
			z_cm[nn] = offsetz + sqrt(3.0)/2.0*radius + row*(sqrt(3.0)*radius);
		}
	
	}

        for (i = 0; i < Lx; i++) {
            for (j = 2; j < Ly-2; j++) {
                for (k = 0; k < Lz; k++) {
			jmod = (Ly-4)*taskid+j-2;
			kmod = k;
			
			

  		    for (int l = 0; l < nphase; l++) {
  		    	Dy = Distance_PBC(jmod,y_cm[l],Ly_M);
  		    	Dz = Distance_PBC(kmod,z_cm[l],Lz_M);
            		R1 = sqrt(Dy*Dy + Dz*Dz);
                	    if (R1 <= radius-1) phi[i][j][k][l] = 2.1;
		    	    else phi[i][j][k][l] = 0.0;
		    	}
                }
            }
        }
}


void multipleplot_tecplot_MASTER(int n )
{

      	int i, j, k, l;
	double phitotal;
	double threshold=0.1;
	double phi_in;


	passing_to_MASTER( uy_M , uy);
	passing_to_MASTER( uz_M , uz);
	//passing_to_MASTER_nphase( phi_M , phi);
	passing_to_MASTER( phi_total_M , phi_total);


if (taskid == MASTER) {

    sprintf(filename1, "config/tec_%d.dat", n);

    if((output1 = fopen(filename1,"w"))==NULL){
      printf("non riesco ad aprire file di output\n");
      exit(0);
    }

    fprintf(output1,"%s %d %s %d %s %d %s","VARIABLES = \n \
\"X		\",\n \
\"Y		\",\n \
\"Z		\",\n \
\"uy		\",\n \
\"uz		\",\n \
\"phi		\",\n \
\"phi_tot	\",\n \
ZONE T=\"   1\",   I=",    Lx,  ",J=",Ly_M,  ",K=",Lz_M,",F=POINT \n");

    for (int k = 0; k < Lz_M; k++) {
     for (int j = 0; j < Ly_M; j++) {
      for (int i = 0; i < Lx_M; i++) {
       fprintf(output1, "%d %d %d %E %E %E %E\n", i, j, k, uy_M[i][j][k], uz_M[i][j][k], phi_total_M[i][j][k], phiBW_total_M[i][j][k]);
       }
      }
     }

        fclose(output1);
}

MPI_Barrier(MPI_COMM_WORLD);

}

void wdmp(int nc) {

  char zippa[128], filename_new[20], unzippa[40];
  FILE  *dump;
  int LLx,LLy,LLz, result;
  
  LLx = Lx;
  LLy = Ly;
  LLz = Lz;


  sprintf(filename1, "plot.txt.%d.%d", nc, taskid);

  //sprintf(filename_new , "plot.txt.%d" , taskid);

  /*if(nc>stepskip3) {

  	sprintf(unzippa, "gzip -d plot.txt.%d", taskid); 

  	int err1 = system(unzippa);
  
  }*/

  if  ((dump =fopen(filename1,"wb"))==NULL) exit(0); /* Errore di apertura */

  fwrite(&nc,sizeof(int),1,dump);
  fwrite(&LLx,sizeof(int),1,dump);
  fwrite(&LLy,sizeof(int),1,dump);
  fwrite(&LLz,sizeof(int),1,dump);
  fwrite(Theta,sizeof(double),nphase,dump);  
  
  fwrite(phi,sizeof(double),Lx*Ly*Lz*nphase,dump);

  fclose(dump);


  MPI_Barrier;

  if (taskid ==MASTER){
  	
   	sprintf(zippa, "tar -caf restart_%d.tar plot.txt.%d.*", nc, nc);
  	int err = system(zippa);
	sprintf(zippa, "rm plot.txt.%d.*", nc);
  	err = system(zippa);
  	
  }

  MPI_Barrier; 

}


void rdmp(char* filenumber)
{
	  FILE *dump;
	  int res0,res1,res2,res3,res4,res5;
	  int res6,res7,res8,res9,res10,res11;
	  int res12,res13,res14,res15;
	  int LLx,LLy,LLz;

	  char filetoopen[64] = "plot.txt.";
	  char tasknumber[8];
          sprintf(tasknumber, ".%d" , taskid);
	  strcat( filetoopen, filenumber);
	  strcat( filetoopen, tasknumber);
	  

	  if  ((dump =fopen(filetoopen ,"rb"))==NULL) exit(0); /* Errore di apertura */

	    res0=fread(&n0,sizeof(int),1,dump);
	    res1=fread(&LLx,sizeof(int),1,dump);
	    res2=fread(&LLy,sizeof(int),1,dump);
	    res3=fread(&LLz,sizeof(int),1,dump);
	    res4=fread(Theta,sizeof(double),nphase,dump);

	    res15=fread(phi,sizeof(double),Lx*Ly*Lz*nphase,dump);

	    fclose(dump);

MPI_Barrier;

}


double randn (double mu, double sigma)
{
  double U1, U2, W, mult;
  static double X1, X2;
  static int call = 0;
 
  if (call == 1)
    {
      call = !call;
      return (mu + sigma * (double) X2);
    }
 
  do
    {
      U1 = -1 + ((double) rand () / RAND_MAX) * 2;
      U2 = -1 + ((double) rand () / RAND_MAX) * 2;
      W = pow (U1, 2) + pow (U2, 2);
    }
  while (W >= 1 || W == 0);
 
  mult = sqrt ((-2 * log (W)) / W);
  X1 = U1 * mult;
  X2 = U2 * mult;
 
  call = !call;
 
  return (mu + sigma * (double) X1);
}

void CellSegmentation (int n){

	int counter=0;

	ConvertToBW(phi,phiBW,0.1);
	ComputePhiTotal();

	while(CheckNoHoles(phiBW_total)>0 && counter < 20){
		counter++;
		EnlargePhi(phiBW,phiBW_old);
		ConvertToBW(phiBW,phiBW,0.1);
		ComputePhiTotal();
	}
	
	passing_to_MASTER_nphase(phiBW_M, phiBW);
	passing_to_MASTER( phiBW_total_M , phiBW_total);
	
	if (taskid == MASTER && counter < 20){
		VertexIdentification(phiBW_M,phiBW_total_M,n);
		printf("%d\n", counter);
	}
	
	
} 

void ConvertToBW(double phi[Lx][Ly][Lz][nphase], double phiBW[Lx][Ly][Lz][nphase], double threshold){
	
	int i=0,j,jpr,k, kpr, pp;
	
	
	for (j = 0; j < Ly; j++) {
		for (k = 0; k < Lz; k++) {
			for (pp=0; pp<nphase; pp++){
				if (phi[i][j][k][pp] < threshold) phiBW[i][j][k][pp]=0.0;
				else phiBW[i][j][k][pp]=1.0;
			}
		}
	}
	

}


void ComputePhiTotal(void){

	int i=0,j,jpr,k, kpr, pp;
	for (j = 0; j < Ly; j++) {
		for (k = 0; k < Lz; k++) {
			phiBW_total[i][j][k] = 0.0;
		}
	}
	
	for (j = 0; j < Ly; j++) {
		for (k = 0; k < Lz; k++) {
			for (pp=0; pp<nphase; pp++){
				phiBW_total[i][j][k] += phiBW[i][j][k][pp];
			}
		}
	}
	
	passing_field(phiBW_total);
}


int CheckNoHoles(double phiBW_total[Lx][Ly][Lz]){
	
	int i=0,j,jpr,k, kpr, pp;
	int check=0;
	int check_M=0;
	
	for (j = 0; j < Ly; j++) {
		for (k = 0; k < Lz; k++) {
			if (phiBW_total[i][j][k] == 0.0) {
				check = 1;
				break;
			}
		}
	}
	
	MPI_Allreduce(&check, &check_M, 1, MPI_INT , MPI_SUM, MPI_COMM_WORLD);
	return check_M;

}

void EnlargePhi(double phiBW[Lx][Ly][Lz][nphase], double phiBW_old[Lx][Ly][Lz][nphase]){

	int i=0,j,jpr,k, kpr, pp;
	int ju,jd,ku,kd;
	
	for (j = 0; j < Ly; j++) {
		for (k = 0; k < Lz; k++) {
			for (pp=0; pp<nphase; pp++){	
				phiBW_old[i][j][k][pp] = phiBW[i][j][k][pp];
			}
		}
	}
		
	for (j = 2; j < Ly-2; j++) {
		for (k = 2; k < Lz-2; k++) {
			if (phiBW_total[i][j][k] < 0.5){
				ju = j+1; 
				jd = j-1;
				ku = k+1;
				kd = k-1;
						
				for (pp=0; pp<nphase; pp++){	
					if (phiBW_old[i][ju][ku][pp] > 0.3 
						|| phiBW_old[i][ju][k][pp]  > 0.3 
						|| phiBW_old[i][ju][kd][pp] > 0.3 
						|| phiBW_old[i][j][ku][pp]  > 0.3 
						|| phiBW_old[i][j][kd][pp]  > 0.3 
						|| phiBW_old[i][jd][ku][pp] > 0.3 
						|| phiBW_old[i][jd][k][pp]  > 0.3 
						|| phiBW_old[i][jd][kd][pp] > 0.3  ) {
						
							phiBW[i][j][k][pp] = 1.0;
					}
				}
			}		
		}
	}
	
	passing_nphase(phiBW);
	
}

void VertexIdentification(double ****phi, double ***phi_tot, int n){

	int i=0,j,jpr,k, kpr, pp;
	double vy[1024];
	double vz[1024];
	int countv;
	
	
	
	sprintf(filename1, "vertex/vertex_%d.dat", n);
	output1=fopen(filename1,"w");


	for (pp=1; pp<nphase; pp++){	
		countv=0;
		for (int l=0; l<1024; l++){
			vy[l]=vz[l]=-1.0;
		}
	
		for (j = 0; j < Ly_M; j++) {
			for (k = 0; k < Lz_M; k++) {
				if (phi[i][j][k][pp] > 0.5 && phi_tot[i][j][k]>2.5){
					vy[countv] = j;
					vz[countv] = k;
					countv++;
				}
			}
		}
		
		
		for (int l=0; l<1024; l++){
			if (vy[l]>=0.0){
				fprintf(output1, "%E ", vy[l]);
			}
		}
		fprintf(output1, "\n");
		
		for (int l=0; l<1024; l++){
			if (vz[l]>=0.0){
				fprintf(output1, "%E ", vz[l]);
			}
		}
		fprintf(output1, "\n");
	
	}
	
	fclose(output1);
		
}
